# Supplementary material for: Exploring the genetic and adaptive diversity of a pan-Mediterranean crop wild relative: narrow-leafed lupin
Source: Theor Appl Genet. 2018 Jan 20;131(4):887–901. doi: 10.1007/s00122-017-3045-7 (PMC5852200; doi:10.1007/s00122-017-3045-7)
Supplement: Supplementary file 1 — Supplementary material 1 (XLSX 38 kb) [file 122_2017_3045_MOESM1_ESM.xlsx]

## Sheet: Sheet1
Online Resource 1 Geographic, phenotypic and WorldClim variable data for 142 wild narrow-leafed lupin accessions from the Australian Lupin Collection, South Perth, Australia
Accession Name	Countrya	Longitude	Latitude	GenGIS Groupb	Flowering Time (days)	Seed Coat	Alkaloid	Pod Shatter	RAIN (mm)	Soil PH	Flower Colour	Height Mature (cm)	100 Seed Weight (g)	Altitude WorldClim (m)	BIO1c	BIO2c	BIO3c	BIO4c	BIO5c	BIO6c	BIO7c	BIO8c	BIO9c	BIO10c	BIO11c	BIO12c	BIO13c	BIO14c	BIO15c	BIO16c	BIO17c	BIO18c	BIO19c
P20711	ITA	16	38.25	E	106.75	soft	high	shedding	750	6.5	blue	97.5	11	732	138	68	30	5525	262	41	221	88	209	211	73	850	122	19	52	346	65	101	289
P20716	ITA	15.85	38.35	E	113.5	hard	high	shedding	900	6.4	blue	70	9.25	94	175	72	33	5246	297	80	217	129	242	245	114	850	128	15	57	356	54	95	298
P20720	ITA	14.4333	40.75	W	105.667	hard	high	shedding	900	7	blue	100	12.05	235	152	82	35	5448	283	50	233	128	223	223	87	830	128	23	45	332	86	124	277
P20724	ITA	14.4167	40.75	W	106	hard	high	shedding	900	7	blue	70	8.5	235	152	82	35	5448	283	50	233	128	223	223	87	830	128	23	45	332	86	124	277
P20726	ITA	14.4167	40.75	E	107.333	hard	high	shedding	900	7	blue	70	7.6	235	152	82	35	5448	283	50	233	128	223	223	87	830	128	23	45	332	86	124	277
P21624	TUR	28.2833	36.8667	E	107.333	hard	high	shedding	850	NA	blue	105	11.7667	215	177	105	37	6436	335	53	282	100	261	261	100	960	222	3	92	565	18	18	565
P22660	ISR	34.7667	32.0833	E	86.75	hard	high	shedding	NA	NA	blue	85	9.8	27	200	109	46	4660	316	83	233	156	253	259	139	564	151	0	113	382	0	1	378
P22664	ESP	-3.83333	40.5833	W	109	hard	high	shedding	600	5.5	blue	52.5	4.55	853	125	103	35	6519	293	3	290	83	210	212	45	457	54	13	33	151	60	61	127
P22666	ESP	-4.16667	40.6667	E	109	hard	high	shedding	600	NA	blue	61.6667	5.95	1258	101	106	36	6259	271	-19	290	118	185	186	27	487	63	18	31	155	74	78	117
P22670	ESP	-4.16667	40.75	W	109.667	hard	high	shedding	600	NA	blue	86	8.8	1275	98	105	36	6215	266	-20	286	115	182	183	25	495	64	18	31	159	76	82	118
P22677	ESP	-4.75	40.3333	W	110	hard	high	shedding	650	6	blue	50	4.65	667	136	112	36	6503	313	9	304	122	223	223	57	381	47	9	36	123	47	47	100
P22687	ESP	-5.33333	40.5	W	112	hard	high	shedding	600	NA	blue	70	5	1204	104	112	37	6266	281	-15	296	64	188	190	30	534	63	14	35	172	65	68	153
P22696	ESP	-6.08333	40.0333	W	106.667	hard	high	shedding	1100	NA	blue	105	14.45	427	151	110	37	6360	324	30	294	81	236	236	73	483	60	6	44	175	39	39	162
P22713	ESP	-4.41667	40.1667	W	115.667	hard	high	shedding	850	NA	blue	100	16.45	476	149	112	36	6700	328	18	310	106	239	239	67	366	43	8	37	120	41	41	100
P22732	ESP	-6.25	38.1667	W	101.333	hard	high	shedding	600	5.8	blue	97.5	14.25	663	149	117	38	6342	329	24	305	81	233	234	72	668	90	4	56	264	32	36	253
P22739	ESP	-5.66666	38.25	W	104.667	hard	high	shedding	500	7	blue	95.5	13.4	553	155	123	38	6643	346	25	321	84	244	244	75	629	84	4	55	242	30	30	233
P22744	ESP	-4.96666	38.1667	W	100.5	hard	high	shedding	500	7	blue	80	13.6	535	159	124	37	6823	352	25	327	88	250	250	76	644	93	4	57	246	26	26	239
P22753	ESP	-5.45	36.2833	W	98.8	hard	high	shedding	900	6.8	blue	89.95	10	93	173	83	41	4084	282	81	201	132	224	228	124	771	139	1	75	385	14	22	363
P22754	ESP	-5.45	36.1667	W	109	hard	high	shedding	850	7	blue	82.0667	7.7	77	172	82	41	3979	279	81	198	133	222	226	124	785	141	1	77	391	13	21	377
P22764	ESP	-6.83333	37.8333	W	110	hard	high	shedding	950	6.5	blue	99	12.45	270	166	101	38	5578	314	53	261	106	237	240	97	545	79	2	59	225	22	28	210
P22770	ESP	-7.43333	41.9167	W	108.667	hard	high	shedding	800	NA	blue	98.5	9.6	540	127	101	39	5452	274	16	258	65	198	198	59	963	125	17	47	372	81	81	371
P22780	ESP	-7.66666	42.25	W	111.5	hard	high	shedding	1100	NA	blue	94	8.45	531	125	93	38	5100	260	20	240	68	192	192	63	1086	152	23	45	411	101	101	403
P22802	ESP	2.16667	41.6667	W	102.5	hard	high	shedding	NA	NA	blue	110	18.1	318	150	72	32	5378	271	47	224	197	85	221	85	645	77	35	25	209	122	167	122
P22804	ESP	2.2	42.25	W	110.5	hard	high	shedding	NA	NA	blue	70	4.8	1159	95	76	33	5472	225	-5	230	108	36	168	31	946	104	56	18	274	191	235	192
P22810	ESP	0.899996	41.65	W	110.5	hard	high	shedding	NA	NA	blue	100	12.4	290	145	100	36	6187	295	20	275	168	67	225	67	515	60	24	28	160	93	118	93
P22817	ESP	-1.5	43.1333	W	110	hard	high	shedding	NA	NA	blue	80	8.6	629	109	94	40	5032	241	6	235	55	175	175	47	1219	146	62	21	392	229	229	368
P22829	PRT	-7.41667	39.2833	W	109.5	hard	high	shedding	850	NA	blue	70	10.9	437	157	98	37	5558	312	54	258	99	229	233	91	769	108	6	54	310	47	48	310
P22831	PRT	-7.75	41.2833	W	110	hard	high	shedding	1000	NA	blue	80	8.2	481	137	107	41	5308	286	27	259	70	205	206	70	1161	173	12	55	469	76	82	469
P22833	PRT	-7.91666	40.8333	W	110.5	hard	high	shedding	1500	5.6	blue	100	8.1	520	135	98	40	5074	275	31	244	71	200	201	71	1213	181	12	55	492	78	81	492
P22834	PRT	-7.91666	40.75	W	110.5	hard	high	shedding	900	NA	blue	80	8.1	520	135	98	40	5074	275	31	244	71	200	201	71	1213	181	12	55	492	78	81	492
P22835	PRT	-7.5	40.8333	W	111.5	hard	high	shedding	800	5.8	blue	80	7.6	631	130	95	37	5455	276	25	251	63	202	202	63	1168	177	12	56	476	76	76	476
P22836	PRT	-7.55	41.6333	W	114.5	hard	high	shedding	1000	6.5	blue	50	7.6	656	124	101	39	5382	271	16	255	57	194	194	57	1137	160	16	52	451	85	85	451
P22839	PRT	-7.55	41.5833	W	113.333	NA	high	shedding	1050	NA	blue	70	10.8	656	124	101	39	5382	271	16	255	57	194	194	57	1137	160	16	52	451	85	85	451
P22841	PRT	-9.45	38.6667	W	105	hard	high	shedding	400	6.8	blue	92	13.25	NA	NA	NA	NA	NA	NA	NA	NA	NA	NA	NA	NA	NA	NA	NA	NA	NA	NA	NA	NA
P22845	MAR	-6	34.3	W	98.6667	NA	high	shedding	525	6.3	blue	70	7.7	55	191	120	44	5043	343	75	268	138	255	258	128	483	88	0	74	237	7	10	217
P22847	MAR	-7	34	W	95	hard	high	shedding	525	7.2	blue	86.6667	6.5	37	179	106	49	3865	289	74	215	140	225	230	130	476	95	0	78	237	6	8	229
P22864	MAR	-9	29.5833	W	91	hard	high	shedding	200	7.2	blue	87.5	6.45	1230	154	131	45	5269	303	12	291	96	221	224	87	251	42	1	68	117	6	14	103
P22870	MAR	-6	33.4167	W	96.6667	hard	high	shedding	700	6.5	blue	88.5	15.1	926	152	147	44	6189	338	7	331	85	232	234	76	657	102	3	65	275	21	25	269
P22872	MAR	-4.5	34.1667	W	95	hard	high	shedding	600	8	blue	80	19.6	340	187	129	40	6273	365	47	318	120	270	270	110	510	80	1	64	202	15	15	202
P22879	MAR	-5.16667	35.1667	W	107.667	hard	high	shedding	1150	7	blue	93.5	14.5	801	155	119	40	5623	318	27	291	92	229	231	86	992	170	1	79	501	16	21	482
P22888	MAR	-6.16667	35.1667	W	97.6667	hard	high	shedding	680	7	blue	102.5	9.6	51	179	120	48	4215	305	60	245	124	230	233	124	656	137	1	82	345	10	15	345
P24021	ESP	-6.23333	39.1667	W	102	hard	high	shedding	NA	7	blue	124.333	14.2667	360	162	115	37	6416	343	37	306	92	247	247	84	512	66	4	51	192	32	32	180
P24025	GRC	21.6167	39.7167	E	102	hard	high	shedding	NA	6.7	blue	92.3333	9.66667	434	137	117	35	7192	319	NA	328	99	225	229	44	745	103	21	39	268	87	88	261
P25016	ESP	-6	37.5	W	116	hard	high	shedding	500	NA	blue	122.5	14	66	182	118	39	6051	353	55	298	116	261	262	107	573	86	1	63	243	18	23	228
P25033	ITA	9.25	41	E	117.5	hard	high	shedding	800	7.5	blue	83	5.8	470	139	66	30	5386	263	45	218	116	209	212	76	684	100	10	50	275	55	68	249
P25040	ITA	9.25	41	W	120.5	hard	high	shedding	800	6	blue	89.5	9.05	470	139	66	30	5386	263	45	218	116	209	212	76	684	100	10	50	275	55	68	249
P25051	ITA	9.11667	40.5667	W	128	hard	high	shedding	900	7	blue	89	6.9	582	135	75	31	5663	272	37	235	109	210	212	69	784	118	9	53	316	57	68	296
P25052	ITA	9.11667	40.5667	W	126	hard	high	shedding	900	7	blue	50	6.25	582	135	75	31	5663	272	37	235	109	210	212	69	784	118	9	53	316	57	68	296
P25055	FRA	8.71666	41.9167	W	112.5	hard	high	shedding	620	6.5	blue	90	7.85	150	147	69	33	5029	263	54	209	126	212	213	87	658	96	8	49	267	52	78	218
P25059	FRA	8.85	41.9167	W	112	hard	high	shedding	620	6.6	blue	86	6.75	505	131	61	29	5122	245	41	204	110	197	199	70	707	98	11	45	276	64	86	235
P25065	FRA	8.96666	41.7833	W	111.5	hard	high	shedding	900	NA	mauve	66	5.6	348	139	62	30	5047	253	51	202	119	204	207	80	660	94	10	47	264	55	78	222
P25066	FRA	8.95	41.75	W	112.5	hard	high	shedding	900	6	blue	76.5	6.7	348	139	62	30	5047	253	51	202	119	204	207	80	660	94	10	47	264	55	78	222
P25069	FRA	8.75	42.0833	W	111.5	hard	high	shedding	700	6.2	blue	81	6.55	279	141	68	32	5066	257	49	208	120	206	208	81	697	99	10	46	278	60	85	230
P25077	FRA	8.83333	42	W	111	hard	high	shedding	700	6.2	blue	82.5	7.3	150	147	69	33	5029	263	54	209	126	212	213	87	658	96	8	49	267	52	78	218
P25083	FRA	2.5	42.7667	W	115	hard	high	shedding	650	6.5	blue	93	7.4	695	114	84	34	5604	250	6	244	132	54	188	45	844	88	49	15	238	187	194	193
P25084	FRA	3.48333	43.6	W	113	hard	high	shedding	560	7	blue	52	2.95	119	139	101	37	5789	285	17	268	105	214	214	65	692	89	26	26	219	116	116	186
P25085	GRC	25.1	37.0667	E	96	hard	high	shedding	475	5.5	blue	87.5	10.5	99	180	56	30	4877	275	89	186	121	241	241	118	409	79	0	81	214	4	4	188
P25130	ESP	-5.41667	40.4167	W	107	hard	high	shedding	600	NA	blue	84	5.5	1204	104	112	37	6266	281	-15	296	64	188	190	30	534	63	14	35	172	65	68	153
P25134	ESP	2.16667	42.3	W	104	hard	high	shedding	NA	NA	blue	75	3.3	1227	90	77	33	5492	222	NA	231	103	32	164	26	950	106	57	18	278	190	238	191
P25135	ESP	-2.65	41.8167	W	102	hard	high	shedding	NA	NA	blue	67	6.4	1115	101	115	38	6094	274	-22	296	120	182	182	27	575	67	30	20	173	109	116	149
P25136	ESP	-5.83333	43.35	W	104	hard	high	shedding	NA	NA	blue	97	13	239	130	88	44	3868	239	40	199	112	178	181	83	863	118	43	28	288	151	161	219
P26061	ESP	-5.76666	37.9333	W	96	hard	high	shedding	NA	7	blue	99	10.2	515	158	123	38	6534	346	28	318	88	245	245	79	656	90	3	58	260	27	32	250
P26076	GRC	24.6333	35.1667	E	98	hard	high	shedding	NA	6.8	blue	92	10.1	432	167	68	32	5205	278	71	207	105	236	236	104	937	195	2	83	504	16	16	459
P26077	GRC	24.6333	35.1667	E	93	hard	high	shedding	NA	6.8	blue	70	14.4	432	167	68	32	5205	278	71	207	105	236	236	104	937	195	2	83	504	16	16	459
P26078	GRC	24.6333	35.1667	E	101.5	hard	high	shedding	NA	6.8	blue	70	14.7	432	167	68	32	5205	278	71	207	105	236	236	104	937	195	2	83	504	16	16	459
P26079	GRC	24.6333	35.1667	E	96	hard	high	shedding	NA	6.8	blue	NA	14.4	432	167	68	32	5205	278	71	207	105	236	236	104	937	195	2	83	504	16	16	459
P26080	GRC	23.5	37.8333	E	95.6667	hard	high	shedding	NA	NA	blue	64.5333	11.7	121	176	88	33	6332	325	60	265	116	260	260	100	455	80	5	67	212	19	19	193
P26099	GRC	22.3333	37.1667	E	87	hard	high	shedding	NA	4.2	blue	66.5	14	1075	116	95	37	5794	261	6	255	62	191	191	46	883	157	13	68	426	45	45	406
P26107	ITA	14.3333	40.8333	W	101	NA	high	shedding	NA	NA	blue	143	9.7	32	160	89	37	5315	291	52	239	137	228	229	96	868	138	20	48	355	84	127	287
P26109	ITA	14.3333	40.8333	W	105	hard	high	shedding	NA	NA	blue	114	9.5	32	160	89	37	5315	291	52	239	137	228	229	96	868	138	20	48	355	84	127	287
P26157	ESP	-4.3	39.8667	W	98	hard	high	shedding	NA	6.8	blue	113	18.35	500	150	113	35	6823	332	17	315	106	242	242	66	378	43	7	37	123	41	41	105
P26158	ESP	-4.3	39.8833	W	99.5	hard	high	shedding	NA	6.3	blue	96.5	15.8	500	150	113	35	6823	332	17	315	106	242	242	66	378	43	7	37	123	41	41	105
P26163	ESP	-4.88333	39.9667	W	100	hard	high	shedding	NA	6.5	blue	110	15.1	406	153	115	36	6644	334	23	311	110	242	242	72	366	42	6	40	122	35	35	105
P26167	ESP	-4.83333	39.9667	W	96.5	hard	high	shedding	NA	6.7	blue	111.5	17.4	406	153	115	36	6644	334	23	311	110	242	242	72	366	42	6	40	122	35	35	105
P26168	ESP	-4.83333	39.9667	W	93.5	hard	high	shedding	NA	6.7	blue	105	17.2	406	153	115	36	6644	334	23	311	110	242	242	72	366	42	6	40	122	35	35	105
P26169	ESP	-4.66666	39.9667	W	95	hard	high	shedding	NA	6.8	blue	96.5	14.9	455	151	115	36	6677	333	20	313	137	241	241	69	370	43	6	40	122	37	37	104
P26170	ESP	-4.63333	39.9667	W	110.5	hard	high	shedding	NA	6.8	blue	60	3.3	450	151	114	36	6718	333	20	313	108	242	242	69	366	43	6	39	121	37	37	102
P26171	ESP	-4.6	39.9333	W	98.5	hard	high	shedding	NA	7	blue	118	17.9	450	151	114	36	6718	333	20	313	108	242	242	69	366	43	6	39	121	37	37	102
P26239	ESP	-6.91666	37.95	W	101	hard	high	shedding	NA	6.6	blue	110	11.5	463	156	107	39	5746	315	41	274	95	230	233	86	606	85	3	57	247	28	33	234
P26279	PRT	-7.68333	38.7833	W	90	hard	high	shedding	NA	6.7	blue	64	4.85	279	162	100	40	5176	310	61	249	100	228	232	100	643	88	4	56	260	37	37	260
P26297	PRT	-7.63333	39.2833	W	109.5	hard	high	shedding	NA	5.6	blue	95	10.5	289	163	99	38	5404	315	61	254	106	233	237	99	727	102	6	55	294	44	45	294
P26303	PRT	-7.35	40	W	102.5	hard	high	shedding	NA	6	blue	100	8.5	346	157	97	36	5866	314	48	266	93	234	235	85	842	122	7	54	338	53	54	338
P26311	ESP	-6	40.5	W	114	hard	high	shedding	NA	NA	blue	100	9.2	669	134	109	37	6287	305	14	291	64	218	218	57	529	66	9	42	191	49	49	177
P26355	ESP	-8.85	41.95	W	119	hard	high	shedding	NA	NA	blue	95	7.2	186	139	70	41	3559	230	63	167	102	183	185	94	1387	195	22	51	557	103	124	551
P26357	ESP	-6.18333	41.6667	W	125	hard	high	shedding	NA	NA	blue	105	7.2	765	116	112	39	6011	284	-2	286	49	196	196	42	543	71	13	39	198	60	60	186
P26371	ESP	-7.4	42.3833	W	119	hard	high	shedding	NA	NA	blue	127.5	9.6	649	118	94	38	5144	257	13	244	60	186	186	56	999	136	24	43	378	100	100	367
P26394	ESP	-3.51666	40.7	W	106	hard	high	shedding	NA	NA	blue	122.5	8.8	769	127	103	35	6527	295	6	289	85	214	214	48	451	57	12	34	153	59	59	126
P26423	PRT	-7.3	40.3	E	109.5	hard	high	shedding	NA	NA	blue	112	5.4	536	141	93	35	5853	294	33	261	78	219	219	70	933	137	9	54	373	60	61	373
P26433	ESP	-7.21667	42.9333	W	114.333	hard	high	shedding	NA	NA	blue	104.667	6.7	692	113	92	40	4751	243	14	229	60	176	176	56	1004	132	31	38	369	120	132	346
P26437	GRC	23.4833	38.25	E	80.8	hard	high	shedding	390	8	blue	80.6667	11.975	419	157	93	33	6509	313	37	276	95	243	243	79	562	93	9	59	243	36	36	235
P26446	GRC	25.4	37.0833	E	96.7333	NA	high	shedding	358	7	blue	55.2	11	201	174	57	30	4862	272	83	189	115	235	235	113	441	88	0	84	237	5	5	210
P26464	GRC	25.3667	37.0667	E	98.5333	hard	high	shedding	358	NA	blue	60.5	10.25	201	174	57	30	4862	272	83	189	115	235	235	113	441	88	0	84	237	5	5	210
P26497	GRC	25.2667	36.7167	E	104	hard	high	shedding	360	8.5	blue	67.5	8.65	165	178	56	29	4875	274	87	187	119	239	239	116	452	89	0	83	238	4	4	211
P26530	GRC	24.8333	37.8167	E	101.9	hard	high	shedding	600	8	mauve	78.9	9.5	203	171	63	29	5423	285	74	211	106	241	241	104	453	87	2	78	232	11	11	199
P26555	GRC	26.85	37.15	E	105.333	hard	high	shedding	700	7	blue	78.2	12.4	94	183	81	33	5783	317	76	241	114	258	258	113	708	163	0	94	429	3	3	349
P26559	GRC	26.8333	37.1667	E	100	hard	high	shedding	700	6	blue	85	7.7	60	184	80	33	5720	316	77	239	116	258	258	115	691	157	0	95	415	4	4	338
P26562	GRC	26.8333	37.1667	E	102	NA	high	shedding	700	6	blue	95	14.8	60	184	80	33	5720	316	77	239	116	258	258	115	691	157	0	95	415	4	4	338
P26588	GRC	24.1333	38.4333	E	108.8	hard	high	shedding	700	5.5	blue	75.5	8.4	134	172	74	30	6031	305	63	242	115	251	251	99	476	83	6	67	220	23	23	218
P26601	GRC	26.1833	39.1	E	95	hard	high	shedding	700	6.5	blue	76.875	10.1333	204	160	80	32	5996	298	52	246	88	239	239	88	644	133	5	80	345	22	22	345
P26603	GRC	26.1833	39.1	E	106.4	hard	high	shedding	700	6.5	blue	84.8	9.85	204	160	80	32	5996	298	52	246	88	239	239	88	644	133	5	80	345	22	22	345
P26604	GRC	26.1833	39.1	E	97.3333	hard	high	shedding	700	6.5	blue	74.4	11.1	204	160	80	32	5996	298	52	246	88	239	239	88	644	133	5	80	345	22	22	345
P26608	GRC	26.3667	39.1	E	107.6	hard	high	shedding	750	6.5	blue	103.4	8.75	287	155	85	33	6121	299	45	254	83	237	237	83	676	139	5	80	360	23	23	360
P26609	GRC	26.3667	39.1	E	104.333	hard	high	shedding	750	6.5	blue	78.1	9.25	287	155	85	33	6121	299	45	254	83	237	237	83	676	139	5	80	360	23	23	360
P26612	GRC	23.5167	40.0167	E	111.8	hard	high	shedding	700	6	blue	77.8	12.95	150	156	94	32	6878	313	24	289	88	241	246	70	468	65	15	38	178	60	63	163
P26613	GRC	23.6833	39.9333	E	108.533	hard	high	shedding	720	7	blue	65.6	12.3	56	162	91	32	6729	314	33	281	95	246	249	78	467	67	13	43	185	55	57	171
P26614	GRC	23.3833	39.9833	E	109.2	hard	high	shedding	700	5.5	blue	85.8	11	115	158	96	32	6925	317	25	292	89	244	248	72	464	64	15	38	174	60	63	160
P26619	GRC	23.15	41.0833	E	110.5	hard	high	shedding	700	6	blue	75.9	6.25	546	123	102	33	7319	290	-17	307	43	212	216	29	496	59	27	22	153	88	103	133
P26625	GRC	24.2833	40.8667	E	113.933	hard	high	shedding	580	5.5	blue	60.5	10.6	181	141	97	33	6867	298	11	287	72	226	230	55	539	72	15	39	211	68	86	182
P26626	GRC	25.4833	40.45	E	104.2	hard	high	shedding	500	7	blue	74.7	9.66667	26	151	83	31	6455	299	33	266	88	236	236	73	570	91	10	52	248	55	55	234
P26635	GRC	25.15	37.5833	E	94	hard	high	shedding	500	5.5	NA	72	11	203	171	61	30	5225	280	77	203	108	238	238	107	449	88	1	81	238	8	8	204
P26638	GRC	25.15	37.5833	E	102.2	hard	high	shedding	500	5.5	blue	70.8	12.9	203	171	61	30	5225	280	77	203	108	238	238	107	449	88	1	81	238	8	8	204
P26657	GRC	25.3833	36.35	E	89.6667	hard	high	shedding	350	8	blue	50	8.3	84	183	56	29	4923	281	93	188	125	247	247	122	479	96	0	84	253	4	4	224
P26663	GRC	25.4667	36.4	E	89	hard	high	shedding	350	8.3	blue	80	10.6	84	183	56	29	4923	281	93	188	125	247	247	122	479	96	0	84	253	4	4	224
P26668	ITA	15	37.8667	E	109	hard	high	shedding	NA	7	blue	60	4.75	1080	119	65	28	6014	252	20	232	94	199	199	50	629	90	14	49	249	52	52	204
P26669	MAR	-9.11667	29.55	W	87	hard	high	shedding	NA	NA	blue	60	7.1	1230	154	131	45	5269	303	12	291	96	221	224	87	251	42	1	68	117	6	14	103
P26674	CYP	32.8667	34.9167	E	112	hard	high	shedding	500	7	blue	81	9.05	1051	140	94	34	6414	292	18	274	61	221	223	61	872	196	6	92	526	24	27	526
P26676	CYP	32.8333	34.9667	E	100	hard	high	shedding	800	7	blue	86.4	7.5	799	154	101	37	6105	305	34	271	79	232	233	79	801	185	4	95	490	19	20	490
P26688	GRC	25.45	36.4	E	91	hard	high	shedding	350	7.5	blue	58.1	8.3	84	183	56	29	4923	281	93	188	125	247	247	122	479	96	0	84	253	4	4	224
P26702	MAR	-6.5	34	W	92	hard	high	shedding	550	7.1	blue	75	5.9	192	180	114	45	4659	315	65	250	131	238	242	122	519	97	0	74	245	7	10	234
P26711	MAR	-9.01667	29.7167	W	NA	hard	high	shedding	250	7.5	blue	70	5.1	1269	150	131	45	5156	297	10	287	93	215	218	84	279	45	1	65	128	7	15	114
P26991	GRC	21.6167	39.7167	W	94.1667	hard	high	shedding	NA	6.7	blue	61.75	12.45	434	137	117	35	7192	319	NA	328	99	225	229	44	745	103	21	39	268	87	88	261
P27221	MAR	-9.08333	29.6667	W	85.5	hard	high	shedding	350	8	blue	52	5.23333	1230	154	131	45	5269	303	12	291	96	221	224	87	251	42	1	68	117	6	14	103
P27228	MAR	-8.2	31.2167	W	98.5	hard	high	shedding	480	8	blue	109	13.85	1024	152	147	46	5568	321	3	318	114	222	225	80	423	61	2	57	170	17	22	146
P27254	MAR	-5.2	35.05	W	119.333	hard	high	shedding	1150	9	blue	117.5	14.7	801	155	119	40	5623	318	27	291	92	229	231	86	992	170	1	79	501	16	21	482
P27255	MAR	-5.2	35.05	W	105.5	hard	high	shedding	1150	6	blue	90.5	14.3	801	155	119	40	5623	318	27	291	92	229	231	86	992	170	1	79	501	16	21	482
P27255_Rep1	MAR	-5.2	35.05	W	105.5	hard	high	shedding	1150	6	blue	90.5	14.3	801	155	119	40	5623	318	27	291	92	229	231	86	992	170	1	79	501	16	21	482
P27255_Rep2	MAR	-5.2	35.05	W	105.5	hard	high	shedding	1150	6	blue	90.5	14.3	801	155	119	40	5623	318	27	291	92	229	231	86	992	170	1	79	501	16	21	482
P27436	SYR	36.25	34.65	E	116	hard	high	NA	450	8	blue	87	10.5667	589	168	100	38	5945	302	40	262	90	238	240	90	812	171	1	92	477	3	12	477
P27893	MAR	-6.83333	32	W	102	hard	high	NA	800	8	blue	140	10.55	938	170	166	47	5956	363	16	347	129	248	249	96	474	75	2	63	199	18	19	175
P27895	MAR	-5.83333	35	W	90	hard	high	NA	1000	7	blue	74	14.6	98	183	120	44	4917	325	57	268	120	244	247	120	705	127	0	77	354	11	12	354
P27913	GRC	24.5	37.15	E	118	NA	high	NA	400	6	blue	105	8.55	228	172	62	29	5394	285	77	208	124	242	242	106	427	84	1	80	222	6	6	179
P27942	GRC	25.4833	36.4	E	91	hard	high	shedding	350	7.8	blue	75	9.9	84	183	56	29	4923	281	93	188	125	247	247	122	479	96	0	84	253	4	4	224
P27955	GRC	25.4167	37.45	E	NA	hard	high	NA	375	6.5	NA	NA	8.9	78	179	60	30	5023	281	86	195	118	243	243	116	434	85	0	83	235	6	6	203
P28038	GRC	21.6167	39.7167	E	98.3333	hard	high	NA	NA	6.7	white	73.4667	10.5	434	137	117	35	7192	319	NA	328	99	225	229	44	745	103	21	39	268	87	88	261
P28041	GRC	22.3333	37.1667	E	81	hard	high	NA	NA	4.2	blue	75	14.2	1075	116	95	37	5794	261	6	255	62	191	191	46	883	157	13	68	426	45	45	406
P28124	ITA	14.4167	40.75	E	109	hard	high	NA	1000	5	blue	79	6.3	235	152	82	35	5448	283	50	233	128	223	223	87	830	128	23	45	332	86	124	277
P28149	GRC	25.15	37.5833	E	98	hard	high	NA	500	5.5	blue	120	11.6	203	171	61	30	5225	280	77	203	108	238	238	107	449	88	1	81	238	8	8	204
P28188	MAR	-9.31666	29.5333	W	98	hard	high	NA	NA	NA	NA	100	6.2	1158	155	126	45	5027	296	19	277	100	218	222	91	245	41	1	67	115	6	14	101
P28195	DZA	-0.5	33.0167	W	117	hard	high	NA	NA	NA	blue	130	15.6	1258	161	131	37	7533	363	16	347	161	266	266	71	219	28	5	35	71	25	25	53
P28196	DZA	3	36.8333	W	117	hard	high	NA	NA	NA	blue	125	13.2	137	173	77	35	4921	294	76	218	124	235	241	115	715	125	3	66	340	24	44	299
P28197	DZA	4.08333	36.7333	W	125	hard	high	NA	NA	NA	blue	140	16	285	173	89	33	5950	320	58	262	113	249	255	102	953	173	3	68	466	33	53	440
P28221	ESP	-5.08333	38.4333	E	126	hard	high	NA	NA	6.5	blue	150	7.3	579	154	125	37	6871	351	20	331	84	247	247	71	603	85	4	54	222	29	29	215
Seeds were obtained from the Australian Lupin Collection, located at the Department of Agriculture and Food Western Australia, South Perth, WA, Australia
aCountries' abbreviation represent the following countries: ITA (Italy); CYP (Cyprus); DZA (Algeria); ESP (Spain); FRA (France); GRC (Greece); ISR (Israel); MAR (Morocco); PRT (Portugal); Syria (SYR); TUR (Turkey)
bIn column "GenGIS group", W and E stands for Western and Eastern Mediterranean, respectively and are inferred from phylogeography tree depicted by GenGIS
cWorldClim data headings are as follows: BIO1 = Annual Mean Temperature; BIO2 = Mean Diurnal Range (Mean of monthly (max temp - min temp)); BIO3 = Isothermality (BIO2/BIO7) (* 100); BIO4 = Temperature Seasonality (standard deviation *100); BIO5 = Max Temperature of Warmest Month; BIO6 = Min Temperature of Coldest Month; BIO7 = Temperature Annual Range (BIO5-BIO6); BIO8 = Mean Temperature of Wette…
NA is missing value
