# Supplementary material for: Exploring the genetic and adaptive diversity of a pan-Mediterranean crop wild relative: narrow-leafed lupin
Source: Theor Appl Genet. 2018 Jan 20;131(4):887–901. doi: 10.1007/s00122-017-3045-7 (PMC5852200; doi:10.1007/s00122-017-3045-7)
Supplement: Supplementary file 2 — Supplementary material 2 (XLSX 24600 kb) [file 122_2017_3045_MOESM2_ESM.xlsx]

## Sheet: Sheet1
Online Resource 2 The allelic profile per accession for 45,230 SNP markers, applied on 142 wild accessions of narrow-leafed lupin
CloneIDa	AlleleSequencea	SNPa	SnpPositiona	Demographic analyses	P20711	P20716	P20720	P20724	P20726	P21624	P22660	P22664	P22666	P22670	P22677	P22687	P22696	P22713	P22732	P22739	P22744	P22753	P22754	P22764	P22770	P22780	P22802	P22804	P22810	P22817	P22829	P22831	P22833	P22834	P22835	P22836	P22839	P22841	P22845	P22847	P22864	P22870	P22872	P22879	P22888	P24021	P24025	P25016	P25033
6104511	TGCAGGCCTTGGTGGTCTCTTATTTGGTTATGATACTGGTAACTACTAACTTGTAATAACTTGTAATAA	59:C>T	59	Yes	0	0	0	0	0	0	0	0	0	0	0	0	0	0	0	0	0	0	0	0	0	0	0	0	0	0	0	0	0	0	0	0	0	0	NA	NA	0	0	0	0	NA	0	0	0	0
9584538	TGCAGAGATTCTCTGCTTGAAAATATATCTTCAGGTTTTACAGATCGGAAGAGCGGTTCAGCAGGAATG	28:C>A	28	Yes	0	0	1	0	0	0	0	0	1	1	0	0	1	1	1	1	1	0	1	1	1	1	1	0	0	1	1	1	1	1	1	1	1	1	0	0	1	0	1	1	0	0	1	0	0
9584538	TGCAGAGATTCTCTGCTTGAAAATATATCTTCAGGTTTTACAGATCGGAAGAGCGGTTCAGCAGGAATG	16:T>C	16	Yes	0	0	NA	0	0	0	0	0	NA	NA	0	0	NA	0	NA	NA	NA	0	NA	NA	NA	NA	NA	0	0	NA	NA	NA	NA	NA	NA	NA	NA	NA	0	0	NA	0	NA	NA	0	0	NA	0	0
100034955	TGCAGGTTTGCTTCATCCAAGAAATTCTTATAATTGAGAACAACACCAAAACATATATCATACCTTGAC	16:C>T	16	Yes	1	1	1	1	1	1	1	1	1	1	1	1	1	1	1	1	1	1	1	1	1	1	1	1	1	1	1	1	1	1	1	1	1	1	0	0	1	1	1	1	1	1	1	1	1
9576015	TGCAGCAACTGGAGAACCTTGCAACACACACTTGTTTACTGATCCACATAATCTAAACCTTCCTTCAGT	37:A>G	37	Yes	0	0	1	0	NA	0	0	0	1	2	0	NA	1	1	1	1	0	0	1	1	0	NA	1	0	0	1	1	0	0	0	0	NA	1	1	0	0	0	1	0	0	0	0	NA	NA	0
100037112	TGCAGGACCTTCACCCACCTTCAGGATGTACTGGAAAATAAACCAAATGAGGACACACACAACCAATTT	45:A>C	45	Yes	0	0	NA	0	NA	NA	0	NA	NA	NA	NA	NA	0	0	NA	0	NA	NA	0	NA	NA	NA	0	NA	0	0	0	0	0	NA	NA	NA	0	0	NA	NA	NA	NA	NA	0	0	0	0	NA	0
9586719	TGCAGTACACTGTAGCAGCTCTTGGGTATGGAGATGAGAATGAGACAACTGTGTTAGAATTGACATATA	30:G>C	30	Yes	NA	NA	1	NA	1	NA	NA	NA	NA	1	NA	NA	1	1	1	1	1	NA	1	1	NA	NA	1	NA	1	1	1	1	1	1	1	NA	1	1	NA	NA	0	1	1	1	NA	NA	1	1	NA
6104841	TGCAGTACACTGTAGCAGCTCTTGGGTATGCAGCTGAGAATGAGACAACTGTGTTAGAATTGACATATA	33:C>A	33	Yes	0	0	1	0	1	0	0	0	0	1	0	0	1	1	1	1	1	0	1	1	0	0	1	0	1	1	1	1	2	1	1	0	1	1	0	0	NA	1	1	1	NA	0	2	1	0
100061941	TGCAGTACACTGTAGCAGCTCTTGGGTATGCAGATGAGAATGAGACAACTGTGTTAGAATTGACATATA	8:A>T	8	Yes	NA	NA	0	NA	0	NA	NA	NA	NA	2	NA	NA	0	0	0	0	0	NA	0	0	NA	1	0	NA	0	0	0	0	0	0	0	NA	0	0	NA	NA	NA	0	0	0	NA	NA	0	0	NA
6062394	TGCAGTCTTGTATACGTCATCAGTGCCAACAGCAATCTGATACATGCCACACAAAGTTTATCAAGTCTA	15:G>A	15	Yes	0	0	0	0	0	0	0	1	1	0	1	1	0	0	0	0	0	1	0	0	1	2	0	1	0	0	0	0	2	0	0	1	0	0	0	0	0	0	0	0	NA	0	0	0	0
6062394	TGCAGTCTTGTATACGTCATCAGTGCCAACAGCAATCTGATACATGCCACACAAAGTTTATCAAGTCTA	45:G>T	45	Yes	0	0	0	0	0	0	0	NA	NA	0	NA	NA	0	0	0	0	0	NA	0	0	NA	0	0	NA	0	0	0	0	0	0	0	NA	0	0	0	0	0	0	0	0	1	0	0	0	0
9577848	TGCAGTTCCTTCAGGAAATCTTCATTGTCAACGAATGCCTACAAAATGAATTATGAATTATAACACAGT	14:G>A	14	Yes	1	1	0	1	0	1	1	NA	NA	0	NA	NA	0	0	0	0	0	NA	0	0	NA	0	0	NA	0	0	0	0	0	0	0	NA	0	0	NA	NA	0	0	0	0	NA	1	0	0	NA
4399093	TGCAGTCTGGTACTACATAGCATTTTTCTTCTTCTTTTGTAAATTGCAATCAATTATCTGTTTATAGTT	33:C>T	33	Yes	NA	NA	0	NA	NA	NA	NA	1	1	0	1	1	0	0	0	0	0	1	0	0	1	2	0	1	0	0	0	0	1	0	0	1	0	0	NA	NA	0	NA	0	0	NA	0	2	NA	0
6088295	TGCAGCAGTAACAACAATGAAGGTATTAGGATACTGCTATAACTAGAATTCCAAAAGGAACCATGCACT	7:G>A	7	Yes	0	0	NA	0	0	0	0	NA	NA	NA	NA	NA	NA	0	NA	NA	NA	NA	NA	NA	NA	NA	NA	NA	NA	NA	1	NA	NA	1	1	NA	NA	NA	0	0	NA	0	NA	NA	NA	0	NA	0	0
9582083	TGCAGCAGTAACAACAATGAAGGTATTAGGATACTGCTATAACTAGAATTCCAAAAGGAACCATGCATA	67:T>C	67	Yes	1	1	0	1	1	1	1	0	0	0	0	0	0	1	0	0	0	0	0	0	0	0	0	0	0	0	0	0	0	NA	0	0	0	0	1	1	0	1	0	0	0	1	0	1	1
4401575	TGCAGCACCAGACCAGCTCCAAGTTCATCAACATTTTAGTATGACTACTACCACTCTATAGTTGGAAAA	55:C>T	55	Yes	1	1	1	1	1	1	1	1	1	1	NA	NA	1	0	1	1	1	NA	1	1	0	2	1	1	1	1	1	1	2	1	1	0	1	1	1	NA	1	1	1	1	1	0	2	1	NA
9585976	TGCAGCACCAGACCAGCTCCAAGTTCATCAACATTTTAGTATGACTACTACCACTTTATAGTTGGACAA	66:C>A	66	Yes	1	1	1	1	1	1	1	1	1	1	0	0	1	NA	1	1	1	0	1	1	NA	1	1	1	1	1	1	1	1	1	1	NA	1	1	1	NA	1	1	1	1	1	NA	1	1	NA
100060693	TGCAGCACCAGACCAGCTCCAAGTTCATCAACATTTTAGTATGACTACTACCATTTTATAGTTGGACAA	53:T>C	53	Yes	1	1	1	1	1	1	1	1	1	1	NA	NA	1	NA	1	1	1	NA	1	1	NA	1	1	1	1	1	1	1	1	1	1	NA	1	1	1	0	1	1	1	1	1	NA	1	1	0
9588622	TGCAGCTGGTGCTGTTGTTGTTGAAGAGATAGAAATATCAGTGCTACTACTGTCTAACTTCTCCATGCT	11:C>G	11	Yes	0	0	0	0	0	0	1	1	0	0	1	1	0	0	0	0	0	1	0	0	1	2	0	1	0	0	0	0	2	0	0	1	0	0	0	0	0	0	0	0	0	0	2	0	0
9588622	TGCAGCTGGTGCTGTTGTTGTTGAAGAGATAGAAATATCAGTGCTACTACTGTCTAACTTCTCCATGCT	51:G>T	51	Yes	0	0	0	0	0	0	NA	1	0	0	NA	NA	0	0	0	0	0	NA	0	0	NA	0	0	NA	0	0	0	0	0	0	0	NA	0	0	0	0	0	0	0	0	0	0	0	0	0
9576705	TGCAGCTTATTTCTGCAACAGCTTGTATGGTTCTCTCATCAGTAAAACTCATCAAACATGATTATGGAG	27:T>C	27	Yes	1	1	0	1	1	1	0	0	0	0	0	0	0	1	0	0	0	0	0	0	0	0	0	0	0	0	0	0	0	0	0	0	0	0	0	0	0	1	0	0	0	1	0	1	0
9590563	TGCAGCTGATGAGATTGGAGAAAAGAAACTCACCTTTCATCATTCAAATTATAGGTTCTGGACATTTAC	33:C>T	33	Yes	1	1	0	1	1	1	1	1	0	0	1	1	0	1	0	0	0	1	0	0	1	2	0	1	0	0	0	0	2	0	0	1	0	0	1	1	0	1	0	0	1	1	2	1	1
100035848	TGCAGTTGTTATCCCCTTTAGCTTGTTGTAGCATTCTGATCCACTATAGGTGCATAAATTTCGTAGAAT	48:G>T	48	Yes	0	0	0	0	0	0	0	0	0	0	0	0	0	0	0	0	0	0	0	0	0	0	0	0	0	0	0	0	0	0	0	0	0	0	0	0	0	0	0	0	0	0	0	0	0
6088184	TGCAGCACCTATAGTAAGTATTACACAGATCATGCTTTCTATTATGTCTCTATGTAGTAAAAATTGCAC	27:G>A	27	Yes	0	0	0	0	0	0	0	0	0	0	0	0	0	0	0	0	0	0	0	0	0	0	0	0	0	0	0	0	0	0	0	0	0	0	NA	0	0	0	0	0	0	0	0	0	0
6088184	TGCAGCACCTATAGTAAGTATTACACAGATCATGCTTTCTATTATGTCTCTATGTAGTAAAAATTGCAC	68:C>T	68	Yes	0	0	0	0	0	0	0	0	0	0	0	0	0	0	0	0	0	0	0	0	0	0	0	0	0	0	0	0	0	0	0	0	0	0	1	0	0	0	0	0	0	0	0	0	0
4403188	TGCAGAAACTGCCGCAAACTGTCAAGAGGTCTCAAGGAGAGAAAAGAAAACTCAGTTGCAGTTTCAGTC	66:G>A	66	Yes	0	0	1	0	1	0	NA	0	0	1	NA	NA	1	0	1	1	1	0	1	1	NA	1	1	0	1	1	1	1	1	1	1	NA	1	1	0	0	1	0	1	1	0	0	1	1	0
100059674	TGCAGAAACTGCCGCAAACTGTCAAGAGGTCTCAAGGAGAGAAAAGAAAACTCAGTCGCAGTTTCAGTC	56:C>T	56	Yes	NA	NA	1	NA	1	NA	0	NA	NA	1	0	0	1	NA	1	1	1	NA	1	1	0	2	1	NA	1	1	1	1	2	1	1	0	1	1	NA	1	1	NA	1	1	NA	NA	2	1	NA
100059673	TGCAGAAACTGCTGCAAACTGTCAAGAGGTCTCAAGGAGAGAAAAGAAAACTCAGTTGCAGTTTCAGTC	12:T>C	12	Yes	NA	NA	1	NA	1	NA	NA	NA	NA	1	NA	NA	1	NA	1	1	1	NA	1	1	NA	1	1	NA	1	1	1	1	1	1	1	NA	1	1	NA	1	1	NA	1	1	NA	NA	1	1	NA
4402721	TGCAGGAATCAGAGCAAGCTAAAATGCAACAGGGGCAAGTTGAGGTTTGCCATTTTACAGATCGGAAGA	51:A>G	51	Yes	0	0	1	0	1	0	1	1	1	1	1	1	1	0	1	1	1	1	1	1	1	1	1	1	1	1	1	1	1	1	1	1	1	1	1	1	1	0	1	1	1	0	1	1	1
100045106	TGCAGATCCAAAGAAGCAGCTAGAGTTAGCAGTTACAGATCGGAAGAGCGGTTCAGCAGGAATGCCGAG	24:G>A	24	Yes	0	0	0	0	0	0	0	0	0	0	0	0	0	0	0	0	0	0	0	0	0	0	0	0	0	0	0	0	0	0	0	0	0	0	1	0	0	0	0	0	0	0	0	0	1
4399068	TGCAGTGGTTTGTAATCACTTTCGGTGTCAACGTTTCTAAGAGGTGTAACTTGTTTTTACAGATCGGAA	32:G>C	32	Yes	NA	NA	0	0	0	NA	NA	NA	NA	NA	NA	NA	0	NA	0	0	0	NA	0	0	NA	0	0	NA	1	1	0	1	1	0	1	NA	0	0	NA	NA	NA	NA	0	0	NA	NA	0	0	NA
4398488	TGCAGTGGTTTGTAATCACTTTCGGTGTCAACGTTTCTAAGAGGTGTGTAACTTGTTTTTACAGATCGG	55:T>C	55	Yes	0	0	NA	0	NA	0	0	1	1	0	0	0	NA	0	NA	NA	NA	1	NA	NA	0	0	NA	1	NA	NA	NA	NA	0	NA	NA	0	NA	NA	0	0	0	0	0	0	0	0	0	NA	0
6075441	TGCAGTGAATAGCTCAAAATTTTGTCATTATTGTTTTACAGATCGGAAGAGCGGTTCAGCAGGAATGCC	21:T>C	21	Yes	0	0	0	0	0	NA	NA	NA	NA	0	NA	NA	0	0	0	0	0	NA	0	0	NA	0	0	NA	0	0	0	0	0	0	0	NA	0	0	0	0	1	0	0	2	0	0	0	0	0
6089806	TGCAGTAAATAGAATAAAACAAGTGAATGCTCTATTCCAATTTGCTACATTTTTCTGTGGATGAATTTG	33:A>C	33	Yes	0	0	0	0	0	0	0	0	0	0	0	0	0	0	0	0	0	0	0	0	0	0	0	0	0	0	0	0	0	0	0	0	0	0	0	0	0	0	0	0	0	0	0	0	0
100057547	TGCAGATTATACTCTTACCAAGCAAGGAAATACACAGTTTTACAGATCGGAAGAGCGGTTCAGCAGGAA	21:G>A	21	Yes	0	0	0	0	0	0	0	0	0	0	0	0	0	0	0	0	0	0	0	0	0	0	0	NA	1	0	0	1	2	0	1	0	2	0	0	0	NA	0	0	0	0	0	0	0	0
100057547	TGCAGATTATACTCTTACCAAGCAAGGAAATACACAGTTTTACAGATCGGAAGAGCGGTTCAGCAGGAA	32:C>T	32	Yes	0	0	0	0	0	0	0	0	0	0	0	0	0	0	0	0	0	0	0	0	0	0	0	NA	NA	0	0	NA	0	0	NA	0	0	0	0	0	1	0	0	0	0	0	0	0	0
100034899	TGCAGGTTAAGTGAATTGAATGGCATATATGCTTATGATCTTCTTTATGCAGATAATAAAGTGAATTGG	33:T>C	33	Yes	0	0	NA	NA	NA	1	0	NA	1	0	0	NA	0	0	NA	NA	0	0	0	NA	0	NA	0	NA	0	0	0	0	0	0	0	0	NA	NA	0	NA	NA	NA	1	NA	0	NA	0	0	NA
9583068	TGCAGGTGTAATGAATCATCGTTTCGGAACAAGAATTCATGCTTTGGTCCTTGTTTCAGGGTACCAGTC	11:T>C	11	Yes	0	0	1	0	1	0	0	NA	NA	0	NA	NA	1	0	0	1	NA	NA	1	1	NA	1	1	NA	0	NA	1	0	NA	0	0	NA	1	1	1	NA	0	0	0	0	NA	0	2	1	NA
9583068	TGCAGGTGTAATGAATCATCGTTTCGGAACAAGAATTCATGCTTTGGTCCTTGTTTCAGGGTACCAGTC	20:G>A	20	Yes	0	0	NA	0	NA	0	0	1	1	0	1	1	NA	0	0	NA	1	1	NA	NA	NA	NA	NA	NA	0	1	NA	0	NA	0	0	1	NA	NA	NA	1	0	0	0	0	1	0	0	NA	NA
100054174	TGCAGTGTAGGAGAAGTTATCAGGTTTGAAATGGGAGGTTCTCATGGTATCAAAGAGAGTAAATGTTTG	21:A>G	21	Yes	NA	NA	1	NA	1	NA	NA	0	0	1	NA	0	1	NA	NA	1	0	0	NA	1	0	NA	1	NA	1	0	1	1	1	NA	NA	0	1	1	1	0	NA	NA	1	1	0	NA	1	1	NA
9583519	TGCAGTGTAGGAGAAGTTATCGGGTTTGAAATGGGAGGTTCTCATGGTATCAAAGAGAGTAAGTGTTTG	62:G>A	62	Yes	0	0	1	0	1	0	0	NA	NA	2	NA	NA	1	0	0	1	NA	NA	NA	1	NA	NA	1	NA	1	NA	1	1	1	0	NA	NA	1	1	1	NA	0	0	1	2	NA	0	2	1	NA
6091027	TGCAGGATTAGTAATTACATGTACAGAAGGTGTATTCGTATCTTCACTACCAACAGAATCATTCACTTT	22:A>C	22	Yes	NA	NA	0	NA	0	0	NA	0	0	0	0	0	0	NA	NA	0	0	0	0	0	0	0	0	0	0	0	0	0	0	NA	0	0	0	0	0	0	0	0	0	0	0	NA	0	0	0
6091027	TGCAGGATTAGTAATTACATGTACAGAAGGTGTATTCGTATCTTCACTACCAACAGAATCATTCACTTT	29:G>A	29	Yes	1	1	0	1	0	0	1	0	0	0	0	0	0	1	1	0	0	0	0	0	0	0	0	0	0	0	0	0	0	NA	0	0	0	0	0	0	0	0	0	0	0	1	2	0	0
4402051	TGCAGCTCTGCTATTCTTTGCTATATGCTGCATATCTTCCTAGTTCTGTTCTCTGACCTAAAACTTTAT	66:T>C	66	Yes	0	0	1	0	1	1	0	0	0	0	0	0	1	0	0	1	0	0	1	1	0	2	1	0	0	0	1	0	0	0	0	0	1	1	1	0	0	NA	0	0	0	0	2	1	0
4402051	TGCAGCTCTGCTATTCTTTGCTATATGCTGCATATCTTCCTAGTTCTGTTCTCTGACCTAAAACTTTAT	34:T>A	34	Yes	0	0	NA	0	0	NA	0	0	0	0	0	0	NA	0	0	NA	0	0	NA	NA	0	0	NA	0	0	0	NA	0	0	0	0	0	NA	NA	NA	0	0	1	0	0	0	0	0	NA	0
9575814	TGCAGATGGGTTCAAAACAGTTTCTGTTGATGATGCTTCAAAACAGGGTGTCTCTTTTGTTACAGAGCA	36:T>A	36	Yes	0	0	1	0	1	1	0	0	0	1	NA	0	1	0	0	1	0	0	1	1	0	2	1	0	1	0	1	1	1	1	1	0	1	1	1	1	NA	1	1	1	1	0	NA	NA	0
6096486	TGCAGGTAATTGCATTTGACATTCAGAATGCCACAGATTATTACAGATCGGAAGAGCGGTTCAGCAGGA	6:T>A	6	Yes	0	0	0	NA	0	0	NA	0	0	0	0	0	0	0	NA	0	0	0	0	0	0	0	0	0	0	0	0	0	0	0	0	0	0	0	0	1	NA	0	0	0	1	NA	0	0	0
6096486	TGCAGGTAATTGCATTTGACATTCAGAATGCCACAGATTATTACAGATCGGAAGAGCGGTTCAGCAGGA	30:C>T	30	Yes	1	1	0	1	0	0	1	0	0	0	0	0	0	1	1	0	0	0	0	0	0	0	0	0	0	0	0	0	0	0	0	0	0	0	0	NA	1	0	0	0	NA	1	2	0	0
4402735	TGCAGGTTGGAAGGTCTAACCAACCTTCTGTCATAGGTTCAAGCAGCTGGACTGGATTTGTTGGTCATA	43:C>T	43	Yes	0	0	1	0	1	0	0	0	0	0	0	0	1	0	0	1	0	0	1	1	0	2	1	0	0	0	1	0	0	0	0	0	1	1	1	0	0	0	0	0	0	0	2	1	0
100064899	TGCAGGATGGCACATCATATTGTTTTCAATAAAAAAGATAAGAAATTTTACAGATCGGAAGAGCGGTTC	41:G>T	41	Yes	0	0	0	0	0	0	0	NA	NA	0	NA	NA	NA	NA	0	0	NA	NA	0	0	NA	NA	0	NA	NA	0	0	NA	NA	0	NA	NA	0	0	0	NA	0	0	0	0	NA	NA	0	0	NA
4401936	TGCAGGATGGCACGTCATATTGTTTTCAATAAAAAAGATAAGAAATTTTACAGATCGGAAGAGCGGTTC	13:G>A	13	Yes	1	1	1	1	1	1	1	0	0	1	0	0	0	0	0	1	0	0	1	1	0	0	1	0	0	1	1	0	0	1	0	0	1	1	1	0	1	1	1	1	NA	0	1	1	0
6112160	TGCAGCACCTAATAATTTCTGTCATTTTCTCTTGGGCGATCTGAAAGAGAAGCTTTATTTAGTTACAGA	54:T>C	54	Yes	0	0	0	0	0	0	0	1	1	0	1	1	1	0	0	0	1	1	0	0	1	2	0	1	0	0	0	0	2	0	0	1	0	0	0	1	0	0	0	0	1	0	0	0	0
9583004	TGCAGGTATGACTTATTGTTATACATGATGCTGAAAGATGAAAGTATGCAATTTTGTGCATTAGTTTTG	8:T>C	8	Yes	NA	NA	1	1	1	NA	NA	1	1	1	1	1	1	1	1	1	1	1	1	1	1	1	1	1	1	1	1	0	2	1	0	1	1	1	1	1	NA	NA	NA	1	1	NA	1	1	1
4402351	TGCAGGTACGGCTTATTGTTATACATGATGCTGAAAGATGAAAGTATGCAATTTTGTGCATTAGTTTTG	10:G>A	10	Yes	0	0	1	2	1	0	0	1	1	2	1	1	1	2	1	1	1	1	1	1	1	1	1	1	2	1	1	NA	1	1	NA	1	1	1	1	1	0	0	0	2	1	0	2	1	1
4401831	TGCAGTAATGCCCTATAGTACTGTTTCTGCATTTGTGACATGCCTACTTTGAGAATAGTTTCCTTCTTT	65:C>T	65	Yes	0	0	1	0	1	0	0	1	1	2	1	1	1	1	1	1	1	1	1	1	1	1	1	1	1	1	1	NA	1	1	NA	1	1	1	1	1	0	0	0	2	2	0	0	1	1
4401831	TGCAGTAATGCCCTATAGTACTGTTTCTGCATTTGTGACATGCCTACTTTGAGAATAGTTTCCTTCTTT	12:C>T	12	Yes	2	0	1	2	1	0	0	NA	NA	2	NA	NA	1	1	NA	NA	NA	1	NA	1	1	1	1	NA	1	1	1	1	1	1	NA	1	1	1	1	NA	0	0	0	0	0	2	2	1	NA
9585357	TGCAGTATTCATTGGTGGCAAGTTTGTAGGTTCAGCTAACATGGTCATAACCCTTCACCTCAATGGCTC	27:A>G	27	Yes	0	0	1	0	1	0	0	1	0	1	0	0	0	1	1	1	0	0	1	1	0	0	1	0	1	1	1	1	2	1	1	0	1	1	1	NA	NA	0	1	1	0	0	2	1	0
6104478	TGCAGGCACAGAAGGGTTGCACCCTAGTCTCATGAGACACCACTCTATTTCCTTCCCCCTTGACTCTTC	57:C>T	57	Yes	0	0	0	0	0	0	0	0	0	0	0	0	0	0	0	0	0	0	0	0	0	0	0	0	0	0	0	0	0	0	0	0	0	0	0	1	0	0	0	0	0	0	0	0	0
6123609	TGCAGTCCTCACATCACCCATTTTGGAGTACAAATCAAGAAGACCAGTTTGTACATAAACACAAGAATT	15:A>G	15	Yes	NA	NA	0	NA	0	NA	NA	0	0	2	0	0	0	0	0	0	NA	1	0	0	1	1	0	1	0	0	0	0	2	0	0	1	NA	0	0	NA	0	NA	NA	0	NA	0	0	0	NA
6123609	TGCAGTCCTCACATCACCCATTTTGGAGTACAAATCAAGAAGACCAGTTTGTACATAAACACAAGAATT	34:T>C	34	Yes	NA	NA	0	NA	0	NA	NA	0	0	0	0	0	0	0	0	0	NA	NA	0	0	NA	NA	0	NA	0	0	0	0	0	0	0	NA	NA	0	0	1	0	NA	NA	0	NA	0	0	0	NA
6123609	TGCAGTCCTCACATCACCCATTTTGGAGTACAAATCAAGAAGACCAGTTTGTACATAAACACAAGAATT	38:G>C	38	Yes	1	1	0	1	0	1	1	0	0	0	0	0	0	0	0	0	1	NA	0	0	NA	1	0	NA	0	0	0	0	0	0	0	NA	NA	0	0	NA	0	1	1	2	1	1	2	0	1
9583144	TGCAGTAACAAAAGCAGGATTACCAAATGATCTTCGCCATTGCAATGCCCTCCTATCAACCCTTCTTAT	35:G>C	35	Yes	0	0	0	0	0	NA	0	0	1	0	0	0	0	0	0	0	0	NA	0	0	0	0	0	0	1	0	0	NA	0	1	NA	0	1	0	0	0	0	0	0	1	0	0	0	0	NA
6115090	TGCAGAAAAATTGGGGGATATAAATAAACACAAATTACAGATCGGAAGAGCGGTTCAGCAGGAATGCCG	25:A>C	25	Yes	0	0	0	0	0	0	0	0	0	0	0	0	0	0	0	0	0	0	0	0	0	0	0	0	0	0	0	0	0	0	0	0	0	0	0	0	0	0	0	0	0	0	0	0	0
9586927	TGCAGTGGGAATATCCAAAGTCGCAGAGGATCTGTAATAGTCCCAGATGGATGAACAGAAGAATTGTTA	9:A>C	9	Yes	1	1	1	1	1	1	1	1	1	1	1	NA	1	1	1	1	1	NA	1	1	1	1	1	NA	1	1	1	1	1	1	1	1	NA	1	1	1	1	1	1	1	1	1	1	1	0
100070989	TGCAGTGGGCATATCCAAAGTCGCAGAGGATCTGTAATAGTCCCAGATGGATGAACAGAAGAATTGTTA	54:A>G	54	Yes	0	0	0	0	0	0	0	0	0	0	0	1	0	0	0	0	0	1	0	0	0	2	0	1	0	0	2	0	0	0	0	0	1	0	0	0	0	0	0	0	0	0	0	0	NA
9576200	TGCAGCAGTGTTGCTGCTACCTACCTCTCCTTATTCATACTTCAGCAGATGCCGCTTCAATGATATCCC	40:T>C	40	Yes	0	1	0	0	0	1	1	0	0	0	0	0	0	0	0	0	0	0	NA	0	0	0	0	0	0	0	0	0	0	NA	0	0	0	0	0	0	1	0	0	0	0	0	2	0	1
9580940	TGCAGAAAAAACAAAAAACACAAAACACAAATTTTGCAGTAGATTAGTCTGAAACAAAAATTACCAGAT	20:C>A	20	Yes	1	NA	0	NA	1	NA	0	NA	1	1	NA	NA	NA	1	1	1	0	NA	NA	0	NA	NA	0	NA	NA	NA	0	1	1	1	1	NA	NA	1	NA	NA	0	0	0	0	0	1	1	0	0
6108615	TGCAGTTACTCATTTATCTTCTTCTCTAGGCAGTAAAATTGACTGAGGTAGGTTACAGATCGGAAGAGC	26:T>A	26	Yes	0	0	0	0	0	NA	0	0	0	0	0	0	0	0	0	0	0	0	0	0	0	0	0	0	0	0	0	0	0	0	0	0	0	0	0	0	0	0	0	0	0	0	0	0	0
6108615	TGCAGTTACTCATTTATCTTCTTCTCTAGGCAGTAAAATTGACTGAGGTAGGTTACAGATCGGAAGAGC	30:C>A	30	Yes	0	2	0	0	0	1	0	0	0	0	0	0	0	0	0	0	0	0	0	0	0	0	0	0	0	0	0	0	0	0	0	0	0	0	0	0	0	0	0	0	0	0	0	0	0
100066577	TGCAGATTTTGGGTTAGAATGACAATTTAGATATGATCAGTTTTGGTCACAATAATGTTACATTGCAGA	53:A>G	53	Yes	NA	NA	NA	NA	NA	1	1	NA	1	NA	NA	NA	1	1	1	NA	NA	NA	NA	NA	NA	1	1	NA	1	NA	1	NA	1	1	1	NA	NA	1	NA	0	0	0	1	NA	NA	0	1	1	0
9576236	TGCAGCATATTTTGCTGGTGAAGAAGTTGTCCATAATAATGAAAATACATTTTTGCAGATGATGACTCT	59:T>G	59	Yes	1	1	0	1	1	0	1	1	0	2	1	1	1	1	1	0	1	1	NA	0	0	2	1	1	0	1	1	0	NA	1	0	0	1	1	1	1	1	1	1	2	1	1	2	1	1
6096351	TGCAGGACTATGTGCGGACAGGTTATACCTAAATGTATTAGTGTTTTCTGTTTACAGATCGGAAGAGCG	47:C>T	47	Yes	0	0	NA	0	0	NA	0	0	NA	0	0	0	0	0	0	NA	0	0	NA	NA	NA	0	0	0	NA	0	0	NA	NA	0	NA	NA	0	0	0	1	0	0	0	0	1	0	0	0	1
100061344	TGCAGGAAACATTTTCCCATTAGGGGTGAGAAACCTATCTCTGGCAATGACATAAGACTCTAGCATTCT	6:A>G	6	Yes	0	0	0	0	0	0	0	0	0	0	0	0	0	0	0	0	0	0	0	0	0	0	0	0	0	0	0	0	0	0	0	0	0	0	0	0	0	0	0	0	0	0	0	0	0
6103004	TGCAGTGGGAAGGTAAACTATCAGCTTTTTTCTCTTTCTCAGAGCTTCTTGCAAGTGATGATACTCAAT	58:T>C	58	Yes	0	0	0	0	0	0	0	0	0	0	0	0	0	0	0	0	0	0	0	0	0	0	0	0	0	0	0	0	0	0	0	0	0	0	0	0	0	0	1	0	0	0	0	0	0
4401435	TGCAGGTGCTAGCCTTGTGTAGTAGTCCTCCATTTTCAGAGAATGGCTAATGGCTAGTTCACGAAAGAT	25:T>G	25	Yes	1	1	1	1	1	1	0	1	1	2	1	1	0	1	NA	1	1	1	1	1	1	1	1	1	1	1	1	NA	1	NA	NA	1	1	1	1	1	1	1	1	1	1	1	2	0	1
4400110	TGCAGGTGCTAGCCTTGTGTAGTAGGCCGCCATTTTCAGAGAATGGCTAATGGCTAGTTCACGAAAGAT	61:C>T	61	Yes	0	0	0	0	0	0	NA	0	0	0	0	0	1	1	1	0	0	0	0	0	0	0	0	0	0	0	0	1	2	1	1	0	0	0	0	0	0	0	0	0	0	0	0	NA	0
4400367	TGCAGAAAAAATCTGTTTTGAATTTGAGAATTATAACGAGGGAATCTCTTCATTGGAAAAACTTCGATC	36:C>T	36	Yes	NA	NA	0	NA	0	NA	1	NA	0	0	NA	NA	1	1	0	0	NA	NA	0	0	0	NA	NA	NA	NA	NA	1	1	1	1	1	NA	1	1	0	NA	NA	NA	NA	NA	NA	NA	2	NA	NA
4400367	TGCAGAAAAAATCTGTTTTGAATTTGAGAATTATAACGAGGGAATCTCTTCATTGGAAAAACTTCGATC	10:A>G	10	Yes	1	1	0	1	0	NA	NA	NA	0	0	NA	NA	NA	NA	0	0	NA	NA	0	0	0	NA	NA	NA	NA	NA	NA	NA	NA	NA	NA	NA	NA	NA	0	NA	NA	NA	NA	1	1	NA	0	NA	1
6074655	TGCAGCGTCTTGCTTGCATATGATCTTAGAAATTACAGATCGGAAGAGCGGTTCAGCAGGAATGCCGAG	27:A>C	27	Yes	0	0	0	0	0	0	NA	1	0	0	0	0	NA	NA	0	0	NA	NA	0	0	0	NA	NA	NA	NA	NA	NA	NA	NA	NA	NA	NA	NA	NA	0	0	0	0	0	0	0	0	0	0	0
9589833	TGCAGCATTACCAGCATTGTTCTCCTCTATGAAACTAATAGTTGAATTGATAATAAGCAAGGTGATAAT	66:A>G	66	Yes	1	1	1	1	1	1	1	NA	1	1	NA	1	1	1	1	1	NA	1	1	1	1	1	1	NA	1	1	1	1	1	1	1	1	1	1	1	1	1	NA	1	1	1	1	1	1	1
6090302	TGCAGTGATAAGACTGGGACTCTAACATTGAATAAGCTCACTGTTGATAAAAATCTTGTTGAGGTTGGA	17:G>A	17	Yes	0	0	0	0	1	0	0	0	0	0	0	NA	0	0	0	0	0	NA	0	0	1	0	0	0	0	0	0	0	0	2	0	0	0	0	0	0	0	0	0	0	0	0	0	1	0
6090302	TGCAGTGATAAGACTGGGACTCTAACATTGAATAAGCTCACTGTTGATAAAAATCTTGTTGAGGTTGGA	41:T>C	41	Yes	0	0	0	0	NA	0	0	0	0	0	0	1	0	0	0	0	0	1	0	0	NA	0	0	0	0	0	0	0	0	0	0	0	0	0	0	0	0	0	0	0	0	0	0	NA	0
9583505	TGCAGTGGTTGAAGAGCGGCGAAGGACTCTAGCATTGACTACACCTATTGGTATACTACCAAGAAAAGG	18:G>C	18	Yes	0	0	NA	0	1	0	NA	0	0	0	NA	NA	0	0	NA	0	0	NA	NA	0	1	0	NA	NA	0	0	NA	0	0	0	0	NA	NA	NA	NA	NA	0	NA	0	0	NA	0	NA	1	0
100057512	TGCAGATCCATCTGGATTGAGTTTATCTCGTGGCGTTACAGATCGGAAGAGCGGTTCAGCAGGAATGCC	34:G>A	34	Yes	0	0	0	0	0	0	NA	0	0	0	0	0	0	0	0	0	0	0	0	0	2	0	0	0	0	0	2	0	0	0	0	0	0	0	0	0	0	0	0	2	0	0	0	0	2
6089010	TGCAGCTTTGATGCTATTCTCATCAGTACTGTTTTTGATGGGATCAAAATTGTATGTCAAAGTTACAGA	65:C>A	65	Yes	NA	NA	NA	NA	0	NA	0	NA	0	0	NA	NA	NA	NA	NA	NA	NA	NA	NA	NA	0	0	0	NA	0	0	0	0	0	NA	0	0	0	0	0	NA	0	0	0	NA	NA	NA	NA	0	NA
6089010	TGCAGCTTTGATGCTATTCTCATCAGTACTGTTTTTGATGGGATCAAAATTGTATGTCAAAGTTACAGA	25:G>T	25	Yes	1	1	1	1	0	1	0	1	0	0	1	1	1	1	1	1	1	1	1	1	0	0	0	1	0	0	0	0	0	1	0	0	0	0	0	1	0	0	0	1	1	1	1	0	1
6061277	TGCAGGAATTCCCAATCCTAATGTCCAGCTTACATTTGATTGTATATAAACGATTACAGTTACTGACAC	62:C>T	62	Yes	NA	NA	NA	NA	0	NA	0	NA	NA	NA	NA	NA	NA	NA	NA	NA	NA	NA	NA	NA	0	NA	NA	NA	NA	NA	NA	NA	NA	NA	NA	NA	NA	NA	NA	NA	NA	1	NA	NA	NA	NA	NA	0	NA
6061277	TGCAGGAATTCCCAATCCTAATGTCCAGCTTACATTTGATTGTATATAAACGATTACAGTTACTGACAC	32:C>T	32	Yes	NA	NA	NA	NA	0	NA	0	NA	NA	NA	NA	NA	NA	NA	NA	NA	NA	NA	NA	NA	0	NA	NA	NA	NA	NA	NA	NA	NA	NA	NA	NA	NA	NA	NA	NA	NA	NA	NA	1	NA	NA	NA	0	NA
6061277	TGCAGGAATTCCCAATCCTAATGTCCAGCTTACATTTGATTGTATATAAACGATTACAGTTACTGACAC	63:T>G	63	Yes	1	1	1	1	0	1	0	1	1	1	1	1	1	1	1	1	1	1	1	1	0	1	1	1	1	1	1	1	1	1	1	1	1	1	1	1	1	NA	1	1	1	1	1	0	1
6094398	TGCAGGGGTTAGACCATGTAACATGGCATTTGGAGCTGATCAGTTTACAGATCGGAAGAGCGGTTCAGC	6:G>A	6	Yes	0	0	0	0	0	0	0	0	0	0	0	0	0	0	0	0	0	0	0	0	0	1	0	0	1	1	0	0	2	0	0	1	0	0	0	0	0	0	0	0	0	0	0	0	0
9582485	TGCAGCTCCAATCAACAGTAAAACAAATCCGAAAACTAGAAAAGCCATTTGTCCCACGGTCGGCCCTTT	51:T>C	51	Yes	0	0	1	0	1	0	1	0	NA	0	1	1	0	0	1	0	0	1	1	0	1	NA	NA	1	NA	NA	0	0	0	0	0	NA	0	0	NA	0	1	1	0	2	0	0	0	NA	0
9586864	TGCAGTGACAAGACACAGTTGAATCTTTTATATCTTAGAAAAGGATGATCCTACTAATCTCTAAAAACG	53:C>A	53	Yes	2	0	0	1	2	0	0	0	0	0	0	0	0	0	1	0	0	NA	0	0	0	0	1	0	0	0	1	0	0	0	0	0	0	1	0	0	0	1	0	1	1	0	1	0	0
9586865	TGCAGTGACAAGACACAGTTGAATCTTTTATATCTTAGAAAAGGATGATCCTACTAATCTCTAAAAAAC	67:A>C	67	Yes	1	1	1	NA	1	1	1	1	1	1	1	1	1	1	NA	1	1	0	1	1	1	1	NA	1	1	1	NA	1	1	1	1	1	1	NA	1	1	1	NA	1	NA	NA	1	NA	1	1
9586864	TGCAGTGACAAGACACAGTTGAATCTTTTATATCTTAGAAAAGGATGATCCTACTAATCTCTAAAAACG	37:G>C	37	Yes	0	0	0	NA	0	0	0	0	0	0	0	0	0	0	NA	0	0	NA	0	0	0	0	NA	0	0	0	NA	0	0	0	0	0	0	NA	0	2	0	NA	0	NA	NA	0	NA	0	0
6086543	TGCAGGACTTAGCACTTTTGGGAGTTTCATGCTAAGTTGAACTGATTGTGATGTATTGTGTAGTGGTGA	19:G>A	19	Yes	0	0	0	0	0	0	0	0	0	0	0	0	0	0	0	0	0	0	0	0	0	0	0	0	0	0	0	0	0	0	0	0	0	0	0	2	0	0	0	0	0	0	0	0	0
100052911	TGCAGTCTTACTAGAGTGATATAACAACAACCTACCAAAAACTTCATAGAAAACCAGCTGTAAAATTTT	6:C>G	6	Yes	0	0	0	0	0	0	0	0	0	0	0	0	0	0	0	0	0	1	0	0	0	0	0	0	0	0	0	0	0	0	0	0	0	0	0	NA	0	0	0	0	0	0	0	0	0
100052912	TGCAGTCTTAGTAGAGTGATATAACAACAACCTACCAAAAACTTCATAGAAAACCAGCTGTAAAATTTT	10:G>C	10	Yes	1	1	1	1	1	1	1	1	1	1	1	1	1	1	1	1	1	NA	1	1	1	1	1	1	1	1	1	1	1	1	1	1	1	1	1	0	1	1	1	1	1	1	1	1	1
100035415	TGCAGTGCATCATAGGAAGGATATTATATTGCTTTTTTCACCTATTGGTGGAAATGGTGATGATGGGGT	31:C>T	31	Yes	0	0	0	0	NA	0	0	0	0	0	0	0	0	0	0	0	0	1	0	0	0	0	0	NA	0	0	0	0	0	0	0	0	0	0	0	0	0	0	0	0	0	0	0	0	0
9576855	TGCAGGACAACAATACTTTGGTTTTCCCCATGGATATTCAACTTTTTCAAGCCCTAATCTCCACCATGA	51:C>G	51	Yes	1	1	1	1	NA	1	1	0	1	NA	NA	NA	1	1	1	1	1	0	1	1	1	1	NA	0	0	1	1	1	1	NA	NA	0	1	1	NA	0	1	1	1	1	1	1	NA	NA	1
9577448	TGCAGTAGGATTCTATATTTATTTTGTTTATACTAATAGCCTTATGATTTTCAAATAAGAACACTTTTA	61:C>T	61	Yes	0	0	0	0	NA	0	NA	0	0	0	0	0	0	0	0	0	0	1	0	0	NA	0	0	0	0	0	0	0	0	0	0	0	0	0	0	0	0	0	0	0	2	0	0	NA	0
9577871	TGCAGTTGAAAACCATCACTGTTGTGAAAAAAGTAAAAAACTATGCGATTTCCTTCCTTTTCGGTAAAA	12:C>T	12	Yes	1	1	NA	1	0	NA	1	NA	NA	NA	1	NA	1	NA	NA	NA	NA	NA	NA	1	0	NA	NA	1	1	NA	1	1	NA	NA	NA	1	NA	1	NA	NA	1	NA	1	1	1	1	NA	0	1
9583757	TGCAGTTTCTATAATGGAATTTTTTACTTTGCAAATGCCAGAGAGTATGAGGACTGTTGCAGGAGCAGT	60:A>T	60	Yes	NA	NA	0	NA	0	NA	NA	1	0	0	NA	1	0	0	0	0	1	NA	0	0	0	0	0	NA	0	0	0	0	0	0	0	0	0	0	0	NA	0	0	0	0	NA	0	0	0	NA
9583757	TGCAGTTTCTATAATGGAATTTTTTACTTTGCAAATGCCAGAGAGTATGAGGACTGTTGCAGGAGCAGT	51:G>A	51	Yes	NA	NA	0	NA	0	NA	NA	NA	0	0	1	NA	0	0	0	0	NA	1	0	0	0	0	0	1	0	0	0	0	0	0	0	0	0	0	0	NA	0	0	0	0	NA	0	0	0	NA
9591080	TGCAGTTGTTGAGATGACGCGGCGCGACTCGGCTTTACAGATCGGAAGAGCGGTTCAGCAGGAATGCCG	14:T>G	14	Yes	NA	NA	0	NA	1	NA	NA	1	1	2	NA	1	0	0	0	0	1	NA	0	0	1	0	1	NA	0	0	1	1	2	0	1	1	1	1	1	1	0	1	0	0	NA	0	NA	1	NA
6113066	TGCAGTTTACAACTGAATCAATGCTAGAACACATGAATAAATTACTCGAGATACCAGGCTCAAAGCTGC	29:C>A	29	Yes	0	0	0	0	0	0	0	0	0	0	0	0	0	0	0	0	0	0	0	0	0	0	0	0	0	0	0	0	0	0	0	0	0	0	0	0	0	0	0	0	0	0	0	0	0
9575695	TGCAGATATGAGAAAAATATGTCAAGAATTTCAAATGAACTGAAGCTGTCTTATTGTAACATAAAGAGT	41:G>A	41	Yes	0	0	1	0	1	0	0	0	0	2	0	0	1	0	1	0	0	0	0	0	1	0	0	0	0	0	0	0	0	0	0	0	0	0	1	0	0	0	0	2	0	0	0	0	0
100032283	TGCAGAAGTTGTGGAAGCCATGGCAGTAGCTGAAAGAGGAAGAGAGTGGTTGTGTGTTCCTTCATAGGT	43:G>A	43	Yes	0	0	0	0	0	0	0	0	0	0	0	0	0	0	0	0	0	0	0	0	0	0	0	0	0	0	0	0	0	0	0	0	0	0	0	0	0	0	0	0	0	0	0	0	0
6060924	TGCAGCTATCTCATTGATCTGTCCTTTTGTGTTACCATTATAATAACCTTGATATAGTTCAGAGTTTAT	38:T>C	38	Yes	0	0	0	0	0	0	0	0	0	0	0	0	0	0	0	0	0	0	0	0	0	0	0	0	0	0	0	0	0	0	0	0	0	0	0	1	0	0	0	0	1	0	0	0	0
9586595	TGCAGGTACTTATCATCATTATATCTCAATTATTTGTATATTATGTGGAACACAATACTCATCTTTATA	56:A>T	56	Yes	0	0	0	0	1	0	0	0	1	0	0	0	1	1	0	1	0	0	1	0	1	0	1	0	0	1	1	0	1	1	0	0	1	1	0	NA	1	0	1	0	NA	0	0	1	NA
9586594	TGCAGGTACTTATCATCATTATATCTCAATTATTTGTATACTATGTGGAACACAACACTCATCTTTATA	40:C>T	40	Yes	1	1	1	1	NA	1	1	1	NA	1	1	1	NA	NA	1	NA	1	1	NA	1	NA	1	NA	1	1	NA	NA	1	NA	NA	1	1	NA	NA	1	0	NA	1	NA	1	0	1	1	NA	NA
9586595	TGCAGGTACTTATCATCATTATATCTCAATTATTTGTATATTATGTGGAACACAATACTCATCTTTATA	58:T>G	58	Yes	0	0	0	0	NA	0	0	0	NA	0	0	0	NA	NA	0	NA	0	0	NA	0	NA	0	NA	0	0	NA	NA	0	NA	NA	0	0	NA	NA	0	NA	NA	0	NA	0	NA	0	0	NA	1
6060107	TGCAGATTCGTAGAAGCTGATCGGGGAAAAGTATAACTCATAACCTTACCTTGCCCTCTTTCCATTTTA	8:C>A	8	Yes	0	0	0	0	0	0	0	0	0	0	0	0	0	0	0	0	0	0	0	0	0	0	0	NA	0	0	0	0	0	0	0	0	0	0	0	0	0	0	0	0	1	0	0	0	0
6060107	TGCAGATTCGTAGAAGCTGATCGGGGAAAAGTATAACTCATAACCTTACCTTGCCCTCTTTCCATTTTA	21:C>A	21	Yes	0	0	0	0	0	0	0	0	0	0	0	0	0	0	0	0	0	0	0	0	0	0	0	1	0	0	0	0	0	0	0	0	0	0	0	0	0	0	0	0	NA	0	0	0	0
9590022	TGCAGTAACATTGAGAAGATAACAAACATCTAAATAAGGACATGTAAATTGAAGCATTACTATATACAC	26:C>T	26	Yes	NA	NA	1	NA	1	NA	1	NA	NA	1	NA	NA	1	1	1	1	0	0	1	1	1	1	1	NA	1	NA	NA	NA	1	NA	NA	1	NA	1	NA	0	1	1	1	1	NA	1	1	1	NA
6089823	TGCAGTAACATTGAGAAGATAACATATATCTAAATAAGGACATGTAAATTGAAGCATTACTATATACAC	24:T>A	24	Yes	0	0	1	0	1	0	1	0	0	1	0	0	1	1	1	1	NA	NA	1	1	1	1	1	0	1	0	0	0	2	0	0	1	0	1	0	NA	1	1	1	1	0	1	1	1	0
6112054	TGCAGATTCTGAATTTTATGATATCAGAAAAGGGTTTTCTGTCTGGAATGATATTGATGCTGAATTTGA	30:A>C	30	Yes	0	0	0	0	0	0	0	0	0	0	0	0	0	0	0	0	1	1	0	0	0	0	0	0	0	0	0	0	0	0	0	0	0	0	0	1	0	0	0	0	1	0	0	0	0
9588625	TGCAGTTAGGATGGAGGAGAAAGTATGAGGATGAGGGTTTTTACGCGATTCTCCAAATCTCCATCCTAT	5:T>C	5	Yes	NA	NA	1	NA	1	NA	NA	NA	1	1	NA	NA	1	1	1	1	NA	NA	1	1	1	1	1	NA	NA	1	1	1	1	1	1	1	1	1	1	1	1	1	1	1	0	1	1	1	1
6061072	TGCAGCTGTGATGGAGGAGAAAGTATGAGGATGAGGGTTTTTACGCGATTCTCCAAATCTCCATCCTAT	37:T>G	37	Yes	1	1	0	NA	0	1	NA	NA	0	0	NA	NA	0	0	0	0	1	NA	0	0	0	0	0	1	1	0	0	0	0	0	0	0	0	0	0	0	0	0	0	0	NA	0	0	0	0
4401619	TGCAGTGATCTCACAATAAATATGCCCAGAAAATGGTAATTCCTCAATTGAAGCATATCCTCAACAAGG	19:A>G	19	Yes	0	0	0	NA	NA	0	NA	NA	NA	1	NA	NA	0	0	0	0	0	1	0	NA	NA	0	NA	0	0	NA	NA	NA	0	NA	NA	NA	NA	NA	NA	NA	0	NA	NA	0	0	0	0	0	NA
4401619	TGCAGTGATCTCACAATAAATATGCCCAGAAAATGGTAATTCCTCAATTGAAGCATATCCTCAACAAGG	66:A>G	66	Yes	0	0	0	NA	NA	0	NA	NA	NA	NA	NA	NA	0	0	0	0	0	NA	0	NA	NA	0	NA	0	0	NA	NA	NA	0	NA	NA	NA	NA	NA	NA	NA	0	NA	NA	2	0	0	0	0	NA
4401619	TGCAGTGATCTCACAATAAATATGCCCAGAAAATGGTAATTCCTCAATTGAAGCATATCCTCAACAAGG	21:A>G	21	Yes	0	0	0	NA	1	0	NA	NA	1	1	NA	NA	0	0	0	0	0	NA	0	1	1	0	1	0	0	1	1	1	2	1	1	1	1	1	1	NA	0	1	1	0	0	0	0	0	NA
100052374	TGCAGGTTTATTTCTGCATTTCATCTGTGTGATGATTCACATATTGCATATCCCCACATTACAGATCGG	7:T>C	7	Yes	1	1	1	1	1	1	NA	1	1	1	1	1	1	1	1	1	1	1	1	1	1	1	1	1	1	1	1	1	1	1	1	1	1	1	1	1	1	1	1	1	0	1	1	1	1
100052375	TGCAGGTCTATTTCTGCATTTCATCTGTGTGATGATTCACATATTGCATATCCCCACATTACAGATCGG	38:A>G	38	Yes	0	0	0	0	0	0	1	0	0	0	0	0	0	0	0	0	0	0	0	0	0	0	0	0	0	0	0	0	0	0	0	0	0	0	0	0	0	0	0	0	NA	0	2	0	0
100052682	TGCAGTAGCTGAATCAGATATAAGTGTGTCAGGGGCAGAGACAACCTCAATAGCATTGATGAATGCTAG	7:G>A	7	Yes	0	0	0	0	0	0	0	0	0	0	0	0	0	0	0	0	0	0	0	0	0	0	0	0	2	0	0	0	0	2	0	0	0	0	0	0	0	0	0	0	1	0	0	0	0
9578078	TGCAGAGATGAAGGATCCTAAAATTATGCAATCCAATTTCAATCTCAGTTGGATGATGAAGGTGGAAAA	36:T>A	36	Yes	0	0	0	0	0	0	0	1	0	0	0	0	0	NA	0	0	0	0	0	0	0	0	0	1	0	0	0	0	0	0	0	0	0	0	0	0	1	1	0	0	0	NA	NA	0	0
100035766	TGCAGTTGAGATAAAATAATGATAGTTTTGAAGAAAACTATATATTGATCTTCTGAGAATCTTGCATGA	10:A>G	10	Yes	1	1	1	1	1	1	NA	NA	1	1	1	1	1	1	1	NA	1	1	1	NA	1	1	1	1	1	1	1	1	1	1	1	1	1	1	1	1	NA	0	1	1	1	1	1	1	1
100035985	TGCAGTTTTTCTAGCTTTTCCTTTCTCAGTTTCAATACTCCTCTCACAAGCTTTAGTCACTGCTCCTTT	66:T>C	66	Yes	0	0	0	0	0	0	NA	0	1	0	0	0	0	0	0	0	0	0	0	0	1	1	0	0	1	1	0	1	1	0	1	1	0	0	0	0	0	0	1	2	0	0	0	0	0
6107820	TGCAGATGTTTTTATTATATTGGTTTCTTCATTGAATTCATCATTTTTTATTACAGATCGGAAGAGCGG	47:T>A	47	Yes	0	0	1	0	1	0	0	0	1	2	0	1	1	1	1	1	1	0	1	1	1	1	1	0	1	1	1	1	1	1	1	1	1	1	1	0	0	0	1	2	0	1	2	1	0
9575501	TGCAGAGCATACAAATCCACAGATCTTACAAGAACTACCAATGCATGACCATAAACTTCAATTATTGAT	39:A>G	39	Yes	1	1	0	1	0	NA	1	1	NA	2	1	0	0	0	0	0	0	1	0	0	0	0	0	1	0	NA	0	0	0	0	0	0	0	0	0	1	1	1	0	2	1	0	1	0	1
6116808	TGCAGTTGGGTTCAAGTTGGATAGTCTCTCAAAGCTCACCGACACCCGTGCTACTAACAATAAGATGAC	39:C>T	39	Yes	0	0	0	0	0	0	0	NA	0	NA	1	0	0	0	0	0	0	1	0	0	0	0	0	NA	0	0	0	NA	0	0	0	0	NA	0	0	0	0	0	0	0	0	0	0	0	NA
100033520	TGCAGCAGTTGTTTCTGTTGACATGACAAATGACCTGAAAAGTCGTAAGGTGGACACTTCAAAATCTTC	41:G>A	41	Yes	0	0	0	0	0	0	0	0	1	0	0	0	1	1	0	0	0	0	0	0	0	1	0	0	0	0	0	0	1	0	0	1	0	0	1	0	0	0	0	0	0	1	0	0	0
6116391	TGCAGGTAACCATCTCCTCATTGCTAAACATTCACCCGAGCCAGCAATAATTCTAACCCCTTTCCTATT	36:C>T	36	Yes	0	0	0	0	0	0	0	0	0	0	0	0	0	0	0	0	0	2	0	0	0	0	0	0	0	0	0	0	0	0	0	0	0	0	0	0	0	0	0	0	0	0	0	0	0
4398510	TGCAGTGTTGGGCCATTCTCTCAATGAAGATTTGAGAGAGAGAAAGAGAAAGAGAAAGATAAAGAGAAA	53:G>T	53	Yes	NA	NA	0	NA	0	NA	NA	NA	0	0	1	NA	0	1	0	0	0	NA	0	0	1	0	0	NA	1	1	0	1	NA	0	1	NA	0	0	0	0	NA	0	1	1	NA	0	0	1	NA
9590685	TGCAGTGTTGGGCCATTCTCTCAATGAAGATTTGAGAGAGAGAAAAAGAAAGAGAAAGAGAAAGATAAA	59:G>T	59	Yes	NA	NA	1	NA	1	NA	0	NA	1	1	NA	NA	1	NA	1	1	1	NA	1	1	NA	1	1	NA	NA	NA	1	NA	NA	1	NA	NA	1	1	1	1	NA	1	NA	NA	NA	1	2	NA	NA
4398510	TGCAGTGTTGGGCCATTCTCTCAATGAAGATTTGAGAGAGAGAAAGAGAAAGAGAAAGATAAAGAGAAA	37:G>A	37	Yes	1	1	0	1	0	1	NA	NA	0	0	NA	NA	0	1	0	0	0	NA	0	0	NA	0	0	NA	NA	NA	0	NA	NA	0	NA	NA	0	0	0	0	NA	0	NA	NA	NA	0	0	NA	1
9575728	TGCAGATCCAAATCCCCATTTTCTCTACTTTTGATGCTTCATTCTTCTCTATACTAAATAAAAATCATT	26:A>G	26	Yes	1	1	1	1	1	1	1	NA	1	1	1	1	1	1	1	1	1	NA	1	NA	1	1	NA	1	1	1	1	1	1	1	1	1	1	1	NA	1	0	1	1	1	1	1	1	1	NA
4402336	TGCAGAATCATTCATAGGAAAGATAACAGATTATATGAGCCTTATTTACAGATCGGAAGAGCGGTTCAG	36:G>C	36	Yes	0	0	1	0	1	0	1	0	1	2	1	0	1	2	1	1	1	0	1	1	0	1	1	0	1	0	1	0	1	1	0	1	1	1	1	1	0	1	1	1	1	1	1	1	0
4398605	TGCAGCATAGTTTTGAATTCCCTTCACAAGTTATGTTACCCATTGAAGTTTTCCAACAATTGGTTATTT	19:C>T	19	Yes	NA	1	0	1	0	NA	0	NA	0	0	0	NA	0	0	0	0	0	NA	0	0	NA	0	0	NA	0	NA	0	NA	0	0	NA	0	0	0	0	0	1	0	0	0	NA	0	0	0	1
4398605	TGCAGCATAGTTTTGAATTCCCTTCACAAGTTATGTTACCCATTGAAGTTTTCCAACAATTGGTTATTT	9:G>C	9	Yes	NA	NA	0	NA	0	NA	0	1	0	0	0	1	0	0	0	0	0	1	0	0	NA	0	0	1	0	1	0	1	0	0	1	0	0	0	0	0	NA	0	0	0	1	0	0	0	NA
4398965	TGCAGCATAGTTTTGAATTTCCTTCACAAGTTATGTTACCCATTGAAGTTGTCCAACAATTGGTTATTT	50:G>T	50	Yes	0	NA	1	NA	1	NA	1	NA	1	1	1	NA	1	1	1	1	1	NA	1	1	NA	1	1	NA	1	NA	1	NA	1	1	NA	1	1	1	1	1	NA	1	1	1	NA	1	1	1	NA
6061428	TGCAGGCAAACAATAGATCATCCTCTGAACAGGTGATTTTTCTAATACCTGCAAATTCATCCATACAAG	34:G>T	34	Yes	0	0	0	0	0	0	0	0	0	0	0	0	0	0	0	0	0	0	0	0	0	0	0	0	0	0	0	0	0	0	0	0	0	0	0	1	0	0	0	0	0	0	0	0	0
9575684	TGCAGATATCAGAACGACACGACAAGTCAATATCAGAAGCTCATCACACTGAATATAAGGAGCACATCC	6:T>A	6	Yes	0	0	0	0	0	NA	0	1	0	2	0	1	0	0	0	0	0	1	0	0	1	0	0	0	0	1	0	NA	NA	0	1	0	NA	0	0	0	0	0	0	0	0	0	0	0	0
6060313	TGCAGCAATGTTGTAAATCACATCGGTATAAGTTGTTTGCAAGAAAAAAAGCTCAATTTTCAAAAAGCC	66:G>A	66	Yes	0	0	0	0	0	0	0	0	0	0	0	0	0	1	0	0	1	0	1	0	0	1	1	0	0	0	1	0	2	0	0	0	1	1	1	0	0	1	0	0	0	0	0	0	0
6060313	TGCAGCAATGTTGTAAATCACATCGGTATAAGTTGTTTGCAAGAAAAAAAGCTCAATTTTCAAAAAGCC	44:A>G	44	Yes	0	0	0	0	0	0	0	0	0	0	0	0	0	NA	0	0	NA	0	NA	0	0	NA	NA	0	0	0	NA	0	0	0	0	0	NA	NA	NA	0	0	0	0	0	0	0	0	0	0
6124895	TGCAGCAAGAGCTTCCCTTGTGGTAGATCCTTAGGGGGTCACATAAGGTCTCATATCACAAAATTGTCA	65:G>T	65	Yes	0	NA	0	NA	0	NA	NA	NA	0	0	0	NA	0	0	0	0	0	NA	0	0	NA	0	0	NA	NA	NA	0	NA	0	0	NA	NA	0	0	0	0	NA	0	0	0	NA	0	0	0	NA
6124895	TGCAGCAAGAGCTTCCCTTGTGGTAGATCCTTAGGGGGTCACATAAGGTCTCATATCACAAAATTGTCA	62:A>T	62	Yes	0	1	0	1	0	1	1	1	0	0	0	1	0	0	0	0	0	1	0	0	1	0	0	1	1	1	0	1	2	0	1	1	0	0	0	1	1	0	0	2	1	0	2	0	1
9585476	TGCAGAACTTGCACATGTGTTGTTGTCTCATCAATTGTTGATCTTCTTCCATTGAATTCCGAAAAACCA	60:G>T	60	Yes	0	0	0	1	0	0	0	0	0	0	0	0	0	0	0	0	0	0	0	0	0	0	0	0	0	0	0	0	0	0	0	0	0	0	0	NA	0	0	0	0	NA	0	0	0	1
9585476	TGCAGAACTTGCACATGTGTTGTTGTCTCATCAATTGTTGATCTTCTTCCATTGAATTCCGAAAAACCA	35:T>C	35	Yes	0	0	0	NA	0	0	0	0	0	0	0	0	0	0	0	0	0	0	0	0	0	0	0	0	0	0	0	0	0	0	0	0	0	0	0	1	0	0	0	0	1	0	0	0	NA
9585476	TGCAGAACTTGCACATGTGTTGTTGTCTCATCAATTGTTGATCTTCTTCCATTGAATTCCGAAAAACCA	50:A>C	50	Yes	0	0	0	NA	0	0	0	0	0	0	0	0	0	0	0	0	0	0	0	0	0	0	0	0	0	0	0	0	0	0	0	0	0	0	0	NA	0	0	0	0	NA	0	0	0	NA
6119466	TGCAGCATGTTCTATGTGATTCAAAAATGTGCTAAGGCCCCCTTGCCTCTCCACTGGACCCAGGCCACC	62:G>A	62	Yes	0	0	0	0	0	0	0	0	0	0	0	0	0	0	0	0	0	0	0	0	0	0	0	0	0	0	0	0	0	0	0	0	0	0	0	0	0	0	0	0	0	0	0	0	0
100071047	TGCAGTTCCAATGCCTAGAAATCTCCCTGACAGGGTACAATGTCTTTCACTTTGACAATTAATTACAGA	27:T>G	27	Yes	0	0	0	0	0	0	0	0	0	0	0	0	0	0	0	0	0	0	0	0	0	0	0	0	0	0	0	0	0	0	0	0	0	0	0	0	0	0	0	0	1	0	0	0	0
9589023	TGCAGTTCCAATGCCTAGAAATCTCCCGGACAGGGTACAATGTCTTTCACTTTGACAATTACAGATCGG	27:G>T	27	Yes	1	1	1	1	1	1	1	1	1	1	1	1	1	1	1	1	1	1	1	1	1	1	1	1	1	1	1	1	1	1	1	1	1	1	1	1	1	1	1	1	0	1	1	1	1
9589023	TGCAGTTCCAATGCCTAGAAATCTCCCGGACAGGGTACAATGTCTTTCACTTTGACAATTACAGATCGG	24:C>T	24	Yes	1	1	1	1	1	1	1	1	1	1	1	1	1	1	1	1	1	1	1	1	1	1	1	1	1	1	1	1	1	1	1	1	1	1	1	1	1	1	1	1	2	1	NA	1	1
6061931	TGCAGTAACATATTTCTGGGGGCACGATTTCTGCGAGGATGATGAGGTCCCTGCCCCATCGTTTTGCCC	33:C>T	33	Yes	0	0	0	0	0	0	0	0	0	0	NA	0	0	0	0	0	NA	0	NA	NA	0	2	NA	0	0	0	NA	0	0	0	0	0	NA	NA	0	0	0	0	0	0	1	0	NA	NA	0
6061931	TGCAGTAACATATTTCTGGGGGCACGATTTCTGCGAGGATGATGAGGTCCCTGCCCCATCGTTTTGCCC	24:C>T	24	Yes	0	0	0	0	0	0	0	0	0	0	1	0	0	0	0	0	1	0	1	1	0	0	1	0	0	0	1	0	0	0	0	0	1	1	0	0	0	0	0	2	NA	0	NA	1	0
4403637	TGCAGTAGGCATTAGAGTTTGCCTTCCAGTACCAAGCTGCCCAGCATCATTGAGACTATTACAGATCGG	5:T>C	5	Yes	0	1	1	0	1	0	1	0	0	1	1	0	1	0	1	1	1	0	1	1	0	0	2	0	0	0	1	0	0	1	0	0	1	1	1	0	0	0	1	2	0	1	1	1	0
6088067	TGCAGCAACTTCCAAACCGGCCACAATAAAGAATCATAAGAAAGAAAGAAATACGCTTATGAAATAGAA	12:C>T	12	Yes	0	0	0	0	0	0	0	0	0	0	0	0	0	0	0	0	0	0	0	0	0	1	0	0	1	0	0	0	1	0	0	1	0	0	0	0	0	0	0	0	0	0	0	0	0
6088067	TGCAGCAACTTCCAAACCGGCCACAATAAAGAATCATAAGAAAGAAAGAAATACGCTTATGAAATAGAA	52:A>G	52	Yes	0	0	0	0	0	0	0	0	0	0	0	0	0	0	0	0	0	0	0	0	0	NA	0	0	NA	0	0	0	NA	0	0	NA	0	0	0	0	0	0	0	2	0	0	0	0	0
6105194	TGCAGTGTTGTGTCACTCCCATCCTTGCAAACACACCAAGATCCACCTTTCACAACAAATAACAAAGCC	29:A>T	29	Yes	0	1	1	1	0	0	1	0	0	1	0	0	0	0	1	1	1	1	0	1	0	0	1	0	1	0	1	0	2	1	0	0	1	1	1	NA	1	1	1	1	NA	1	1	0	1
6105194	TGCAGTGTTGTGTCACTCCCATCCTTGCAAACACACCAAGATCCACCTTTCACAACAAATAACAAAGCC	17:C>T	17	Yes	0	NA	NA	NA	0	0	NA	0	0	NA	0	0	0	0	0	NA	NA	NA	0	NA	0	0	NA	0	NA	0	NA	0	0	NA	0	0	NA	NA	NA	1	NA	NA	NA	NA	1	NA	NA	0	NA
100053052	TGCAGTGCTGATTATGAAAAGGAACCATTACTCATTTCATGTAAAAAGCTCTCTCAACATGATTGAAAC	36:T>G	36	Yes	0	0	0	0	0	0	1	0	0	0	0	0	0	0	0	0	0	0	0	0	0	0	0	0	0	0	0	0	0	0	0	0	0	0	0	0	NA	NA	0	0	0	0	2	0	0
100053052	TGCAGTGCTGATTATGAAAAGGAACCATTACTCATTTCATGTAAAAAGCTCTCTCAACATGATTGAAAC	30:C>A	30	Yes	0	0	0	0	0	0	NA	0	0	0	0	0	0	0	0	0	0	0	0	0	0	0	0	0	0	0	2	0	0	0	0	0	0	0	0	0	NA	NA	0	0	0	0	0	0	0
6096595	TGCAGTAAATACTAAATTTTGGTAATAAAAAGCATTTGAAATCTAATTTTTTACAGATCGGAAGAGCGG	8:A>G	8	Yes	0	0	0	0	0	0	0	0	0	0	0	0	0	0	0	0	0	0	0	0	0	0	0	0	0	0	0	0	0	0	0	0	0	0	0	1	0	0	0	0	1	0	0	0	0
100034006	TGCAGCTCAAGACCATGTAAAGTATGACATTCTAGTACTAGTTGGCCTTGGCATAGGAGCAACACCTTT	5:C>T	5	Yes	0	0	0	0	0	0	0	0	0	0	0	0	0	0	0	0	0	0	0	0	0	0	0	0	0	0	0	0	0	0	0	0	0	0	0	2	0	0	0	0	0	0	0	0	0
6114488	TGCAGATCCAAGAACAATTTTGAGACTAAGCTTTCGAAAAACATAACTCCACATTACAGATCGGAAGAG	38:A>T	38	Yes	1	0	1	0	1	0	0	0	1	1	0	0	1	1	1	1	1	0	1	1	1	1	1	NA	1	1	1	1	1	1	1	NA	1	1	1	0	1	NA	1	1	0	1	2	1	1
6114489	TGCAGATCCAAGAACAATTTTGAGACTAAGCTTTCGAATAACATAACTCCACGTTACAGATCGGAAGAG	26:T>C	26	Yes	0	NA	0	NA	0	NA	NA	NA	0	0	NA	NA	0	0	0	0	0	NA	0	0	0	0	0	1	0	0	0	0	0	0	0	1	0	0	0	NA	0	NA	0	0	NA	0	0	0	0
6114489	TGCAGATCCAAGAACAATTTTGAGACTAAGCTTTCGAATAACATAACTCCACGTTACAGATCGGAAGAG	39:A>G	39	Yes	0	NA	0	NA	0	NA	NA	NA	0	0	NA	NA	0	0	0	0	0	NA	0	0	0	0	0	NA	0	0	0	0	0	0	0	NA	0	0	0	NA	0	NA	0	0	NA	0	0	0	0
6114489	TGCAGATCCAAGAACAATTTTGAGACTAAGCTTTCGAATAACATAACTCCACGTTACAGATCGGAAGAG	40:A>G	40	Yes	0	NA	0	NA	0	NA	NA	NA	0	0	NA	NA	0	0	0	0	0	NA	0	0	0	0	0	NA	0	0	0	0	0	0	0	NA	0	0	0	NA	0	NA	0	0	NA	0	0	0	0
6074002	TGCAGACACTGTAGAATGTGCTACAATAATTACAGATCGGAAGAGCGGTTCAGCAGGAATGCCGAGACC	21:T>A	21	Yes	0	0	0	0	0	0	0	0	0	0	0	0	0	0	0	0	0	0	0	0	0	0	0	0	0	0	0	0	0	0	0	0	0	0	0	1	0	0	0	0	1	0	0	0	0
6074002	TGCAGACACTGTAGAATGTGCTACAATAATTACAGATCGGAAGAGCGGTTCAGCAGGAATGCCGAGACC	20:C>T	20	Yes	0	0	0	0	0	0	0	0	0	0	0	0	0	0	0	0	0	0	0	0	0	0	0	0	0	0	0	0	0	0	0	0	0	0	0	NA	0	0	0	0	NA	0	0	0	0
6059245	TGCAGAAGAGCCAAAATCAACAATATGAACATGCAGAACATGACAATAAGTATCAGAAAAATTACAGAT	64:C>A	64	Yes	0	0	0	0	0	0	0	0	2	2	0	0	2	0	0	0	0	0	0	0	0	0	0	0	0	0	0	0	0	0	0	0	0	0	0	0	0	0	0	0	0	0	0	0	0
6060257	TGCAGCAACATTATTGGCCTTGTTGTTTGTACTTGTTTGATCTTGGAATGGATTTCCTGGTGATGGTTG	58:G>T	58	Yes	0	0	0	0	0	0	0	0	0	0	0	0	0	0	0	0	0	0	0	0	1	0	0	0	0	0	0	1	0	1	0	0	0	0	0	NA	0	0	1	2	NA	0	0	0	1
6060257	TGCAGCAACATTATTGGCCTTGTTGTTTGTACTTGTTTGATCTTGGAATGGATTTCCTGGTGATGGTTG	50:G>A	50	Yes	0	0	0	0	0	0	0	0	0	0	0	0	0	0	0	0	0	0	0	0	NA	0	0	0	0	0	0	NA	0	NA	0	0	0	0	0	1	0	0	NA	0	1	0	0	0	NA
100032380	TGCAGAATTCAGTGATGATGATATCCCAATCAGTTCTAGTGGATCAAACTTGGAACCAAACACAAACAA	51:G>T	51	Yes	1	1	1	1	1	1	1	1	NA	NA	NA	1	1	1	1	1	1	1	NA	NA	1	1	1	1	1	1	1	1	1	NA	1	1	NA	NA	1	1	1	0	NA	1	1	NA	2	1	1
6090764	TGCAGTTGTGTACTGATCAAAAGATGAGCCTACTTTATATACTTTTCTAACTTGAAACCCTAACCCCAT	13:T>C	13	Yes	0	0	0	0	0	0	0	0	0	0	0	0	0	0	0	0	0	0	0	0	0	0	0	0	0	0	0	0	0	0	0	0	0	0	0	0	0	0	2	0	0	0	0	0	0
9582170	TGCAGCATCTTACTCTTTCTCTCTCTTCCACACAACATTTCAACGTTTCTGTGGTACAGAGAAAGTTTA	52:G>A	52	Yes	0	0	0	0	0	0	0	0	0	0	0	0	0	0	0	0	0	0	0	0	2	0	0	0	0	0	0	0	0	0	0	0	0	2	0	0	NA	0	0	0	0	0	0	0	0
4399568	TGCAGTAAAAAAGAGGATGCTTCAAAATTGAAAAGTGGTCCCTTTTCCAAACGATATGTTGTTGGACCA	20:T>A	20	Yes	NA	1	0	1	0	1	1	0	NA	0	0	1	0	0	0	0	0	1	1	0	NA	0	0	1	0	NA	NA	NA	NA	0	0	0	NA	NA	0	1	1	1	1	1	1	0	2	0	1
100062936	TGCAGGTTTCTATTGACAGAGAACCAGAAGTTGCTTTTTTGAATCAAATTGATGGTGGAAAATATGAAA	11:A>G	11	Yes	1	1	1	1	1	NA	NA	1	1	1	1	1	1	1	1	1	1	1	1	1	NA	1	1	1	1	1	1	NA	1	1	1	1	1	1	1	NA	1	1	1	1	1	1	1	1	1
100062938	TGCAGGTTTCTGTTGACAGAGAACCAGAAGTTGCTTTTTTGAATCAAATTGATGGTGGAAAATATGAAA	58:A>G	58	Yes	0	0	0	0	0	NA	NA	0	0	0	0	0	0	0	0	0	0	0	0	0	NA	0	0	0	0	0	0	NA	0	0	0	0	0	0	0	1	0	0	0	0	0	0	0	0	0
100062937	TGCAGGTTTCTGTTGACAGAGAACCAGAAGTTGCTTTTTTGAAACAAATTGATGGTGGAAAATATGAAA	43:A>T	43	Yes	1	1	1	1	1	NA	NA	1	1	1	1	1	1	1	1	1	1	1	1	1	0	1	1	1	1	1	1	0	2	1	1	1	1	1	1	NA	1	1	1	1	1	1	1	1	1
100034444	TGCAGGATAGTCATTTATATATGAATAAAAAACTGTACATAAGAGCAGCACAACATTCCTAGGGATACA	14:T>G	14	Yes	1	1	1	1	1	1	1	1	1	1	1	1	1	1	1	1	1	1	1	1	1	1	1	1	0	1	1	1	1	1	1	1	1	1	1	1	1	1	1	1	1	1	1	1	1
9577902	TGCAGTTGCAGCTATAGCTTGGGCAAGAGTTCGGAAAGGAAGGTTCTAAATCCTATTTCATTTCATGCA	24:A>G	24	Yes	0	0	0	0	0	0	0	0	0	0	0	0	0	0	0	0	0	0	0	0	0	0	0	0	1	0	0	0	2	2	0	0	0	0	0	0	0	0	0	2	0	0	0	0	0
9576089	TGCAGCACCCCCCATATGTGTAGCTCCTGATATACGATTATCTCCCTATAATTTCAAAATTACAGATCG	49:A>G	49	Yes	0	0	0	0	0	0	0	0	0	0	0	0	0	0	0	0	0	0	0	0	0	0	0	0	0	0	0	0	0	0	0	0	0	0	0	0	0	0	0	0	0	0	0	0	0
100038196	TGCAGCTTTCATAACTACCGTATACAATCCTGACAGACCGGATATAGAAGATCCCACTACAAGGCAAAG	39:G>A	39	Yes	1	NA	NA	NA	1	1	NA	NA	1	NA	NA	1	1	NA	1	1	NA	NA	NA	NA	1	NA	1	1	1	1	1	1	NA	1	NA	1	NA	NA	NA	NA	NA	NA	1	1	NA	NA	NA	1	NA
9584928	TGCAGTAGCTTCTTCAATTGCTGAGGTATCCCATTACAGATCGGAAGAGCGGTTCAGCAGGAATGCCGA	27:A>T	27	Yes	0	0	0	0	0	0	0	0	1	0	0	0	0	0	0	0	0	0	0	0	1	1	0	0	1	1	0	1	2	0	1	1	0	0	0	0	NA	NA	0	0	0	0	0	0	0
9576737	TGCAGCTTGAGTTTTATGAGAAAGTTCACGTAGGAAACGACCAAATTTGCGAACAGCAACAGAAATAAC	63:A>T	63	Yes	0	0	0	0	0	0	0	0	1	0	0	0	0	0	0	0	0	NA	0	0	1	1	0	0	1	1	0	1	2	0	1	1	0	0	0	0	0	0	0	0	0	0	0	0	0
100036581	TGCAGGTCAAGTCTCAGACCTTGAGCATGGTGATGCAGTGCCGGTAATCATTGTTATACATAATTGGAA	27:T>C	27	Yes	NA	NA	1	NA	1	NA	NA	1	0	1	NA	NA	1	1	1	1	1	NA	NA	1	0	0	1	NA	0	0	NA	0	NA	NA	0	0	NA	NA	1	NA	NA	NA	NA	NA	NA	1	1	NA	NA
100062036	TGCAGTATTGCGGTTTTAGTAGTTTTCGAAACCGCGGGCACAATTAGGAATCTCCAAATTCACACCACT	10:C>T	10	Yes	NA	NA	0	NA	0	NA	NA	0	NA	0	NA	NA	0	0	0	0	0	NA	NA	0	NA	NA	0	1	NA	NA	NA	NA	NA	NA	NA	NA	NA	NA	0	NA	NA	NA	NA	NA	NA	0	NA	0	NA
4403104	TGCAGTATTGCGGTTTTAGTAGTTTCCGAAACCGCGGGCACAATTAGGAATCTCCAAATTCACACCACT	32:C>T	32	Yes	0	0	NA	0	NA	0	0	NA	0	NA	0	0	NA	NA	NA	NA	NA	0	0	NA	0	0	NA	NA	0	0	0	0	0	0	0	0	0	0	NA	1	0	0	0	0	1	NA	0	NA	0
4403104	TGCAGTATTGCGGTTTTAGTAGTTTCCGAAACCGCGGGCACAATTAGGAATCTCCAAATTCACACCACT	25:C>T	25	Yes	0	0	1	0	1	0	0	1	0	1	0	0	1	1	1	1	1	0	0	1	0	0	1	NA	0	0	0	0	0	0	0	0	0	0	1	NA	0	0	0	0	NA	1	0	1	0
100061064	TGCAGCGAGAAAAAGAAGAGCGAGGAACACATGAGAGGAGAGTGTGGTAGAGCACAAAAGTGCAGGAAA	27:C>G	27	Yes	1	1	1	1	1	1	1	1	1	1	1	NA	NA	1	1	1	1	1	NA	1	1	1	1	1	NA	1	NA	1	NA	1	1	1	NA	NA	1	NA	NA	NA	1	1	NA	1	1	1	1
100061063	TGCAGCGAGAAAAAGAAGAGCGAGGAAGACATGAGAGGAGAGTGTGGTAGAGCACAAAAGTGCAGGAAA	36:G>C	36	Yes	0	0	0	0	0	0	0	0	0	0	0	NA	NA	0	0	0	0	0	1	0	0	0	0	0	NA	0	1	0	NA	0	0	0	NA	1	0	NA	NA	NA	0	2	NA	0	0	0	0
100061063	TGCAGCGAGAAAAAGAAGAGCGAGGAAGACATGAGAGGAGAGTGTGGTAGAGCACAAAAGTGCAGGAAA	22:A>G	22	Yes	0	0	0	0	0	0	0	0	0	0	0	NA	1	0	0	0	0	0	NA	0	0	0	0	0	1	0	NA	0	1	0	0	0	NA	NA	0	1	1	NA	0	0	1	0	0	0	0
6063104	TGCAGTTTTCAGTTACTGGCTTGTTCCTGGTGGGTTAGCTTGGGCTCTAACCTCTAACAAACCCACCAT	12:T>C	12	Yes	0	0	0	0	1	0	0	1	0	2	0	0	1	0	0	1	1	0	1	1	2	0	1	0	1	0	2	0	2	1	0	0	1	1	1	1	1	0	0	1	1	1	0	1	0
100032169	TGCAGAAGATAGATGTGTGAGGAGAAGGGGGCTATTTCGTATTTGCCATAAAAAACAGAAGCCATCACA	11:G>T	11	Yes	1	1	1	1	NA	1	1	1	1	1	1	1	1	1	1	1	1	1	1	1	1	1	1	1	1	1	1	1	1	1	1	NA	1	1	1	1	1	1	1	1	1	1	1	1	1
9581898	TGCAGCAACTAGATTAGCAAAAAGTTGAGCCCTACCATAACTAATATGCTGGATATTATCTACTGTATT	13:T>G	13	Yes	0	0	NA	0	NA	NA	1	1	0	NA	1	0	0	1	0	NA	0	1	0	0	NA	0	NA	NA	1	0	0	0	0	1	0	0	0	0	NA	1	NA	NA	0	0	1	0	0	1	NA
6087535	TGCAGAGTAAATAGAACATAACCCTCAATAGTCTATATCTCTAGTCTATACATTGTTTTACAGTAGGGT	40:C>A	40	Yes	1	1	2	1	1	1	0	0	1	1	0	1	1	2	1	1	1	0	1	1	1	1	1	0	1	1	1	1	1	1	1	1	1	1	1	1	1	1	1	1	1	1	1	1	1
4399367	TGCAGTAGAACAATCTAGCCAGATTTGCACCCACTCAGACAGTGACATATTTATTTTAGGGAAAAGAGA	18:C>T	18	Yes	NA	NA	NA	NA	0	NA	0	0	NA	NA	0	NA	NA	NA	0	NA	NA	NA	0	NA	0	NA	NA	0	NA	NA	NA	NA	NA	NA	NA	NA	NA	NA	NA	0	NA	0	NA	0	0	NA	NA	NA	NA
4398982	TGCAGAAAAACTTCCCAAGTAATATATACCCAAAAAAGAAAAATATGGGTTTTCTGCAACTCCACAGTA	61:C>T	61	Yes	NA	NA	NA	NA	0	NA	1	1	NA	NA	1	NA	NA	NA	0	NA	NA	NA	0	NA	0	NA	NA	1	NA	NA	NA	NA	NA	NA	NA	NA	NA	NA	NA	1	NA	0	NA	1	1	NA	NA	NA	NA
6124345	TGCAGTAATAAAATGACTTGAATCTACAGTCTCAACACCCTGGAAAATAGGGATTTTATTACAGATCGG	56:T>C	56	Yes	0	2	1	1	1	1	0	1	1	1	1	1	1	1	1	1	1	0	1	1	1	1	1	0	1	1	1	1	1	1	1	1	1	1	1	1	1	1	1	1	1	1	1	1	1
100035266	TGCAGTCATTTATTTTCAAATCTACAAATGTCAACCTGTGAATTTTTATTTTTCATCACAACCTGTTAT	50:T>C	50	Yes	0	0	0	0	0	0	0	0	0	0	0	0	0	0	0	0	0	0	0	0	0	0	0	0	0	0	2	0	0	0	0	0	0	0	0	0	0	0	0	0	0	0	0	0	0
9590367	TGCAGTTCATATAATTCAAGTGGTTTCACTTTGTGGGAAGATTCTGCGGTTACAGATCGGAAGAGCGGT	13:A>C	13	Yes	1	2	1	1	1	0	NA	1	1	1	NA	NA	1	NA	1	1	1	NA	1	1	1	1	1	NA	1	1	1	1	1	1	1	1	1	1	1	NA	1	1	1	1	NA	1	1	1	1
9590366	TGCAGTTCATATACTTCAAGTGGTTTCACTTTGTGGGAAGATTCTGCTGTTACAGATCGGAAGAGCGGT	47:T>G	47	Yes	1	1	1	1	1	NA	0	1	1	1	0	0	1	0	1	1	1	0	1	1	1	2	1	0	1	1	1	1	1	1	1	1	1	1	1	0	1	1	1	1	0	1	1	1	1
9590366	TGCAGTTCATATACTTCAAGTGGTTTCACTTTGTGGGAAGATTCTGCTGTTACAGATCGGAAGAGCGGT	38:A>C	38	Yes	1	NA	1	NA	1	NA	0	1	NA	1	0	2	1	2	1	1	1	2	1	1	NA	2	1	0	NA	1	1	NA	1	1	1	1	1	1	NA	0	NA	1	1	1	2	1	1	NA	NA
9583765	TGCAGTTTGAATTTTCATCATTCCTATCCGTACTAATTCCTTGGTTTACAGTAAAAAGTGATGCTTCTG	43:G>A	43	Yes	NA	0	0	1	NA	NA	NA	1	1	0	1	NA	1	1	1	1	1	NA	NA	1	1	1	1	0	1	1	1	1	1	1	1	1	NA	1	1	NA	0	1	1	1	NA	1	1	1	NA
100054238	TGCAGTTTGAATTTTCATCATTCCTATCCGTACTAATTCCTTGATTTACAGTAAAAAGTGATGCTTCTG	52:A>G	52	Yes	NA	NA	NA	0	NA	NA	NA	0	0	NA	0	NA	0	0	0	0	0	1	NA	0	0	0	0	NA	0	0	0	0	0	0	0	0	NA	0	0	1	NA	0	0	0	1	0	0	0	NA
6116974	TGCAGAACGGTCACGGAATAATTACCATATTGACACCCGAAAAATGAAAAGTTTAGGACGTTTTACAGA	65:C>A	65	Yes	0	0	0	0	0	0	NA	0	0	0	NA	NA	0	0	0	2	0	NA	0	0	0	0	0	NA	NA	0	0	0	NA	0	0	NA	0	0	0	NA	0	0	0	0	NA	0	0	NA	0
9580024	TGCAGTACAGAGGTTATCTATCCTTTAGTTGCTATTACAGATCGGAAGAGCGGTTCAGCAGGAATGCCG	6:A>G	6	Yes	0	0	0	0	0	0	NA	0	0	0	NA	NA	0	NA	0	0	0	NA	0	0	0	0	0	NA	0	0	0	0	0	0	0	0	0	0	0	1	0	0	0	0	1	0	0	0	0
100032971	TGCAGATGACGGAACTTATGCTATGAAAAAGGTCCTCATTCAGAACAGTGAACAGCTGGAGTTGGTAAG	37:A>G	37	Yes	0	0	0	0	0	0	0	0	0	0	0	0	0	0	0	0	0	0	0	0	0	2	0	0	0	0	0	0	0	0	0	0	0	0	0	0	0	0	0	2	0	2	0	0	0
9577796	TGCAGTTAGTGTAGATCAATGAAAATTTCTGAATGCGACCTTATATGAATTTCGGGGATATTTTTATTT	35:C>T	35	Yes	NA	0	0	0	0	NA	NA	0	1	0	NA	NA	0	NA	0	0	0	NA	1	0	0	1	0	NA	1	1	1	0	1	1	1	1	1	1	1	NA	NA	0	0	0	0	0	0	0	0
6109312	TGCAGAGCATACTGAAAACCAAGAAGAAACATACGACATATATCTTCTACCCCCTGGGGAAGATCCTGA	54:T>G	54	Yes	0	0	0	0	0	0	0	0	0	2	0	0	0	0	0	0	0	0	0	0	0	0	0	0	0	0	0	0	0	0	0	0	0	0	0	0	0	0	0	2	0	0	0	0	0
100069202	TGCAGCATTCGAAATTTTTTAGTAGAGGTGGTTTTTTCTTACAGATCGGAAGAGCGGTTCAGCAGGAAT	13:A>T	13	Yes	0	0	NA	0	0	0	0	0	0	0	0	0	0	0	NA	0	0	0	0	0	0	0	0	0	NA	0	0	0	NA	0	0	NA	0	0	0	2	NA	NA	0	0	1	NA	NA	0	NA
100069202	TGCAGCATTCGAAATTTTTTAGTAGAGGTGGTTTTTTCTTACAGATCGGAAGAGCGGTTCAGCAGGAAT	12:A>T	12	Yes	0	0	NA	0	0	0	0	0	0	0	0	0	0	0	NA	0	0	0	0	0	0	0	0	0	NA	0	0	0	NA	0	0	NA	0	0	0	0	NA	NA	0	0	NA	NA	NA	0	NA
4399665	TGCAGCATATAAGTTACATAACAGTCCCCCCCACAAATCTACATCAGCTTCTTTAGTTTTCAAATCCAG	12:G>A	12	Yes	0	0	NA	0	0	0	0	0	0	0	0	0	NA	0	NA	0	NA	0	NA	NA	0	0	NA	0	0	0	0	0	NA	0	0	NA	0	0	0	1	NA	NA	NA	0	1	0	NA	0	NA
4399609	TGCAGTGGCATTTCACACTCATATTCAAATCAAAGGGAGAAGAGTCTATCCAAGCTCACTAGACTAGCT	6:G>A	6	Yes	1	1	0	1	NA	1	1	1	1	2	1	1	0	1	0	0	0	1	0	0	NA	1	0	1	0	1	1	1	0	0	1	0	1	1	1	0	0	0	0	2	0	0	0	0	0
6119700	TGCAGGAGCAACAAAGAGGCCTACTTGCTGTGTTTTGGTTATGACCAAGCCTACAAAGGGTGATCTAGA	30:T>C	30	Yes	0	0	0	0	0	0	0	0	1	2	0	0	0	0	0	0	0	0	0	0	0	1	0	0	0	1	1	0	0	0	1	0	1	1	1	2	1	1	0	2	1	0	0	0	0
6119700	TGCAGGAGCAACAAAGAGGCCTACTTGCTGTGTTTTGGTTATGACCAAGCCTACAAAGGGTGATCTAGA	12:A>G	12	Yes	0	0	0	0	0	0	0	0	NA	0	0	0	0	0	0	0	0	0	0	0	0	NA	0	0	0	NA	NA	0	0	0	NA	0	NA	NA	NA	0	NA	NA	0	0	NA	0	0	0	0
6088624	TGCAGCCTTCTGAGTACTGTTACAGCAATGGAAGATGGGGAACACAAAAGGAAGAAGATGAAAATTGCA	13:G>C	13	Yes	0	0	0	0	0	0	0	0	0	0	0	0	0	0	0	0	0	0	0	0	0	0	0	0	0	0	0	0	0	0	0	0	0	0	0	0	0	0	0	0	0	0	0	0	0
9586234	TGCAGCTACCATCACCACTCACTGGCCCTGACTCTCTAGCATTCGACCGGAACGGTGCAGGGCCATATA	55:T>C	55	Yes	NA	1	1	1	NA	1	NA	NA	1	2	NA	NA	1	NA	1	1	1	NA	1	1	1	1	1	NA	1	1	1	NA	1	1	1	1	1	1	1	NA	1	1	1	2	NA	1	1	NA	1
100066993	TGCAGCTACCATCACCACTCACTGGCCCTGACTCTCTAGCATTCGACCGAAACGGCACAGGGCCATATA	56:A>G	56	Yes	NA	1	1	1	NA	1	NA	NA	1	1	NA	NA	1	0	1	1	1	NA	1	1	1	1	1	0	1	1	1	NA	1	1	1	1	1	1	1	NA	1	1	1	1	NA	1	1	0	1
9586233	TGCAGCTACCATCACCACTCACTGGCCCTGACTCTCTAGCATTCGACCGAAACGGCGCAGGGCCATATA	49:A>G	49	Yes	NA	1	1	1	NA	1	0	0	1	1	0	0	1	0	1	1	1	0	1	1	1	1	1	NA	1	1	1	0	1	1	1	1	1	1	1	0	1	1	1	1	0	1	1	NA	1
9586373	TGCAGCTGTGGATATAGACCCTGATACTGGAATTGTTTATTTCACTGAGGCTAGTTCTAATTACCAGAT	7:G>T	7	Yes	1	1	1	1	1	1	0	0	1	1	0	0	1	NA	1	1	1	0	1	1	1	1	1	NA	1	1	1	1	1	1	1	1	1	1	1	0	1	1	1	1	0	1	1	NA	1
6089119	TGCAGGAATAATAAGCACTCTTTGTGGTGGAGATGGTCCTATATAACTGTTCACTGCTACCCAAAACTG	66:C>T	66	Yes	0	0	0	0	0	0	0	0	0	0	0	0	0	0	0	0	0	0	0	0	0	0	0	0	0	0	0	0	0	0	0	0	0	0	0	0	0	0	0	0	0	0	0	0	0
9588066	TGCAGAACTTAGAACAAAGATGACAAAGCTAAAGACCGGCATGATTGAAAAGAGTGAACAAGTGAAAAT	49:A>G	49	Yes	1	1	1	1	1	1	NA	NA	0	2	NA	NA	0	NA	1	0	0	NA	0	1	1	2	0	NA	1	0	0	1	1	1	0	1	0	0	0	1	1	1	NA	0	NA	1	1	NA	1
9588065	TGCAGAACTTAGAACAAAGATGACAAAGCTAAAGACCAGCATGATTGAAGAGAGTGAACAAGTGAAAAT	37:A>G	37	Yes	1	1	1	1	1	1	0	0	NA	1	0	0	NA	NA	1	NA	NA	0	NA	1	1	1	NA	NA	1	NA	NA	1	1	1	NA	1	NA	NA	NA	2	1	1	NA	NA	0	1	1	NA	1
9588064	TGCAGAACTTAGAACAAAGATGAGAAAGCTAAAGACCGGCATGATTGAAGAGAATGAACAAGTGAAAAT	23:G>C	23	Yes	1	1	1	1	1	1	NA	NA	NA	1	NA	NA	NA	NA	1	NA	NA	NA	NA	1	1	1	NA	NA	1	NA	NA	1	1	1	NA	1	NA	NA	NA	1	1	1	0	0	NA	1	1	NA	1
6106923	TGCAGGTGGCAATCTCTTTGGCTGCTTGCATATATTTTCTTACAGATCGGAAGAGCGGTTCAGCAGGAA	38:C>G	38	Yes	0	0	0	0	0	0	0	0	0	0	0	0	0	0	0	0	0	0	0	0	0	0	0	0	0	0	0	0	0	0	0	0	0	0	0	0	0	0	0	0	0	0	0	0	0
9581845	TGCAGCAAAAGAAAGATTCATCAATATGCAATTATGCACGAAAGAACAGTGGAAGCGGGAAATGCAGAG	18:C>T	18	Yes	1	2	0	0	0	0	0	0	0	2	0	0	0	0	0	0	0	0	0	0	0	0	0	0	0	0	0	0	0	0	0	0	0	0	0	0	0	0	0	2	0	0	0	0	1
4401559	TGCAGCCGATATATATCCGTTACCATCGCGATCAAACGACCTGAACACACCTAAGATCTGTTCTTGATT	29:G>A	29	Yes	0	0	0	0	1	0	0	0	0	0	0	0	0	0	0	0	0	0	0	0	1	0	0	0	0	0	0	0	0	0	0	0	0	0	0	0	0	0	0	0	0	0	0	0	0
6120491	TGCAGTCACAGAAATTACTAAATTAGTAACAGCGTATTATTTGCGCACGTGATTTCGAAATTTACAGAT	10:G>A	10	Yes	0	0	0	0	0	0	0	0	0	0	0	0	0	0	0	0	0	0	0	0	0	0	0	0	0	0	0	0	0	0	0	0	0	0	0	0	0	0	0	0	0	0	0	0	0
6120491	TGCAGTCACAGAAATTACTAAATTAGTAACAGCGTATTATTTGCGCACGTGATTTCGAAATTTACAGAT	64:C>A	64	Yes	0	0	0	0	0	0	0	0	0	0	0	0	0	0	0	2	0	0	0	0	0	0	0	0	0	0	0	0	0	0	0	0	0	0	0	0	0	0	0	0	0	0	0	0	0
6123388	TGCAGTACCTGAAGTTGATGAGAAAACTGGTAAAGTCTCATATGAAGCTGAATCACCAGATGAGGTAGC	34:G>A	34	Yes	0	0	0	0	0	0	1	1	0	0	0	1	0	0	0	0	0	1	0	0	0	0	0	1	0	0	0	0	0	0	0	0	0	0	0	1	0	0	0	0	1	0	0	0	0
100052631	TGCAGTACCTGAAGTTGATGAGAAAACTGGTAAAATCTCATATGAAGCTGAATCACCAGATGAGGTAGC	30:T>C	30	Yes	1	1	1	1	1	1	2	2	1	1	1	2	1	1	1	1	1	2	1	1	1	1	1	2	1	1	1	1	1	1	1	1	NA	1	1	2	1	1	1	1	2	1	1	1	1
9588888	TGCAGTATGGCACACAGCCAACAACCGTATGAAGTTCTGTATTACATTGGCATTGGGTTCTCTGACCCA	29:T>G	29	Yes	1	1	1	1	1	1	1	1	1	1	1	1	1	1	1	1	1	1	1	1	1	1	1	1	1	1	1	1	1	1	1	1	1	1	1	1	1	1	1	1	1	1	1	1	1
100052755	TGCAGTATGGCACACAGCCAACAACCGTAGGAAGTTCTGTATTGCATTGGCATTGGGTTCTCTGACCCA	43:G>A	43	Yes	1	1	1	1	1	1	1	1	1	1	1	1	1	1	1	1	1	1	1	1	1	1	1	1	1	1	1	1	1	1	1	1	1	1	1	1	1	1	1	1	1	1	1	1	1
100034660	TGCAGGGATATGTTGTTGTTCCATGTGCCAAGCGATTTATTGTTCTCTATTCTTTCTTGAAGAGACACA	46:C>T	46	Yes	0	0	0	0	0	0	1	0	0	0	0	0	0	0	0	0	0	0	0	0	0	0	0	0	0	0	0	0	0	0	0	0	0	0	0	0	0	0	0	0	0	0	0	0	0
6062863	TGCAGTTGAACTTTTATGTCCAACATATTTTTTACTAATTTGTTATTATATTGACACTACAGGGTGGCA	29:T>G	29	Yes	0	0	0	0	0	0	0	0	1	1	0	0	1	0	0	0	1	0	0	1	0	0	1	0	0	0	0	0	0	0	0	0	0	0	0	0	0	0	1	0	NA	0	0	0	0
6107766	TGCAGATAGCAGCAGAGATATACTAGGGGTTAGAACATGGTTACAGATCGGAAGAGCGGTTCAGCAGGA	16:G>C	16	Yes	0	0	0	0	0	NA	NA	0	0	0	0	0	0	0	0	0	0	0	0	0	0	0	0	0	0	0	0	0	0	0	0	0	0	0	0	NA	0	0	0	0	NA	0	0	0	0
4401846	TGCAGTTGAAGTAGCTGGCTACATTGTTATGTGTCATTGCCAATCTATGCAACAGAAATTTGAGAAAAC	43:T>C	43	Yes	0	0	0	0	NA	0	0	0	0	0	0	0	0	0	0	0	0	0	0	0	NA	0	0	0	0	0	0	0	0	0	0	0	0	0	0	0	0	0	0	0	0	0	0	NA	0
4401846	TGCAGTTGAAGTAGCTGGCTACATTGTTATGTGTCATTGCCAATCTATGCAACAGAAATTTGAGAAAAC	49:C>T	49	Yes	0	0	0	0	1	0	0	0	0	0	0	0	0	0	0	0	0	0	0	0	1	0	0	0	0	0	0	0	0	0	0	0	0	0	0	0	0	0	0	0	0	0	0	1	0
6112169	TGCAGCACCTTTTAGCCATTCTGGGCTTTGCCGTGATTCTCTGCATGTAGCAATTGTTTCGGAGATGTG	45:T>A	45	Yes	0	0	0	0	0	0	0	0	0	0	0	0	0	0	0	0	0	0	0	0	0	0	0	1	0	0	0	0	0	0	0	0	0	0	0	0	0	0	0	0	0	0	0	0	0
9574921	TGCAGAAAAGTTCTTCAGGCACAACTGAAGTTGCTTGCATAGCAAGGAAATCTCTAGCCATCACTGATA	16:A>G	16	Yes	0	0	0	0	0	1	1	1	0	0	1	1	0	0	0	0	0	1	0	0	0	0	0	1	0	0	0	1	0	1	0	0	0	0	0	1	0	0	0	2	1	0	NA	0	0
100064837	TGCAGCTGCCAGTTCCATCAACCTCTCATAATCTATCTCATGGGACCTCGACTTACAGATCGGAAGAGC	48:C>T	48	Yes	0	0	0	0	0	0	0	0	0	0	0	0	0	0	0	0	0	1	0	0	0	0	0	0	0	0	0	0	0	0	0	0	0	0	0	0	0	0	0	0	0	0	0	0	0
9077051	TGCAGCAACATTCTCTGAGGTGGGTATATTTATATATCCTTTTATTGTCGGTTTACAGATCGGAAGAGC	48:C>T	48	Yes	0	0	0	0	0	NA	NA	NA	0	0	NA	NA	0	0	0	0	0	NA	0	0	0	0	0	NA	0	0	0	0	0	0	0	0	0	0	0	0	1	0	0	0	NA	0	0	0	0
100044945	TGCAGAATGCCCATTATAAACCAACACCAATTATAGTTTACAGATCGGAAGAGCGGTTCAGCAGGAATG	12:A>G	12	Yes	0	2	0	0	0	0	0	0	2	0	0	0	2	0	0	0	0	0	0	0	0	0	0	0	0	0	0	0	0	0	0	0	0	0	0	0	0	0	0	0	0	0	0	0	0
6074235	TGCAGATATGTCATAAATAAATTTCAATATAATTTTCATCATTTTACAGATCGGAAGAGCGGTTCAGCA	24:C>G	24	Yes	0	0	0	0	0	NA	NA	NA	0	0	NA	NA	0	0	0	0	0	NA	0	0	0	0	0	NA	0	0	0	0	0	0	0	2	0	0	0	0	0	0	0	0	NA	0	0	0	0
4403535	TGCAGGATATTATATGCCTAAGTATGGAATTGTTTTAGCTGTAAATGAAACACAGACAATGCTTTTATA	55:A>T	55	Yes	0	0	0	0	1	0	0	0	0	2	0	0	0	1	1	0	0	0	0	0	1	2	0	0	1	0	0	1	1	1	0	1	0	0	0	0	1	1	1	2	0	0	1	0	0
100035810	TGCAGTTGGAACTCCTGTCATGCTTCCTCCCGGACCCCACCACCCGCATCCTCATGCTCATCCTCATCC	34:C>T	34	Yes	0	0	0	0	0	0	0	0	0	0	1	0	0	0	0	0	0	0	0	0	0	0	0	0	0	0	0	0	0	0	0	0	0	0	0	1	0	0	0	0	0	0	0	0	0
100070629	TGCAGCTGTTGGCCAACTCAGCCGGGTTCTTTTGGGTCTGGTATTAGCGTAAATATATTACTATTTTTC	22:C>T	22	Yes	NA	0	0	0	0	1	1	NA	0	0	NA	NA	0	0	0	0	0	NA	0	0	0	0	0	NA	0	0	0	0	0	0	0	0	0	0	0	0	0	0	0	0	0	0	0	0	0
100070629	TGCAGCTGTTGGCCAACTCAGCCGGGTTCTTTTGGGTCTGGTATTAGCGTAAATATATTACTATTTTTC	25:G>A	25	Yes	NA	0	0	0	0	NA	NA	1	0	0	NA	1	0	0	0	0	0	1	0	0	0	0	0	1	0	0	0	0	0	0	0	0	0	0	0	0	0	0	0	0	0	0	0	0	0
100070628	TGCAGCTGTTGGCCAAGTCAGCCGGGTTCTTTTGGGTCTGGTATTAGCGTAAATATATTACTATTTTTC	16:G>C	16	Yes	NA	1	1	1	1	NA	NA	NA	1	1	NA	NA	1	1	1	1	1	NA	1	1	1	1	1	NA	1	1	1	1	1	1	1	1	1	1	1	1	1	1	1	1	1	1	1	1	1
100070629	TGCAGCTGTTGGCCAACTCAGCCGGGTTCTTTTGGGTCTGGTATTAGCGTAAATATATTACTATTTTTC	68:C>G	68	Yes	NA	0	0	0	0	NA	NA	NA	0	0	1	NA	0	0	0	0	0	NA	0	0	0	0	0	NA	0	0	0	0	0	0	0	0	0	0	0	0	0	0	0	0	0	0	0	0	0
4402434	TGCAGCTGTTGGCCAACTCAGCCGGGTTCTTTTGGGTCTGGTATTAGCATAAATATATTACTATTTTTC	48:A>G	48	Yes	0	1	1	1	1	NA	NA	NA	1	1	NA	NA	1	1	1	1	1	NA	1	1	1	1	1	NA	1	1	1	1	1	1	1	1	1	1	1	1	1	1	1	1	1	1	1	1	1
6116573	TGCAGTCATGTACCTCATAAACAGCTCCAGTGCCGGGATAAAAATTTCCACGCTCATGTCTATGCAACG	57:G>A	57	Yes	0	0	0	0	0	NA	NA	NA	0	0	NA	NA	0	0	0	0	0	NA	0	1	0	1	0	NA	1	1	1	1	1	0	1	1	1	1	0	0	0	0	0	0	0	0	0	0	0
100032704	TGCAGAGGGAGATGCGAAAAACCCATGGGTCAAGATTTTAGAATTTTTATGCTCCCCACATACCTGCAT	21:C>T	21	Yes	0	0	0	0	0	0	0	0	0	0	0	0	0	0	0	0	0	0	0	0	0	0	0	0	0	0	0	0	0	0	0	0	0	0	0	0	0	0	0	0	0	0	0	0	0
4400013	TGCAGCTCCTATTGTTGTGCTGATGCAGTTGCAGAGACTCCAAAATCCGCAATACTGAAGACAAAATTG	19:C>G	19	Yes	1	0	0	0	0	NA	NA	NA	0	0	1	NA	0	0	0	0	0	NA	0	0	0	0	0	NA	0	0	0	0	0	0	0	0	0	0	0	2	0	0	0	0	1	0	0	0	0
4400013	TGCAGCTCCTATTGTTGTGCTGATGCAGTTGCAGAGACTCCAAAATCCGCAATACTGAAGACAAAATTG	33:G>A	33	Yes	NA	0	0	0	0	NA	NA	NA	0	0	NA	NA	0	0	0	0	0	NA	0	0	0	0	0	NA	0	0	0	0	0	0	0	0	0	0	0	0	0	0	0	0	NA	0	0	0	0
100072782	TGCAGCCGCAATGTGCTTTCATGTGATTTTCCACAATGGCAGTAAATATTACCGCAGACACGAGCATAT	63:G>C	63	Yes	NA	1	1	1	NA	NA	NA	NA	1	1	0	NA	1	1	1	1	1	NA	1	1	NA	1	1	NA	1	1	1	1	1	1	1	1	1	1	1	NA	1	1	1	1	NA	1	1	1	1
4398740	TGCAGCCGCAATGTGCTTTCATGTGATTTTCCACAATGGCAGTAAATATTACCGCAGACACGACCATAT	56:G>A	56	Yes	0	1	1	1	NA	0	0	0	1	1	NA	0	1	1	1	1	1	0	1	1	NA	1	1	0	1	1	1	1	1	1	1	1	1	1	1	0	1	1	1	1	NA	1	1	1	1
4400268	TGCAGCCGCAATGTGCTTTCATGTGATTTTCCACAATGGCAGTAAATATTACCACAAACACGACCATAT	53:A>G	53	Yes	NA	1	1	1	0	NA	NA	NA	1	1	NA	NA	1	1	1	1	1	NA	1	1	0	1	1	NA	1	1	1	1	1	1	1	1	1	1	1	0	1	1	1	1	NA	1	1	1	1
4402685	TGCAGCAATAGCATCTTCTTCAGCAATTGATCGCATTATCACAGCTACTGTTTCTCTAACACTTTCAGC	48:T>C	48	Yes	0	1	1	1	NA	1	1	1	1	1	1	1	1	1	1	1	1	1	1	1	1	1	1	1	1	1	1	1	1	1	1	1	1	1	1	1	0	1	1	1	1	1	1	1	1
9588534	TGCAGCCTCTTCGCCACCATGAAATGCTTGATGGACATGGGTGACAGCAAATAGTTGCCCAATTGACAG	66:C>A	66	Yes	NA	1	1	1	1	1	1	1	1	1	1	1	1	1	1	1	1	1	1	1	1	1	1	0	1	1	1	1	1	1	1	1	1	1	1	NA	1	1	1	1	1	1	1	1	1
100061021	TGCAGCCTCTTCGCCACCATGAAATGCTTGATGGACATGGGTGACAGCAAATAGTTGCCCAATTGAAAG	41:T>C	41	Yes	NA	0	0	0	2	0	0	0	0	0	0	0	0	0	0	0	0	0	0	0	0	0	0	NA	0	0	0	0	0	0	0	0	0	0	0	NA	0	0	0	0	0	0	0	0	0
4400666	TGCAGTTGAGTCATACTGAAGCAGTAGTGGCAAAAGGTACCTATCGCGGATCATATGAATAAGTCCATT	45:G>A	45	Yes	1	0	0	0	0	0	0	0	0	0	0	0	0	0	0	0	0	0	0	0	0	0	0	0	0	0	0	0	0	0	0	0	0	0	0	1	1	0	0	2	0	0	0	0	0
4400666	TGCAGTTGAGTCATACTGAAGCAGTAGTGGCAAAAGGTACCTATCGCGGATCATATGAATAAGTCCATT	32:A>G	32	Yes	NA	0	0	0	0	0	0	0	0	0	0	0	0	0	0	0	0	0	0	0	0	0	0	0	0	0	0	0	0	0	0	0	0	0	0	NA	NA	0	0	0	0	0	0	0	0
6119077	TGCAGAAGAATCTGGTGCAACAGAATCACATGGTGTTGGCGCTAGTGTTCAAATTGCAAAGAACATGCA	34:G>A	34	Yes	0	0	0	0	0	NA	0	1	0	0	2	1	0	0	0	0	0	0	0	0	0	NA	0	2	0	0	0	0	0	0	0	0	0	0	0	0	0	0	0	0	0	0	NA	0	0
6119077	TGCAGAAGAATCTGGTGCAACAGAATCACATGGTGTTGGCGCTAGTGTTCAAATTGCAAAGAACATGCA	52:A>C	52	Yes	0	0	0	0	0	NA	0	NA	0	0	0	NA	0	0	0	0	0	0	0	0	0	NA	0	0	0	0	0	0	0	0	0	0	0	0	0	0	0	0	0	0	0	0	NA	0	0
9580971	TGCAGAAAATAAATAAGATTAGTCAATCATGATGTATAGGAAGTATTTCAAAATAAAGTGAATCAGTTA	51:A>T	51	Yes	NA	1	1	1	1	1	1	0	1	1	0	0	1	1	1	1	1	0	1	1	1	2	1	0	1	1	1	1	1	1	1	1	1	1	1	NA	NA	1	1	1	0	0	1	1	1
4401845	TGCAGAAAATAAATAAGATTAGTCAATCATGATGCATAGGAAGTATTTCAATATAAAGTGAATCAGTTA	34:C>T	34	Yes	0	1	1	1	1	1	1	NA	1	1	NA	NA	1	1	1	1	1	NA	1	1	1	1	1	NA	1	1	1	1	1	1	1	1	1	1	1	0	0	1	1	2	NA	NA	1	1	1
4400625	TGCAGCACACTGTCCCTACCACACTCCCTCCTATATTCCAGAGTCATTGAAGACAGCTCATGACTCTCC	11:G>A	11	Yes	0	0	0	0	0	0	0	0	0	0	0	0	0	0	0	0	0	0	0	0	0	0	0	0	0	0	0	0	0	0	0	0	0	0	0	0	0	0	0	0	0	0	0	0	0
6111187	TGCAGTCTCTGACTTCCGTATCCGGTGTTGATGTTGGCAATCTAGCTTACAGCGGACATGTCGAGTGCA	61:C>G	61	Yes	0	0	0	0	0	0	0	1	0	0	1	1	0	0	0	0	0	1	0	0	0	2	0	1	0	0	0	0	0	0	0	0	0	0	0	1	0	0	0	0	NA	1	0	0	0
6111187	TGCAGTCTCTGACTTCCGTATCCGGTGTTGATGTTGGCAATCTAGCTTACAGCGGACATGTCGAGTGCA	14:T>A	14	Yes	0	0	0	0	0	0	0	NA	0	0	NA	NA	0	0	0	0	0	NA	0	0	0	0	0	NA	0	0	0	0	0	0	0	0	0	0	0	NA	0	0	0	0	1	NA	0	0	0
9579670	TGCAGCAGTAGATAACCTGATATCCATTCTTGATGTGGAAACCCTGGGTTGCATACTTACAGATCGGAA	30:T>A	30	Yes	1	1	1	1	1	1	1	1	1	1	1	1	1	1	1	1	1	1	1	NA	1	1	1	0	1	1	1	1	1	1	1	1	1	1	1	0	1	1	1	1	0	1	1	1	1
6110274	TGCAGCTAGAAGTCTTCCCAAACCAGGTTGAAATCTCATCTGAGTTACACCACCCTGATAAAACATAAG	12:T>C	12	Yes	0	0	0	0	0	0	0	0	0	0	0	0	0	0	0	0	0	0	0	0	0	0	0	1	0	0	0	0	0	0	0	0	0	0	0	1	0	0	0	0	1	0	0	0	0
6110274	TGCAGCTAGAAGTCTTCCCAAACCAGGTTGAAATCTCATCTGAGTTACACCACCCTGATAAAACATAAG	25:G>A	25	Yes	0	0	0	0	0	0	0	0	0	0	0	0	2	0	0	0	0	0	0	0	0	0	0	NA	0	0	0	0	0	0	0	0	0	0	0	NA	0	0	0	0	NA	0	0	0	0
6110274	TGCAGCTAGAAGTCTTCCCAAACCAGGTTGAAATCTCATCTGAGTTACACCACCCTGATAAAACATAAG	48:A>G	48	Yes	0	0	0	2	0	0	0	0	0	0	0	0	2	0	0	0	0	0	0	0	0	0	0	NA	0	0	0	0	0	0	0	0	0	0	0	NA	0	0	0	2	NA	0	0	0	0
9576457	TGCAGCCTGGTTATTCTTTTAGAACATTCACAGGGCATGCAACAACTGTAATGTCACTAGACTTTCACC	17:T>C	17	Yes	1	1	1	1	1	1	1	1	1	1	1	1	1	1	1	1	1	1	1	1	1	1	1	1	1	1	1	1	1	1	1	NA	1	1	1	0	1	1	1	1	0	1	1	1	1
6107730	TGCAGAGTGTAATCAAATTCCATCAATATATATGCTAAAATTACAGATCGGAAGAGCGGTTCAGCAGGA	9:T>G	9	Yes	0	0	0	0	0	0	0	0	0	0	0	0	0	0	0	0	0	0	0	0	0	0	0	0	0	0	0	0	0	0	0	0	0	0	0	0	NA	NA	0	0	0	0	0	0	0
6107730	TGCAGAGTGTAATCAAATTCCATCAATATATATGCTAAAATTACAGATCGGAAGAGCGGTTCAGCAGGA	12:T>G	12	Yes	0	0	0	0	0	0	0	0	0	0	0	0	0	0	0	0	0	0	0	0	0	0	0	0	0	0	0	0	0	0	0	0	0	0	0	0	1	NA	0	2	0	0	0	0	0
6088395	TGCAGCATGGGGTAGGCCGTAATGTCGGTCAACTTCTGGAACCAAATCATGCCTCATTGCTGAAAGCAG	55:A>G	55	Yes	0	0	0	0	0	0	0	NA	NA	0	NA	NA	0	0	0	NA	NA	NA	0	NA	0	NA	NA	1	0	NA	NA	NA	NA	NA	NA	NA	NA	NA	0	NA	0	NA	0	0	NA	NA	0	NA	0
6088395	TGCAGCATGGGGTAGGCCGTAATGTCGGTCAACTTCTGGAACCAAATCATGCCTCATTGCTGAAAGCAG	18:G>A	18	Yes	0	0	0	0	0	0	0	1	1	2	1	1	0	0	0	1	1	1	0	1	0	1	1	NA	2	1	1	1	1	1	1	1	1	1	0	1	0	1	0	2	1	1	0	1	0
4398888	TGCAGAATAGATAGTATATGATGTGATGATAATTGTATAAAAAAACTAGGGGACCATTTATAATTTCAA	9:G>T	9	Yes	0	0	0	0	0	0	0	0	NA	0	0	0	0	0	0	NA	NA	NA	0	NA	0	NA	NA	NA	NA	NA	NA	NA	NA	NA	NA	NA	NA	NA	0	NA	0	NA	0	0	NA	0	0	NA	0
4398888	TGCAGAATAGATAGTATATGATGTGATGATAATTGTATAAAAAAACTAGGGGACCATTTATAATTTCAA	68:A>T	68	Yes	0	0	0	0	0	0	0	0	NA	0	0	0	0	0	0	NA	NA	NA	0	NA	0	NA	NA	NA	NA	NA	NA	NA	NA	NA	NA	NA	NA	NA	0	1	0	NA	0	0	1	0	0	NA	0
6090888	TGCAGTTTTCTAAAAGAAAGTGTTGATTGTGGGCATACCTATAACAATGTTTTTATTAGCAATTGTTGA	44:C>G	44	Yes	0	0	0	NA	0	0	0	1	1	1	1	1	1	0	0	1	1	0	0	1	0	1	1	1	1	1	1	1	1	1	1	1	1	1	1	1	0	NA	NA	0	1	1	0	NA	NA
6090888	TGCAGTTTTCTAAAAGAAAGTGTTGATTGTGGGCATACCTATAACAATGTTTTTATTAGCAATTGTTGA	18:A>G	18	Yes	0	2	0	1	0	0	0	NA	NA	NA	NA	NA	NA	0	0	NA	NA	0	0	NA	0	NA	NA	NA	NA	NA	NA	NA	NA	NA	NA	NA	NA	NA	NA	0	0	1	1	2	NA	NA	0	1	NA
9589085	TGCAGTTTTCTAAAAGAAAGTGTTGATTGTGGGCATACCTATAAGAATGTTTTTGTTAGCAATTGTTGA	54:G>A	54	Yes	NA	NA	NA	NA	NA	NA	NA	1	1	1	1	1	1	NA	NA	1	1	NA	NA	1	NA	1	1	1	1	1	1	1	1	1	1	1	1	1	1	1	NA	NA	NA	NA	1	1	NA	NA	0
6114627	TGCAGCCCAAGAAAAAGACCCAACATAGAAGCCATGAGTCTTATAAACAATGACTTTACAGATCGGAAG	31:C>T	31	Yes	0	0	0	0	0	0	0	0	0	0	0	0	0	0	0	0	0	0	0	0	0	0	0	0	0	2	0	0	0	0	0	0	0	0	0	2	0	0	0	2	0	0	0	0	0
4400686	TGCAGCTATTCTAACATACTTCATAATTGGATCATGTAATGAAGATGTCTTCTGTTGACATTATTTTAC	34:T>A	34	Yes	0	2	1	1	NA	NA	NA	NA	1	1	NA	NA	1	1	NA	NA	NA	NA	1	1	NA	1	1	NA	1	1	1	1	1	1	1	1	1	1	NA	NA	NA	1	1	1	NA	1	NA	NA	NA
100078242	TGCAGCTATTCTAACATACTTCATAATTGGATCAAGTAATGAAGATGTCTTCTGTTGACATTATTTTAC	38:A>T	38	Yes	NA	NA	NA	NA	0	0	0	1	NA	0	1	1	NA	NA	0	0	0	0	0	NA	0	NA	NA	0	NA	NA	NA	NA	NA	NA	NA	NA	NA	NA	0	0	NA	NA	NA	NA	NA	0	0	1	0
100078241	TGCAGCTATTCTAACAAACTTCATAATTGGATCAAGTAATGAAGATGTCTTCTGTTGACATTATTTTAC	16:A>T	16	Yes	NA	NA	NA	NA	1	1	1	NA	NA	1	NA	NA	NA	NA	1	1	1	1	1	NA	1	NA	NA	1	NA	NA	NA	NA	NA	NA	NA	NA	NA	NA	1	1	0	NA	NA	NA	NA	1	1	NA	1
9591618	TGCAGCTATTCTATCATACTTCATAATTGGATCAAGTAATGAAGATGTCTTCTGTTGACATTATTTTAC	13:T>A	13	Yes	NA	0	0	0	1	1	1	NA	0	2	NA	NA	0	0	1	1	1	1	1	0	1	0	0	1	0	0	0	0	0	0	0	0	0	0	1	1	NA	0	0	0	NA	1	1	NA	1
6115043	TGCAGTTGCAGGCTGCTAATAACTTTTTTGCTTCTTCATTTTCAGGTTTACCATTTTACAGATCGGAAG	38:T>C	38	Yes	0	0	0	0	0	0	1	NA	0	0	0	NA	0	0	0	0	0	0	0	0	0	0	NA	NA	0	0	0	0	0	0	0	0	0	0	0	0	1	0	0	0	NA	NA	0	1	0
6115043	TGCAGTTGCAGGCTGCTAATAACTTTTTTGCTTCTTCATTTTCAGGTTTACCATTTTACAGATCGGAAG	12:C>T	12	Yes	0	2	0	0	0	0	0	1	0	0	0	1	0	0	0	0	0	0	0	0	0	2	1	1	0	0	0	0	0	0	0	0	0	0	0	1	NA	0	0	0	1	1	0	NA	0
9576633	TGCAGCTGAGTAGGCCTCATGAGTTGATGCAACGAATGCCGCAAAAGGACAAAGTGATGAAAGATACTA	17:C>A	17	Yes	0	2	0	0	0	0	0	1	0	0	0	NA	0	0	0	0	0	0	0	NA	0	NA	1	1	0	0	0	0	0	0	0	0	0	0	0	1	0	0	0	0	1	1	0	0	0
9589235	TGCAGAAACTGACACACTGAGATATTGATTCTAAGGCAAGGTTTACAGATCGGAAGAGCGGTTCAGCAG	35:G>T	35	Yes	1	2	1	0	1	1	1	1	1	1	1	1	1	1	1	1	1	1	1	1	1	1	1	1	1	1	1	1	1	1	1	1	1	1	1	0	1	1	1	1	0	1	1	1	1
100064945	TGCAGGGCTAGGATTACAAAGGAACTACCATCAATGTTACAGATCGGAAGAGCGGTTCAGCAGGAATGC	11:G>A	11	Yes	NA	0	0	0	0	0	0	NA	0	0	0	1	0	0	0	0	0	0	0	0	0	2	0	1	0	0	0	0	0	0	0	0	0	0	0	1	NA	0	0	0	1	1	0	0	0
4401807	TGCAGCCCCTTCATTATTCTGCTATACTTTTCAGATGATGAACGAATTCTCCCTGAAAGAAAAGATCTC	14:T>A	14	Yes	0	2	0	1	1	1	0	0	0	0	0	0	0	0	0	0	0	0	0	0	1	0	0	0	0	1	1	0	1	0	0	0	0	0	1	2	1	0	0	0	0	0	0	1	1
4399095	TGCAGTAGTAAGTATATAGAAGCCAGTGGTTTGGTCCATAGACCATAGTTGGCTTACAGATCGGAAGAG	8:T>C	8	Yes	0	1	1	1	NA	1	NA	0	1	1	1	0	1	1	1	1	1	1	1	1	NA	2	1	0	1	1	NA	1	1	1	1	1	1	1	1	0	1	1	1	2	0	0	1	NA	1
4403648	TGCAGAAAAAGGAGAAAATACAGAGCATTTCTTTATGTTACTCAAATGTAGCAAACAAACAAAGAGGTA	18:T>A	18	Yes	0	1	NA	NA	1	NA	1	0	NA	NA	NA	0	NA	0	NA	NA	NA	NA	NA	NA	1	1	NA	1	NA	NA	1	NA	NA	NA	NA	NA	NA	NA	NA	1	NA	NA	NA	1	1	0	NA	1	NA
4401715	TGCAGAAGCAAAAAAGAATATTATGCAACTATTTGTGATAGCTAGGCACTGAAAAATGAAAATGACTTT	30:A>G	30	Yes	0	0	0	0	1	0	0	0	0	2	0	0	0	1	1	0	0	0	1	0	1	0	0	0	0	0	1	0	0	0	0	0	0	0	0	1	0	0	NA	1	1	0	1	1	0
9586166	TGCAGCCTCTCTCACAGTGTTTTTTGTGGCAGCTATACTAATCACTCTAGCTGTAAATGACAGAGTCAT	64:G>T	64	Yes	0	0	0	0	0	0	1	1	1	0	1	1	0	0	0	0	NA	NA	NA	0	0	NA	NA	1	0	0	0	0	0	0	0	NA	0	0	NA	1	1	0	0	0	1	1	NA	0	NA
6094083	TGCAGCTTCAAAAACAGTAACCAAATCCGCCACTCTATTACAGATCGGAAGAGCGGTTCAGCAGGAATG	29:C>T	29	Yes	0	0	0	0	0	0	0	0	2	0	2	2	0	0	0	0	0	0	0	0	0	0	0	0	0	0	0	0	0	0	0	0	0	0	0	0	0	0	0	0	0	0	0	0	2
6088957	TGCAGCTTCTGATAAACTTGGTAACATTACAGTTCACAAGGTGCTATTTATTGCTTCAATGTGATTTTT	50:T>C	50	Yes	0	0	0	0	0	0	0	0	0	0	0	0	0	0	0	0	0	NA	0	0	0	0	0	0	0	0	0	0	0	0	2	0	0	0	0	0	0	0	0	0	2	0	0	0	0
9588032	TGCAGAAATCAGATTGTACTCTCATCATTTACTAGTTATATATAATTTCTGACCATACCTATTATTGTG	43:A>G	43	Yes	1	1	1	1	1	1	NA	NA	1	2	1	1	1	1	1	1	1	1	1	1	1	1	1	1	1	1	1	1	1	1	1	1	1	1	1	1	0	0	1	2	1	1	1	1	1
6059102	TGCAGAAATCAGATTGTACTCTCATCATTTACTAGTTATATATGATTTATGACCATACCTATTATTGTG	35:T>C	35	Yes	0	0	0	0	0	0	NA	NA	0	0	0	0	0	0	0	0	0	0	0	0	0	0	0	0	0	0	0	0	0	0	0	0	0	0	0	0	NA	NA	0	0	0	0	0	0	0
6059102	TGCAGAAATCAGATTGTACTCTCATCATTTACTAGTTATATATGATTTATGACCATACCTATTATTGTG	44:A>G	44	Yes	0	0	0	0	0	0	1	NA	0	0	0	0	0	0	0	0	0	0	0	0	0	0	0	0	0	0	2	0	0	0	0	0	0	0	0	0	NA	NA	0	0	0	0	0	0	0
6125690	TGCAGTTGGAGGAGTGTAACAGGGTTACCCAGTCTGGGATCATTGGCGCCCTTTCAAACATCAAAACGA	33:C>A	33	Yes	0	0	0	0	0	0	0	0	0	0	0	0	0	0	0	0	0	0	0	0	0	0	0	0	0	0	0	0	0	0	0	0	0	0	0	0	0	0	0	0	0	0	0	0	0
6122578	TGCAGAGTACAACTCATAAGGAAGAGAAGTTTACAAAAACAAGGACTTGATTTACAGATCGGAAGAGCG	8:A>G	8	Yes	0	0	0	0	0	0	0	0	0	0	0	0	0	0	0	0	0	0	0	0	0	0	0	0	0	0	0	0	0	0	0	0	0	0	0	2	0	0	0	0	1	0	0	0	0
6122578	TGCAGAGTACAACTCATAAGGAAGAGAAGTTTACAAAAACAAGGACTTGATTTACAGATCGGAAGAGCG	29:T>C	29	Yes	0	0	0	2	2	2	2	0	0	0	0	0	0	0	0	0	0	0	0	0	0	0	0	0	0	0	0	0	0	0	0	0	0	0	0	0	0	0	0	0	NA	0	0	0	0
9583091	TGCAGGTTCTCCTTGAGCCTTCTAAGATGTGGCATGTTTTCTGGCTATCATAATGCAATGTAAACGGTA	40:C>G	40	Yes	0	0	0	0	0	0	0	1	0	0	1	NA	0	0	0	NA	0	0	0	0	0	2	0	NA	0	1	0	NA	0	0	0	1	0	0	0	NA	NA	NA	0	0	NA	0	0	0	NA
9583091	TGCAGGTTCTCCTTGAGCCTTCTAAGATGTGGCATGTTTTCTGGCTATCATAATGCAATGTAAACGGTA	65:G>T	65	Yes	0	0	0	0	0	0	0	NA	0	0	NA	NA	0	0	0	NA	0	0	0	0	0	0	0	NA	0	NA	0	NA	0	0	0	NA	0	0	0	NA	NA	NA	0	0	1	0	0	0	NA
6119246	TGCAGAGTTTGTTTGCCCATTCTGGTTTTCTACTGGGGCAAAGACATTGATACATAAAATTCTGGATCC	39:A>G	39	Yes	0	0	0	0	0	0	0	0	0	0	0	0	0	0	0	0	0	0	0	0	0	0	0	0	0	0	0	0	0	0	0	0	2	0	0	0	0	0	0	0	0	0	0	0	0
100052405	TGCAGGTGCTCAGCAATCTAGGTTATGATGGTGCAGCAGCAGATGTTTGGTCATGTGGAGTCATCCTCT	17:C>T	17	Yes	0	0	0	0	0	0	0	0	0	0	0	0	0	0	0	0	0	0	0	0	0	0	0	0	0	0	0	0	0	0	0	0	0	0	0	0	0	0	0	0	0	0	0	0	0
100052405	TGCAGGTGCTCAGCAATCTAGGTTATGATGGTGCAGCAGCAGATGTTTGGTCATGTGGAGTCATCCTCT	52:A>G	52	Yes	0	0	0	0	0	0	0	0	0	2	0	0	0	0	0	0	0	0	0	0	0	0	0	0	0	0	0	0	0	0	0	0	0	0	0	0	0	0	0	0	0	0	0	0	0
6061323	TGCAGGAGATTATTTTAGTAAGAACTGGAGCACATAAAAACAATATGTGTACGGGGAGCATATCTTCTG	50:A>C	50	Yes	0	0	0	0	0	0	0	NA	0	0	NA	NA	0	0	0	0	0	0	0	0	0	0	NA	NA	0	NA	0	0	0	0	0	NA	0	0	0	NA	0	0	0	0	NA	0	0	0	0
6061323	TGCAGGAGATTATTTTAGTAAGAACTGGAGCACATAAAAACAATATGTGTACGGGGAGCATATCTTCTG	58:C>T	58	Yes	0	0	0	0	0	0	0	NA	0	0	NA	NA	0	0	0	0	0	0	0	0	0	0	1	NA	0	NA	0	0	0	0	0	NA	0	0	0	NA	0	0	0	0	NA	0	0	0	0
6100039	TGCAGCCAAAGGCTTGCTTGTATCTCTTTGTGCTTGACTGTGTATTTAGGGCAGAACAAGATGTAGTAT	23:C>A	23	Yes	1	1	1	1	1	1	1	0	1	1	1	1	1	1	1	1	1	1	1	1	1	1	1	1	1	1	1	1	1	1	1	1	1	1	1	0	1	1	1	1	0	1	1	1	1
4402253	TGCAGATGCAACAAGAGATCCACTATATTGCAACAAATTGTGACAAACTTTTCTGGTTTTGACCGGAGA	16:G>T	16	Yes	0	0	0	NA	0	NA	NA	1	NA	0	NA	NA	NA	NA	0	0	0	0	0	NA	0	NA	0	NA	NA	NA	0	NA	NA	NA	NA	NA	NA	NA	NA	1	NA	0	0	0	1	0	NA	0	NA
4402253	TGCAGATGCAACAAGAGATCCACTATATTGCAACAAATTGTGACAAACTTTTCTGGTTTTGACCGGAGA	25:T>A	25	Yes	0	2	0	1	0	1	1	NA	1	0	1	1	1	1	0	0	0	0	0	1	0	1	0	1	1	1	0	1	1	1	1	1	1	1	1	NA	1	0	2	2	NA	0	NA	0	1
9576275	TGCAGCATGCCCTTCAGTAGTCAAGAACCAGTCCCATATTTTTCCATCATCAGAAATGGAGATCAAATG	26:A>G	26	Yes	1	1	1	1	1	1	1	1	1	1	1	1	1	2	1	1	1	1	1	NA	1	1	1	1	1	1	1	1	1	1	1	1	1	1	1	2	1	1	1	1	0	1	NA	1	NA
6059495	TGCAGACACTCAAAAGGATGATAAAAAGTTGGGGTTAGTCAATGATGACAGTAAAATATCATTTCCTGA	50:G>A	50	Yes	0	0	0	0	0	0	0	0	0	0	0	0	0	0	0	0	0	0	0	0	0	0	0	0	0	0	0	0	0	0	0	0	0	0	0	1	0	0	0	0	1	0	0	0	0
6104348	TGCAGGAAAAAATGAATATACAAGACAAATTATACACGCCTTTACATGGACTAAATAATAACCGATGCA	63:G>A	63	Yes	0	2	NA	0	NA	0	0	1	1	1	1	1	1	1	NA	NA	NA	1	1	1	NA	1	NA	1	1	1	NA	1	1	1	1	1	1	1	1	1	1	1	1	1	1	NA	NA	1	0
9078942	TGCAGGAAAAAATGAATATACAAGACAAATTATACATGCCTTTACATGGACTAAATAATAACCAATGCA	36:T>C	36	Yes	NA	1	0	NA	0	NA	NA	1	1	2	1	1	1	1	0	0	0	1	1	1	0	1	0	1	1	1	0	1	1	1	1	1	1	1	1	1	1	1	1	1	1	0	0	1	NA
9609036	TGCAGTACTACCATAAAAAAGAGGCCTCACTTACAGATCGGAAGAGCGGTTCAGCAGGAATGCCGAGAC	5:T>C	5	Yes	0	0	0	0	0	0	0	0	0	0	0	0	0	0	0	0	0	0	0	0	0	0	0	0	0	0	0	0	0	0	0	0	0	0	0	0	0	0	0	0	0	0	0	0	0
9587803	TGCAGTATTTGATAGAAAAGTCAGTGACTGATCATACAAAAATAGGAACAAACTTACAGATCGGAAGAG	27:C>T	27	Yes	NA	1	1	NA	1	NA	NA	1	1	1	1	1	1	1	1	1	2	1	1	1	1	1	1	1	1	1	1	1	1	1	1	1	1	1	1	1	1	1	1	1	1	1	1	1	NA
9589019	TGCAGTTCATTGGATTGTGTTACATAGAAGACTTCGGTATTTTGCCACCTCCATTTGTCCAAGACGCGC	30:A>G	30	Yes	1	1	0	1	0	1	1	NA	NA	0	NA	NA	NA	NA	0	NA	0	NA	NA	NA	0	NA	0	NA	NA	NA	0	NA	NA	NA	NA	NA	NA	NA	NA	NA	0	NA	NA	NA	NA	0	0	NA	1
6096278	TGCAGCTGTTGTGAAGGTGAAGTTATTCAAATTTAGTTACAGATCGGAAGAGCGGTTCAGCAGGAATGC	24:A>C	24	Yes	0	0	2	0	0	0	0	0	0	0	0	0	0	0	0	0	0	0	0	0	0	0	0	0	0	0	0	0	0	0	0	0	0	0	0	0	0	0	0	0	0	0	0	0	0
6124709	TGCAGATTCGGATCATGTCTTGAAGAGAACAAGACCTTTTGGAATATCAGATGAAGTACAGTTCTCGCA	9:G>A	9	Yes	0	0	0	0	0	0	0	0	0	0	0	0	0	0	0	0	0	0	0	0	0	0	0	0	0	0	0	0	0	0	0	0	0	0	0	0	0	2	0	0	0	0	0	0	0
6124709	TGCAGATTCGGATCATGTCTTGAAGAGAACAAGACCTTTTGGAATATCAGATGAAGTACAGTTCTCGCA	60:G>A	60	Yes	0	0	0	0	0	0	0	0	0	0	0	0	0	0	0	0	0	0	0	0	0	0	0	0	0	0	0	0	0	0	0	0	0	0	0	0	0	0	0	0	0	0	0	0	0
6126050	TGCAGTTTGATAGTCCATAGCTGGGTTGTTGGTGGGAGTTCTGGGGCGCTTTACAGATCGGAAGAGCGG	33:G>C	33	Yes	0	2	1	0	1	0	0	1	1	1	1	1	1	1	1	1	1	1	1	1	1	1	1	1	1	1	1	1	1	1	1	1	1	1	1	1	0	1	1	1	1	1	1	1	0
9575941	TGCAGCAAACAATGCAGGTAATATCACAACATGTAACTGTTTTTTAGCGATTGTCCGACCAAGTACTAA	55:C>T	55	Yes	0	0	0	0	0	0	0	1	0	0	NA	0	0	0	0	0	0	0	0	0	0	2	0	1	0	0	0	0	NA	0	0	1	0	0	0	1	NA	0	0	0	1	0	0	0	0
9575310	TGCAGACAAAATTCAATAGAGAAATTTCCCCAATTTCCAGTGCATTTTTAGTTCTGAGACCGTGAATAA	13:C>T	13	Yes	NA	0	0	NA	0	NA	NA	NA	0	0	0	0	0	0	0	0	0	0	0	0	0	0	NA	NA	0	0	0	0	NA	0	0	NA	0	0	0	NA	NA	0	0	2	NA	0	0	0	NA
6088958	TGCAGCTTCTGCTTTCGGCAAATTTCAGAGTTTGTGTTCAAAATGACTGCCTATAGCCACGCAGACCGT	59:C>T	59	Yes	0	2	0	0	0	NA	0	1	0	0	0	0	0	0	0	0	0	0	0	0	0	1	0	1	0	0	0	0	1	0	0	1	0	0	0	1	0	0	0	0	1	0	0	0	0
6090298	TGCAGTGAGTCATCCATGTTCTTGTGAAGCTATTCCAAGCGAGGATCCACGAAACAAGACTTGTTCCCC	36:A>G	36	Yes	0	0	1	0	1	0	0	0	1	1	1	0	0	1	1	1	1	0	1	1	1	2	0	0	0	1	1	0	0	1	0	0	1	1	1	2	0	1	1	2	0	1	1	1	0
100052987	TGCAGTGAGTCATCCATGTTCTTGTGAAGCTATTCCGAGCGAGGATCCACGAAACAAGACTTGTTCCCC	18:T>C	18	Yes	NA	NA	0	NA	0	NA	NA	NA	0	0	0	NA	NA	0	0	0	0	NA	0	0	0	0	NA	NA	NA	0	0	NA	NA	0	NA	NA	0	0	0	0	NA	0	0	0	NA	0	0	0	NA
100053247	TGCAGTTCAAGAAAGCTGTGGAAGAATGCAAAGAGGGTCATGATATATTGAAGAATATAGATACCCCAT	27:G>A	27	Yes	1	1	1	1	1	1	1	1	1	1	1	NA	1	1	1	1	1	0	1	1	1	2	1	1	1	1	1	1	1	1	1	0	NA	1	1	1	NA	0	1	1	1	1	1	NA	1
6105304	TGCAGTTGCAGAACATCCTTCACCAGATGTGCTCTTAGTATATTATAGGGCACATAGATTACAGATCGG	13:C>G	13	Yes	0	0	1	0	1	0	0	0	1	1	1	1	1	1	1	1	1	1	1	1	1	1	1	0	1	0	1	1	0	1	1	1	1	1	1	0	0	1	1	1	0	1	1	1	0
9576169	TGCAGCAGGATGAAGAGAATGAAACATGTCCCAATCCGGCTGCATAATCTCCCCAAGGAATATACTATT	36:C>T	36	Yes	0	0	0	0	0	0	0	0	1	0	0	NA	1	0	0	0	0	0	NA	1	0	NA	0	0	1	0	1	1	1	0	1	1	1	NA	NA	0	0	0	1	1	0	0	0	1	0
9079723	TGCAGTGACATTTTTCACTTACTGAGGGCACTGCACTTATTGAAAAGAAGTTACAGATCGGAAGAGCGG	19:T>G	19	Yes	NA	NA	0	NA	0	1	0	NA	NA	NA	0	0	NA	0	0	0	0	0	NA	NA	0	0	0	NA	NA	NA	NA	NA	NA	0	NA	0	NA	NA	0	2	NA	NA	NA	NA	1	0	0	0	NA
100045316	TGCAGCATGTCTTTGTACTACTCTTAAGTTACAGATCGGAAGAGCGGTTCAGCAGGAATGCCGAGACCG	15:T>C	15	Yes	1	1	0	1	NA	1	NA	1	NA	0	0	0	NA	0	0	NA	0	0	0	NA	0	1	NA	1	NA	0	NA	2	1	NA	1	NA	0	NA	NA	1	1	1	0	0	1	1	NA	0	NA
6087087	TGCAGAATACCGAAAAAAAGAAACAAGGCATGCAGATAGAAATGAGAGTTTCCTTTTATTACAGATCGG	54:T>G	54	Yes	0	0	0	0	0	0	0	0	NA	0	0	0	0	0	0	0	0	NA	0	0	0	0	0	0	0	0	0	0	0	0	0	0	0	0	0	0	NA	NA	NA	NA	0	0	0	0	0
6104550	TGCAGGGAACAACTACATTATAACACCTAATTTTATATGGCATAGTACTAGCAATGAAATTTTACTAAA	22:A>G	22	Yes	0	0	0	0	0	0	0	NA	0	0	0	NA	0	0	0	0	0	0	0	0	0	0	0	NA	0	NA	0	0	0	0	0	0	0	0	0	0	0	0	0	0	0	0	0	0	0
9575603	TGCAGAGTGGAGCACAGACTGTGTTATTTGTTGGAGACCTTTCTTATGCTGATAGGTACCAGTACAATG	37:C>T	37	Yes	NA	0	1	0	1	NA	NA	NA	0	1	NA	NA	1	1	1	1	1	1	1	1	1	0	1	NA	0	NA	0	0	0	1	0	0	0	0	1	1	0	1	0	1	NA	1	1	1	0
6121167	TGCAGTTCCCCTTTTCACTGGACATGTCACCTTATCTCTCATCATCGATCTTACAGATCGGAAGAGCGG	40:A>C	40	Yes	0	0	0	0	0	0	0	0	1	0	0	0	0	0	0	0	0	0	0	0	0	0	0	0	0	0	0	0	0	0	0	0	0	0	0	0	0	0	0	0	0	0	0	0	0
9579874	TGCAGGATTATTCGAAAATATTTTCTGGTTTTACAGATCGGAAGAGCGGTTCAGCAGGAATGCCGAGAC	13:G>A	13	Yes	0	0	0	0	0	0	0	0	0	0	0	0	0	0	0	0	0	1	0	0	0	0	0	0	0	0	0	0	0	0	0	0	0	0	0	0	0	0	1	1	0	0	0	0	0
9590625	TGCAGGTCCTCCCAAAAATCAGGGATCCAATCTAAAACATGTGATTGATAAACAGAAAACTAGTTATTC	13:A>C	13	Yes	1	1	1	1	1	1	1	1	1	1	NA	1	1	1	1	1	1	NA	1	NA	1	1	0	1	1	1	1	1	1	1	1	1	1	1	NA	1	NA	NA	NA	NA	1	1	1	1	1
9590626	TGCAGGTCCTCCCCAAAATCAGGGGTCCAATCTAAAACATGTGATTGATAAACAGAGAACTAGTTATTC	42:G>C	42	Yes	0	0	0	0	0	0	0	0	0	0	NA	0	0	0	0	0	0	1	0	NA	0	0	NA	0	0	0	0	0	0	0	0	0	0	0	NA	0	NA	NA	1	1	0	0	0	0	0
9590626	TGCAGGTCCTCCCCAAAATCAGGGGTCCAATCTAAAACATGTGATTGATAAACAGAGAACTAGTTATTC	22:G>C	22	Yes	0	0	0	0	0	0	0	0	0	0	NA	0	0	0	0	0	0	NA	0	NA	0	0	NA	0	0	0	0	0	0	0	0	0	0	0	NA	0	NA	NA	NA	NA	0	0	0	0	0
6111918	TGCAGAGGATACAGTCATGGAATGGAGTGAATACAAATGCTAATGCATTGGTCATCAAAGATCTAAATA	35:A>G	35	Yes	1	1	0	1	0	1	1	1	0	0	1	1	0	0	0	0	0	0	0	2	0	0	0	1	0	1	0	0	0	0	0	0	0	0	0	0	0	0	0	0	0	0	0	0	1
6117657	TGCAGTTACCATTGCAGCTAAGAATCAATAAGGGATAGAATGAAAAAACAAGAGTGAATAGCAATGCGC	54:T>C	54	Yes	1	1	0	1	0	1	1	1	NA	0	1	NA	0	0	0	0	0	0	0	0	0	0	1	NA	0	1	0	0	0	0	0	0	0	0	0	0	0	0	0	1	NA	0	0	0	1
9589001	TGCAGTTACCATTGCAGCTAAGAATCAATAAGGGATAGAATGAAAAAACAAGAGCAAATAGCAATGCGC	55:A>G	55	Yes	1	1	1	1	NA	1	1	1	0	NA	1	0	NA	NA	NA	NA	NA	NA	NA	NA	NA	NA	1	0	NA	1	NA	NA	NA	NA	NA	NA	NA	NA	NA	NA	NA	NA	NA	1	NA	NA	NA	NA	1
9589000	TGCAGTTACCATTGCCGCTAAGAATCAATAAGGGATAGAATGAAAAAACAAGAGCGAATAGCAATGCGC	15:C>A	15	Yes	NA	NA	1	NA	1	NA	NA	NA	NA	1	NA	NA	1	1	1	1	1	1	1	1	1	1	NA	NA	1	NA	1	1	1	1	1	1	1	1	1	2	1	1	1	NA	0	1	1	1	NA
100061807	TGCAGGTGGTTTAGTTTCACCGGACCTAGATCACATTTCATATCCTTTTGCTATGATTTATGCAGACAT	5:G>A	5	Yes	0	0	NA	0	NA	0	0	0	0	NA	0	0	0	NA	NA	NA	NA	NA	0	NA	NA	0	0	0	0	0	0	0	0	0	0	0	0	0	0	NA	0	0	0	0	0	NA	NA	NA	0
100061807	TGCAGGTGGTTTAGTTTCACCGGACCTAGATCACATTTCATATCCTTTTGCTATGATTTATGCAGACAT	20:C>T	20	Yes	0	0	NA	0	NA	0	0	0	0	NA	0	0	0	NA	NA	NA	NA	NA	0	NA	NA	0	0	0	0	0	0	0	0	0	0	0	0	0	0	1	0	0	0	0	0	NA	NA	NA	0
9078982	TGCAGGTGGTTTAGTTTCACCAGACCTAGATCACATTTCATATCCTTTTGCTATGATTTATGCAGACAT	21:A>G	21	Yes	1	1	0	1	0	1	1	1	1	0	1	1	1	0	0	0	0	0	1	0	0	1	1	1	1	1	1	1	1	1	1	1	1	1	1	0	1	1	1	1	1	0	0	0	1
9575740	TGCAGATCGATGATGCTAATGCGAAAGAGCCAAACCAGAAAAATTAGTCAAGGCAAAGCCAATTGCATG	48:C>A	48	Yes	1	1	1	1	1	1	1	1	1	1	1	1	1	1	1	1	1	1	1	1	1	1	1	1	1	1	1	1	1	1	1	1	1	1	1	1	1	1	1	1	1	1	1	1	1
6089044	TGCAGGAAACACAACTGCTGCTATCGGAAAGGTTTGGATTTTCTTTATTGTTCATTCACTTTCAATCTT	24:C>T	24	Yes	0	0	1	0	1	0	0	1	1	1	1	1	1	1	1	1	1	1	1	1	1	1	1	1	1	1	1	1	1	1	1	1	1	1	1	0	1	1	1	1	0	1	1	1	0
9574952	TGCAGAAACACTTGTTCCAATTCCGTTCCCACATAATTCATTGCCTGCCCATGAAAAATAGCTCATTAT	24:G>A	24	Yes	1	1	1	1	1	1	1	1	1	1	1	1	1	1	1	1	1	1	1	1	1	1	1	1	1	1	1	1	1	1	1	1	1	1	1	0	1	1	1	1	1	1	1	1	1
100035819	TGCAGTTGGGCCTTGGGACTACTCCAATGCCGAATCATTTATACGTTATACCGTAAAAAAGAACTACAT	44:G>A	44	Yes	0	0	0	0	0	0	0	0	0	0	0	0	0	0	0	0	0	NA	0	0	0	0	0	0	0	0	0	0	0	0	0	0	0	0	0	1	0	0	0	0	0	0	0	NA	0
6061200	TGCAGGAAAGTAACACCATGAGATTCTTCTGTCTAAGATATTATTCAGTGCTTGGTGTTTTTCCTTGTC	43:T>G	43	Yes	0	0	0	0	0	0	0	1	1	0	1	1	0	0	0	0	0	0	0	0	0	0	NA	1	0	1	0	0	0	0	0	0	0	0	0	0	0	0	0	0	1	0	0	0	NA
6058967	TGCAGAAAAGATTGAAATTATAGTAAGGTACAAAGGTGCTCACATGCACAAATAATTTATTTCAAATGT	28:T>C	28	Yes	0	0	0	0	0	0	0	1	0	0	NA	1	0	0	0	0	0	0	0	0	0	0	0	1	0	1	0	0	0	0	0	0	0	0	0	1	0	0	0	0	NA	0	0	0	1
6058967	TGCAGAAAAGATTGAAATTATAGTAAGGTACAAAGGTGCTCACATGCACAAATAATTTATTTCAAATGT	18:T>G	18	Yes	0	0	0	0	0	0	0	1	0	0	1	NA	0	0	0	0	0	0	0	0	0	0	0	NA	0	1	0	0	0	0	0	0	0	0	0	1	0	0	0	0	NA	0	0	0	1
6058967	TGCAGAAAAGATTGAAATTATAGTAAGGTACAAAGGTGCTCACATGCACAAATAATTTATTTCAAATGT	17:T>G	17	Yes	0	0	0	0	0	0	0	1	0	0	NA	1	0	0	0	0	0	0	0	0	0	0	0	NA	0	1	0	0	0	0	0	0	0	0	0	1	0	0	0	0	NA	0	0	0	1
6058967	TGCAGAAAAGATTGAAATTATAGTAAGGTACAAAGGTGCTCACATGCACAAATAATTTATTTCAAATGT	25:A>C	25	Yes	0	0	0	0	0	0	0	NA	0	0	NA	NA	0	0	0	0	0	0	0	0	0	0	0	NA	0	NA	0	0	0	0	0	0	0	0	0	NA	0	0	0	0	1	0	0	0	NA
9576545	TGCAGCTACTTGTGTAAGATGATATATTTGAATTGGTTCTTACAATATGCCATTTACATTCAGTAAATC	13:G>C	13	Yes	1	1	1	1	1	1	1	0	1	1	0	0	1	1	1	1	1	1	1	1	1	1	1	0	1	0	1	1	1	1	1	1	1	1	1	0	1	1	1	1	0	1	1	1	0
9577429	TGCAGTAGATGGTATGTTTCCCATGATAATTAGGAACTTTGTAGCTAAATAGATATGATTGATATGTAT	65:G>T	65	Yes	0	0	0	0	0	0	0	1	0	0	1	1	0	0	0	0	0	0	0	0	0	0	0	1	0	1	0	0	0	0	0	0	0	0	0	0	0	0	0	0	0	0	0	0	0
100067612	TGCAGTATTATTTGAACAGTGGTTCTTCAACATTACAGCTATATCTGTTGGAGAAGCTCCGACATCTTC	38:C>T	38	Yes	0	0	0	0	0	0	0	1	0	0	1	1	0	0	0	0	0	0	0	0	0	0	0	1	0	1	0	0	0	0	0	0	0	0	0	0	NA	0	0	0	0	0	0	0	0
100067612	TGCAGTATTATTTGAACAGTGGTTCTTCAACATTACAGCTATATCTGTTGGAGAAGCTCCGACATCTTC	61:A>G	61	Yes	0	0	0	0	0	0	0	NA	0	0	NA	NA	0	0	0	0	0	0	0	0	0	0	0	0	0	NA	0	0	0	0	0	0	0	0	2	0	1	0	0	0	0	0	0	0	0
9582318	TGCAGCCTACATAAAAACTGTGCCTCCCGTTCTGTTGCGAGTTACGCTCCTAATAGACTCAACGCGCGT	29:T>C	29	Yes	0	0	0	0	0	0	0	1	1	0	1	1	0	0	0	0	0	0	0	0	0	0	0	0	0	1	0	0	0	0	1	0	0	0	0	NA	0	0	0	0	NA	0	0	0	0
9582317	TGCAGCCTGCATAAAAACTGTGCCTCCCGCTCTGTTGCGAGTTACGCTCCTAATAGACTCAACGCGCGT	8:G>A	8	Yes	1	1	1	1	1	1	1	NA	NA	1	NA	NA	1	1	1	1	1	1	1	1	1	1	1	1	1	NA	1	1	1	1	NA	1	1	1	1	0	1	1	1	1	0	1	1	1	1
9080774	TGCAGACAATGAAATGAAACATGATTCAGGACATCAATGGCTCCTCATACAAACAGGAAATTTTGAATT	60:T>A	60	Yes	0	0	1	0	1	0	0	1	1	1	1	1	1	1	1	1	1	1	1	1	1	1	1	1	1	1	1	1	1	1	1	1	1	1	1	NA	0	1	1	1	1	1	1	1	1
100049836	TGCAGACAATGAAATGAAACATGATTCAGGACATCAATGGCTCCTCATACAAACAGGAAAATTTGAATT	30:A>G	30	Yes	NA	NA	0	NA	0	NA	NA	0	0	0	0	0	0	0	0	0	0	0	0	0	0	0	0	0	0	0	0	0	0	0	0	0	0	0	0	1	NA	0	0	0	0	0	0	0	0
6063069	TGCAGTTTGCTTTACAAGATCCTCTCATGTATGCCTTTTTCCATGTATTTCCTTATTTGTTGGGACTTC	58:G>A	58	Yes	0	0	0	0	0	0	0	0	0	0	0	0	0	0	0	0	0	0	0	0	0	0	0	0	0	0	0	0	0	0	0	0	0	0	0	0	0	0	0	0	0	0	0	0	0
9578041	TGCAGTTTTTTTAGGCTTAGGAATGATTTGTACATTATATATATGTTACCACCTTTATTGATTATTATC	68:C>G	68	Yes	1	1	1	1	1	1	1	0	1	1	0	0	1	1	1	1	1	0	1	1	1	1	1	0	1	1	1	1	1	1	1	1	1	1	1	1	1	1	1	1	0	1	1	1	1
100033002	TGCAGATGCCAGTTCCTGCTCTGAAAGAACAGATTGCGTCTGTAACTGGAGTGTTATCAGAGCAACAGC	48:G>A	48	Yes	0	0	0	0	0	0	0	0	0	0	0	0	0	0	0	0	0	0	0	0	0	0	0	0	0	0	0	0	0	0	0	0	0	0	0	0	0	0	0	0	0	0	0	0	0
9577209	TGCAGGTATATGTTTGACTTGAAGAGTTTTGTTCTGAACTTTACCCCTTACAAACTGAAGGCCAAGCTC	56:G>A	56	Yes	1	1	1	1	NA	1	1	0	1	1	0	0	1	1	1	1	1	0	1	NA	1	1	1	0	1	1	1	1	1	1	1	1	1	1	1	1	1	1	1	1	1	1	1	1	1
9079975	TGCAGAGTTCCAGACAACAACAGGATTTACTACACTCTGTCATTAGCTTCTCACCCTGGGTTTCAGGGG	22:G>T	22	Yes	0	0	1	0	1	0	0	0	NA	1	0	0	1	1	1	1	NA	0	NA	1	1	1	NA	0	NA	NA	1	NA	1	1	NA	NA	1	NA	1	0	0	1	0	0	0	NA	1	1	1
9079975	TGCAGAGTTCCAGACAACAACAGGATTTACTACACTCTGTCATTAGCTTCTCACCCTGGGTTTCAGGGG	50:T>A	50	Yes	0	0	NA	0	NA	0	0	0	1	NA	0	0	NA	NA	NA	NA	1	0	1	NA	NA	1	1	0	1	1	1	1	NA	NA	1	1	NA	1	NA	0	0	NA	0	0	0	1	NA	NA	NA
100032225	TGCAGAAGGAGGCCCGAAGACATTCTGCAATCTATCATACAAAATATGCATTCCAGATTGTTCCGATTG	24:C>T	24	Yes	1	1	1	1	1	1	1	1	1	1	1	1	1	1	1	1	1	1	1	1	1	1	1	1	1	1	1	1	1	1	1	1	1	1	1	1	1	1	0	0	1	1	1	1	1
100049912	TGCAGACGAAAAATAAGGTTCCAGGTAAATTGGTTTTGGTTAGTCTAATTGCAAAGTATGGAGCTTTTA	50:G>A	50	Yes	0	0	0	0	0	0	0	1	0	0	1	1	0	0	2	0	0	1	0	0	0	0	0	1	0	0	0	0	0	0	0	0	0	0	0	0	0	0	0	0	0	0	0	0	0
100049912	TGCAGACGAAAAATAAGGTTCCAGGTAAATTGGTTTTGGTTAGTCTAATTGCAAAGTATGGAGCTTTTA	64:T>C	64	Yes	0	0	2	0	0	0	0	NA	0	0	NA	NA	0	0	0	0	0	NA	2	0	0	0	0	NA	0	0	0	0	0	0	0	0	0	0	0	0	0	0	0	0	0	0	0	0	0
100034961	TGCAGGTTTTAGATGAAATCCATCGGCAACCTGTATCACTTTCCCTATCAATGGTCTCACTCCCTGCAC	64:T>C	64	Yes	0	0	0	0	0	0	0	0	0	0	0	0	0	0	0	0	0	0	0	0	0	0	0	0	0	0	0	0	0	0	0	0	0	0	0	0	1	0	0	0	0	0	0	0	0
4401859	TGCAGACACATAGATGCAGATACGTTTGCATGCTAGTGCTATTGTTCAGTCAAGAAAGTATAACAAACT	39:T>A	39	Yes	0	2	1	0	1	0	0	1	0	1	1	1	0	1	1	1	1	1	0	1	1	0	1	1	0	0	0	0	0	0	0	0	0	0	1	1	1	1	1	1	1	0	1	1	1
100035791	TGCAGTTGCATCAATAACTCCAACAGACTTTGCTAGCACACCTTTACCATTCTACAAAGCACAAAAAGA	59:C>G	59	Yes	0	0	0	0	0	0	0	NA	0	0	1	NA	0	0	0	0	0	0	0	0	0	0	0	1	0	0	0	0	0	0	0	0	0	0	0	0	0	1	1	1	0	0	0	0	0
6115476	TGCAGATACTGTTTTTGAAGTGCTTTTGAACACTGAACGACAGAAAAGACAAGAGTAAGTTGCCTATAA	37:C>T	37	Yes	0	0	0	0	0	0	0	NA	0	0	0	NA	0	0	0	0	0	0	0	0	0	0	0	0	0	0	0	0	0	0	0	0	0	0	0	0	0	1	0	1	0	0	0	0	0
4402234	TGCAGCATCTACATGGGAGATTAGAAATTTGAACACACCTGTGGCATCAAATAGCCCAAAATGTCTAGT	12:A>G	12	Yes	0	2	0	0	0	0	0	0	0	0	NA	0	0	0	0	0	0	1	0	0	0	0	1	1	0	0	0	0	0	0	0	0	0	0	0	1	0	0	0	0	1	0	0	0	0
6118963	TGCAGTTTTAGTAAAGCTACTCAATTTACCATTCAGTATCAAAGGCTTACAACATTACAGATCGGAAGA	8:T>C	8	Yes	0	0	0	0	0	0	0	NA	0	0	0	NA	0	0	0	0	1	0	0	0	0	2	NA	0	0	0	0	0	1	0	0	0	0	0	0	0	1	0	1	0	0	0	0	0	0
4403458	TGCAGATACTATAATTCCTTAGCTGCTCAATGCCATCAAGCAACAAAAGGAGGATATAACATTGATTGA	38:A>G	38	Yes	0	0	0	0	0	0	0	0	0	NA	0	0	0	0	0	0	NA	0	NA	NA	0	2	0	0	0	0	0	0	1	0	0	0	NA	0	0	0	1	NA	0	0	0	0	0	0	0
4403458	TGCAGATACTATAATTCCTTAGCTGCTCAATGCCATCAAGCAACAAAAGGAGGATATAACATTGATTGA	7:A>G	7	Yes	0	2	0	0	0	0	0	0	0	NA	0	0	0	0	0	0	NA	0	NA	NA	0	0	0	0	0	0	0	0	NA	0	0	0	NA	0	0	0	NA	NA	0	0	0	0	0	0	0
4402928	TGCAGATAGCAGCAATGCTGGTTTGCCTGAAGTTTTAGACTCTTGTGTAATAGCTGCGCGCCATTCCTT	59:G>A	59	Yes	0	2	0	0	0	0	0	0	0	0	0	0	0	0	0	0	0	0	0	0	0	0	0	0	0	0	0	0	0	0	0	0	0	0	0	0	0	0	0	0	NA	0	2	0	0
4402928	TGCAGATAGCAGCAATGCTGGTTTGCCTGAAGTTTTAGACTCTTGTGTAATAGCTGCGCGCCATTCCTT	12:C>T	12	Yes	0	0	0	0	0	0	0	0	0	0	0	0	0	0	0	0	0	0	0	0	0	0	0	0	0	0	0	0	0	0	0	0	0	0	0	0	0	0	0	0	1	0	0	0	0
9584929	TGCAGTAGTACCCATGCTACATTGATTCCTGGATAAATGATTTAGATGTTGACTGCTTACAGATCGGAA	45:A>G	45	Yes	1	1	NA	1	NA	1	0	1	1	NA	1	NA	1	NA	NA	NA	NA	NA	1	NA	NA	1	NA	1	1	1	1	1	1	1	1	1	NA	1	NA	1	NA	NA	1	1	1	1	NA	NA	NA
6103007	TGCAGCAGTTGCACCATCCTCTTCAACTGCCCCAGCAAATGTTTCCAATATTGCTCTGTCCCTTCTAGC	64:C>G	64	Yes	1	1	0	1	0	1	1	1	1	0	1	0	0	0	1	0	0	1	1	0	0	1	0	1	1	1	2	1	1	1	1	1	0	0	0	1	1	1	1	1	1	1	0	0	0
9582110	TGCAGCAGTTGCACCATCCTCTTCAAGTGCCCCAGCAAATGTTTCCAATATTGCTCTGTCCCTTGTAGC	26:G>C	26	Yes	1	1	NA	1	NA	1	1	1	1	NA	1	NA	NA	1	1	NA	NA	1	1	NA	NA	1	NA	1	2	1	1	1	1	1	1	1	NA	NA	NA	1	1	1	1	1	1	1	NA	NA	NA
9577364	TGCAGTAACTTTTCTAGTGCCAAAACCATCATACCCTTTTTTCCACACATCACCTTTCTTGCTCCTTTG	16:G>C	16	Yes	1	2	1	1	1	1	1	0	1	1	0	1	1	1	1	1	1	1	1	1	1	2	1	0	1	0	2	1	0	1	1	1	1	1	1	0	1	1	1	1	1	1	1	1	1
100050109	TGCAGAGGAATCATCATCTGGTGTATCCTGTAACACAATCTGTTCACCCATATACTTTTAGTATTGTGT	41:G>T	41	Yes	0	0	0	0	0	0	0	0	0	0	1	0	0	0	0	0	0	0	0	0	0	0	0	0	0	0	0	0	0	0	0	0	NA	0	0	NA	0	0	NA	NA	0	0	0	0	0
100050109	TGCAGAGGAATCATCATCTGGTGTATCCTGTAACACAATCTGTTCACCCATATACTTTTAGTATTGTGT	50:T>A	50	Yes	0	0	0	0	0	0	0	0	0	0	NA	0	0	0	0	0	0	0	0	0	0	0	0	0	0	0	0	0	0	0	0	0	NA	0	0	1	0	0	1	1	0	0	0	0	0
6120934	TGCAGCTAACTCAGGTGGCAAATCTGGATCATAGTCCTGGAATGAAATTACAGATCGGAAGAGCGGTTC	18:C>T	18	Yes	1	1	0	1	0	1	1	0	1	0	0	0	0	0	1	0	1	0	1	0	0	2	1	0	2	1	2	2	1	1	1	0	0	0	0	0	1	1	0	0	1	1	0	0	0
9081168	TGCAGAAAATTCAGCTTCCAGTGTGCATTGCTTGGAATTGATATGTTGTGATGGAATTACAGATCGGAA	45:T>C	45	Yes	1	0	0	0	0	0	0	1	1	0	1	0	1	2	1	0	0	0	1	0	0	0	1	1	0	0	0	2	0	1	1	0	0	0	0	0	NA	1	1	1	2	1	0	0	0
9588355	TGCAGCAAAAAGTGCTGAATTTGCGGCAGTAAAAGGTGTCTATTGGATTTTCATTATTCATTCTTCTTA	38:T>G	38	Yes	1	0	0	0	0	0	0	1	NA	0	1	0	NA	0	NA	0	0	0	NA	0	0	0	NA	1	0	0	0	0	0	NA	NA	0	0	0	0	0	NA	NA	1	1	NA	NA	0	0	NA
9588355	TGCAGCAAAAAGTGCTGAATTTGCGGCAGTAAAAGGTGTCTATTGGATTTTCATTATTCATTCTTCTTA	24:G>A	24	Yes	NA	0	0	0	0	0	0	NA	NA	0	NA	0	NA	0	NA	0	0	0	NA	0	0	0	NA	NA	0	0	0	0	0	NA	NA	0	0	0	0	0	NA	NA	NA	NA	NA	NA	0	0	NA
9586022	TGCAGCAACAGGTTTTTCTTCTGTTTGTTTCTTGTTCCGGAATACACCTAAATTTAGGGATGATAGATT	7:A>G	7	Yes	0	1	0	1	0	0	0	1	0	NA	0	0	0	0	1	0	0	1	1	0	0	1	1	NA	1	0	0	2	1	0	2	0	0	0	0	0	NA	NA	1	1	NA	1	0	0	1
9586022	TGCAGCAACAGGTTTTTCTTCTGTTTGTTTCTTGTTCCGGAATACACCTAAATTTAGGGATGATAGATT	20:C>T	20	Yes	0	NA	0	NA	0	0	0	NA	0	NA	0	0	0	0	NA	0	0	NA	NA	0	0	NA	NA	1	NA	0	0	0	NA	0	0	0	0	0	0	0	NA	NA	NA	NA	NA	NA	0	0	NA
6104142	TGCAGCTAGGAAAATTGGTTTGCTTATAGGTTATGTGGGAAAGCTTGCAATGCAACCTTCTCTGTAGAA	32:A>G	32	Yes	0	1	0	1	0	0	0	0	0	0	NA	0	0	0	1	0	0	0	1	0	0	1	1	NA	1	0	0	2	1	0	2	0	0	0	0	0	NA	NA	1	1	NA	1	0	0	1
6104142	TGCAGCTAGGAAAATTGGTTTGCTTATAGGTTATGTGGGAAAGCTTGCAATGCAACCTTCTCTGTAGAA	13:A>T	13	Yes	0	NA	0	NA	0	0	0	0	0	0	1	0	0	0	NA	0	0	0	NA	0	0	0	NA	NA	NA	0	0	0	NA	0	0	0	0	0	0	0	NA	NA	NA	NA	NA	NA	0	0	NA
100035474	TGCAGTGGAGGTGTTTCTGGGGAAAGAGCAGTATCCACAAAACCAGATAAAGCAGTATCACATGCGTGC	65:G>C	65	Yes	1	1	1	1	1	1	1	1	1	NA	NA	NA	1	1	1	1	1	1	1	NA	1	NA	1	1	1	1	1	2	1	1	1	1	NA	1	1	1	1	1	1	1	1	1	1	NA	1
9079981	TGCAGATGGCACCTCATGCTTTGACGAGAAAGATGGACTGCCAGTGGAAGCCTTTGCTAAGGTTCAAGA	24:C>T	24	Yes	0	2	1	0	1	0	0	NA	1	1	NA	1	1	1	NA	1	1	NA	NA	1	1	NA	NA	NA	NA	1	1	NA	NA	1	NA	1	1	1	1	0	NA	NA	1	1	NA	NA	1	1	NA
9576144	TGCAGCAGCATCCAACTCTGAGAAAAGGATCTTATTCCAAACATAAACCAAAGAAGAAATTCAATGTTA	55:G>T	55	Yes	1	1	1	1	NA	NA	1	1	NA	1	NA	NA	1	1	1	1	1	1	NA	NA	NA	1	1	1	1	1	1	1	1	NA	1	NA	1	1	1	1	0	0	NA	1	1	1	NA	1	NA
100034693	TGCAGGGGATATATCTCCTCATCGTGGAGTGAGGGCAGCTATGGAGATGCAAGCAGAAGCTGGAAGGAA	43:G>A	43	Yes	0	2	0	0	0	0	0	0	0	0	0	0	0	0	0	0	0	NA	0	0	0	0	0	0	0	0	0	0	0	0	0	0	0	0	0	0	0	0	0	0	0	0	0	0	2
100033088	TGCAGATTCCAACCAAATTTTGTTTTGCTTTATGTCAAACTCTTCTGAATCACTTTATTTGCTCATCAC	27:C>T	27	Yes	0	0	0	0	0	0	0	0	0	0	2	0	0	0	0	0	0	NA	0	0	0	0	0	2	0	0	0	0	0	0	0	0	0	0	0	0	NA	0	0	0	0	0	0	0	0
9581930	TGCAGCAATAAACTAATGAATAGAGCCAAAGCATAGCATCATTCGATTTGTGTTTATGGCAGACAAGAG	66:G>C	66	Yes	0	2	0	0	0	0	0	0	0	0	0	0	0	0	0	0	0	0	0	0	0	0	0	0	0	0	0	0	0	0	0	0	0	0	0	0	0	0	0	0	0	0	0	0	2
9581930	TGCAGCAATAAACTAATGAATAGAGCCAAAGCATAGCATCATTCGATTTGTGTTTATGGCAGACAAGAG	36:C>A	36	Yes	0	0	0	0	0	0	0	0	0	0	0	0	0	0	0	0	0	0	0	0	0	0	0	0	0	0	0	0	0	0	0	0	0	0	0	0	0	0	0	0	0	0	0	0	0
100044939	TGCAGAATGAAGCAACAACACTGCACTGTGGGAGCTTACAGATCGGAAGAGCGGTTCAGCAGGAATGCC	12:C>T	12	Yes	0	0	0	0	0	0	0	0	0	0	0	0	0	2	2	0	0	0	0	0	0	0	0	0	0	0	0	0	0	0	0	0	0	0	0	0	0	0	0	0	0	0	0	0	0
6060712	TGCAGCCGATAGCAAAGAACCTACTACTATTGCAGATGGAAGTGCATCTGCTGTAAAAAAAGTCAACCA	6:C>T	6	Yes	0	0	0	0	0	0	0	0	0	0	0	0	0	0	0	0	0	0	0	0	0	0	0	0	0	0	0	0	0	0	0	0	0	0	NA	NA	0	0	0	0	0	0	0	0	0
6060712	TGCAGCCGATAGCAAAGAACCTACTACTATTGCAGATGGAAGTGCATCTGCTGTAAAAAAAGTCAACCA	31:G>A	31	Yes	0	0	0	0	0	0	0	0	0	0	0	0	0	0	0	0	0	0	0	0	0	0	0	0	0	0	0	0	0	0	0	0	0	0	NA	NA	0	0	0	0	0	0	0	0	0
6125195	TGCAGCAATGGCAAGATCCATCCTTCACAAGAAAGTTAGGCAGTTGGATGCATCCCCCAAGAAACCATC	56:C>T	56	Yes	0	0	0	0	0	0	0	0	0	0	0	0	0	0	0	0	2	0	0	0	0	2	0	0	0	0	0	0	0	0	0	0	0	0	1	2	0	0	0	0	2	0	0	0	0
100032739	TGCAGAGTCAATAATGCGCTCGGGGCGACAATAAGGCAGTGAATAGTAGGTGTAAGGAAGCTGTGTTTT	25:C>T	25	Yes	0	0	0	0	0	0	0	0	0	0	0	0	0	0	0	0	0	0	0	0	0	0	0	0	0	0	0	0	0	0	0	0	0	0	0	0	1	0	0	0	0	0	0	0	0
100046007	TGCAGTTTGGTAATAGTAATACAAATTATATCATAAATACTATTTACAGATCGGAAGAGCGGTTCAGCA	39:C>A	39	Yes	0	0	0	0	0	0	0	0	0	0	0	0	0	0	0	0	0	1	0	0	0	NA	0	0	0	0	0	0	0	0	0	0	NA	0	1	1	0	0	0	0	0	0	0	0	0
100049296	TGCAGAAAATCATGGCTAGAACAATTTGATCATCAAGGTTATCTCATAGAACAGAAACAATGAGACAGA	14:G>A	14	Yes	NA	NA	0	1	0	NA	NA	NA	NA	1	NA	0	1	0	0	0	0	1	0	1	0	1	1	NA	1	0	2	1	1	NA	1	NA	NA	1	1	1	1	1	1	1	1	0	0	1	1
6086696	TGCAGAAAACACTTAGAGAATTTACATTTAGAATCTCAACATACTTGTTTCTGTTCTAAACGTCGGATC	65:G>A	65	Yes	0	0	0	NA	0	0	0	1	1	1	1	0	1	0	0	0	0	NA	0	1	0	1	1	1	NA	0	2	NA	NA	1	1	1	0	1	0	0	0	1	1	1	0	0	0	1	0
6086696	TGCAGAAAACACTTAGAGAATTTACATTTAGAATCTCAACATACTTGTTTCTGTTCTAAACGTCGGATC	61:G>A	61	Yes	0	0	0	1	0	0	0	NA	NA	NA	NA	0	NA	0	0	0	0	NA	0	NA	0	1	NA	NA	1	0	0	1	1	NA	NA	NA	0	NA	0	0	0	NA	NA	NA	0	0	0	NA	0
6086696	TGCAGAAAACACTTAGAGAATTTACATTTAGAATCTCAACATACTTGTTTCTGTTCTAAACGTCGGATC	64:G>C	64	Yes	0	0	0	NA	0	0	0	NA	NA	NA	NA	0	NA	0	0	0	0	1	0	NA	0	NA	NA	NA	NA	0	0	NA	NA	NA	NA	NA	0	NA	0	0	0	NA	NA	NA	0	0	0	NA	0
100067140	TGCAGGAACAACTGTCATTGTGATGTTTTCCTTAGACCTTCTGAAAAATCAGAAATCTTCGGTGGTTAG	60:G>C	60	Yes	0	0	1	NA	NA	0	0	NA	NA	0	NA	NA	0	0	NA	NA	NA	0	NA	0	NA	NA	0	NA	NA	NA	0	NA	NA	NA	0	NA	NA	0	0	0	NA	0	0	0	0	NA	NA	0	0
6120376	TGCAGGAACAACTGTCATTGTGATGTTTTCCTTAGACCTTCTGAAAAATCAGAAATCTTCGGTGGTTGG	67:G>A	67	Yes	1	1	0	0	0	1	1	0	0	1	0	0	1	2	0	0	0	1	0	1	0	0	1	0	0	0	2	0	0	0	2	0	0	1	1	2	0	1	1	1	2	0	0	1	1
100035276	TGCAGTCCAAGTGCAAGAAAGAATAGCTCAAGGACTCTGTTACAATTGCGATGAAGTATATATTACGGG	48:C>T	48	Yes	1	1	1	1	NA	1	1	1	NA	NA	1	1	1	1	1	NA	1	1	NA	1	NA	1	NA	1	1	1	1	1	1	1	1	1	1	NA	NA	1	1	NA	1	NA	1	1	1	NA	1
9576452	TGCAGCCTGCAAATCCATCTCAAAATCGATATACTGAGCCAAATAACAGTGACTGGCGTGGCCGATCTG	61:C>T	61	Yes	1	1	0	0	0	1	1	0	NA	0	0	0	0	0	0	0	0	0	0	0	0	0	0	0	0	0	0	0	0	0	0	0	0	0	0	0	0	0	0	0	0	0	NA	0	1
9080219	TGCAGAAAATGATATAAGCAATATTACACAAAAGTTGATCTTATTACAGATCGGAAGAGCGGTTCAGCA	23:T>G	23	Yes	0	0	0	0	0	0	0	0	0	0	0	0	0	0	0	0	0	0	0	0	0	2	0	0	0	0	0	0	0	0	0	0	0	0	1	0	0	0	0	0	0	0	0	0	0
9576331	TGCAGCCAAATTGATAGTCTTACTATTAGTATCTAATATCTTGCAGGTCCTTTTCCACTGTAAATCTTC	53:T>A	53	Yes	0	0	0	0	0	0	0	1	0	0	1	NA	0	0	0	0	0	1	0	0	0	NA	0	1	0	0	0	2	0	1	0	1	0	0	1	1	0	0	0	0	1	0	0	0	0
9578334	TGCAGCCACAACAGAGTTGTTGTTAGCTTAGAAGCAAGTCAAGCTCTTGCATACTTAGATTCTCAAGAT	41:A>G	41	Yes	1	1	1	1	NA	NA	1	1	1	1	1	1	NA	1	1	NA	1	0	1	NA	NA	1	1	0	1	1	1	1	1	1	NA	1	1	1	1	1	1	1	1	1	1	NA	NA	NA	NA
6059473	TGCAGACAAATTTGAATTGGACACTTTGAGGCCCTCACATATTATGGAAACATAATAAAATACATCTAA	46:G>A	46	Yes	NA	2	NA	0	NA	NA	0	NA	NA	NA	0	NA	0	NA	0	NA	0	0	0	NA	NA	NA	NA	0	NA	NA	NA	0	NA	0	0	NA	NA	NA	0	NA	1	0	0	0	NA	NA	NA	NA	1
6062550	TGCAGTGGAGCCCAAACCCATGTTGCTTGACTTCCAAGTTCCAATACATTCTGCTCTATCTATGTTTGT	67:G>T	67	Yes	0	0	0	0	0	0	0	0	0	0	0	0	1	0	0	0	1	0	1	0	0	0	0	0	0	0	0	2	0	1	2	0	0	0	0	NA	0	0	0	0	NA	0	0	0	0
9583473	TGCAGTGGAGCCCAAACCCATGTTGCTTGACTTCCAAGGTCCAATACATTGTGCTCTATCTATGTTTGT	38:G>T	38	Yes	1	1	1	1	1	1	1	1	1	1	1	1	NA	1	1	1	NA	1	NA	1	1	1	1	1	1	1	1	1	1	NA	1	1	1	1	1	0	1	1	1	1	0	1	1	1	1
4402852	TGCAGATGAACCATTCAATGATGAACTTCATGCTGTATTCACAACTATTACAGATCGGAAGAGCGGTTC	5:A>G	5	Yes	0	2	NA	NA	NA	1	1	1	0	NA	NA	NA	NA	0	0	NA	NA	1	NA	NA	NA	2	NA	1	0	NA	NA	0	0	0	0	0	NA	NA	NA	NA	NA	0	1	1	NA	NA	NA	NA	0
6117665	TGCAGTTATGAATACTGGCGCTAATGCTGCACATTGTACAATATCCATTTTCATATAATTTGCATTACA	7:A>G	7	Yes	0	0	1	1	1	0	0	0	0	1	1	1	1	1	0	1	1	0	1	1	1	0	1	0	0	1	1	2	0	0	2	0	1	1	NA	NA	1	0	0	0	NA	1	1	1	0
6117665	TGCAGTTATGAATACTGGCGCTAATGCTGCACATTGTACAATATCCATTTTCATATAATTTGCATTACA	44:C>T	44	Yes	0	0	0	NA	NA	0	0	0	0	NA	NA	NA	NA	NA	0	NA	NA	0	NA	NA	NA	0	NA	0	0	NA	NA	0	0	0	0	0	NA	NA	NA	NA	NA	0	0	0	NA	NA	NA	NA	0
6102012	TGCAGTCCAATCAATATCTGAAAGTGAGGTTTGGGAGGTTCAGTATGATCGTTGCATGAAATCAAACAC	24:T>C	24	Yes	0	0	0	0	0	0	0	0	0	0	0	0	0	0	0	0	0	0	0	0	0	0	0	0	0	0	0	0	0	0	0	0	0	0	0	0	0	0	0	0	0	0	0	0	0
100035586	TGCAGTGTTGCCAGCACCAGCCCCTGCTCCTGAAAGTGTAATTAGTTGTTTTTGCCACCTAAGATCCCA	43:A>G	43	Yes	NA	NA	1	1	NA	1	1	1	NA	1	NA	1	NA	1	1	1	1	NA	1	NA	1	1	NA	NA	NA	1	1	1	NA	1	1	NA	1	1	NA	NA	NA	NA	NA	NA	NA	NA	NA	1	1
6058930	TGCAGAAAAAAACCTCTAAAACCCTAACAATGGCAGTTTTCTCTGATCGTTTAGGAATCTATAGACTCC	68:C>G	68	Yes	0	0	0	0	0	0	0	1	0	0	0	0	0	0	0	0	0	0	0	0	0	2	0	0	0	0	0	0	0	0	0	0	0	0	0	0	0	0	0	0	0	0	0	0	0
6088013	TGCAGCAAATAGAATTAGGATTGAAATTATAAAAAAAGGGTGGGAACTTGATTTTAGCGAGTGGCATGC	37:G>A	37	Yes	1	1	1	1	1	0	0	1	NA	1	1	1	1	1	1	1	1	1	1	1	1	1	1	1	NA	1	1	1	NA	NA	1	NA	1	1	1	1	NA	1	1	1	1	1	1	1	1
100034518	TGCAGGCAAGGGCGCCCATTCCTCCAGCTAAGAAAACGAACCAAGGCCATCGAGGAATTGTCTCTTCAC	61:C>T	61	Yes	1	1	1	NA	NA	1	1	NA	NA	NA	NA	NA	1	1	0	NA	1	1	NA	1	NA	NA	NA	1	NA	NA	1	1	1	NA	NA	1	NA	1	1	1	1	NA	1	1	1	1	NA	1	NA
100053539	TGCAGTTTTACTTGCTTGGATGGACAATGTAACTAAGGGCCAAATTTATCAGGAATAAATTATCAAGAA	63:C>A	63	Yes	0	0	0	0	0	0	0	0	0	0	0	0	0	0	0	0	0	0	0	0	0	0	0	1	0	0	0	0	0	0	0	0	0	0	0	0	0	0	NA	0	0	0	0	0	0
100053539	TGCAGTTTTACTTGCTTGGATGGACAATGTAACTAAGGGCCAAATTTATCAGGAATAAATTATCAAGAA	65:A>G	65	Yes	0	0	0	0	0	0	0	0	0	0	0	0	0	0	0	0	0	0	0	0	0	0	0	NA	0	0	0	0	0	0	0	0	0	0	0	0	0	0	1	0	0	0	0	0	0
9079127	TGCAGCAATACAAAAAGGGTAATTACACTCACATGATGTATGGAAAAGAAGCATACACTTTTTCCTGTT	26:A>T	26	Yes	1	1	0	1	0	1	1	1	1	0	0	1	0	0	NA	0	0	1	1	0	0	1	0	1	1	0	2	1	1	1	2	1	1	0	1	1	1	1	1	0	1	0	1	0	1
9079127	TGCAGCAATACAAAAAGGGTAATTACACTCACATGATGTATGGAAAAGAAGCATACACTTTTTCCTGTT	7:A>G	7	Yes	NA	NA	0	NA	0	NA	NA	NA	NA	0	0	NA	0	0	1	0	0	NA	NA	0	0	NA	0	NA	NA	0	0	NA	NA	NA	0	NA	NA	0	NA	NA	NA	NA	1	0	NA	0	NA	0	NA
9577834	TGCAGTTCCACCAAGCAGAATCAGAATCAGAATCAGAATCGAATCAGCAACAGCACCATCGCTGAAGGT	40:G>A	40	Yes	NA	NA	1	0	1	NA	NA	NA	1	1	1	1	1	1	0	1	0	NA	0	1	1	1	1	NA	1	1	1	0	NA	1	1	1	1	1	NA	NA	NA	0	1	0	NA	1	1	1	NA
9581508	TGCAGAGCTTTGAAAATGGGCCAGTCCATGAGCAATACTGTAGTGTTGGGCTCGATAGCTAACTACCCA	44:G>A	44	Yes	0	0	0	0	0	0	0	0	0	0	0	0	0	0	0	0	0	0	0	0	0	0	0	0	0	0	0	0	0	0	0	0	0	0	0	2	NA	0	0	0	0	0	0	0	0
9581508	TGCAGAGCTTTGAAAATGGGCCAGTCCATGAGCAATACTGTAGTGTTGGGCTCGATAGCTAACTACCCA	16:T>C	16	Yes	0	0	0	0	0	0	0	0	0	0	0	0	0	0	0	0	0	0	0	0	0	0	0	0	0	0	0	0	0	0	0	0	0	0	0	0	1	0	0	2	0	0	0	0	0
100035277	TGCAGTCCACCCTCATATAGATTGTCCGGAGCACGATTTGAAGTGGAAACTAGAATCTATAGTTGTGTT	44:G>A	44	Yes	0	0	0	0	0	0	0	1	0	0	0	0	0	0	0	0	0	1	0	0	0	2	0	1	0	0	0	2	0	0	2	0	0	0	0	0	1	0	0	0	0	0	0	0	0
100060217	TGCAGAGGGATCTCTTTCTACCCTTTGTTGCAACATTGAAGGTATGCATCTAATGTTTCCATAGTTGAA	26:G>A	26	Yes	NA	NA	1	NA	1	0	NA	NA	NA	1	1	1	1	1	1	1	NA	NA	NA	1	1	NA	1	NA	0	1	1	NA	NA	NA	1	NA	1	1	NA	NA	NA	NA	1	1	NA	1	1	1	NA
9585698	TGCAGAGGGATCTCTTTCTACCCTTTATTGCAACATTGAAGGTATGCATCTAATGTTTCCATAGTTTAC	66:T>G	66	Yes	1	1	NA	1	NA	NA	1	1	1	NA	NA	NA	NA	NA	NA	NA	1	1	1	NA	NA	1	NA	1	1	NA	NA	1	1	1	NA	1	NA	NA	0	0	1	1	NA	NA	0	NA	NA	NA	1
4402748	TGCAGAGGGATCTCTTTCTACCCTTTATTGCAACATTGAAGGTATGCATCTAATGTTTCCATAGTTGAA	58:C>T	58	Yes	0	0	1	0	1	NA	0	0	0	1	1	1	1	1	1	1	0	0	0	1	1	0	1	0	0	1	1	0	0	0	1	0	1	1	NA	NA	0	0	1	1	NA	1	1	1	0
9568735	TGCAGCCCCAAGAGGTCTGTCACATAGTTCTTCAAATGTAAAATAGGCACATCCATTAGCTCCTAGCGG	6:C>T	6	Yes	0	0	0	0	0	0	0	0	0	0	0	0	0	0	0	0	0	0	0	0	0	0	0	0	0	0	0	0	0	0	0	0	0	0	0	0	0	0	0	0	0	0	0	0	0
6059960	TGCAGATCATTAGATTTTGCATCTGCACAGGGAGAGGTGTGTTTTATTAGTATCAATCAAATAGTTACT	34:A>G	34	Yes	0	0	0	0	0	0	0	0	0	0	0	0	0	0	0	2	0	0	0	0	0	0	0	0	0	0	0	0	0	0	0	0	0	0	0	0	0	0	0	0	0	0	0	0	0
100062001	TGCAGTAGTATCTTTCACTGTTTAGGGCTGGAACATATCTAGAGAAATAGACTTGAGTTATGGAACGAG	59:A>G	59	Yes	1	1	1	1	1	1	1	1	NA	1	1	1	1	1	1	1	NA	NA	NA	1	1	NA	1	NA	NA	1	1	1	NA	NA	1	NA	1	1	1	1	NA	1	1	1	1	1	1	1	1
100062000	TGCAGTAGTATCTTTCACTGTTTAGGGCTGGAACATATCTAGAGAAATAGACTTGAGTTGTGGAACGAG	57:T>A	57	Yes	0	0	0	0	0	0	0	0	NA	0	0	0	0	0	0	0	1	1	1	0	0	1	0	1	NA	0	0	2	1	NA	2	NA	0	0	0	0	1	0	0	0	0	0	0	0	0
6110953	TGCAGGTTTACTCTGGATGAACTTTGAAGATAGTTTGTTGATGGCGGTCAATTATTTGTCAGTAAAACT	32:G>T	32	Yes	0	0	0	0	0	0	0	0	0	0	0	0	0	0	0	0	0	0	0	0	0	0	0	0	0	0	0	0	0	0	0	0	0	0	0	0	0	0	0	0	0	0	0	0	0
6079298	TGCAGAGAGCACTAAAGTGATTCAACAAATTACAGATCGGAAGAGCGGTTCAGCAGGAATGCCGAGACC	11:C>T	11	Yes	NA	NA	0	NA	0	NA	NA	1	NA	0	0	0	0	1	0	0	0	1	0	0	0	1	0	1	NA	0	0	1	0	NA	2	NA	0	0	1	1	NA	NA	0	0	1	0	0	0	0
9583329	TGCAGTCATTTGAAGGCTTGCAGCATCCAGACTGCATAAAACATCCAAAAATTGAGCAGAGAAAAGTTA	60:G>C	60	Yes	1	1	1	NA	1	NA	1	1	1	1	1	1	1	1	1	1	1	1	1	1	1	1	1	NA	1	1	1	1	1	1	1	1	1	1	0	2	1	1	1	1	0	1	1	1	1
6105210	TGCAGTTACATGTACAAGAGTCCAACTAACTGGGCTAAGTTAGGAAATGCAACTCTTACCAACCCTGAT	14:C>T	14	Yes	0	0	1	1	1	1	0	1	1	1	1	1	1	1	1	1	1	1	1	1	1	1	1	1	1	1	1	1	1	1	1	1	1	1	1	1	1	1	1	1	1	1	1	1	0
100033966	TGCAGCTACTGCAATGAGTAAGCTAATACCTGCATTTGCTTTTGTTATGGCAGCAATTGTTGGGTAATT	21:G>T	21	Yes	1	1	1	1	1	1	1	1	1	1	1	1	1	1	1	1	1	1	1	1	1	1	1	1	1	1	1	1	1	1	1	1	1	1	1	1	1	1	1	1	1	1	1	1	1
6111277	TGCAGTGGAAGATGCATAGTATAAACCTTGAAAATATGCATTCTGATTTGCTGTTACTCTGCATGTAAA	60:G>C	60	Yes	0	0	0	0	0	0	0	0	0	0	0	0	0	0	0	0	0	0	0	0	0	0	0	0	0	0	0	0	0	0	0	0	0	0	1	0	0	0	0	0	0	0	0	0	0
6111277	TGCAGTGGAAGATGCATAGTATAAACCTTGAAAATATGCATTCTGATTTGCTGTTACTCTGCATGTAAA	18:G>A	18	Yes	0	0	0	0	0	0	0	0	0	0	0	0	0	0	0	0	0	0	0	0	0	0	0	0	0	0	0	0	0	0	0	0	0	0	NA	0	0	0	0	0	0	0	0	0	0
6103214	TGCAGAAGGCGATCGCGGACCGTAGCGGCCAGCGAGGAAGAAAATAACATTCAGGAATTTCCCTAATTT	40:A>G	40	Yes	0	0	0	0	0	1	0	1	0	0	1	0	0	0	0	0	0	1	0	0	0	0	0	1	0	0	0	0	0	0	0	0	0	0	1	2	NA	0	1	0	1	0	0	0	0
9585518	TGCAGAAGGCGATCGCGGACCGTAGAGGCCAGCGAGGAAGGAAATAACATTCAGGAATTTCCCTAATTT	25:A>C	25	Yes	1	1	1	1	1	NA	1	NA	1	1	NA	1	1	1	1	1	1	NA	1	1	1	1	1	NA	1	1	1	1	1	1	1	1	1	1	NA	1	0	1	NA	1	NA	1	1	1	1
6103304	TGCAGACAGTGTAAGTATAGGGCACCAAATTCATTCCATCTCTAACACAATTCACAACACAACACTCAG	14:G>A	14	Yes	0	0	NA	NA	NA	0	0	0	NA	NA	NA	NA	NA	NA	NA	NA	NA	0	NA	NA	NA	NA	NA	0	NA	NA	NA	NA	NA	NA	NA	NA	NA	NA	1	1	0	NA	NA	NA	1	NA	NA	NA	NA
6103303	TGCAGACAGTGTACGTATAGGGCACTAAATTCATTCCATCTCTAACACAATTCACAACACAACACTCAG	13:C>A	13	Yes	1	1	0	0	0	1	1	1	0	0	NA	0	0	0	0	0	0	2	0	0	0	0	0	1	0	0	0	0	0	0	0	0	0	0	NA	NA	1	0	0	0	NA	0	0	0	0
9577908	TGCAGTTGCGGCTATGTGTATTGTAGTATAGTGCAGAAAAAGTCATTGCATAATAGTACAAGTGGTTGT	13:A>G	13	Yes	0	0	0	0	0	0	0	0	0	0	0	0	0	0	0	0	0	0	0	0	0	0	0	0	0	0	0	0	0	0	0	0	0	0	0	0	0	0	0	0	0	0	0	0	0
9582182	TGCAGCATGAGTACTGTGTTTTTAGTTATATATCTATCATTACTTTATTTGAATATCTAGCATATGATG	13:C>A	13	Yes	1	1	0	0	0	1	1	1	0	0	NA	0	0	0	0	0	0	NA	0	NA	NA	1	0	NA	0	0	0	0	0	0	0	0	0	0	NA	NA	NA	0	0	0	NA	0	NA	0	NA
9588291	TGCAGATGCTACATCATGCTGCCACCACACCTTTTCACTAAGACCTTTGAGTAGCTTCTTGAAAGAATC	10:A>G	10	Yes	1	1	0	NA	NA	1	1	NA	NA	NA	NA	NA	0	0	0	0	0	2	NA	0	NA	0	0	1	0	0	0	0	0	0	0	0	0	NA	1	NA	NA	0	0	0	1	0	0	0	0
9591332	TGCAGTCCTTTTGATCCTATGAATAACAATTCCTATTTCCATCTAACAAGAAAAAATGAATGTTACAGA	26:C>T	26	Yes	1	1	1	1	1	1	1	0	1	NA	1	1	1	1	1	1	1	1	1	1	1	1	1	1	1	NA	1	1	1	1	1	1	NA	1	1	1	NA	1	1	1	1	1	1	1	NA
9591331	TGCAGTCGTTTTGATCCTATGAATAATAATTCCTATTTCCATCTAACAAGAAAAAATGAATGTTACAGA	7:G>C	7	Yes	1	1	1	1	1	1	1	NA	1	NA	1	1	1	1	1	1	1	1	1	1	1	1	1	1	1	NA	1	1	1	1	1	1	NA	1	1	1	0	1	1	1	1	1	1	1	NA
100075689	TGCAGTCCTTTTGATCCTATGAATAATAATTCCTATTTCCATCTAACAAGAAAAAATGAATGTTACAGA	58:A>G	58	Yes	0	0	0	0	0	0	0	NA	0	1	0	0	0	0	0	0	0	0	0	0	0	0	0	0	0	1	2	0	0	0	0	0	1	0	0	0	NA	0	0	0	0	0	0	0	1
100075689	TGCAGTCCTTTTGATCCTATGAATAATAATTCCTATTTCCATCTAACAAGAAAAAATGAATGTTACAGA	8:T>C	8	Yes	0	0	0	0	0	0	0	NA	0	NA	0	0	0	0	0	0	0	0	0	0	0	0	0	0	0	NA	0	0	0	0	0	0	NA	0	0	0	NA	0	0	0	0	0	2	0	NA
100075689	TGCAGTCCTTTTGATCCTATGAATAATAATTCCTATTTCCATCTAACAAGAAAAAATGAATGTTACAGA	65:C>A	65	Yes	0	0	0	0	0	0	0	NA	0	NA	2	0	0	0	0	2	0	0	0	0	0	0	0	0	0	NA	0	0	0	0	0	0	NA	0	0	2	NA	0	0	0	0	0	0	0	NA
100074407	TGCAGCTTCTTTGATGCTGTCACAATAGGGTACATAAGGCTTTACATCAAGTACTGGCTGTTACAGATC	63:C>A	63	Yes	0	0	0	0	0	2	0	0	0	0	0	0	0	0	0	0	0	0	0	0	0	0	0	0	0	0	0	0	0	0	0	0	0	0	0	0	0	0	0	0	0	0	0	0	0
6120529	TGCAGTGCCAAATTGGTTGATGGTAATGCTCCATGACCCTTTAGCTATATTTGATGCTGCTTATATTTC	34:G>C	34	Yes	0	0	1	1	1	0	0	0	1	1	1	1	1	1	1	1	1	1	1	1	1	2	1	0	1	1	1	1	1	1	1	1	1	1	NA	NA	NA	1	NA	1	NA	1	1	1	1
9587741	TGCAGGGCTTAGAAGCTGAGGGAGAACTGTCTGAGAATGTTACAGATCGGAAGAGCGGTTCAGCAGGAA	6:G>A	6	Yes	NA	NA	0	0	0	NA	NA	1	0	0	0	0	0	0	0	0	0	0	0	0	0	2	0	1	0	0	0	2	0	0	2	0	0	0	NA	0	0	0	0	0	1	0	0	0	0
4401994	TGCAGGAGGGTTATCAAGATTTACTAATCTCGTATGATTGCAAATTTGCAACCAATATTTGCTAGTAAA	32:T>G	32	Yes	1	1	1	1	1	1	1	1	0	1	NA	1	1	1	1	1	1	NA	1	1	0	2	1	1	0	0	1	1	0	0	1	0	1	1	NA	NA	NA	1	NA	1	NA	1	1	1	NA
6125366	TGCAGCATCATCAATGGCACCAGGAAGGTCCTGTATAGCAGGGGAAAACATTTACAGATCGGAAGAGCG	35:T>C	35	Yes	0	0	0	0	0	0	0	0	0	0	0	0	0	0	0	0	0	0	0	0	0	0	0	0	0	0	0	0	0	0	2	0	0	0	0	0	0	0	0	0	0	0	0	0	0
6120415	TGCAGGGCATCTGTTAGGCAATTTGTTGGTGTTGAGTATTACGGCTTGTGTGTGAATACCCCCTGCCTA	24:G>A	24	Yes	1	1	0	0	0	0	1	0	0	0	0	0	0	0	0	0	1	0	0	0	0	2	0	0	0	0	0	0	0	0	0	2	0	0	0	0	0	0	0	0	0	0	0	0	0
6121454	TGCAGAGAAATCTGGTTTGTTGAAGGCAATTCCAGCGTTATATTTTGTGAATGACGCAGAAGTTGTATT	36:G>A	36	Yes	0	0	0	0	0	0	0	0	0	0	0	0	0	0	0	0	0	0	0	0	0	0	0	0	0	0	0	0	0	0	0	0	0	0	1	0	0	0	0	0	0	0	0	0	0
4402969	TGCAGCACTTTTATTGTAAGTGTTGTTGATACCATATTTTCCAGCTTCATTATGATATCCCAGTATCTT	57:T>C	57	Yes	1	1	0	0	0	0	1	0	0	0	0	0	0	0	0	0	0	0	0	0	0	0	0	0	0	0	0	0	0	0	0	0	0	0	0	0	0	0	0	0	0	0	0	0	0
9581546	TGCAGAGTAAGGGAAATCCATTAGCAACTCCTTTGAATGTACAAATATTGCGACATATTTTAGAAATGT	61:A>T	61	Yes	0	0	1	0	1	0	0	NA	NA	0	NA	NA	0	NA	1	0	0	0	1	0	0	NA	0	NA	0	0	1	0	0	0	0	0	NA	0	0	0	0	0	0	NA	0	0	1	0	NA
9581546	TGCAGAGTAAGGGAAATCCATTAGCAACTCCTTTGAATGTACAAATATTGCGACATATTTTAGAAATGT	11:G>A	11	Yes	0	0	NA	0	NA	0	0	1	1	0	1	NA	0	1	NA	0	0	0	NA	0	0	NA	0	1	0	0	NA	0	0	0	2	0	NA	0	0	0	0	0	0	NA	0	0	NA	0	NA
4402688	TGCAGCGTTTTGGTCGATTTGGTTTGCTCAACAGACAGTTTCAAATTCATTTACAATTGCGATATCGTT	36:A>G	36	Yes	NA	NA	0	1	0	NA	NA	0	NA	2	0	0	0	0	0	0	0	0	0	0	0	0	0	0	0	0	0	2	0	0	NA	0	0	0	NA	NA	0	0	0	0	NA	0	0	0	NA
4402688	TGCAGCGTTTTGGTCGATTTGGTTTGCTCAACAGACAGTTTCAAATTCATTTACAATTGCGATATCGTT	6:G>T	6	Yes	NA	NA	0	NA	0	NA	NA	0	1	0	0	0	0	0	0	0	0	0	0	0	0	0	0	0	0	0	0	0	0	0	1	0	0	0	NA	NA	0	0	0	0	NA	0	0	0	NA
4402688	TGCAGCGTTTTGGTCGATTTGGTTTGCTCAACAGACAGTTTCAAATTCATTTACAATTGCGATATCGTT	66:G>C	66	Yes	1	1	0	NA	0	1	1	0	NA	0	0	0	0	0	0	0	0	0	0	0	0	0	0	0	0	0	0	0	0	0	NA	0	0	0	1	1	0	0	0	0	1	0	0	0	1
4401735	TGCAGACATGGAATCCCATCGATAACAAGAAGTTTGAGACACTGTCCTACCTTCCTCCTCTCTCAGATG	43:G>T	43	Yes	1	1	1	1	0	1	1	1	1	2	1	1	0	1	1	0	1	0	0	0	0	0	0	1	0	0	1	2	0	0	2	0	1	1	1	1	0	0	1	0	1	0	1	0	1
6121314	TGCAGGAAAAAGGAGATAGTAAGGTGACAGAAGATTCAAGCAAAGCACAAAGTGTTTACAGATCGGAAG	33:A>T	33	Yes	1	1	0	0	0	1	1	1	1	0	0	1	0	1	0	0	1	0	0	0	0	0	0	1	0	0	0	0	0	0	2	0	0	0	1	2	1	0	1	1	1	0	0	0	1
4400045	TGCAGTTGTTTCAATAGAACGGGTCAATAACAAGACAACCCATCTTGTATTTCCTCAGCAAAAGTATCT	7:G>T	7	Yes	0	1	0	0	0	1	1	0	0	0	0	0	0	0	0	0	1	0	0	0	0	0	0	0	0	0	0	0	0	0	2	0	0	0	NA	NA	0	1	0	NA	NA	0	0	0	1
6089381	TGCAGGCTCAAACTTTGGTAGAGCAAAATCAATATTAGATAGCATGTGGATATAACTAGTGTTACACCA	15:T>G	15	Yes	1	1	0	0	0	1	1	1	1	0	0	1	0	1	0	0	1	0	0	0	0	0	0	1	0	0	0	0	0	0	2	0	0	0	0	0	0	1	0	0	0	0	0	0	1
6122311	TGCAGCAATTATGGCAATTGCTCTTGCAAATGGTGATGGGAGGCCCCCAGATTGGCAAGATTTTATTGG	34:G>A	34	Yes	0	0	0	0	0	0	0	0	0	0	0	0	0	0	0	0	0	0	0	0	0	0	0	0	0	0	0	0	0	0	0	0	0	0	0	0	0	0	0	0	0	0	0	0	0
9585882	TGCAGATTGTGCATTTGTTAGGCTACAAAACGTGCCTTTCCTGTCACAATTCTATGAAGTTATTACTGC	29:A>G	29	Yes	NA	NA	1	1	1	NA	NA	0	1	1	1	0	1	0	NA	1	NA	1	1	1	1	1	1	0	1	1	1	1	1	1	1	1	1	1	0	0	NA	NA	1	0	0	1	NA	1	NA
9585881	TGCAGATTGTGCACTTGTTAGGCTACAAAGCGTGCCTTTCCTGTCACAATTCTATGAAGTTATTACTGC	13:C>T	13	Yes	NA	NA	1	1	1	NA	NA	NA	1	1	1	NA	1	NA	NA	1	NA	1	1	1	1	1	1	NA	1	1	1	1	1	1	1	1	1	1	NA	NA	NA	0	1	NA	NA	1	0	1	NA
100044941	TGCAGAATGAATATTTCCAAAAAGGTTAGTGAAGCCTTACAGATCGGAAGAGCGGTTCAGCAGGAATGC	19:A>C	19	Yes	0	0	0	0	0	0	0	0	0	0	0	0	0	0	0	0	0	0	0	0	0	0	0	0	0	0	0	0	0	0	0	0	0	0	0	0	0	0	0	0	0	0	0	0	0
6075446	TGCAGTGACACCTGTCACTGACAGTTACATTTTCTGTTTTCTGTTACAGATCGGAAGAGCGGTTCAGCA	24:T>A	24	Yes	0	0	0	0	0	0	0	0	0	0	0	1	0	0	0	0	0	0	0	0	0	0	0	1	0	0	0	0	0	0	0	0	0	0	0	0	0	0	0	0	0	0	0	0	0
9589423	TGCAGTAAGTTTATCAATGCAACAGTAAAATGATTTGACTTACTGATTTACAGATCGGAAGAGCGGTTC	19:C>T	19	Yes	0	0	0	0	0	0	0	1	0	0	0	1	0	1	1	0	0	0	0	0	0	0	0	1	0	0	0	2	0	0	0	0	0	0	1	0	0	0	1	0	1	0	0	0	0
9586776	TGCAGTATTGTAGTCGTAACTTTTGAGAAAAGGGATAAGGGGGGAAACATCTAACAAACAACTTGTCAA	14:C>T	14	Yes	1	1	1	NA	1	NA	1	0	1	NA	1	0	1	1	1	1	NA	1	1	NA	1	1	1	0	1	1	1	1	1	1	1	1	1	1	NA	1	NA	1	NA	1	0	1	1	1	1
100062037	TGCAGTATTGTAGTTGTAACTTTTGAGAACAGGGATATGGGGGGAAACATCTAACAAACAACTTGTCAA	37:T>A	37	Yes	1	1	1	NA	1	NA	1	NA	1	NA	1	NA	1	1	1	1	NA	1	1	NA	1	1	1	NA	1	1	1	1	1	1	1	1	1	1	NA	1	NA	1	NA	1	NA	1	1	1	1
100062038	TGCAGTATTGTAGTTGTAACTTTTGAGAACAGGGATAAGGGGGGAAACATCTAACAAACAACTTGTCAA	65:T>C	65	Yes	0	0	0	1	0	NA	0	NA	0	NA	0	NA	0	0	0	0	1	0	0	NA	0	0	0	NA	0	0	0	0	0	0	0	0	0	0	NA	0	1	0	1	0	NA	0	0	0	0
9588779	TGCAGGTATGTATGTCAGACAGGCATAGACCGCGGAAGAAGGTGAAAGGGAATAAGAGTGGTAAAGGAA	40:G>C	40	Yes	1	1	0	NA	0	0	0	NA	0	0	0	NA	0	NA	NA	0	NA	0	0	0	0	0	0	NA	0	0	0	0	0	0	0	0	0	0	NA	1	NA	0	NA	0	NA	0	0	0	1
9588779	TGCAGGTATGTATGTCAGACAGGCATAGACCGCGGAAGAAGGTGAAAGGGAATAAGAGTGGTAAAGGAA	10:T>C	10	Yes	NA	NA	0	NA	0	0	0	NA	0	0	0	NA	0	1	1	0	NA	0	0	0	0	0	0	NA	0	0	0	2	0	0	0	0	0	0	NA	NA	NA	0	NA	0	NA	0	0	0	NA
9588779	TGCAGGTATGTATGTCAGACAGGCATAGACCGCGGAAGAAGGTGAAAGGGAATAAGAGTGGTAAAGGAA	47:G>A	47	Yes	NA	NA	0	NA	0	0	0	NA	0	0	0	NA	0	NA	NA	0	NA	0	0	0	0	0	0	NA	0	0	0	0	0	0	0	0	0	0	NA	NA	NA	0	NA	0	1	0	0	0	NA
9588779	TGCAGGTATGTATGTCAGACAGGCATAGACCGCGGAAGAAGGTGAAAGGGAATAAGAGTGGTAAAGGAA	64:A>G	64	Yes	NA	NA	0	1	0	0	0	1	0	2	0	1	0	NA	NA	0	1	0	0	0	0	0	0	1	0	0	0	0	0	0	0	0	0	0	1	NA	1	0	1	2	NA	0	0	0	NA
9581447	TGCAGAGAGAAGTGCAAAGATGGCCTTGCTTATGGAATGGGTTTCAGAAGCCATGCTACCTATTTGCCA	56:T>C	56	Yes	0	0	0	NA	0	NA	1	0	0	0	0	0	0	0	NA	0	NA	0	0	0	0	0	0	0	0	0	0	0	0	0	0	0	0	0	0	0	NA	0	NA	0	0	0	0	0	2
100058351	TGCAGAAACACAAGATAATTTGTCACGCTGCTTACAGATCGGAAGAGCGGTTCAGCAGGAATGCCGAGA	20:T>G	20	Yes	0	0	0	NA	0	NA	0	2	0	0	0	0	2	0	NA	0	NA	2	2	0	0	0	0	0	0	2	2	0	0	2	0	0	0	2	0	0	NA	0	1	0	0	0	0	0	0
6112204	TGCAGCATATCGAAAACTGGCGATGACATTACTAGTAGTCTAGGACAACTATGCTTGACTATAGATAAA	10:C>T	10	Yes	0	0	0	0	0	0	NA	NA	NA	0	0	NA	0	0	0	0	0	0	0	0	0	0	0	NA	0	0	0	0	NA	0	0	0	0	0	0	0	0	0	0	0	0	0	0	0	0
6112204	TGCAGCATATCGAAAACTGGCGATGACATTACTAGTAGTCTAGGACAACTATGCTTGACTATAGATAAA	60:A>C	60	Yes	0	0	0	0	0	0	1	1	1	0	0	1	0	0	0	0	0	0	0	0	0	0	0	1	0	0	0	0	1	0	0	0	0	0	0	0	0	0	0	0	0	0	0	0	0
6112204	TGCAGCATATCGAAAACTGGCGATGACATTACTAGTAGTCTAGGACAACTATGCTTGACTATAGATAAA	30:A>G	30	Yes	0	0	0	0	0	0	NA	NA	NA	0	0	NA	0	0	0	0	0	0	0	0	0	0	0	NA	0	0	0	0	NA	0	0	0	0	0	0	0	0	0	0	0	0	0	0	0	0
9589418	TGCAGTAACCAAACAACTTTCGTAGTAGAGGTAACACAATCAAATATACATTACAGATCGGAAGAGCGG	43:A>C	43	Yes	0	1	NA	1	1	0	0	0	0	1	1	0	NA	NA	1	1	1	NA	1	1	1	1	1	0	1	1	1	1	0	1	1	1	NA	1	0	2	1	1	1	1	0	1	1	NA	0
4400642	TGCAGTAACCAAACAACTTTCGTAGTAGAGGTAACACAATCAACTATATATTACAGATCGGAAGAGCGG	21:G>A	21	Yes	NA	0	NA	0	0	NA	1	NA	NA	0	0	NA	NA	NA	0	0	0	NA	0	0	0	0	0	NA	0	0	0	0	NA	0	0	0	NA	0	NA	0	0	0	0	0	NA	0	0	NA	NA
100032253	TGCAGAAGGTTGGAAAGGCCAGAGGTACAGGAGAAAAATTCCTTTAGGTTTTTATTTCCTCTAAAATAA	33:A>C	33	Yes	1	0	0	1	1	1	0	0	1	1	1	0	0	0	1	NA	1	0	1	1	NA	NA	1	0	1	NA	2	1	1	1	1	1	0	1	0	0	1	1	1	1	0	1	1	1	0
100035333	TGCAGTCTTTATGTTACCTGTGAACCATGCATAATGTGTGCATCTGCTTTATCGATTTTGGGTATCCTC	11:T>C	11	Yes	0	0	1	0	0	0	0	NA	0	0	NA	0	1	2	0	0	0	1	0	0	0	0	0	0	0	0	2	0	0	0	0	0	1	NA	0	0	0	NA	0	0	0	0	0	0	0
100045621	TGCAGGGTTTTCCTCTCATGGAGATTATAAAACATTTTGGCAATGCAGTTACAGATCGGAAGAGCGGTT	29:A>G	29	Yes	1	1	1	1	1	1	1	1	1	1	1	NA	1	1	1	1	1	1	1	1	1	1	1	NA	1	1	1	1	1	1	1	1	1	1	1	0	1	1	1	1	1	1	1	1	1
9582138	TGCAGCATCAACTTGATCACAGAGTCCTGATTCTTATCTTCATTGCTTGTGGAATCACCATTTGATAAT	35:A>C	35	Yes	1	1	1	1	1	1	1	1	1	1	1	1	1	1	1	1	1	1	1	1	1	1	1	1	1	1	1	1	1	1	1	1	1	1	1	1	1	1	1	1	1	1	1	1	NA
9585720	TGCAGAGTCTACCATAAGGGATATCATAGTCTCTATTACAATCCAGTATCTTAGTCAATGGTAAAGATG	28:G>C	28	Yes	0	0	NA	0	0	NA	NA	NA	NA	0	NA	NA	0	NA	0	0	0	0	0	0	0	0	0	NA	0	0	0	0	NA	0	0	0	0	NA	NA	NA	NA	NA	0	0	NA	0	0	0	NA
9585720	TGCAGAGTCTACCATAAGGGATATCATAGTCTCTATTACAATCCAGTATCTTAGTCAATGGTAAAGATG	61:T>C	61	Yes	0	0	NA	0	0	1	1	1	NA	0	1	1	0	NA	0	0	0	0	0	0	0	0	0	1	0	0	0	0	NA	0	0	0	0	NA	1	1	NA	NA	0	0	1	0	0	0	1
9580933	TGCAGGTAAAAACGGGAGTAAATTTTCTCTCTTCTAAATTTGAAGGACATGTTATCTTCTAAATAATAA	64:A>G	64	Yes	0	0	0	0	0	0	0	0	0	2	NA	0	0	0	0	1	0	NA	1	0	0	NA	1	0	0	0	0	0	0	0	0	0	0	0	NA	NA	0	0	0	0	NA	1	0	0	0
9580933	TGCAGGTAAAAACGGGAGTAAATTTTCTCTCTTCTAAATTTGAAGGACATGTTATCTTCTAAATAATAA	11:A>G	11	Yes	0	0	0	0	0	0	0	0	0	0	NA	0	0	0	2	NA	0	NA	NA	0	0	NA	NA	0	0	0	0	0	0	0	0	0	0	0	1	1	0	0	0	0	1	NA	0	0	0
6114880	TGCAGTACTAATACCATTGTCAGTTCTGGTTCTTACAGATCGGAAGAGCGGTTCAGCAGGAATGCCGAG	18:G>T	18	Yes	0	0	0	0	0	0	0	0	0	0	0	0	0	0	0	0	0	0	0	0	0	0	0	0	0	0	0	0	0	0	0	0	0	0	1	2	0	0	0	0	1	0	0	0	0
6101734	TGCAGTGAATGATGAACCCTCTGGATTATCATCTGTAGGAACAACAGATATTTCACTTCAAGGCCTTCT	6:G>A	6	Yes	0	0	0	0	0	0	0	0	0	2	0	0	0	0	0	1	0	0	1	0	0	0	1	0	0	0	0	0	0	0	0	0	0	0	NA	NA	0	0	0	0	NA	1	0	0	0
6101734	TGCAGTGAATGATGAACCCTCTGGATTATCATCTGTAGGAACAACAGATATTTCACTTCAAGGCCTTCT	67:C>T	67	Yes	0	0	0	0	0	0	0	0	0	0	0	0	0	0	0	NA	0	0	NA	0	0	0	NA	0	0	0	0	0	0	0	0	0	0	0	1	1	0	0	0	0	1	NA	0	0	0
6101734	TGCAGTGAATGATGAACCCTCTGGATTATCATCTGTAGGAACAACAGATATTTCACTTCAAGGCCTTCT	19:T>C	19	Yes	0	0	0	0	0	0	0	0	0	0	0	0	0	0	0	NA	0	0	NA	0	0	0	NA	0	0	0	0	0	0	0	0	0	0	0	NA	NA	0	0	0	0	NA	NA	0	0	0
6059652	TGCAGAGAATGGTAATAAGAAAATCGGCCCAAACACCTTCAACCTCCTCTACAAGAGCAGATGTACAAT	61:T>C	61	Yes	1	0	0	0	0	0	0	0	0	0	0	0	0	0	0	0	0	0	0	0	0	0	0	0	0	0	0	0	0	0	0	0	0	0	0	0	0	0	0	0	0	0	0	0	0
6063092	TGCAGTTTTATAAAGACTACTTTGATTTATATTTACAAGAAGGCCCTTCTTCTAAAATCTAAACAATTG	46:T>A	46	Yes	0	0	0	0	0	0	0	0	0	0	0	0	0	0	0	0	0	0	0	0	0	0	0	0	0	0	0	0	0	0	0	0	0	0	0	0	0	0	0	0	NA	0	0	0	0
6063092	TGCAGTTTTATAAAGACTACTTTGATTTATATTTACAAGAAGGCCCTTCTTCTAAAATCTAAACAATTG	42:G>A	42	Yes	0	0	0	0	0	0	0	0	0	0	0	0	0	0	0	0	0	0	0	0	0	0	0	0	0	0	0	0	0	0	0	0	0	0	0	0	0	0	0	0	1	0	0	0	0
6062084	TGCAGTAGCACTCATACCAGTAGTCACTTTCATAAGAGTCAGTTTATTAGGAAAATACTTCATCTTTTC	57:C>G	57	Yes	0	0	0	0	0	NA	NA	NA	0	0	NA	NA	0	0	0	NA	0	0	NA	0	0	0	NA	NA	0	0	0	0	0	0	0	0	0	0	1	1	0	NA	0	0	NA	NA	0	0	NA
6062084	TGCAGTAGCACTCATACCAGTAGTCACTTTCATAAGAGTCAGTTTATTAGGAAAATACTTCATCTTTTC	39:C>T	39	Yes	0	0	0	0	0	1	1	1	0	0	1	1	0	0	0	NA	0	0	NA	0	0	0	NA	1	0	0	0	0	0	0	0	0	0	0	NA	NA	0	NA	0	0	1	NA	0	0	1
6089456	TGCAGGGCATTCCAATGGAGCAGAGTGCCAGCATCTTCAAGGGGCACCTCTCAGCACCTACCCAAGGGA	66:G>A	66	Yes	0	0	0	0	0	0	0	0	0	0	0	0	0	0	0	0	0	2	0	0	0	0	0	0	0	2	0	0	0	0	0	0	0	0	NA	0	0	0	0	NA	NA	0	0	0	0
6059435	TGCAGAATTCTCTAAGCAATAAGCTTCTATGAAAACCCTCAAAACATTACTTGCGAAACTGTTTCTAAT	12:T>G	12	Yes	0	0	0	0	0	0	0	0	0	0	0	0	0	0	0	0	1	0	0	0	0	0	0	0	0	0	0	0	0	0	0	0	0	0	NA	0	1	0	0	NA	NA	0	0	0	0
6059435	TGCAGAATTCTCTAAGCAATAAGCTTCTATGAAAACCCTCAAAACATTACTTGCGAAACTGTTTCTAAT	53:C>T	53	Yes	0	0	0	0	0	0	0	0	0	0	0	0	0	0	0	0	NA	0	0	0	0	0	0	0	0	0	0	0	0	0	0	0	0	0	1	0	NA	0	0	1	1	0	0	0	0
6061222	TGCAGGAACATGATTACTGGTCAATACTTACTAATATTTAGATTGATATATATCTGGCAGGAAGGTGAT	23:A>G	23	Yes	0	0	0	0	0	1	1	1	0	0	1	1	0	0	0	0	0	0	0	0	0	0	0	1	0	0	0	0	0	0	0	0	2	0	1	NA	0	0	0	1	1	0	0	1	1
6061222	TGCAGGAACATGATTACTGGTCAATACTTACTAATATTTAGATTGATATATATCTGGCAGGAAGGTGAT	63:G>T	63	Yes	0	0	0	0	0	NA	NA	NA	0	0	NA	NA	0	0	0	0	0	0	0	0	0	0	0	NA	0	0	0	0	0	0	0	0	0	0	NA	1	0	0	0	NA	NA	0	0	NA	NA
9583660	TGCAGTTGATATGCTGTAAATAATATTGGTTAGGGACGATTATTGTACTTGTGAAGTATACATTTGGAA	56:T>A	56	Yes	1	1	1	1	1	0	0	0	1	1	0	0	1	1	1	1	1	1	1	1	1	1	1	0	1	1	1	1	1	1	1	1	1	1	0	NA	1	1	1	0	0	1	1	0	0
6095576	TGCAGAATTATTAGAGCTTGTTTGCATATTGCATGTAAATCGTTACAGATCGGAAGAGCGGTTCAGCAG	24:C>A	24	Yes	0	0	0	0	0	0	0	0	0	0	0	0	0	0	0	0	0	0	0	0	0	0	0	0	0	0	0	0	0	0	0	0	0	0	0	0	1	0	0	0	0	0	0	0	0
9583484	TGCAGTGGCATATATCAAACATATATTTATAGTTGTTAGTAGCATACTAGCCTCTTTATTATGTCATCT	51:C>G	51	Yes	1	1	1	1	0	1	1	1	1	1	1	1	1	0	1	0	1	1	0	1	1	1	0	1	1	0	2	1	1	1	1	1	1	0	NA	NA	0	0	1	NA	NA	0	1	1	1
6059182	TGCAGAACCAAGATTTATTTTCCTACATGAAGTTGGACAGCTTTGTTGTTTTTTCCATTCTCTTGTACA	16:A>T	16	Yes	0	0	0	0	0	1	1	0	0	0	0	NA	0	0	0	NA	0	0	0	0	0	0	0	NA	0	0	0	0	0	0	0	0	0	0	NA	NA	0	0	0	0	0	NA	NA	0	1
6059182	TGCAGAACCAAGATTTATTTTCCTACATGAAGTTGGACAGCTTTGTTGTTTTTTCCATTCTCTTGTACA	38:A>G	38	Yes	0	0	0	0	0	NA	NA	0	0	0	0	NA	0	0	0	1	0	0	0	0	0	0	0	NA	0	0	0	0	0	0	0	0	0	0	NA	NA	0	0	0	0	0	1	1	0	NA
6096365	TGCAGGAGGAAGTGCTCTTCTTTCCCTTACATCAGTTTACAGATCGGAAGAGCGGTTCAGCAGGAATGC	7:G>T	7	Yes	0	0	0	0	0	0	0	0	0	0	0	0	0	0	0	0	0	0	0	0	0	0	0	0	0	0	0	0	0	0	0	0	0	0	0	0	0	0	0	0	0	0	0	0	0
100062241	TGCAGTGCCACTTTCACCAGGTACGTGATAAAAATCTTGTCATTTTGTTACTAGAATTCTCCATGTATG	24:G>T	24	Yes	NA	0	0	0	0	NA	NA	0	0	0	0	NA	0	0	0	1	0	0	0	0	0	0	0	NA	0	0	0	0	0	0	0	0	0	0	NA	NA	0	0	0	0	NA	0	0	0	NA
100062241	TGCAGTGCCACTTTCACCAGGTACGTGATAAAAATCTTGTCATTTTGTTACTAGAATTCTCCATGTATG	49:A>G	49	Yes	NA	0	0	0	0	NA	NA	0	0	0	0	NA	0	0	0	NA	0	0	0	0	0	0	0	NA	0	0	0	0	0	0	0	0	0	0	1	NA	0	0	0	0	1	0	0	0	NA
9588958	TGCAGTGCCACTTTCACCAGGTACGTGATAAAAATCTTGTCATTTTGTTACTAGAATTCTCCATGTGTG	66:G>A	66	Yes	0	1	1	1	1	0	0	1	1	1	1	0	1	1	1	NA	1	1	1	1	1	1	1	0	1	1	1	1	1	1	1	1	1	1	NA	0	1	1	1	1	NA	1	1	1	0
6105176	TGCAGTGTGACTCTTATTTGCATTCCTATTATCAACATTAGGTGCCAAAGTTCCATTTTCAGATGGTTG	10:C>T	10	Yes	0	0	0	0	0	0	0	0	0	0	0	0	0	0	0	0	0	0	0	0	0	0	0	0	0	0	0	0	0	0	0	0	0	0	0	0	0	0	0	0	0	0	NA	0	0
9577706	TGCAGTGGATAGGGACTGCCAGAGGGATGATATGACAGCAAGAGAAAAGGGGTGGCCTGAAAATGTCAC	18:C>T	18	Yes	0	1	1	1	1	0	0	1	1	1	1	NA	1	1	1	1	1	1	1	1	1	1	1	0	1	1	1	1	1	1	NA	1	NA	1	1	1	1	1	1	1	0	1	1	1	0
9579408	TGCAGAATATAGGAAGCATCAGATATCTCTGGTTGATGAACGTCAATAAAAACAATTACAGATCGGAAG	40:C>T	40	Yes	0	0	0	0	NA	NA	0	0	0	0	0	NA	NA	0	0	0	NA	NA	0	0	0	0	0	NA	0	0	0	0	0	0	0	0	0	0	0	0	0	0	0	0	0	0	0	NA	0
6103961	TGCAGCCAACATTCCAACAAAATTGGCACAAAAGGGAGCGAAAAACAAAATATTTATCCAGATTCAGAC	37:G>A	37	Yes	0	0	0	0	0	0	0	0	0	0	0	0	0	0	0	0	1	0	0	0	0	0	0	0	0	0	0	0	0	0	0	0	0	0	0	NA	0	0	0	1	NA	0	0	0	0
6103961	TGCAGCCAACATTCCAACAAAATTGGCACAAAAGGGAGCGAAAAACAAAATATTTATCCAGATTCAGAC	39:G>A	39	Yes	0	0	0	0	0	0	0	0	0	0	0	0	0	0	0	0	NA	0	0	0	0	0	0	0	0	0	0	0	0	0	0	0	0	0	0	1	0	0	0	NA	NA	0	0	0	0
100034135	TGCAGCTGGTAGATTAGTGGCCCATCAAGGTGCCCTTGAGGTATGGGTTCAATAATGCATCTCATACAA	60:C>T	60	Yes	1	1	1	1	1	1	1	NA	1	1	1	1	1	1	1	1	1	1	1	1	1	1	1	1	1	1	1	1	1	1	1	NA	1	1	1	1	0	1	1	1	1	1	1	1	1
100061615	TGCAGGGAAATTTTGGCCATTGAAATCCATTTGATACAAAAGTGATTGATGTGTATATATTGGAGCTTA	65:C>T	65	Yes	0	0	0	0	NA	0	0	0	0	0	NA	0	0	0	NA	0	NA	0	0	0	0	0	0	0	0	NA	0	0	0	0	0	0	0	NA	NA	0	0	0	NA	NA	0	NA	0	NA	0
100061614	TGCAGGGAAATTTTGGCCATTGAAATCCATTTGATACAAAAGTGATTGATGTGTACATATTGGAGCTTA	55:C>T	55	Yes	1	1	1	1	NA	1	1	1	1	1	NA	1	1	1	NA	1	NA	1	1	1	1	1	1	1	1	NA	1	1	1	1	1	1	1	NA	NA	1	1	1	NA	NA	1	NA	1	NA	1
100033644	TGCAGCATTTGCTTGACCTGCTATGGCCATGAAAAATGTCAGCATCTCAGAAGAAGAAAAAGAAGTTGA	50:A>G	50	Yes	0	0	0	0	NA	0	0	0	0	0	0	0	0	0	0	0	0	0	0	0	0	0	0	0	0	0	0	0	0	0	0	0	0	0	0	0	0	0	0	0	0	0	0	0	0
6089319	TGCAGGCAATGGAAAGGGAAGGTATTCCCTAATTAGAGATCCAGAGGACTTTCAAGTGGGAATTTATGA	48:C>A	48	Yes	0	0	0	0	0	1	1	0	0	0	0	0	0	0	0	0	0	0	0	0	0	0	0	0	0	0	0	0	0	0	0	0	0	0	1	1	0	0	0	0	1	0	0	0	1
100046924	TGCAGTTAAACACAGCCATTAGACAAGGTTGAATACATTGCAGAAGAACCAATTACAGATCGGAAGAGC	19:T>G	19	Yes	NA	0	1	1	NA	NA	NA	0	NA	1	1	NA	1	1	1	NA	1	1	1	1	NA	NA	1	0	1	1	1	1	NA	1	1	1	NA	1	NA	NA	1	1	1	1	1	NA	NA	1	NA
100060549	TGCAGATTTCTGTTTGGATTTCTATGCCCACCTATGTGGTACTATGCGACATTCCTTTATTTTGGAAAT	43:A>G	43	Yes	0	0	0	0	0	0	0	0	0	0	0	0	0	0	0	0	0	0	0	0	0	0	0	0	0	0	0	0	0	0	0	0	0	0	0	0	0	0	0	0	0	0	0	0	0
6062205	TGCAGTATTTACATCAGCAATTGAACTCAAAATTTGATACATGTATAAAAAATATGATAAAGTTACTCT	42:G>A	42	Yes	0	0	0	0	0	0	0	0	2	0	0	0	0	0	0	0	0	0	0	0	0	0	0	0	0	0	0	0	0	0	0	0	0	0	0	0	0	0	0	0	1	0	0	0	0
6090094	TGCAGTCACTACAAGCATAGTGCCTCCTTCTCATATATCCTGTGTATCTGACATCCCATTACTTTTATT	17:T>G	17	Yes	0	0	0	0	0	0	0	0	0	0	0	0	0	0	0	0	0	0	0	0	0	0	0	0	0	0	0	0	0	0	0	0	0	0	NA	0	0	0	0	0	NA	0	0	0	0
6090094	TGCAGTCACTACAAGCATAGTGCCTCCTTCTCATATATCCTGTGTATCTGACATCCCATTACTTTTATT	42:T>C	42	Yes	0	0	0	0	0	0	0	0	0	0	0	0	0	0	2	0	0	0	0	0	0	0	0	0	0	2	0	0	0	0	2	0	0	0	1	2	0	0	0	0	1	0	0	0	0
6059260	TGCAGAAGATTGATAACAATGACTGCTAATTGAAATTAGAACTATTTTCTTTTATTCTGTTACAGATCG	34:A>C	34	Yes	0	NA	0	0	0	1	1	NA	0	0	NA	NA	0	0	0	0	0	0	0	0	0	0	0	NA	0	0	0	0	0	0	0	0	0	0	NA	NA	0	0	0	0	NA	0	0	0	1
6059260	TGCAGAAGATTGATAACAATGACTGCTAATTGAAATTAGAACTATTTTCTTTTATTCTGTTACAGATCG	13:T>G	13	Yes	0	NA	0	0	0	NA	NA	NA	0	0	NA	NA	0	0	0	0	0	0	0	0	0	0	0	NA	0	0	0	0	0	0	0	0	0	0	1	1	0	0	0	0	1	0	0	0	NA
6114872	TGCAGTAATGACCAGATTACAATCATAAAAAAGTCTTACAGATCGGAAGAGCGGTTCAGCAGGAATGCC	11:C>G	11	Yes	0	0	0	0	0	0	0	0	0	0	0	0	0	0	0	0	0	0	0	0	0	0	0	0	0	0	0	0	0	0	0	0	0	0	0	0	0	0	0	0	0	0	0	0	0
100035106	TGCAGTAGCACTTGAATAAGTCTCAAAGTCAAGAAATGAACCATTCTTTTGATAAGGGGTCATATTACC	59:T>C	59	Yes	0	0	0	0	NA	0	0	0	0	0	0	0	0	0	0	0	0	0	0	0	0	0	0	0	0	0	0	0	0	0	0	0	0	0	1	1	0	0	0	0	0	0	0	0	0
9576497	TGCAGCGGCTTTCTTTTCACCCAGCTTGTATGCTTAGAATTTCATCGTTACGGGGAAGTGCTTATTCTG	50:C>T	50	Yes	1	1	1	1	1	1	1	1	1	1	1	1	1	1	1	1	1	1	1	1	1	1	1	1	1	1	1	1	1	1	1	1	1	1	NA	1	1	1	1	1	0	1	NA	1	1
6074063	TGCAGACTGAAAGTTATTCTCAAGGGCTACAAATATGTCTTGGATTACAGATCGGAAGAGCGGTTCAGC	24:G>A	24	Yes	0	1	0	0	0	0	0	1	0	0	1	1	0	0	0	0	0	0	0	0	0	0	0	1	0	0	0	0	0	0	0	0	0	0	0	0	0	0	0	0	0	0	0	0	0
4400429	TGCAGTATGCTAGGGAATGCTCCCTCCCACCCCATAACTATATACAAGACAAAAATATGAACTTCTACT	32:C>T	32	Yes	0	0	NA	0	0	1	0	0	0	NA	0	NA	NA	NA	NA	0	NA	0	0	NA	0	0	0	0	NA	NA	0	0	NA	0	NA	0	0	NA	NA	0	NA	NA	2	0	0	NA	0	0	1
9591252	TGCAGGGTGCAGAATGGACACGCAGTCGGTTACAGATCGGAAGAGCGGTTCAGCAGGAATGCCGAGACC	21:G>A	21	Yes	NA	NA	0	NA	0	NA	NA	1	0	NA	1	1	NA	0	0	0	NA	NA	NA	0	NA	NA	0	1	NA	0	0	0	NA	0	NA	NA	0	0	NA	1	NA	NA	0	0	NA	NA	0	0	NA
9591252	TGCAGGGTGCAGAATGGACACGCAGTCGGTTACAGATCGGAAGAGCGGTTCAGCAGGAATGCCGAGACC	24:G>A	24	Yes	NA	1	0	NA	0	1	1	NA	0	NA	NA	NA	1	0	0	0	NA	NA	NA	0	NA	NA	0	NA	NA	0	0	0	NA	0	NA	NA	0	0	1	1	NA	NA	0	0	1	NA	0	0	1
100044918	TGCAGAAGTTGATTTTCAGCAATCCATCTTTACAGATCGGAAGAGCGGTTCAGCAGGAATGCCGAGACC	10:G>C	10	Yes	2	0	0	1	0	0	0	0	0	1	0	0	1	0	0	0	0	1	1	0	1	1	0	0	1	0	0	2	1	0	1	1	0	0	0	0	0	0	0	0	0	1	0	0	0
9584696	TGCAGCATCAAGTTACGAATATGATAAAAGGCTTTTCACACCCTCCAGATGTTACAGATCGGAAGAGCG	39:A>G	39	Yes	0	0	0	0	0	0	0	0	0	0	0	0	0	0	0	0	0	0	0	0	0	0	0	0	0	0	0	0	2	0	0	0	0	0	0	0	0	0	0	0	0	0	0	2	0
100066937	TGCAGCCTTTGAAATTGGCTACCACCATTATCATCTTTGGATGAATAGACTACAGGTGAACTTGGAGAA	63:G>C	63	Yes	0	0	0	0	0	0	0	0	0	0	0	0	0	0	0	0	0	0	0	0	0	0	0	0	0	0	0	0	0	0	0	0	0	0	0	0	0	0	0	0	0	0	0	0	0
9589874	TGCAGCTTTTGAAATTGGCTACCACCATTGTCATCTTTGGATGAATAGACTACAGGTGAACTTGGAGAA	6:T>C	6	Yes	1	1	1	1	1	1	1	1	1	1	1	1	1	1	1	1	1	1	1	1	1	1	1	1	1	1	1	1	1	1	1	1	1	1	1	1	1	1	1	1	1	1	1	1	1
9590303	TGCAGCTATGTTTATTGAAAATATGCATTTAGTAAGAAAGTGGATTTTCTCCATTACAGATCGGAAGAG	46:T>C	46	Yes	1	NA	1	1	1	NA	NA	NA	1	1	NA	NA	1	1	1	1	1	1	1	1	1	1	1	NA	1	1	1	1	1	1	1	1	1	1	NA	NA	1	1	1	1	NA	1	1	1	NA
100065325	TGCAGCTATGTTTATTGAAAATATGCATTCAGTAAGAAAGTGGATTCTCTCCGTTACAGATCGGAAGAG	29:C>T	29	Yes	1	NA	1	1	1	NA	NA	NA	1	1	NA	NA	1	1	1	1	1	1	1	1	1	1	1	NA	1	1	1	1	1	1	1	1	1	1	NA	NA	1	1	1	1	NA	1	1	1	NA
100065326	TGCAGCTATGTTTATTGAAAATATGCATTTAGTAAGAAAGTGGATTCTCTCCGTTACAGATCGGAAGAG	51:C>T	51	Yes	0	NA	0	0	0	NA	NA	NA	0	0	NA	NA	0	0	0	0	0	0	0	0	0	0	0	NA	0	0	0	0	0	0	0	0	0	0	1	NA	0	0	0	0	1	0	0	0	NA
6126023	TGCAGAAGAAGATGAAGAACTACGGCAGATGCGATATGAAGTCGGTCACTGGAAGGAGAAAGAAATTAC	54:G>A	54	Yes	0	1	0	0	0	1	1	0	0	0	NA	NA	0	0	0	0	NA	0	0	0	0	0	0	NA	0	0	0	0	0	0	0	0	0	0	1	2	0	0	0	0	1	0	0	0	1
6126023	TGCAGAAGAAGATGAAGAACTACGGCAGATGCGATATGAAGTCGGTCACTGGAAGGAGAAAGAAATTAC	18:A>T	18	Yes	0	NA	0	0	0	NA	NA	0	0	0	1	1	0	0	0	0	1	0	0	0	0	0	0	1	0	0	0	0	0	0	0	0	0	0	0	0	0	0	0	0	NA	0	0	0	NA
6110138	TGCAGCCTGTAAATGCAAGCATATCCTTCTCATATCTATAACAAAGAGGAGATACTATAAGAATAATAG	54:C>G	54	Yes	0	0	0	0	0	0	0	0	0	0	0	1	0	0	0	0	0	0	0	0	0	0	0	2	0	0	0	0	0	0	0	0	0	0	0	0	0	0	0	0	0	0	0	0	0
100036358	TGCAGCAGTCTGGCTGCTAACTACTCTCGATGCTATTACCATCTTTAGAGTTCGTTCAACATCACCAGC	26:T>C	26	Yes	1	1	1	1	NA	1	1	1	NA	1	0	NA	1	1	1	1	2	1	1	1	1	1	1	1	1	1	1	1	1	1	1	1	1	1	NA	NA	1	1	1	1	1	1	1	1	NA
6105015	TGCAGTCTGTAGCTGCTAATGCTCATGACATACCTGGTTTGGCAATTTGTAGTGGAAGCAAAGGCAACA	9:T>A	9	Yes	0	0	0	0	0	0	0	0	0	0	0	0	0	0	0	0	0	0	0	0	0	0	0	0	0	0	0	0	0	0	0	0	0	0	NA	NA	0	0	0	0	NA	0	0	0	0
6105015	TGCAGTCTGTAGCTGCTAATGCTCATGACATACCTGGTTTGGCAATTTGTAGTGGAAGCAAAGGCAACA	66:A>T	66	Yes	0	0	0	0	0	0	0	0	0	0	0	0	0	0	0	0	0	0	0	0	0	0	0	0	0	0	0	0	0	0	0	0	0	0	1	1	0	0	0	0	1	0	0	0	0
9585801	TGCAGATCAGACCAGGAGTATGATCGCCAAGGTGAATTTCGTGTCGGGGGACATGGTGCAGATGCATTT	32:T>C	32	Yes	0	1	1	1	1	1	NA	1	NA	NA	1	NA	1	1	1	1	NA	1	1	1	1	1	0	NA	1	1	1	1	1	1	1	1	1	NA	NA	NA	1	1	0	0	NA	1	1	1	1
100060351	TGCAGATCAGACCAGGAGTATGATCGCCAAGGCGAATTTCGTGTCGGGGAACATGGTGCAGATGCATTT	49:A>G	49	Yes	NA	1	1	1	1	1	NA	1	NA	NA	1	0	1	1	1	1	NA	1	1	1	1	1	NA	0	1	1	1	1	1	1	1	1	1	NA	NA	NA	1	1	NA	NA	NA	1	1	1	1
100060350	TGCAGATCAGACCAGGAGTATGATCGCCAAGGCGAATTTCGTGTCGGGGGACATGGTGCAGATGCATTT	14:G>A	14	Yes	NA	0	0	0	0	0	NA	0	NA	NA	0	NA	0	0	0	0	NA	0	0	0	0	0	NA	NA	0	0	0	0	0	0	0	0	0	NA	1	1	0	0	NA	NA	1	0	0	0	0
100035156	TGCAGTATATTGTTTGTTTCAGCTATTTTTTCAATACAAAGTTGAGAGTTCAGTAACCACTAACCAGTA	64:C>T	64	Yes	0	0	0	1	0	0	0	0	0	2	0	0	0	0	0	0	0	0	0	0	1	1	0	0	1	0	2	2	0	0	1	1	1	0	NA	0	0	0	0	0	0	1	0	0	0
6109857	TGCAGCACAACTGGGGCATTGGAGGCAGCCTATGCACAAGCTTTTGGAAAGAATATCTCTCTTTCTGAG	20:G>A	20	Yes	1	1	NA	1	NA	1	1	NA	1	1	1	1	1	1	NA	NA	1	NA	NA	NA	1	1	1	1	1	NA	1	1	NA	1	1	NA	1	NA	1	1	NA	NA	1	1	1	1	NA	NA	1
6089028	TGCAGCTTTTTTGGCTCCTATCTCTGAATATTGACCCTCAAGCCTTGGATCCATTATTCTGCTAAGTTT	7:T>C	7	Yes	0	0	0	0	0	0	0	0	0	0	0	0	0	0	0	0	0	0	0	0	0	0	0	0	0	0	0	0	0	0	0	0	0	0	0	0	0	0	0	0	0	0	0	0	0
6103946	TGCAGCATTGGCTTATCTATGCCTCAGTCATAGGCCAAGGAGTAGGCCAACAATGACCACAGTTGTTAC	39:G>A	39	Yes	0	0	0	0	0	0	0	0	0	0	1	1	0	0	0	0	0	0	0	0	0	0	0	1	0	0	0	0	0	0	0	0	0	0	0	0	0	0	0	0	0	0	0	0	0
100051170	TGCAGCATTGGCTTATCTATGCCTCAGTCATAGGCCAAGAAGTAGGCCAACAATGACCACAGTTGTTAC	68:C>A	68	Yes	1	1	1	1	1	1	NA	NA	NA	1	0	0	1	1	1	NA	1	NA	NA	NA	NA	NA	1	0	1	1	1	1	1	1	1	1	NA	NA	NA	NA	NA	NA	1	1	1	1	NA	1	NA
9588938	TGCAGTGAATGCAGCCAAACTTTCCAATTTGGTCCAAGTTTATGCATGACAATTTTCAGACTAGTTACA	41:A>G	41	Yes	0	0	0	0	0	0	0	0	0	0	0	0	0	0	0	0	0	0	0	0	0	0	0	0	0	0	0	0	0	0	0	0	0	0	0	0	0	0	0	0	0	0	0	0	0
6090006	TGCAGTATCATACTGGCTTGTTCAACTTCTTAGTTCTGCAATATCTCATCTAATTACTGAGGATGGAGC	48:T>C	48	Yes	0	0	0	0	0	0	0	0	0	0	0	0	0	0	0	0	0	0	0	0	0	0	0	0	0	0	0	0	0	0	0	0	0	0	0	0	0	0	0	0	0	2	0	0	0
6086772	TGCAGAAAGAAGAAAATTTTTAGTGTCCCTTACCAAAATTTGTTGACTAGTTATTCATGAAAAGGGAAT	16:T>A	16	Yes	0	0	0	1	0	0	0	1	1	2	1	1	1	0	0	1	0	1	1	0	1	2	1	1	1	0	0	1	1	1	1	0	0	0	1	1	0	1	1	1	1	1	0	0	0
6059973	TGCAGATCCTGTTGAGAGTTTTGATTTCTGGGAAAGACTTACCTGATGAGTTGTCGGTCAAGATTTTGG	45:A>G	45	Yes	NA	0	0	0	0	0	0	0	0	0	0	0	0	0	0	NA	0	NA	0	0	NA	0	0	NA	NA	0	0	0	0	0	NA	0	0	0	NA	0	NA	NA	NA	0	0	0	0	0	0
100035526	TGCAGTGGTTTTTGAGGAGGAGGAAAGGCAGTGAGGCCGGGTGTTTTCTCCCATGACCATAAAATGATG	7:G>A	7	Yes	2	0	0	0	0	0	0	0	0	0	0	0	0	0	0	0	0	0	0	0	0	0	0	0	2	0	0	0	0	0	0	0	0	0	0	0	0	0	0	0	0	0	0	0	0
9578157	TGCAGCTGTCTTCAGGTTTGCTTGAAAAATTACTGATGTAATATTCTATCAGTATGAGTGTATGACAAA	49:C>G	49	Yes	0	0	1	NA	1	0	0	0	NA	0	0	0	NA	0	1	NA	NA	0	0	1	NA	NA	NA	0	NA	0	0	NA	NA	NA	NA	0	0	0	0	2	0	NA	NA	NA	0	NA	0	1	0
9587463	TGCAGAAGAATAGTGAGTCACTCTTTTTACAGATCGGAAGAGCGGTTCAGCAGGAATGCCGAGACCGAT	16:G>A	16	Yes	1	1	0	0	0	1	1	0	0	0	1	1	0	2	0	0	0	0	0	0	0	0	0	1	0	0	0	0	0	0	0	0	0	0	0	0	0	0	0	0	1	0	0	0	1
9587463	TGCAGAAGAATAGTGAGTCACTCTTTTTACAGATCGGAAGAGCGGTTCAGCAGGAATGCCGAGACCGAT	14:G>A	14	Yes	NA	NA	0	0	0	NA	NA	0	0	0	NA	NA	0	0	0	0	0	0	0	0	0	0	0	NA	0	0	0	0	0	0	0	0	0	0	0	0	0	0	0	0	NA	0	0	0	NA
6103522	TGCAGATAGCTTGAGAAGAACTCACTTCTAGAAACATCTTCAAATGCTCCACTACTGTAGGTTTGTCTA	31:A>T	31	Yes	1	1	0	1	0	1	1	1	1	1	1	1	1	1	0	1	1	1	1	0	1	1	1	1	1	1	1	1	1	1	1	1	1	1	1	1	0	1	1	1	1	1	1	0	1
100050307	TGCAGATAGCTTGAGAAGAACTCACTTCTAGTAACATCTTCAAATGCTCCACTACTGTAGGTTTGTCTA	53:A>G	53	Yes	0	0	NA	0	NA	0	0	0	0	0	0	0	0	0	NA	0	0	0	0	NA	0	0	0	0	0	0	0	0	0	0	0	0	0	0	0	0	NA	0	0	0	0	0	0	NA	0
9589470	TGCAGTTACTCGTCCAAGGATTAGAATTCAGGGCATTACTTTTCCTTCGTTGTTTACAGATCGGAAGAG	11:G>A	11	Yes	1	1	1	NA	1	1	1	1	NA	1	1	1	NA	1	1	NA	NA	1	1	1	NA	1	NA	1	NA	1	1	NA	1	NA	NA	1	1	1	1	1	1	0	0	0	1	NA	1	1	1
6123867	TGCAGTTACTCATCCAAGGATTAGAATTCAGGGCATTACTTTTCCTTCGATGTTTACAGATCGGAAGAG	33:C>T	33	Yes	0	0	0	1	0	0	0	0	1	2	0	0	1	0	0	1	1	0	0	0	1	2	1	0	1	0	0	1	0	1	1	0	0	0	0	0	0	NA	NA	NA	0	1	0	0	0
6060184	TGCAGATTTTGTTTCACTTGACTGAAGTTTACATGTTCTAGAACAACATCTCCATTTCGGTCACTCGGA	57:C>A	57	Yes	0	0	0	NA	0	0	0	0	NA	NA	0	0	0	NA	0	NA	0	NA	0	0	NA	NA	0	0	NA	0	NA	NA	NA	NA	NA	NA	NA	NA	0	0	1	0	0	0	0	NA	NA	NA	0
6060184	TGCAGATTTTGTTTCACTTGACTGAAGTTTACATGTTCTAGAACAACATCTCCATTTCGGTCACTCGGA	49:C>T	49	Yes	0	0	0	NA	0	0	0	0	NA	NA	0	0	0	NA	0	NA	0	NA	0	0	NA	NA	0	0	NA	0	NA	NA	NA	NA	NA	NA	NA	NA	0	0	NA	0	0	0	0	NA	NA	NA	0
6060184	TGCAGATTTTGTTTCACTTGACTGAAGTTTACATGTTCTAGAACAACATCTCCATTTCGGTCACTCGGA	23:G>A	23	Yes	0	0	0	1	0	0	0	0	1	1	0	0	0	1	0	1	0	1	0	0	1	1	0	0	1	0	1	1	1	1	1	1	1	1	0	0	NA	0	0	0	0	1	1	1	0
9575815	TGCAGATGGTCCTCAATCCTCATAGCAATTAGCAACTCCAAAAATATATACGGGTGTAAGAGTAATTTT	45:A>T	45	Yes	1	1	1	0	1	1	1	1	0	0	1	1	1	0	1	0	1	0	1	1	0	0	1	1	0	1	0	0	0	0	0	0	0	0	1	1	1	1	1	1	1	0	0	0	1
6088602	TGCAGCCTGCATATAGAGAAGTTTTATCTTGGATGCCTTTGATATGATGATGTTATCTATTGATTGCTT	34:G>A	34	Yes	0	0	0	1	0	0	0	0	1	2	0	0	0	0	0	1	0	0	0	0	1	2	0	0	1	0	0	1	0	1	1	0	0	0	0	0	0	0	0	0	0	1	0	1	0
9577444	TGCAGTAGCTGTTGTTGTTGCAGCTGAGGCCATGCTGGTGGGAACTGTTGCAATTGATTGATTTGATTC	5:T>C	5	Yes	1	0	0	0	0	1	1	1	0	0	1	1	0	0	0	0	0	0	1	1	0	0	0	1	0	1	0	0	0	0	0	0	0	0	1	1	1	0	0	0	1	0	0	0	1
100067161	TGCAGGATCTGATTTCCATAAATATTTGATGCACAACTTCAATTATATGGTTTGTTTAGATTACAGATC	7:T>C	7	Yes	1	1	1	1	1	1	1	1	1	1	1	1	1	1	1	1	1	1	1	1	1	1	1	1	1	1	1	1	1	1	1	1	1	1	1	1	1	1	1	1	1	1	1	1	1
9591421	TGCAGGACCAGATTTCCATAAATATTTGATGCACAACTTCAATTATATGGTTTGTTTAGATTACAGATC	9:A>T	9	Yes	1	1	1	1	1	1	1	1	1	1	1	1	1	1	1	1	1	1	1	1	1	1	1	1	1	1	1	1	1	1	1	1	1	1	1	1	1	1	1	1	1	1	1	1	1
6061943	TGCAGTAACTGTTCCCACCAAACCCATACATAATTTTCAGCCACCAAAAGAGTATGCAATACATTGCCT	15:C>A	15	Yes	0	0	0	0	0	0	0	1	0	0	1	1	0	0	0	0	0	0	0	0	0	0	0	1	0	0	0	0	0	0	0	0	0	0	1	1	0	1	0	0	1	0	0	0	0
6112587	TGCAGGCTAATAAAAAAACAAGGAATAGGGCTTATAACATTCTTGTCCAAATTGGCCATGCATTTGGGG	65:G>A	65	Yes	0	0	0	0	0	0	0	0	0	0	0	0	0	0	0	0	0	0	0	0	0	0	0	0	0	0	0	0	0	0	0	0	0	0	0	0	0	0	0	0	0	0	0	0	0
6117389	TGCAGGAATAACCTCACACTTAGCACCAAAGCAACCTTATGAACTATGAAGTGAGCTCAGAAGCTATCA	29:A>C	29	Yes	0	0	0	0	0	0	0	0	0	0	0	0	0	0	0	0	0	0	0	0	0	0	0	0	0	0	0	0	0	0	0	0	0	0	0	2	0	0	0	0	0	0	0	0	0
100033836	TGCAGCCTTTTCCAGCAACACTTTGAACAAAGAATGGCTAAGGTAGCTTGTAGGAATGATGAACCTTCG	48:T>C	48	Yes	1	1	1	1	1	1	1	1	1	1	1	1	1	1	1	1	1	1	1	1	1	1	1	1	1	1	1	1	1	1	1	1	1	1	1	1	1	1	1	1	1	1	1	1	1
4402196	TGCAGAGGAGTTTGGGTTTGACCAGAGTGGTGGACTCACAATACCATGTGATATTGAAACATTTACAGA	51:T>G	51	Yes	1	0	1	NA	1	NA	NA	1	NA	NA	1	1	1	1	NA	NA	1	NA	1	1	NA	NA	NA	1	NA	1	1	NA	NA	NA	NA	NA	NA	NA	1	1	1	1	NA	NA	1	NA	1	NA	0
9591671	TGCAGAGGAGTTTGGTTTTGACCAGAGTGGTGGACTCACAATACCATGTGAGATTGAAACATTTACAGA	15:T>G	15	Yes	1	NA	1	0	1	0	0	1	0	0	1	1	1	2	0	0	1	0	1	1	0	0	0	1	0	1	2	0	0	0	0	0	0	0	1	1	1	1	0	0	1	0	1	0	NA
4402781	TGCAGTTTCATGGTTAGAGTGATTGATATGAGTAAAATAAGTTACAGATCGGAAGAGCGGTTCAGCAGG	22:T>A	22	Yes	1	NA	0	0	0	0	0	NA	0	0	NA	NA	1	0	0	0	1	0	1	1	0	0	0	NA	0	0	0	0	0	0	0	0	0	0	NA	0	1	1	1	0	NA	0	0	0	1
6060748	TGCAGCCTCCCTCTTGATTGGATGGTCCAAACTACTTTTTTCTCTAGGTACTTGATCTATCTCTCTTAC	23:G>A	23	Yes	0	0	0	0	0	0	0	1	0	0	1	1	0	0	0	0	0	0	0	0	0	0	0	1	0	0	0	0	0	0	0	0	0	0	0	0	0	0	0	0	1	0	0	0	0
9581594	TGCAGATAAAACTATTCAGTAATAAACGAACCAATGCTTCAAGTGGAGAAAAAATAAAAGCATACCTCA	26:C>T	26	Yes	1	0	1	1	1	0	0	NA	NA	2	NA	NA	0	1	1	1	1	0	0	1	0	1	1	NA	0	1	1	0	1	NA	1	NA	1	1	1	1	0	0	1	1	1	1	1	1	1
100050235	TGCAGATAAAACTATTCAGTAATAAATGAACCAATGCTTCAAGTGGAGAAAAAATAAAAGCATACCTCA	11:C>T	11	Yes	0	NA	0	0	0	NA	NA	1	1	0	1	1	NA	0	0	0	0	NA	NA	0	NA	2	0	1	NA	0	0	1	0	1	0	1	0	0	0	0	NA	NA	0	0	0	0	0	0	0
4401570	TGCAGCTAGTCTCTGCTAGCACTAGCACATAGTCTGGCACATCATTTTCTGATATGTTAGTTGAACTCA	50:G>A	50	Yes	1	1	0	1	0	1	1	1	1	1	1	1	1	0	0	1	1	1	1	1	1	1	1	1	1	0	0	1	1	1	0	1	0	0	1	2	1	1	1	1	1	1	0	0	1
100067006	TGCAGCTAGTCTCTGCTAGCACTAGCACATAGTCTGGCACATCATTTTCTAATATGTTAGTTGAACTCA	61:T>A	61	Yes	0	0	NA	0	NA	0	0	0	0	0	0	0	0	NA	NA	0	0	0	0	0	0	0	0	0	0	0	NA	0	0	0	NA	0	NA	NA	0	0	0	0	0	0	0	0	NA	NA	0
9589892	TGCAGCTAGTCTCTGCTAGCACTAGCACATAGTCTGGCACATCATTTTCTAAGATGTTAGTAGAACTCA	52:G>T	52	Yes	NA	NA	1	NA	1	1	NA	NA	NA	NA	NA	NA	NA	1	1	NA	NA	NA	NA	NA	NA	NA	NA	NA	NA	1	1	NA	NA	NA	1	NA	1	1	NA	1	NA	NA	NA	NA	NA	NA	1	1	NA
100032516	TGCAGACTGAGCTTGATAGTCTCCTCTAACCTTCATGTGAAGGACATTGAATAATCTCATATCCGTTAT	18:G>A	18	Yes	1	0	1	1	NA	0	0	1	NA	NA	NA	1	1	1	1	1	1	1	1	NA	1	1	0	1	1	1	1	1	1	NA	NA	1	NA	NA	1	1	NA	1	NA	1	1	1	NA	1	1
4400543	TGCAGCTTTATCTGCTTCTGTCGTTGAACGTTTTTTACAGATCGGAAGAGCGGTTCAGCAGGAATGCCG	11:C>T	11	Yes	0	0	0	0	NA	0	0	0	0	0	0	0	0	0	0	0	0	0	0	0	0	0	0	0	0	0	0	0	0	0	NA	0	NA	0	NA	NA	0	0	0	0	NA	2	0	NA	0
6124871	TGCAGAACCGTCTACTTGTGAAACTACTTGGTTTGTTATGACAATAGCCACACCAAACTACAATTACAG	66:C>A	66	Yes	0	0	0	0	0	0	0	0	0	0	0	0	2	0	0	0	0	0	0	0	0	0	0	0	0	0	0	0	0	0	0	0	0	0	0	0	0	0	0	0	0	2	0	0	0
9587511	TGCAGAGAAACTTTCCATGTGAACAAAATTTGATTGACAAAATTTATATTTACAGATCGGAAGAGCGGT	5:A>T	5	Yes	1	1	1	0	1	0	0	0	0	2	0	0	NA	0	0	0	0	NA	1	1	2	0	0	0	0	1	2	0	0	0	1	0	0	0	0	0	0	1	0	0	0	0	1	0	0
100064538	TGCAGTGAAACTTTCCATGTGAACAAAATTTGATTGACAAAATTTATATTTACAGATCGGAAGAGCGGT	18:G>A	18	Yes	0	0	0	NA	0	NA	NA	NA	NA	0	NA	NA	NA	0	1	NA	NA	NA	0	0	0	NA	NA	NA	NA	0	0	NA	NA	NA	0	NA	NA	NA	NA	0	NA	0	NA	NA	NA	NA	0	NA	NA
9587511	TGCAGAGAAACTTTCCATGTGAACAAAATTTGATTGACAAAATTTATATTTACAGATCGGAAGAGCGGT	42:T>C	42	Yes	NA	NA	NA	0	NA	0	0	0	0	0	0	0	NA	0	0	0	0	NA	NA	NA	0	0	0	0	0	NA	0	0	0	0	NA	0	0	0	0	0	0	NA	0	0	0	0	NA	0	0
6114405	TGCAGACTTTTTCAGTGATACTGATCCTTATACTTTTTACAGATCGGAAGAGCGGTTCAGCAGGAATGC	22:G>A	22	Yes	0	0	0	0	0	0	0	1	0	0	0	0	NA	0	0	0	0	NA	2	0	0	0	0	0	0	0	0	0	0	0	0	0	0	0	0	0	0	0	0	0	0	0	0	0	0
9576542	TGCAGCTACTGAAGGAAAGCTTCAACGAGTAAGAGAGACTCACAACATGGCTTGTGATAATAATAGTGA	44:A>G	44	Yes	1	NA	1	1	1	NA	NA	NA	NA	1	NA	NA	1	1	1	1	1	1	1	1	1	1	1	NA	1	1	1	1	1	1	1	1	1	1	NA	1	0	1	1	1	NA	1	1	1	1
100053924	TGCAGCTACTGAAGGAAAGCTTCAACGAGTAAGAGAGACTCACAGCATGGCTTGTGATAATAATAGTGA	33:A>G	33	Yes	0	NA	0	0	0	NA	NA	NA	NA	0	NA	NA	0	0	0	2	0	0	0	0	0	0	0	NA	0	0	0	0	0	0	0	0	0	0	NA	0	NA	0	0	0	NA	0	0	0	0
6087894	TGCAGATTCCAATCACACTACTGCCATATCAATCTTTACAACTACGTCAGCGATTCCCAGATGAGGTTT	48:A>G	48	Yes	0	0	0	0	0	0	0	0	0	0	0	0	0	0	0	0	0	0	0	0	0	0	0	0	0	0	0	0	0	0	0	0	0	0	0	0	2	0	0	0	0	0	0	0	0
4402563	TGCAGATTTCGTTTGAGAAGGAAGATCTACATGGAAGGCAGAACCTGTGCCTTGACAATATTTTAGCTG	9:C>T	9	Yes	2	0	0	1	1	1	0	1	1	0	0	0	0	1	1	1	0	1	0	0	2	0	1	0	0	1	1	0	2	1	0	0	0	1	0	0	0	0	1	2	1	1	1	1	0
9588333	TGCAGATTTCCTTTGAGAAGGAAGATCTACATGGAAGGCAGAACCTGTACCTTGACAATATTTTAGCTG	48:A>G	48	Yes	NA	NA	1	1	1	1	1	0	2	1	1	1	1	1	0	0	1	0	1	1	1	1	1	1	1	1	1	1	1	0	1	1	1	1	1	1	1	1	1	1	1	1	1	1	NA
4402563	TGCAGATTTCGTTTGAGAAGGAAGATCTACATGGAAGGCAGAACCTGTGCCTTGACAATATTTTAGCTG	10:G>C	10	Yes	0	0	2	1	1	1	2	NA	1	2	2	2	2	1	NA	NA	2	NA	2	2	2	2	1	2	2	1	1	2	2	NA	2	2	2	1	2	2	2	2	1	2	1	1	1	1	0
9587036	TGCAGTTGATTTGCCACCTGAAGAATCTACTGCTCCTTACCATTCCATCACCTTACCAGAGACTTTTGA	27:T>G	27	Yes	NA	1	0	0	0	0	0	0	0	0	0	0	0	0	0	0	0	0	0	0	0	0	0	0	0	0	0	0	0	0	0	0	0	0	0	0	0	0	0	0	0	0	0	0	1
9587036	TGCAGTTGATTTGCCACCTGAAGAATCTACTGCTCCTTACCATTCCATCACCTTACCAGAGACTTTTGA	67:G>A	67	Yes	NA	NA	0	0	0	0	0	0	0	0	0	0	0	0	0	0	0	0	0	0	0	0	0	0	0	0	0	0	0	0	0	0	0	0	0	0	0	0	0	0	0	0	0	0	1
6122116	TGCAGTCATCAAAAAGGTAATTCACCTTTCTAGAATAAATCCTCACCACACCAAGCAGAAGATGACTGG	10:A>G	10	Yes	0	0	2	0	0	0	0	0	0	0	0	0	2	0	0	0	2	0	0	2	0	0	0	0	0	0	0	0	0	0	0	0	2	0	0	0	0	2	0	0	0	0	0	1	0
9575326	TGCAGACACCTGTCGATTGTTGCTACACTTGTATTAGACAACATTGGAAGCCTTGTCTGCATCCTTTTA	13:C>T	13	Yes	1	1	1	0	1	1	1	1	1	1	1	1	1	1	0	0	0	1	1	1	2	2	1	1	0	1	2	0	0	0	1	0	0	0	1	1	1	1	0	1	1	1	1	0	0
9580029	TGCAGTACTAACCGATACAAACCTTTCATAACAACTTGTACGGGTTACAGATCGGAAGAGCGGTTCAGC	39:A>C	39	Yes	1	0	NA	1	1	0	0	0	0	2	0	0	1	1	1	1	1	NA	1	1	1	2	NA	0	1	1	1	1	1	1	1	1	1	1	0	0	1	1	1	1	0	1	1	1	1
100035620	TGCAGTTAGAGTGATGAAAATATAAAAGAATGAAAGAATACATCGCAATAAATAAATAAATCATTACAG	66:C>A	66	Yes	0	0	NA	2	0	2	0	0	0	0	0	0	NA	0	0	0	0	NA	0	0	0	0	NA	0	2	0	0	0	0	0	0	0	0	0	NA	0	0	0	0	0	0	NA	0	2	0
4402345	TGCAGACAGGTTTTTTTGTTTGTTTGCATTATCTCTTGTTTTGCTTGCTTGATTCAATTCAGCAAGTGG	55:A>C	55	Yes	1	0	1	1	1	0	0	0	0	2	0	0	1	1	1	1	1	1	1	1	1	1	1	0	1	1	1	1	1	1	1	1	1	1	0	0	1	1	1	1	0	1	1	1	1
9582158	TGCAGCATCCAGATGCTTGGATTTCAGCTCAAGATAATGATAAAAGCGCTGAAAAAGCCCATGCAAAAA	10:A>G	10	Yes	0	1	0	NA	NA	1	1	1	NA	2	1	1	0	0	NA	NA	0	0	0	0	0	1	0	1	NA	0	0	NA	NA	NA	0	NA	NA	NA	1	1	0	0	NA	0	1	0	0	NA	0
9582158	TGCAGCATCCAGATGCTTGGATTTCAGCTCAAGATAATGATAAAAGCGCTGAAAAAGCCCATGCAAAAA	15:C>T	15	Yes	0	NA	0	1	NA	NA	NA	NA	NA	0	NA	NA	0	0	1	NA	0	0	0	0	2	1	0	NA	1	0	2	1	1	1	0	1	1	1	NA	NA	0	0	1	0	NA	0	0	NA	0
9587222	TGCAGAAGAAGGTATTTCCATTCATCTTTTTTTTTTGTATTTTCTAAGGGCCTGTTTGGATGGAGTGGA	24:T>C	24	Yes	1	NA	1	1	NA	NA	NA	NA	NA	1	NA	NA	1	NA	1	1	1	1	1	1	1	1	1	NA	1	1	1	1	1	1	NA	1	1	1	0	0	1	1	1	NA	0	1	NA	1	1
100062724	TGCAGAAGAAGGTATTTCCATTCATCTTTTTTTTTTTGTATTTTCTAAGGGCCTGTTTGGATGGAGTGG	24:T>C	24	Yes	1	NA	1	1	1	NA	NA	NA	NA	NA	NA	NA	1	1	1	1	1	1	NA	1	1	1	1	NA	1	1	1	1	1	1	1	1	1	1	0	0	1	1	1	1	0	1	NA	1	1
6061747	TGCAGGTGAAGTCCTATTAGGTTCTAAAGGAACTCCTTCTATTTTTTCCTTGATTACCAATAACTGTTC	67:T>C	67	Yes	0	0	0	NA	0	0	0	0	0	2	0	0	0	0	NA	NA	NA	0	0	0	0	0	0	0	NA	0	0	NA	NA	NA	0	NA	0	NA	0	0	0	0	NA	0	0	0	0	NA	NA
100032597	TGCAGAGAGCAATCACATGCAATAGTAAAGCATTATTACACAAAAGACAGTAATTCTAACAAATGACAT	57:A>C	57	Yes	1	1	1	1	1	NA	0	1	1	1	1	1	1	1	1	1	1	1	1	1	1	1	1	0	1	1	1	1	1	1	NA	1	NA	1	1	1	1	1	1	1	1	1	1	1	0
6117480	TGCAGGTGCTAAGTAATCCGGAAAAGACTCCCCTTCACACTTTCTTTTGCAACTATGATTTGAGTGACA	20:G>C	20	Yes	0	0	0	0	0	0	0	0	0	0	0	0	0	0	0	0	0	0	0	0	0	0	0	0	0	0	0	0	0	0	0	0	0	0	0	0	0	0	0	0	0	0	0	0	0
100035257	TGCAGTCATGGCTCAAATCCTGGAAATAGCCTCTTCCCTTGTGAGGGTAAGGCTGCGTATATCTACCCT	5:T>C	5	Yes	0	0	0	0	0	0	0	0	0	0	0	0	0	0	0	NA	0	0	NA	0	0	0	0	0	0	0	0	0	0	0	NA	0	0	0	0	0	0	0	0	0	0	0	0	0	NA
6102594	TGCAGTTGAACGTGGGCTTCCAGTCACAAGAGTTATTAGTCGAATGGCTTTACAAGAGATCCTTGCTGG	21:A>G	21	Yes	0	1	0	0	0	0	1	1	NA	0	NA	NA	0	0	0	0	0	0	NA	0	0	0	0	1	0	0	0	0	0	0	0	0	0	0	NA	0	0	0	0	0	0	0	0	0	NA
100072256	TGCAGCATAGGCATAAGAACCAGAGAAAGATGTCTCCCTTTTACAGATCGGAAGAGCGGTTCAGCAGGA	7:T>A	7	Yes	2	0	NA	0	1	0	0	0	NA	0	0	0	NA	NA	NA	NA	NA	NA	NA	1	1	1	NA	0	1	1	NA	NA	1	1	1	1	NA	1	1	0	NA	NA	NA	NA	0	1	NA	NA	NA
100035779	TGCAGTTGCAATATTGCAGCCACATCATCTGATGTGGTCCGTAATGTGTATCAATCTTTCACCCTTACA	67:C>A	67	Yes	NA	0	0	NA	0	NA	NA	NA	NA	NA	NA	NA	NA	0	0	0	0	NA	0	NA	0	NA	0	NA	0	0	0	0	0	0	0	0	NA	0	NA	NA	NA	NA	0	0	NA	0	NA	NA	NA
100034295	TGCAGGAACATGGATCCAATCATAACATTCTGTCCTAGATTATTACATGCACATCACTATATCTTTCTT	13:A>G	13	Yes	0	0	0	0	0	0	2	0	0	0	0	0	0	0	0	0	0	0	0	0	0	0	0	0	0	0	0	0	0	0	0	0	0	0	0	0	0	2	0	0	0	0	0	0	0
6087192	TGCAGAATTTGGGACATAATCGACATATGCTTGCGAAACACTCGGAAATGGACTTTTAGGAGGAAGAAG	42:C>T	42	Yes	0	0	0	0	0	0	0	1	0	0	1	1	0	0	0	0	0	0	0	0	0	0	0	1	0	0	0	0	0	0	0	0	0	0	0	NA	0	0	0	0	NA	0	0	0	0
6087192	TGCAGAATTTGGGACATAATCGACATATGCTTGCGAAACACTCGGAAATGGACTTTTAGGAGGAAGAAG	27:T>C	27	Yes	0	0	0	0	0	0	0	NA	0	0	NA	NA	0	0	0	0	0	0	0	0	0	0	0	NA	0	0	0	0	0	0	0	0	0	0	0	1	0	0	0	0	1	0	0	0	0
9586321	TGCAGCTGCGAAGCAACCTGAACAGGACCCGGAGAATGATGATACTGTTGCGAAGAAGAGGAAGGAAGC	23:A>C	23	Yes	NA	0	0	0	0	0	0	1	0	0	1	1	0	0	0	0	0	0	0	0	0	0	0	1	0	0	0	0	0	0	0	0	0	0	0	0	0	0	0	0	0	0	0	0	0
9586321	TGCAGCTGCGAAGCAACCTGAACAGGACCCGGAGAATGATGATACTGTTGCGAAGAAGAGGAAGGAAGC	8:C>G	8	Yes	1	0	0	0	0	0	0	NA	0	0	NA	NA	0	2	0	0	0	0	0	0	0	0	0	NA	0	0	0	0	0	0	0	0	0	0	0	0	0	0	0	0	0	0	0	0	0
9584585	TGCAGATATTGAACTTGTTCATAATTCATCCACTCAAATATTATGAATCAAACATTACAGATCGGAAGA	28:T>C	28	Yes	0	0	0	0	0	0	0	0	0	0	0	0	0	0	0	0	2	0	0	0	0	0	0	0	0	0	0	0	0	0	0	0	0	0	0	0	0	0	0	0	0	2	0	0	0
6104962	TGCAGTCACGCACGCATCCAAAACTTTCTCCTGAGCAAGGTGGTGTTGACAATGGCGACTCTGATGTTG	26:T>G	26	Yes	0	0	0	2	0	0	0	0	0	2	0	0	0	0	0	0	0	0	0	2	2	2	0	0	2	0	0	2	2	2	0	2	0	0	0	0	0	0	0	0	0	2	0	2	2
6104962	TGCAGTCACGCACGCATCCAAAACTTTCTCCTGAGCAAGGTGGTGTTGACAATGGCGACTCTGATGTTG	13:G>A	13	Yes	0	0	0	0	0	0	0	0	0	0	0	0	0	0	0	0	0	0	0	0	0	0	0	0	0	2	0	0	0	0	0	0	0	0	0	0	0	0	0	0	0	0	0	0	0
4402468	TGCAGATGTTTTTTATCGTAAGATTGCAGATGTGGATGCTGAGTCTGGTCATAATGCTGGTCCTGGTGT	56:C>T	56	Yes	NA	NA	0	1	0	1	1	1	1	2	1	1	0	0	0	0	0	0	0	1	2	1	0	1	1	0	0	1	1	1	0	1	0	0	1	1	1	0	0	1	1	2	0	1	0
9581829	TGCAGATTTTGAAGGTGGTTCTGCTTTGGAGAATGGTGTTGATTTGCATGATGATAAGAAGGATGAGAA	9:T>C	9	Yes	NA	NA	0	0	0	NA	1	1	1	NA	NA	NA	0	0	0	NA	0	0	NA	0	0	0	0	NA	0	0	0	0	0	0	NA	0	0	0	NA	1	NA	0	0	0	0	0	NA	NA	0
9581829	TGCAGATTTTGAAGGTGGTTCTGCTTTGGAGAATGGTGTTGATTTGCATGATGATAAGAAGGATGAGAA	57:G>A	57	Yes	1	1	0	0	0	NA	NA	NA	NA	NA	NA	NA	0	0	0	NA	0	0	NA	0	0	0	0	NA	0	0	0	0	0	0	NA	0	0	0	NA	NA	NA	0	0	0	0	0	NA	NA	0
4402978	TGCAGATTGCACTTATTGCTATTCTTCCAATTGCCAGGGCTATCTACAAAAACTTCTGGACCGGGGCTA	53:T>G	53	Yes	1	1	0	0	0	NA	NA	0	NA	0	0	0	0	0	0	0	0	0	0	0	0	0	0	0	0	0	0	0	0	0	0	0	0	0	0	0	0	1	1	0	0	0	0	0	0
6112834	TGCAGTCACGCACACATCCAAAACTTGCTCCTGATCAAGGTGGTGTTGACAATGGCGATTCTGATGTTG	65:G>A	65	Yes	0	0	0	1	0	NA	NA	0	NA	2	0	0	0	0	0	0	0	0	0	1	2	1	0	0	1	0	0	1	1	1	0	1	0	0	NA	0	0	0	0	0	0	1	0	1	1
6112834	TGCAGTCACGCACACATCCAAAACTTGCTCCTGATCAAGGTGGTGTTGACAATGGCGATTCTGATGTTG	55:C>T	55	Yes	0	0	0	NA	0	NA	NA	0	NA	0	0	0	0	0	0	0	0	0	0	NA	0	NA	0	0	NA	0	0	NA	NA	NA	0	NA	0	0	1	0	0	0	0	0	0	0	0	NA	NA
9575915	TGCAGATTTTGAAGGTGTTCATGCTGTGGAGAATGGTGTTGATTTGCATTATGATGCGAAGGATAAGAA	64:A>G	64	Yes	0	0	1	1	NA	NA	NA	NA	NA	1	0	NA	1	1	1	1	1	1	1	1	1	1	1	NA	1	1	1	1	NA	1	NA	1	1	1	0	NA	1	2	0	1	1	1	1	1	1
9577583	TGCAGTCTGAAAACTATTATCATCACTAAAAGCTTCAACAAACACATCATCATCCTCCTCCTCAGAAAC	28:A>G	28	Yes	NA	1	1	0	NA	NA	NA	1	NA	0	NA	NA	0	0	0	0	0	0	1	0	0	0	0	1	0	1	0	0	0	0	0	0	0	0	1	1	1	1	1	1	1	0	1	0	0
6117121	TGCAGAGTTGTCTAAGGATGCTGTTTGTCGTTCTATTGGGACTCTCACACCTTTTCTCTCCACTAAGTC	45:C>A	45	Yes	0	0	0	1	0	1	1	1	1	2	1	1	0	0	0	0	0	0	0	1	2	1	0	1	1	0	0	1	1	1	0	1	0	0	1	2	1	0	1	1	1	1	0	1	0
6117121	TGCAGAGTTGTCTAAGGATGCTGTTTGTCGTTCTATTGGGACTCTCACACCTTTTCTCTCCACTAAGTC	23:T>A	23	Yes	0	0	0	NA	0	NA	NA	NA	NA	0	NA	NA	0	0	0	0	0	0	0	NA	0	NA	0	NA	NA	0	0	NA	NA	NA	0	NA	0	0	NA	0	NA	0	NA	1	NA	NA	0	NA	0
100036998	TGCAGCAAGTATACTTAGTACTATCTAAGCACATACCTAGCATCTGAGGACCCAATTATTGAAACATCT	39:G>A	39	Yes	0	0	1	0	0	0	NA	0	0	NA	0	NA	0	0	0	1	1	0	NA	NA	0	0	0	0	0	1	0	0	0	NA	0	0	0	0	0	0	0	0	0	NA	0	0	1	0	NA
6061117	TGCAGCTTCGATTGCGCAGAGGGGTCCTGTTTCTCTTTTAGTTGTGCATCAGAAGGACAAATCAAATGC	14:C>T	14	Yes	NA	0	0	0	0	0	0	1	0	0	1	1	0	0	0	0	0	0	0	0	0	0	0	1	0	0	0	0	0	0	0	0	0	0	NA	NA	0	0	0	0	NA	0	0	1	0
6061117	TGCAGCTTCGATTGCGCAGAGGGGTCCTGTTTCTCTTTTAGTTGTGCATCAGAAGGACAAATCAAATGC	44:T>G	44	Yes	1	0	0	0	0	0	0	NA	0	0	NA	NA	0	0	0	0	0	0	0	0	0	0	0	NA	0	0	0	0	0	0	0	0	0	0	1	1	0	0	0	0	1	0	0	NA	0
6122582	TGCAGAGTTAGTGGAAGTGAAAGAGGAATCTTCTGTAGTTGCGAAGCGTTTACAGATCGGAAGAGCGGT	47:G>T	47	Yes	0	0	0	0	0	1	1	0	1	0	0	0	0	0	0	0	0	0	0	0	0	0	0	0	0	0	0	0	0	0	0	0	0	0	0	0	0	0	0	0	0	0	0	0	0
9575642	TGCAGATAACACATTATTTTCCTGATCATTATCTCCTGGATCCTCAGAAACCTGGAAAGGTGCTTCTCT	22:T>G	22	Yes	0	1	1	1	1	1	1	0	NA	1	NA	0	1	1	1	1	1	1	1	NA	1	1	1	0	1	1	1	1	1	1	1	1	1	1	0	1	1	1	1	1	1	1	1	0	1
9586957	TGCAGTGTTCCCAATGAAGTTTGTCAGTTGCTTTTTTTTGTTGTTGTTGAAAGTTGTTAGCTAAAACCT	15:G>A	15	Yes	NA	NA	1	1	1	0	0	NA	0	NA	NA	NA	1	1	1	1	1	1	1	1	1	1	NA	NA	1	1	1	1	1	1	1	NA	1	1	NA	NA	NA	1	1	1	NA	1	1	NA	NA
4403210	TGCAGGCCATGGGTATGGATTCCAAACATTCATGATGTGGATGTGAATGTGAATGATTCAAATTACTCA	19:T>C	19	Yes	NA	NA	0	NA	0	NA	NA	NA	NA	NA	0	0	2	NA	0	NA	NA	NA	NA	NA	0	0	0	0	0	0	NA	0	0	NA	0	NA	NA	0	NA	0	NA	0	0	0	NA	0	NA	NA	0
6060813	TGCAGCGCAGGCTTGGTACGATTGTTGCAATCCGGGATGTGAGTGCTTAGTATTGTATTCTTCCATCTG	19:G>A	19	Yes	0	0	2	0	0	NA	NA	0	NA	0	0	0	0	0	0	0	0	0	0	0	0	0	0	0	0	0	0	0	0	0	0	0	0	0	NA	0	0	0	0	0	NA	0	0	0	0
6107975	TGCAGCATAAATAAATAAAATTAGTTCAGCATAAAATGCATAAGATTACAGATCGGAAGAGCGGTTCAG	37:G>A	37	Yes	0	0	0	0	0	1	1	0	1	0	0	0	0	0	0	0	0	0	0	0	0	0	0	0	0	0	0	0	0	0	0	0	0	0	0	0	1	0	0	0	0	0	0	0	NA
100037161	TGCAGTAACATACTCATCCTTCATAAATAAACCAAGCTGCTCCAATGGGGATTTGTCCAATGTCCTCAT	54:G>A	54	Yes	1	1	NA	1	1	1	1	1	1	NA	1	1	1	1	1	NA	1	1	NA	1	1	NA	1	1	1	1	1	1	1	NA	NA	1	1	NA	NA	1	1	NA	1	1	1	1	NA	1	1
6088317	TGCAGCAGTTGCCTTTCCACTCTGTAGTTTTTTGAGGTGGGAGGAGATTTTAGACTAAGAAATACTTGG	58:G>T	58	Yes	1	1	0	1	0	1	1	1	1	1	1	1	1	1	1	0	0	1	1	1	2	1	1	1	1	1	1	1	1	1	1	1	1	1	1	1	1	1	1	1	1	1	0	1	1
6089571	TGCAGGTACTGCCCCAAAATTTTATGACTATCTATCACTGCTAATTTACACTAACTATTAGGTGAAACC	28:T>A	28	Yes	0	0	0	0	0	0	0	1	0	2	1	1	0	0	0	0	0	0	0	0	0	0	0	1	0	0	0	0	0	0	0	0	0	0	1	1	0	0	0	0	1	0	0	0	0
100034750	TGCAGGGTTTCAATGCAACTTCGACTGAACCAGTTGATGGTCTTAGAAGGGGTGGTCAAATTAGATAAC	31:A>C	31	Yes	0	0	0	0	0	0	0	0	0	0	0	0	0	0	0	0	0	0	0	0	0	0	0	0	0	0	0	0	0	0	0	0	0	0	0	0	0	0	2	0	0	0	0	0	0
6090333	TGCAGTGCAGTTGTAGAAAAATGATATAATGTTGGTGAAAAGTACTGCAATGTTACCAAGAAAGTGACA	63:G>A	63	Yes	0	0	0	0	0	0	0	1	0	2	1	1	0	0	0	0	0	0	0	0	0	0	0	1	0	0	0	0	0	0	0	0	0	0	0	0	0	0	0	0	0	0	0	0	0
9581613	TGCAGATAATAATGCATAATTTTTGATATTATCTGTATGTCTTGGATATTAGAAGGAGAATCACTCTAG	18:A>T	18	Yes	NA	0	0	0	0	NA	NA	NA	NA	0	NA	NA	0	0	0	0	0	0	0	0	0	0	0	NA	0	0	0	0	0	0	0	0	0	0	NA	NA	NA	NA	0	0	NA	0	0	0	NA
9581613	TGCAGATAATAATGCATAATTTTTGATATTATCTGTATGTCTTGGATATTAGAAGGAGAATCACTCTAG	32:C>G	32	Yes	1	0	0	0	0	1	1	NA	1	0	NA	NA	0	0	0	0	0	0	0	0	0	0	0	NA	0	0	0	0	0	0	0	0	0	0	1	1	NA	1	0	0	1	0	0	0	1
9576663	TGCAGCTGCTGGAATTAGAGAGGAAACTGGACAACAACTGGTACATTTTATCACTTTTTTATTTGGTTA	37:C>T	37	Yes	0	1	1	1	1	0	0	0	0	2	0	0	1	1	1	1	1	1	1	1	1	1	1	0	1	1	1	1	1	1	1	1	1	1	0	2	0	1	1	1	0	1	1	1	NA
6114874	TGCAGTAATTGGGGAACGTCCCACAATACGGAGGACTAAAACACCACGTTACAGATCGGAAGAGCGGTT	45:A>T	45	Yes	0	0	0	0	0	0	0	0	0	0	0	0	0	0	0	0	0	0	0	0	0	0	0	0	0	0	0	0	0	0	0	0	0	0	0	0	0	0	0	0	1	0	0	0	0
6108388	TGCAGGTGGTAATGAATCTAGTTGATATTGATTTAGCTCAATTTCATTGAATGACAATTACAGATCGGA	51:T>G	51	Yes	1	0	0	0	0	1	1	NA	1	0	NA	NA	0	0	0	0	0	0	0	0	0	0	0	NA	0	0	0	0	0	0	0	0	0	0	NA	0	1	0	0	0	NA	0	0	0	0
9584891	TGCAGGTGGTAATGAATCTAGTTGATATTGAATTAGCTCAATTTCATTCAATAACAATTACAGATCGGA	31:A>T	31	Yes	NA	1	1	1	1	NA	NA	0	NA	2	0	0	1	1	1	1	1	1	1	1	1	1	1	0	1	1	1	1	1	1	1	1	1	1	0	0	NA	1	1	1	0	1	1	1	1
4399045	TGCAGTTACAGAGACATTGCTTCAGCAGTTACAAATGCCACGTCACGCTGCCACGTGGCCTCCTATGAT	12:G>A	12	Yes	NA	2	0	0	0	0	0	NA	0	0	0	NA	0	0	0	NA	1	NA	0	0	0	0	2	NA	0	0	0	0	2	0	0	0	0	0	NA	0	NA	NA	0	0	NA	NA	NA	0	0
4398500	TGCAGCAGTGTAGGAAGTTAGGGGGCAGAAAGTATAAATAGGTGATCGGGGTTATTGTAGTTAGCTTTT	47:G>A	47	Yes	NA	0	NA	0	0	NA	NA	NA	1	0	0	NA	0	0	0	NA	NA	NA	0	0	0	0	0	NA	0	0	0	0	0	0	0	0	0	0	NA	0	NA	NA	0	0	NA	0	NA	0	0
9576595	TGCAGCTCAGGAGGTGGCTCTTGGACAAGAAGCAAATCCAAGTCTTGTTGAGCACTAGTCTTGGCCAAA	45:T>C	45	Yes	0	0	0	0	0	0	0	0	0	0	0	0	0	0	0	0	0	0	0	0	0	0	0	0	0	0	0	0	0	0	0	0	0	0	0	1	0	0	0	0	0	0	0	0	0
100035386	TGCAGTGATACAACATTTCTTGGATCAAATGGTGGAGCATCAGACACAGTTCTTGCTCGAAATATAGGT	68:T>C	68	Yes	1	1	1	1	1	1	1	1	1	1	1	1	1	1	1	1	1	1	1	1	1	1	1	1	1	1	1	1	1	1	1	1	1	1	1	1	1	1	1	1	1	1	1	1	1
9590836	TGCAGAAACCCAACATGCAAATGATGTTCAAGATGCTATTGAAAATCAACCCATAAGACAAAGTGTTAG	16:G>A	16	Yes	1	0	0	NA	0	0	0	NA	0	1	NA	1	0	0	0	0	0	0	NA	0	NA	NA	NA	1	0	0	0	NA	NA	NA	0	NA	NA	NA	NA	NA	0	0	NA	NA	0	NA	NA	0	0
9590836	TGCAGAAACCCAACATGCAAATGATGTTCAAGATGCTATTGAAAATCAACCCATAAGACAAAGTGTTAG	67:A>C	67	Yes	NA	0	0	NA	0	0	0	NA	0	NA	NA	NA	0	0	0	0	0	0	NA	0	NA	NA	NA	NA	0	0	0	NA	NA	NA	0	NA	NA	NA	NA	NA	0	0	NA	NA	0	NA	NA	0	0
9590836	TGCAGAAACCCAACATGCAAATGATGTTCAAGATGCTATTGAAAATCAACCCATAAGACAAAGTGTTAG	62:G>A	62	Yes	NA	0	0	1	0	0	0	NA	0	1	NA	NA	0	0	0	0	0	0	1	0	1	1	NA	NA	0	0	2	1	1	1	0	1	1	1	NA	NA	0	0	1	1	0	1	NA	0	0
9576879	TGCAGGACTTGAGCAAAATATTTTCCCCCCTACATTTCGTCCTGTACAGTCGCACAAAGACATGGAGAA	24:C>T	24	Yes	1	NA	0	1	0	1	1	1	1	1	1	1	1	1	1	0	0	1	1	1	2	1	1	1	1	0	1	1	1	1	1	1	1	1	1	NA	NA	2	1	1	1	1	1	1	1
100049669	TGCAGAAGTAGAAGCCAAATAGATGTCCCAGATCTATCTACATTTACCTCCATAGGGGTATCAGCACCA	7:G>A	7	Yes	0	0	0	0	0	0	0	0	0	0	0	0	0	0	0	0	0	0	0	0	0	0	0	0	0	0	0	0	0	0	0	0	NA	NA	0	NA	0	0	0	0	NA	0	0	0	0
100049669	TGCAGAAGTAGAAGCCAAATAGATGTCCCAGATCTATCTACATTTACCTCCATAGGGGTATCAGCACCA	56:G>A	56	Yes	0	0	0	0	0	0	0	0	0	0	0	0	0	0	0	0	0	0	0	0	0	0	0	0	0	0	0	0	0	0	0	0	NA	NA	0	1	0	0	0	0	1	0	0	0	0
100033617	TGCAGCATTCAGCCCTCTTGTTCAGATAATGACAGCCATGATTGAGATCCCGCTCATGCATGAGCAGCT	31:A>T	31	Yes	1	1	1	1	1	1	1	1	1	1	1	1	1	1	1	1	1	1	1	1	1	1	1	1	1	1	1	1	1	1	1	1	1	1	1	1	1	1	1	1	1	1	1	1	1
9575442	TGCAGAGAATGGCTTATGTCAACACCATTGTCTACCCATTTACATCCCTTCCTCTCATTGCTTATTGTA	31:C>T	31	Yes	0	0	0	0	0	0	0	0	0	0	0	0	0	0	0	0	0	0	0	0	0	0	0	0	0	0	0	0	0	0	0	0	0	0	0	0	0	0	0	0	0	0	0	0	0
9575996	TGCAGCAACATGTTCAAGAGTCAATCTGCAATTACTCAGCATGTTCAATGATAATTGATAAATAACTAT	25:C>G	25	Yes	0	NA	1	NA	1	1	1	0	NA	NA	NA	NA	NA	1	1	1	1	1	NA	NA	1	NA	1	NA	1	1	1	NA	NA	1	1	1	1	1	1	1	NA	NA	1	1	1	1	1	NA	1
100037358	TGCAGAGATTAAAACTCATCTATGAAGTGATCGATGAAAAAACAACCCTTCTATCATTTCTCTTTTAAA	67:A>C	67	Yes	1	1	NA	NA	1	NA	1	NA	1	NA	1	1	1	NA	NA	1	NA	1	NA	1	1	NA	1	1	NA	1	NA	1	NA	1	1	1	NA	1	1	NA	NA	NA	1	1	1	1	1	1	NA
6100997	TGCAGGAGCAAGTAATGGCAACAGCTTCTAGAAGTCATAGATTGATGGTCCGTGTTCAAAACATTGAAG	20:A>G	20	Yes	0	0	0	0	0	0	0	0	0	0	0	0	0	0	0	0	0	0	0	0	0	0	0	NA	0	0	0	0	0	0	0	0	0	0	0	0	0	NA	0	0	0	0	NA	0	0
6106593	TGCAGCTATAAATAAAAGTACCCACCTAAATGTTACAGATCGGAAGAGCGGTTCAGCAGGAATGCCGAG	24:C>T	24	Yes	0	0	0	0	0	0	0	0	0	0	0	0	0	0	0	0	0	0	0	0	0	0	0	0	0	0	0	0	0	0	0	0	0	0	1	1	0	0	0	0	1	0	0	0	0
6119325	TGCAGATGTCATAGATGGCTTCATTGTCCAAGAGCACAGCCACGTCTGTGTGCTCAAGAAGAGAATGGG	5:A>T	5	Yes	0	0	0	0	0	0	0	0	0	0	0	0	0	0	0	0	0	0	0	0	0	0	0	0	0	0	0	0	0	0	0	0	0	0	0	0	0	0	0	0	0	0	0	0	0
6074875	TGCAGGAGGTCCCTTGATATTGAGAGGCCAACTTACACCAATTTACAGATCGGAAGAGCGGTTCAGCAG	23:G>A	23	Yes	0	0	0	0	0	0	0	0	0	2	0	0	1	1	1	1	1	2	2	1	0	0	1	0	1	0	2	0	0	0	1	0	0	1	0	0	0	0	0	0	0	0	0	0	0
6116712	TGCAGTGTTGTTACTGATCATGCAAACAGCCCGTTGCACCTTAGCAAGGTCCCCACCAGGAACAACTGT	33:T>C	33	Yes	0	0	1	1	1	0	0	0	0	NA	0	0	0	0	0	0	0	NA	0	0	1	NA	0	0	0	1	2	1	1	1	0	1	NA	0	0	0	0	1	1	1	0	1	1	1	1
6120082	TGCAGTTGCAGAAGTGTTCTCTCGCATTGACCACAAATTTGATCTCATGTATGCGAAAAGGGCCTTCGT	45:C>T	45	Yes	0	0	0	0	0	0	0	0	0	0	0	0	0	0	0	0	0	0	0	0	0	0	0	0	0	0	0	0	0	0	0	0	0	0	1	1	0	0	0	0	1	0	0	0	0
6120082	TGCAGTTGCAGAAGTGTTCTCTCGCATTGACCACAAATTTGATCTCATGTATGCGAAAAGGGCCTTCGT	48:G>A	48	Yes	0	0	0	0	0	0	0	0	0	0	0	0	0	0	0	0	0	0	0	0	0	0	0	0	0	0	0	0	0	0	0	0	0	0	NA	NA	0	0	0	0	NA	0	0	0	0
6104366	TGCAGGAACTATTGCGGGTTCTTTTATTGTTGAAGTATCATTTGAGGCGAGAACTAATATGTTACAGAT	18:T>C	18	Yes	0	0	0	0	0	0	0	0	0	2	0	0	1	1	1	1	1	1	1	1	0	0	1	0	1	0	2	0	0	0	1	0	0	1	0	0	0	0	0	0	0	0	0	0	0
9576306	TGCAGCATTCTCAACTGAATCCATGCTACTATGAAACACCATGCATGAATGATGAATGAAACCTACTTA	63:T>A	63	Yes	1	1	1	1	NA	1	1	1	1	2	1	1	0	0	0	0	0	NA	0	0	1	1	0	1	0	1	2	1	1	1	0	1	1	0	1	1	1	1	1	1	1	1	1	1	1
100060876	TGCAGCATGTAACTTGTTGTTGGATCATCTGTCTCCATTTGAGATGCTTGCAAGGACATAAGGACTTCC	62:G>A	62	Yes	1	1	0	0	0	NA	0	1	0	0	NA	NA	0	0	NA	0	0	0	NA	0	0	0	0	1	0	0	0	0	NA	0	0	0	0	NA	NA	0	0	0	0	0	0	0	NA	0	0
9576866	TGCAGGACATGAAACGTGATTGTCCGGATTCAATCCCACAGAAGTGCCTTCGAAAAGTTAGGTACATGC	33:T>C	33	Yes	NA	NA	1	1	1	0	0	NA	0	1	NA	NA	1	1	1	1	1	1	1	1	1	1	1	NA	1	1	1	1	1	1	1	1	NA	1	1	1	0	1	1	1	1	1	1	1	1
100058292	TGCAGTTGTAAAAGCATATTCCCAGAAGGACAAAGGTAGGTTTGCATGATTTACAGATCGGAAGAGCGG	44:C>T	44	Yes	0	0	NA	0	NA	0	0	0	NA	NA	0	0	NA	NA	NA	NA	NA	NA	NA	NA	0	0	NA	0	NA	0	NA	0	0	NA	NA	NA	0	NA	NA	NA	0	NA	0	NA	0	0	NA	NA	NA
100058293	TGCAGTTGTAAAAGCATATTCCCAGAAGGACAAAGGTAGGTTTGCATCATTTACAGATCGGAAGAGCGG	47:C>G	47	Yes	1	1	NA	1	NA	1	1	1	NA	0	1	1	0	0	0	0	0	NA	NA	0	1	1	0	1	0	1	0	1	1	NA	NA	NA	1	0	NA	NA	1	NA	1	NA	1	1	NA	NA	NA
100036706	TGCAGTCTACCTAATCAATAGACTTCCTCCCCTTCTACAAAATCAATCACCATACTATCTTCTTTTACA	67:C>A	67	Yes	0	0	0	0	0	0	0	NA	0	0	NA	0	NA	0	0	0	0	0	0	0	NA	0	0	NA	0	0	0	0	NA	0	0	0	0	0	0	NA	0	NA	0	0	0	0	0	0	0
9575493	TGCAGAGCAAGCTTTTGAGCTTTATCATCTTTTGATAACCCTTTTCCAACCTGTATAACAAAAAGAAGC	38:C>A	38	Yes	1	1	1	1	1	0	0	1	0	1	1	1	1	1	1	1	1	1	1	1	1	1	1	1	1	1	1	1	1	1	1	1	1	1	1	1	0	1	1	1	1	1	1	1	1
9583121	TGCAGGTTTTGCCTGATCGGAATCAAGGGAAACATTCTCATTTTCTGATGCGGAGTTTTCTTGCTGTGG	54:G>A	54	Yes	0	0	0	2	0	NA	0	1	NA	0	1	1	0	0	0	0	0	0	0	0	0	1	0	NA	0	0	0	0	1	0	0	2	0	0	0	0	NA	0	0	0	0	0	0	1	NA
9583121	TGCAGGTTTTGCCTGATCGGAATCAAGGGAAACATTCTCATTTTCTGATGCGGAGTTTTCTTGCTGTGG	50:C>T	50	Yes	0	0	0	0	0	NA	0	NA	NA	0	NA	NA	0	0	0	0	0	0	0	0	0	NA	0	NA	0	0	0	0	NA	0	0	0	0	0	0	0	1	0	0	0	0	0	0	NA	NA
6060005	TGCAGATGAATGGGGTGGCAATCAAACAATTACTTTCGCATTAGATCAGAGGCAACAAATAAGCAACAG	26:C>T	26	Yes	0	0	0	0	0	0	0	0	0	0	0	0	0	0	0	0	2	0	0	0	0	0	0	0	0	0	0	0	0	0	0	0	2	0	0	0	0	0	0	0	0	0	0	0	0
9591578	TGCAGGTGCTATCAGATGATAAAAAAAGAGCTTTGTATGATAAATATGGTGAGGATGGAGTTACAGATC	23:A>G	23	Yes	0	0	0	2	1	1	0	1	0	0	0	1	NA	0	0	0	0	NA	1	0	0	0	0	1	0	0	0	0	0	0	0	2	0	0	0	1	NA	0	NA	0	1	0	0	1	0
9591577	TGCAGGTGCTATCAGATGATAAAGAAAGAGCTTTGTATGATAAATATGGTGACGATGGAGTTACAGATC	52:C>G	52	Yes	1	1	1	1	NA	NA	1	NA	1	1	1	NA	0	1	1	1	1	0	NA	1	1	1	1	NA	1	1	1	1	1	1	1	1	1	1	1	NA	0	1	0	1	NA	1	1	NA	1
9591578	TGCAGGTGCTATCAGATGATAAAAAAAGAGCTTTGTATGATAAATATGGTGAGGATGGAGTTACAGATC	63:C>A	63	Yes	0	0	0	0	NA	NA	0	NA	0	0	0	NA	NA	0	0	0	0	NA	NA	0	0	0	0	NA	0	0	0	0	0	0	0	0	0	0	0	NA	NA	0	NA	0	NA	0	0	NA	0
9591578	TGCAGGTGCTATCAGATGATAAAAAAAGAGCTTTGTATGATAAATATGGTGAGGATGGAGTTACAGATC	64:A>G	64	Yes	0	0	0	0	NA	NA	0	NA	0	0	2	NA	NA	0	0	0	0	NA	NA	0	0	0	0	NA	0	0	0	0	0	0	0	0	0	0	0	NA	NA	0	NA	0	NA	0	0	NA	0
9584598	TGCAGATGGAAATTCCGGGACTGCTGAAGGATCAAATATCACGGTTACAGATCGGAAGAGCGGTTCAGC	18:G>A	18	Yes	1	1	1	1	1	1	1	1	1	1	1	1	1	1	1	2	1	1	1	1	1	1	1	1	1	1	1	1	1	1	1	1	1	1	1	1	0	1	1	1	1	1	NA	1	1
100057530	TGCAGATGGAAATTCCGGAACTGCTGAAGGATCAAATATCACGGTTACAGATCGGAAGAGCGGTTCAGC	15:C>T	15	Yes	0	0	0	0	0	0	0	0	0	0	0	0	0	0	0	0	0	0	0	0	0	0	0	0	0	0	0	0	0	0	0	0	0	0	0	0	NA	0	0	0	0	0	NA	0	0
9583616	TGCAGTTCCCAAGCAAAGCTCATTCAGCCTCTTGACAGCAGCATCTAGATCATAGTCAGATTCTTGCAG	66:C>T	66	Yes	0	0	0	0	0	0	0	0	0	0	0	0	0	0	0	0	0	0	0	0	0	0	0	0	0	0	0	0	0	0	0	0	0	0	0	0	1	0	0	0	0	0	0	0	0
9583616	TGCAGTTCCCAAGCAAAGCTCATTCAGCCTCTTGACAGCAGCATCTAGATCATAGTCAGATTCTTGCAG	33:G>C	33	Yes	0	0	0	0	0	0	0	0	0	0	0	0	0	0	0	0	0	0	0	0	0	0	0	0	0	0	0	0	0	0	0	0	0	0	0	0	NA	0	0	0	0	0	0	0	0
6104038	TGCAGCCTATAAGGACCATCCCAGTCTACTCCATTTGTAAAGGAGAAGATCAAGTTCAAAGCTGAAAAA	41:G>T	41	Yes	1	1	1	1	0	0	1	1	1	1	1	1	1	1	1	1	1	1	1	1	1	1	1	1	1	1	1	1	1	1	1	1	1	1	1	1	1	1	1	1	1	1	1	1	NA
100061003	TGCAGCCTATAAGGACCATCCCAGTCTACTCCATTTGTAAATGAGAAGATCAAGTTCAAAGCTGAAAAA	65:A>G	65	Yes	0	0	0	0	NA	NA	0	0	0	0	0	0	0	0	0	0	0	0	0	0	0	0	0	0	0	0	0	0	0	0	0	0	0	0	0	0	0	0	0	0	0	0	0	0	1
6062733	TGCAGTTAGTATATATCAAAATTGTCACATGAGGAAAATATCTCTTTGCAGGCTATGAGATAATTGTAT	46:T>C	46	Yes	NA	0	NA	0	0	0	0	0	NA	0	NA	0	NA	0	NA	NA	0	NA	1	NA	0	0	NA	0	0	0	NA	0	0	NA	NA	0	NA	NA	NA	0	0	0	NA	NA	0	NA	NA	0	0
100050182	TGCAGAGCATGCCCAAACCTTCTCTTCTTACAGAAAGCAACAACTAAAATTATTTCAGGAATCTAACCA	7:C>T	7	Yes	1	NA	1	1	1	1	1	1	1	1	1	1	1	1	1	1	NA	1	0	1	1	1	1	1	1	1	1	1	1	1	1	1	1	1	1	1	1	1	1	1	1	1	1	1	1
4402407	TGCAGAGTATGCCCAAACCTTCTCTTCTTACAGAAAGCAACAACTAAAATTATTTCAGGAATCTAAACA	66:A>C	66	Yes	1	0	1	1	1	1	1	1	1	1	1	1	1	1	1	1	0	1	NA	1	1	1	1	1	1	1	1	1	1	1	1	1	1	1	1	1	1	1	1	1	1	1	1	1	1
9584149	TGCAGAACAACCAGAAGAGGATTCAGATTATCAGAGAGCCCAAGAGGCGCGACGCTTCATGATTTATGT	18:G>T	18	Yes	1	NA	NA	1	1	1	1	1	NA	1	NA	1	0	1	NA	NA	1	0	1	NA	1	1	NA	1	1	2	NA	1	1	NA	NA	1	1	NA	1	0	1	NA	NA	NA	0	NA	NA	1	0
4399247	TGCAGAACAACCAGAAGATGATTCAGATTATCAAAGAGCCCAAGAGGCGCGACGCTTCATGATTTATGT	42:A>G	42	Yes	0	NA	NA	0	2	0	0	0	NA	0	NA	0	NA	0	NA	NA	0	NA	0	NA	0	0	NA	0	0	0	NA	0	0	NA	NA	0	0	NA	0	NA	0	NA	NA	NA	NA	NA	NA	0	NA
100031862	TGCAGTGTTTGTTCTTTCAACACTTCAGCAAATTGATCCTGTTGCTGGTCAAGTTGCGGCTCTTGTTCT	41:T>C	41	Yes	0	0	0	0	0	0	0	0	0	0	0	0	0	0	0	0	0	0	0	0	0	0	0	0	0	0	0	0	0	0	0	0	0	0	0	0	0	0	0	0	2	0	0	0	0
100061951	TGCAGTACTAGGAAGTGACTCCTAATGGGGTTTGTTGTATGATTGGAACATAAGACAAATGCAGAAACA	41:A>G	41	Yes	1	1	1	1	1	1	1	1	1	1	1	1	1	1	1	1	1	NA	NA	1	1	1	1	NA	1	1	1	1	1	NA	1	1	1	1	1	1	1	1	0	1	1	1	NA	1	NA
100061952	TGCAGTACTAGGAAGTGACTCCTAATGGGGTTTGTTGTATGGTTGGAACATAAGACAAATGCAGAAACA	61:C>T	61	Yes	0	0	0	0	0	0	0	0	0	0	0	0	0	0	0	0	0	NA	NA	0	0	0	0	NA	0	0	0	0	0	NA	0	0	0	0	0	0	0	0	NA	0	0	0	NA	0	NA
6062800	TGCAGTTCATGGGTCAAACCAACCAAAGATTGAAGGCAAAAGAGAGATTATGGCAGGATTTTTTCTTTC	49:A>G	49	Yes	0	0	0	0	0	0	0	0	0	0	0	0	0	0	NA	NA	NA	NA	NA	NA	0	0	NA	0	NA	NA	0	0	0	0	NA	0	0	NA	1	1	0	0	0	0	1	0	NA	NA	0
6062800	TGCAGTTCATGGGTCAAACCAACCAAAGATTGAAGGCAAAAGAGAGATTATGGCAGGATTTTTTCTTTC	8:A>T	8	Yes	0	0	0	0	0	0	0	0	0	2	0	0	2	0	1	1	1	1	1	1	0	0	1	0	1	1	2	0	0	0	1	0	0	1	NA	NA	0	0	0	0	NA	2	1	1	0
9590800	TGCAGTCACGGTCACATTGGCCACATTTCGCAATTGTGTGGTAAAGCAGCCACAATTACAGATCGGAAG	7:A>G	7	Yes	1	1	1	NA	NA	1	1	1	1	1	1	1	1	1	1	1	1	1	1	1	NA	NA	1	1	1	1	1	1	NA	NA	1	NA	NA	1	0	0	1	1	NA	NA	0	NA	1	1	1
100073797	TGCAGTCGCGGTCACATTGGCCACATTTCGCAATTGTGTGGTAAAGCAGCCACAATTACAGATCGGAAG	46:C>T	46	Yes	0	0	0	NA	NA	0	0	0	0	0	0	0	0	2	0	0	0	0	0	0	NA	NA	0	0	0	0	0	0	NA	NA	0	NA	NA	0	NA	NA	0	0	NA	NA	NA	NA	0	0	0
6114938	TGCAGTCGTGGTCACATTGGCCACATTTCGCAATTGTGTGGTAAAGCAGCCACAATTACAGATCGGAAG	8:T>C	8	Yes	1	1	1	0	0	1	1	1	1	2	1	1	1	0	1	1	1	1	1	1	0	0	1	1	1	1	2	0	0	0	1	0	0	1	NA	NA	1	1	0	0	NA	0	1	1	1
6103439	TGCAGAGGAAATTTTCCCACTAGAGCTTGTAGTGGAGTTCGTACTTGACCCTCTTCCATGGTCGGGCCC	67:C>T	67	Yes	0	1	0	0	0	NA	NA	1	NA	0	0	1	0	0	0	0	0	0	0	0	0	0	0	1	0	0	0	0	0	0	0	0	0	0	NA	NA	NA	2	0	0	NA	0	0	0	0
6103439	TGCAGAGGAAATTTTCCCACTAGAGCTTGTAGTGGAGTTCGTACTTGACCCTCTTCCATGGTCGGGCCC	11:T>A	11	Yes	0	NA	0	0	0	NA	NA	NA	NA	0	0	NA	0	0	0	0	0	0	0	0	0	0	0	NA	0	0	0	0	0	0	0	0	0	0	NA	NA	NA	0	0	0	NA	0	0	0	0
6060556	TGCAGCATTATAATATCATGAGAGGCCCAGGTTCAAAATAAGTGTCAGCATCATCAGTGAGTTGATCTT	55:A>G	55	Yes	0	0	0	0	0	NA	NA	0	NA	0	0	0	0	0	0	0	0	0	0	0	0	0	0	0	0	0	0	0	0	0	0	0	0	0	0	0	NA	0	0	0	0	0	0	0	0
9586981	TGCAGTTAGCAATGATGCCACTGGAAAGGGAACAAGTACAAGTGCTGAGGACAAGAGTAGTGGTGGATG	19:A>C	19	Yes	0	1	0	0	0	0	0	1	0	0	0	1	0	0	0	0	0	0	0	0	0	0	0	1	0	0	0	0	0	0	0	0	0	0	NA	0	0	0	0	0	NA	0	0	0	0
9586981	TGCAGTTAGCAATGATGCCACTGGAAAGGGAACAAGTACAAGTGCTGAGGACAAGAGTAGTGGTGGATG	57:T>G	57	Yes	0	NA	0	0	0	0	0	NA	0	0	0	NA	0	0	0	0	0	0	0	0	0	0	0	NA	0	0	0	0	0	0	0	0	0	0	1	2	0	0	0	0	1	0	0	0	0
9586981	TGCAGTTAGCAATGATGCCACTGGAAAGGGAACAAGTACAAGTGCTGAGGACAAGAGTAGTGGTGGATG	60:T>C	60	Yes	0	NA	0	0	0	0	0	NA	0	0	0	NA	0	2	0	0	0	0	0	0	0	0	0	NA	0	0	0	0	0	0	0	0	0	0	NA	0	0	0	0	0	NA	0	0	0	0
9581377	TGCAGACCTCAGTGTTTTTATCACTGAGCAGGTTGTGTGTGCCTATAATATACAACAGTGTTGATGTTG	12:T>C	12	Yes	0	1	0	0	0	1	1	1	1	0	0	1	0	0	0	0	0	0	0	0	0	0	0	1	0	0	0	0	0	0	0	0	0	0	1	1	1	0	0	0	1	0	0	0	0
9581378	TGCAGACCTCAGCGTTTTTATCACTGAGCAGGTTGTGTGTGCCTGTAATATACAACAGTGTTGATGTTG	44:G>A	44	Yes	1	NA	1	1	1	NA	NA	NA	NA	1	1	NA	1	1	1	1	1	1	1	1	1	1	1	NA	1	1	1	1	1	1	1	1	1	1	NA	NA	NA	1	1	1	NA	1	1	1	1
6059530	TGCAGACATTTCTAATAGCTAAAAACTTCAAGACTACCGATAAACTAAGGTGCCGCTGAAATTTATAGA	53:C>T	53	Yes	1	NA	0	0	0	NA	NA	NA	NA	2	0	NA	1	0	1	1	1	1	1	1	0	0	1	NA	0	1	2	0	0	0	1	0	0	1	NA	NA	NA	0	0	0	NA	1	1	1	NA
6059530	TGCAGACATTTCTAATAGCTAAAAACTTCAAGACTACCGATAAACTAAGGTGCCGCTGAAATTTATAGA	17:G>A	17	Yes	NA	1	0	0	0	1	1	1	1	0	0	1	NA	0	NA	NA	NA	NA	NA	NA	0	0	NA	1	0	NA	0	0	0	0	NA	0	0	NA	1	1	1	0	0	0	1	0	NA	NA	1
9582575	TGCAGCTTCAGTTCAACCACTGACAGTTCTGAGTAGTTGATCACTTGATATCATCACAGTTACAGATCG	51:C>T	51	Yes	1	1	1	1	1	0	0	1	0	1	1	1	1	1	1	1	1	1	1	1	1	1	1	1	1	1	1	1	1	1	1	1	1	1	NA	1	1	1	1	1	1	1	1	1	1
9582574	TGCAGCTTCAGTTCAACCACTGACAGTTCTGAGTAGTTGATCACTTCATATTATCACAGTTACAGATCG	46:C>G	46	Yes	1	1	1	1	1	NA	NA	1	NA	1	1	1	1	1	1	1	1	1	1	1	1	1	1	1	1	1	1	1	1	1	1	1	1	1	0	1	1	1	1	1	1	1	1	1	1
100035676	TGCAGTTCAAGGATCCTCTTTCAAAACAGCAGAGAATTTGCTCTCTCTACTGTCACTAGCCGGGGGAGA	32:A>T	32	Yes	1	1	1	1	1	1	1	1	1	1	1	1	1	1	1	1	1	1	1	1	1	1	1	1	1	1	1	1	1	1	1	1	1	1	1	1	1	1	1	1	1	1	1	1	1
9577281	TGCAGGTTACAGATGCTCCCGAGATTCATTCCAATGGTTTTCATGTAAAATTTGACATCAGTGATGGAC	67:A>G	67	Yes	NA	1	1	1	1	0	NA	1	NA	NA	NA	1	1	1	1	1	1	NA	1	NA	1	NA	1	1	1	1	1	1	1	NA	1	1	NA	1	NA	NA	0	NA	1	1	1	1	1	1	NA
6098277	TGCAGAAGACAGCTGCATTCAACTCGCTTTTTAGATATACTGCCACAGCTCTTTATAACATTCCTGTAG	41:G>A	41	Yes	0	0	0	0	0	0	0	1	0	0	0	1	0	0	0	0	0	0	0	0	0	0	0	1	0	0	0	0	0	0	0	0	0	0	1	1	0	0	0	0	1	0	0	0	0
100045354	TGCAGCCCAAATTTGTAATATTTTATCTTATAGAAGGCTTACCTTTACAGATCGGAAGAGCGGTTCAGC	40:A>G	40	Yes	1	0	0	0	0	0	0	1	0	0	0	1	0	0	0	0	0	0	0	0	0	0	0	1	0	0	0	0	0	0	0	0	0	2	1	1	2	0	0	0	1	0	0	0	0
6062500	TGCAGTGCAGAAGAGACTTTTGTCTCTAGGATAGCAAATCTATTGCTGTATTGTGTGTAATTTACGTGT	32:A>T	32	Yes	0	0	0	0	0	0	0	0	0	0	0	0	0	0	0	0	0	0	0	0	0	0	0	0	0	0	0	0	0	0	0	0	0	0	0	0	0	0	0	0	0	0	0	0	0
100066194	TGCAGACCATATTTCTAATAGCTAATATGTAACTTCGTAAAGCTGCCACATAGCAGTTATTACAATACA	55:G>T	55	Yes	0	1	1	1	1	NA	NA	0	NA	1	1	0	1	2	1	1	1	1	1	1	1	1	1	0	1	1	1	1	1	1	1	1	NA	NA	NA	NA	NA	NA	1	1	NA	1	1	1	NA
100066193	TGCAGACCATATTTCTAATAGCTAATATGTAACTTCGTAAAGCTGCCACATAGCATTTATTACAAAACA	15:T>A	15	Yes	NA	0	0	0	0	NA	NA	NA	NA	0	0	NA	0	0	0	0	0	0	0	0	0	0	0	NA	0	0	0	0	0	0	0	0	NA	NA	1	1	NA	NA	0	0	1	0	0	0	NA
100066193	TGCAGACCATATTTCTAATAGCTAATATGTAACTTCGTAAAGCTGCCACATAGCATTTATTACAAAACA	38:A>G	38	Yes	NA	0	0	0	0	NA	NA	NA	NA	0	0	NA	0	0	0	0	0	0	0	0	0	0	0	NA	0	0	0	0	0	0	0	0	NA	NA	NA	NA	NA	NA	0	0	NA	0	0	0	NA
9588140	TGCAGACCATATTTCTAATAGCTAATATGTAACTTCGTAAAGCTGCCACATAGCATTTATTACAATACA	65:T>A	65	Yes	NA	1	1	1	1	0	0	NA	0	1	1	NA	1	1	1	1	1	1	1	1	1	1	1	NA	1	1	1	1	1	1	1	1	NA	NA	NA	NA	0	NA	1	1	NA	1	1	1	0
6086729	TGCAGAAAATGAGAATGGAGCTCAAATACCGTCCGTAATTTATTCCAATTGCTTTATTTGTCTTTCCTT	43:T>A	43	Yes	0	0	0	0	0	1	1	0	1	0	0	0	0	0	0	0	0	0	0	0	0	0	0	0	0	0	0	0	0	0	0	0	0	0	1	1	1	0	0	0	1	0	0	0	0
6061306	TGCAGGACTGGGTCTCACAAAATGCATCACAAATTGCTACTGAACTATGTGGCTTTGTCACAATTTTAT	11:G>A	11	Yes	0	0	0	0	0	0	0	0	0	0	0	0	0	0	0	0	0	0	0	0	0	0	0	0	0	0	0	0	0	0	0	0	0	0	0	0	0	0	0	0	1	0	0	0	0
6120094	TGCAGTAGTATCACCAGTTTACTATGTCATGTTTACGACACTGACCATCTTTGCCAGCATGATCATGTT	48:C>A	48	Yes	0	0	0	0	0	0	0	1	0	0	0	1	0	0	0	0	0	0	0	0	0	0	0	1	0	0	0	0	0	0	0	0	0	0	0	0	0	0	0	0	0	0	0	0	0
6060336	TGCAGCACAGTTGGGTGATTCAAATCCTGTAACAAAAAATACCTATTCCATATACTTCTCCACACTCAT	7:C>T	7	Yes	NA	NA	NA	0	0	0	0	NA	0	0	NA	NA	0	0	0	0	0	0	0	0	0	NA	0	NA	NA	0	0	NA	NA	NA	0	NA	0	0	NA	NA	0	NA	0	NA	NA	0	0	NA	NA
9588398	TGCAGCACCCGGGGGATAGAAATAGATTCCAGAATTTCTTGATGCATTCTTTTTCTTATTTACAAACAA	48:C>A	48	Yes	NA	1	0	1	1	0	0	NA	0	2	0	NA	0	0	0	0	0	0	0	0	2	0	0	NA	0	0	2	0	0	0	0	0	1	0	NA	NA	0	0	1	1	NA	0	0	0	0
6115027	TGCAGTTCCTCACATGTATGGTGGTAAAGAGGGTTTTTGTGCAGACGTGATTACAGATCGGAAGAGCGG	46:G>T	46	Yes	0	0	0	0	0	NA	NA	0	NA	0	0	0	0	0	0	0	0	0	0	0	0	0	0	0	0	0	0	0	0	0	0	0	0	0	1	1	0	0	0	0	1	0	0	0	0
6115027	TGCAGTTCCTCACATGTATGGTGGTAAAGAGGGTTTTTGTGCAGACGTGATTACAGATCGGAAGAGCGG	16:T>C	16	Yes	0	0	0	0	0	1	1	0	1	0	0	0	0	0	0	0	0	0	0	0	0	0	0	0	0	0	0	0	0	0	0	0	0	0	NA	NA	0	0	0	0	NA	0	0	0	0
9578160	TGCAGCTTCCATAGTCCTGTCAAAATTCTTCTCCAGAAGTCCGGGCATTCCATCAACTCTAGGATGAAA	34:A>T	34	Yes	0	0	1	0	0	0	0	0	0	NA	1	NA	0	0	0	0	0	NA	0	0	0	1	0	0	0	0	0	1	1	NA	0	1	0	0	0	0	0	0	0	0	0	NA	0	1	0
100057338	TGCAGAAGTTCAATCAAATGCCATGATTACCAATCATGTACTTCACAGTTACAGATCGGAAGAGCGGTT	13:T>C	13	Yes	0	0	0	0	0	0	0	0	0	0	0	0	0	0	0	0	0	0	0	0	0	0	0	0	0	0	0	0	0	0	0	0	0	0	NA	0	0	0	0	0	0	0	0	0	0
100057338	TGCAGAAGTTCAATCAAATGCCATGATTACCAATCATGTACTTCACAGTTACAGATCGGAAGAGCGGTT	44:A>G	44	Yes	2	0	0	0	0	0	0	0	0	0	0	0	0	0	0	0	0	0	0	0	0	0	0	0	0	0	0	0	0	0	0	0	0	0	1	2	2	0	0	0	0	0	0	0	0
6088210	TGCAGCACTCTCACAAACCACATTTCTATCGCCGGGGAAACTTATATTTGTCCTGTGATGATGATCGAG	31:C>A	31	Yes	0	0	0	0	0	0	0	0	0	0	0	0	0	0	0	0	0	0	0	0	0	0	0	0	0	0	0	0	0	0	0	0	0	0	0	0	0	0	0	0	0	0	0	0	0
9590900	TGCAGCATCTGGTTATCAGTGCCAGACAAGAGCATGAGTTCTTCATAATGCTGTTGTGTAACACCATAG	12:T>C	12	Yes	1	NA	NA	NA	1	NA	NA	NA	NA	0	NA	NA	0	0	0	0	0	0	0	NA	1	NA	0	NA	NA	NA	2	NA	NA	NA	0	NA	2	0	NA	1	NA	NA	NA	NA	NA	0	0	0	NA
9590900	TGCAGCATCTGGTTATCAGTGCCAGACAAGAGCATGAGTTCTTCATAATGCTGTTGTGTAACACCATAG	35:G>A	35	Yes	1	1	1	1	1	1	1	1	1	2	1	1	0	0	0	0	0	0	0	1	1	1	0	1	1	1	0	1	1	1	0	1	0	0	1	1	1	1	1	1	1	0	0	0	1
100070488	TGCAGCATCTGGTTATCAGTGCCAGACAAGAGCATAAGTTCTTCATAATGCTGTTGTGTAACACCATAG	42:T>G	42	Yes	0	0	0	0	0	0	0	0	0	0	0	0	NA	NA	NA	NA	NA	NA	NA	0	0	0	NA	0	0	0	NA	0	0	0	NA	0	NA	NA	0	0	0	0	0	0	0	NA	NA	NA	0
9576886	TGCAGGAGAAGAGCATTGGTGAATGTTCAAGTAGAGAGTCCTGCGATTCTGTTTTTCAATCAGTTTGTG	61:A>T	61	Yes	0	1	1	1	1	1	1	0	1	1	1	0	1	1	1	1	1	1	1	1	1	1	1	0	1	1	1	1	1	1	1	1	1	1	1	1	1	1	1	1	0	1	1	1	1
9580908	TGCAGAGGTACCAAGAAAAAGAAAAACATGTAATACATTAGAGTAAAGTAATGAATTACAGATCGGAAG	20:G>T	20	Yes	0	1	1	1	1	NA	0	NA	0	1	1	0	1	1	1	1	1	1	1	NA	NA	1	1	0	1	1	NA	1	1	1	NA	1	NA	NA	NA	NA	0	1	1	1	0	NA	NA	NA	NA
6090806	TGCAGTTTCAGAACAATCAAAGCCTTCATCCAATTCGTCAAAAAAGAAGTCTAGGAAATAGGTAGGATT	53:G>A	53	Yes	NA	0	0	0	0	NA	NA	0	NA	0	0	0	0	0	0	0	0	0	0	0	0	0	0	NA	0	0	0	0	0	0	0	0	0	0	0	0	NA	0	0	0	NA	0	2	0	0
100061239	TGCAGCTGCTGCTAGCCACCCACATACCGCAGTCGATTCTCTGGCTAAGATACTGGATATTCAACATAT	57:T>C	57	Yes	NA	0	0	0	0	NA	NA	NA	NA	0	0	NA	0	0	0	0	0	0	0	0	0	0	0	NA	0	0	0	0	0	0	0	0	0	0	NA	1	NA	0	0	0	NA	0	0	0	0
9586326	TGCAGCTGCTGCTAGCCACCCACATACCGCAGCCGATTCTCTGGCTAAGATACTGGATATTCAACATAT	32:C>T	32	Yes	NA	1	1	1	1	0	0	0	0	1	1	0	1	1	1	1	1	1	1	1	1	1	1	NA	1	1	1	1	1	1	1	1	1	1	0	NA	0	1	1	1	0	1	1	1	1
9576049	TGCAGCAATCGAAGCCCTGGCTAAGAAAACAATCTTGGACTTATCAAGGAACTTACCAGCAAACTGTGC	10:G>T	10	Yes	NA	1	1	1	1	0	0	1	0	1	1	1	1	1	1	1	1	1	1	1	1	1	1	NA	1	1	1	1	1	1	1	1	1	1	1	1	0	1	1	1	NA	1	1	1	1
4401134	TGCAGCATTCCAACCAGTGCCAGTGTAACATGTCACTTCTCTTCTTCGCTCCCGTCCGCATACGATTAC	46:C>T	46	Yes	1	0	0	0	0	NA	NA	1	NA	0	0	NA	0	0	0	0	0	0	0	0	0	0	0	1	0	0	NA	0	0	0	0	0	NA	0	NA	NA	NA	0	0	0	NA	NA	NA	0	0
9582410	TGCAGCTAAAATTGAATCTAGTTTCTCAATGCCTGACAATCTACAACAAGAACAAAATCTACAAGAAAA	33:T>A	33	Yes	1	0	1	1	0	0	0	1	1	1	1	1	1	1	1	1	1	1	1	1	1	1	1	1	1	1	1	1	1	1	1	1	1	1	1	1	1	1	0	1	1	1	1	1	1
9582924	TGCAGGGCATAAGTGCACAATAAAGTGAGGCAAAATGATCAGGTAAATTATAAATGGAGTTACTCACAT	15:C>A	15	Yes	1	NA	1	1	1	0	0	NA	0	1	NA	NA	1	1	1	1	1	1	1	1	1	1	1	NA	1	1	1	1	1	1	1	1	NA	1	1	1	0	1	1	NA	1	1	1	NA	NA
9582923	TGCAGTGCATAAGTGAACAATAAAGTGAGGCAAAATGATCAGGTAAATTATAAATGGAGTTACTCACAT	5:T>G	5	Yes	1	NA	1	1	1	NA	NA	0	NA	1	NA	NA	1	1	1	1	1	1	1	1	1	1	1	NA	1	1	1	1	1	1	1	1	NA	1	1	1	NA	1	1	NA	1	1	1	NA	NA
9576875	TGCAGGACGATAGAAAGACATAAAAGCCCTTTACACATACCAGTAATAACAACATCTCATCCTATAAAA	59:T>C	59	Yes	1	0	0	1	1	1	1	1	1	2	1	1	0	0	0	0	0	0	0	1	1	1	0	1	0	0	0	1	1	1	0	1	0	0	1	1	1	0	1	0	1	0	0	0	0
100034451	TGCAGGATATCTTGCTGGAGAGTTCCACTCTTTCGCAGCCTGTCCTTTCGCGGCTTCAGCCGCAGGCAA	61:G>A	61	Yes	0	0	0	0	0	0	0	0	0	0	0	0	0	0	0	0	0	0	0	0	0	0	0	0	0	0	0	0	0	0	0	0	NA	0	0	0	0	0	0	0	0	0	0	0	0
6098594	TGCAGACATCAAGAGAGAAAAAGGGAAAGTCAAGAACAGACCATTCTGGATACAACTGGTATGTTGCTC	60:A>G	60	Yes	0	0	0	0	0	0	0	0	0	0	0	0	0	0	0	0	0	0	0	0	0	0	0	NA	0	0	0	0	0	0	0	0	0	0	0	0	0	0	0	0	0	0	0	0	0
9581444	TGCAGAGACTGGCTGTCCAATCCTGATAGTAGTGACTGATGCAGTGTATGCGTTGCGGACTTTCGTTCG	55:C>T	55	Yes	1	0	0	0	0	0	0	1	0	0	NA	1	0	0	0	0	0	0	0	NA	0	NA	0	1	0	0	0	NA	NA	NA	0	NA	0	0	1	1	0	NA	0	0	0	0	0	0	NA
9581444	TGCAGAGACTGGCTGTCCAATCCTGATAGTAGTGACTGATGCAGTGTATGCGTTGCGGACTTTCGTTCG	65:T>C	65	Yes	NA	0	0	0	0	0	0	NA	0	0	1	NA	0	0	0	0	0	0	0	1	2	1	0	NA	0	0	0	1	1	1	0	1	0	0	NA	0	0	1	0	0	0	0	0	0	1
9577729	TGCAGTGGTAATGGCTAGACTCACTTCTCTGAAAATGGAGACACAGGTATGTCACAAGCTGTGTAATTA	43:C>G	43	Yes	1	1	1	1	1	1	1	1	1	1	1	1	1	1	1	1	1	1	1	1	1	1	1	1	1	1	1	1	1	NA	1	1	1	1	1	1	NA	1	1	1	1	1	1	1	1
100049398	TGCAGAAAGGGCCTTCTGTTGCTGATACTGTTATAGGAGAAGGGAACACAACAGCTTGGAAACTGTGTG	28:T>C	28	Yes	0	0	0	0	0	0	0	0	0	0	0	0	0	0	0	0	0	0	0	0	0	0	0	0	0	0	0	0	0	0	0	0	0	0	0	0	2	0	0	0	0	0	0	0	0
6074366	TGCAGCAACTAAGCAGGAGTCTGTGCCAATGACCATTGATAGTAAAGCTTACAGATCGGAAGAGCGGTT	24:G>A	24	Yes	1	0	0	0	0	1	1	1	1	2	0	1	0	0	0	0	0	0	0	0	0	0	0	1	0	0	0	0	0	0	0	0	0	0	1	1	1	0	0	0	1	0	0	0	0
6117629	TGCAGTGCAACAAAGAATTCCACATGGTAATGAAAATATTCTTCGCTAGCCTAAAACAATTACAGATCG	26:G>A	26	Yes	0	1	0	0	0	0	0	0	0	2	0	0	0	0	0	0	0	0	0	0	0	0	0	0	0	0	2	0	0	0	2	0	0	0	0	0	0	0	0	0	0	0	0	0	1
100066963	TGCAGCGGCAGCGACTTGAACGTTGGTGCGGTGACAACTTTGAGCGGTCCGTAGAGGGAAGAGGCTTTC	12:G>A	12	Yes	1	NA	1	1	1	0	0	1	0	1	1	1	1	1	1	1	1	1	1	1	1	1	1	1	1	1	1	1	1	1	1	1	1	1	1	1	NA	1	1	1	1	1	1	1	NA
9588556	TGCAGCGGCAGCAACTTGAACATCGGTGCGGTGACAACTTTGAGTGGTCCGTAGAGGGAAGAGGCTTTC	44:T>C	44	Yes	1	0	1	1	1	NA	NA	1	NA	1	1	1	1	1	1	1	1	1	1	1	1	1	1	1	1	1	1	1	1	1	1	1	1	1	1	1	NA	1	1	1	1	1	1	1	NA
9588555	TGCAGCGGCAGCGACTTGAACGTCGGTGCGGTGACAACTTTGAGCGGTCCGTAGAAGGAAGAGGCTTTC	55:A>G	55	Yes	1	NA	1	1	1	NA	NA	1	NA	2	1	1	1	1	1	1	1	1	1	1	1	1	1	1	1	1	2	1	1	1	1	1	1	1	1	1	NA	1	1	1	1	1	1	1	0
100032377	TGCAGAATTATGGAGAACATTTGTTGTCCCATAAAATGTATCACTCCATGTGTCATGAGCTGTATTGGT	59:C>T	59	Yes	0	0	0	0	0	0	0	0	0	0	0	0	0	0	0	0	0	0	0	0	0	0	0	0	0	0	0	0	0	0	0	0	0	0	0	0	0	0	0	0	0	0	0	0	0
9586320	TGCAGCTGCCACATCTTTGTGGCGGCCATATCAATAGGTTTACTCCTAGTTCCTTATTTTCCCAATTGA	30:T>C	30	Yes	0	0	NA	NA	NA	0	2	0	2	0	NA	0	NA	0	0	0	0	NA	NA	NA	0	NA	0	NA	0	NA	0	NA	NA	NA	NA	NA	0	0	NA	NA	NA	NA	0	0	NA	0	NA	0	0
6086792	TGCAGAAAGCTGAAATTCAGCTTTTTTTGAGAAGCTATATTTTTCAGCTTCTCAAAAAATCCCTTTTGC	50:C>T	50	Yes	0	0	0	0	0	0	0	0	0	0	0	0	0	0	0	0	0	0	0	0	0	0	0	0	0	0	0	0	0	0	0	0	0	0	0	0	0	0	0	0	0	0	0	0	0
6104236	TGCAGCTGCTTCTTGTTTGTAAAAGCACAGCAAAAAAATGTGCAAGTGCCAGGAGTGATTTTTCAATCT	34:A>C	34	Yes	1	1	1	1	0	1	1	1	1	1	1	1	1	1	1	1	1	1	1	1	2	1	1	1	1	1	1	1	1	1	1	1	1	1	1	1	1	1	1	1	1	1	1	1	1
6112519	TGCAGGAGGTAAGTGGTCATGGCATGTGATTACTGTGCAATCATGTAACAATTAGATAACTTTTTACAG	21:G>T	21	Yes	0	0	0	0	0	0	0	0	0	0	0	0	0	0	0	0	0	0	0	0	0	0	0	0	0	0	0	0	0	0	0	0	0	0	0	1	0	0	0	0	0	0	0	0	0
100036655	TGCAGTAGTGATGATCATAGAGATTCAACAAGGTTTTACTTTGGTTGTCGACTGCCTAACAAAACCTTT	26:A>G	26	Yes	1	NA	0	NA	0	1	1	1	1	NA	0	1	NA	1	NA	NA	NA	NA	NA	NA	0	0	NA	1	NA	0	NA	0	0	0	NA	NA	NA	NA	1	0	1	NA	NA	NA	0	NA	NA	NA	NA
6086633	TGCAGTATCATATGATATACACAATATCTTCAGTATTTAGACTCTGGTTCTTTATTGGCATATTTACAG	66:C>A	66	Yes	0	0	0	0	0	0	0	0	0	0	0	0	0	0	0	2	0	0	0	0	0	0	0	0	0	0	0	0	0	0	0	0	0	0	0	0	0	0	0	0	0	0	0	0	0
100033195	TGCAGCAAAAGAGTATTAGGTTCCGTAAAGGTGGAGATATGGAGAGAAGTATTTTTATATATGATCTTA	35:G>A	35	Yes	NA	0	NA	0	NA	NA	NA	0	NA	0	NA	0	0	0	0	0	0	0	NA	NA	0	0	0	0	0	NA	0	NA	NA	NA	0	0	0	0	0	0	NA	0	0	0	0	0	0	0	NA
9577677	TGCAGTGCCTTACTTCCGTCCAACCTGAAGCGACACATGGCTCACCATGGAGAGTTTTCTTGTTCCGTA	28:A>C	28	Yes	1	0	NA	0	NA	NA	NA	1	NA	0	NA	1	0	0	0	0	0	0	0	NA	0	0	0	1	NA	NA	0	NA	NA	NA	0	0	0	0	1	1	NA	0	0	0	1	0	0	0	0
9585866	TGCAGATTATTTTTATACGAAGTTCCTGCATATGGTGTAAAATACTCTTCTCTTTCCTCCAACCTGTAC	29:A>T	29	Yes	1	1	0	1	1	1	1	1	1	1	0	1	0	1	1	1	1	1	1	1	1	2	1	1	1	0	1	0	0	0	1	1	1	1	1	1	NA	1	1	1	1	1	1	1	1
100060496	TGCAGATTATTTTTATACGAAGTTCCTGCTTAGGGTGTAAAATACTCTTCTCTTTCCTCCAACCTGTAC	68:C>A	68	Yes	0	0	NA	0	0	0	0	0	0	0	NA	0	NA	0	0	0	0	0	0	0	0	0	0	0	0	NA	0	NA	NA	NA	0	0	0	0	0	0	1	0	0	0	0	0	0	0	0
9585867	TGCAGATTATTTTTATACGAAGTTCCTGCTTAGGATGTAAAATACTCTTCTCTTTCCTCCAACCTGTAC	34:A>G	34	Yes	1	1	NA	1	1	1	1	1	1	1	NA	1	NA	1	1	1	1	1	1	1	1	1	1	1	1	NA	1	NA	NA	NA	1	1	1	1	1	1	NA	1	1	1	1	1	1	1	1
9575392	TGCAGACTATTTTAGAGATAGAAATCAGGACAAAATCTAAAAGAAACTTTTTGTAGTACTGGTTTATTG	28:G>A	28	Yes	0	1	1	1	1	0	0	1	0	1	1	1	1	1	NA	1	1	1	1	1	1	1	1	1	1	1	1	1	1	1	1	1	1	1	0	0	0	1	1	1	1	1	1	1	0
6059721	TGCAGAGCATTCAGGTAAGTACCACTACTTTTTCTCTAGTTGATTTAGCATGGTTTTCTACGCCAAGTT	36:T>G	36	Yes	0	0	0	0	0	0	0	1	0	0	0	1	0	0	0	0	0	0	0	0	0	0	0	1	0	0	0	0	0	0	0	0	0	0	0	0	0	0	0	0	1	0	0	0	0
6059561	TGCAGACGGGCTGACCCTTCACAGGGTACGGTTCCTACATCTTCTCAATTGGAGCCATTGGATGTTGTT	40:C>A	40	Yes	NA	NA	0	0	0	NA	NA	NA	NA	0	NA	NA	NA	0	0	0	0	0	0	0	0	0	0	NA	0	0	0	0	0	0	NA	NA	0	0	1	0	NA	0	0	0	NA	0	0	0	NA
6062355	TGCAGTCTATGAGGAGACGTGTGGATTACTTTTGAGCAGCTAATGGACAGTACAGAGGAGCAACGATAC	12:G>A	12	Yes	NA	NA	0	0	0	NA	1	NA	NA	0	NA	NA	NA	0	0	0	0	0	0	0	0	0	0	NA	NA	0	0	0	0	0	NA	NA	0	0	NA	0	0	0	0	0	NA	0	0	0	1
6062355	TGCAGTCTATGAGGAGACGTGTGGATTACTTTTGAGCAGCTAATGGACAGTACAGAGGAGCAACGATAC	52:C>T	52	Yes	NA	NA	0	0	0	NA	NA	NA	NA	0	NA	NA	NA	0	0	0	0	0	0	0	0	0	0	NA	NA	0	0	0	0	0	NA	NA	0	0	1	0	0	2	0	0	NA	0	0	0	NA
6096662	TGCAGTATCAAATGTCCATTTTCAATGCTCTTCCCATTACAGATCGGAAGAGCGGTTCAGCAGGAATGC	13:G>T	13	Yes	0	0	0	0	0	0	0	1	0	0	0	1	0	0	0	0	0	0	0	0	0	0	0	1	0	0	0	0	0	0	0	0	0	0	1	1	0	0	0	0	1	0	0	0	0
100033666	TGCAGCCAATATCACCGTCGGACCAACGCGAGCAGAGGCACGTGACACGACCGGTTCCGTTGCACGTGG	29:G>C	29	Yes	0	0	0	0	0	0	0	0	0	0	0	NA	0	0	0	1	1	0	0	0	0	0	0	NA	0	0	0	NA	0	0	0	0	0	0	0	0	0	0	0	0	0	0	0	0	0
9577031	TGCAGGCGTATCTAATCTCTTTAGAGGGAATAAAGAGAAAAAACTAGCACTATCAATTATCAAGGCTAA	20:T>A	20	Yes	NA	1	1	1	1	1	1	NA	NA	1	1	0	1	1	1	NA	1	1	1	1	1	1	1	0	1	1	1	1	1	1	NA	1	1	1	0	0	1	1	1	1	0	1	NA	1	NA
9575560	TGCAGAGGGTTACACCATCCCCAATAGAAACAATTGTTGATTCAATGCGAGTATCATTTGCAATATAGG	43:A>T	43	Yes	0	1	1	1	1	1	1	0	1	1	NA	NA	1	1	1	NA	1	1	1	1	1	1	1	NA	1	1	1	1	1	1	NA	NA	NA	1	0	0	1	1	1	1	NA	1	NA	NA	1
9581350	TGCAGACATAGCAACACATCAAATGCATTTAGAGGGAAAAAATATAAAATTTCAATCAAACATCTGTAG	63:C>G	63	Yes	NA	1	1	1	1	1	1	0	1	NA	NA	NA	NA	1	1	1	1	NA	1	1	1	1	NA	NA	1	1	1	1	NA	NA	1	1	1	1	0	NA	1	1	1	1	0	1	1	NA	1
100049875	TGCAGACATAGCAACACATCAAATGCATTTAGAGGGAAAAGATATAAAATTTCAATCAAACATCTGTAG	40:G>A	40	Yes	0	1	1	1	1	1	1	NA	1	NA	NA	NA	NA	1	1	1	1	NA	1	1	1	1	NA	NA	1	1	1	1	NA	NA	1	1	1	1	NA	NA	1	1	1	1	NA	1	1	NA	1
100035195	TGCAGTATGGATAGTATGCTGAAATACGACCCTCTTAGGTGCAGAAGTTGCATAAGGAAAGAACTGACA	45:A>C	45	Yes	1	0	0	0	0	0	0	0	NA	0	0	0	0	0	0	0	0	0	0	0	0	0	0	0	0	0	0	0	0	0	0	0	0	0	0	0	0	0	0	0	0	0	0	0	0
6089597	TGCAGGTATTGACACCCTACACGGTTTATCAGGAATGGTGTGGGCTATTGTAACTTTCCTGATTCCCTC	15:C>A	15	Yes	0	0	0	0	0	0	0	0	0	0	0	0	0	0	0	0	0	0	0	0	0	0	0	0	0	0	0	0	0	0	0	0	0	0	0	0	0	0	0	0	0	0	0	0	1
9578025	TGCAGTTTTCTTATAGGTTATGAACATTATCATTATTTGTCTTCTTTTACAGCCAAGCTAATTTCTTGT	24:C>A	24	Yes	0	0	1	1	1	0	0	0	0	1	1	0	1	2	1	1	1	1	1	1	1	1	1	0	1	1	1	1	1	1	1	1	1	1	0	0	0	1	1	1	0	1	1	1	0
6082180	TGCAGCAGCCAACCCAAGAACCACAACCACATCCTTCACTACATAGCTCATAGACTTCAATGGATCCTT	60:T>A	60	Yes	0	0	0	0	0	0	0	0	0	0	0	0	0	0	0	0	0	0	0	0	0	0	0	0	1	0	0	0	0	0	0	0	0	0	0	0	0	0	0	0	0	0	0	0	0
9576665	TGCAGCTGCCTATCTCAACCACTGGTTGGTTTGGCCTCTATATTGGGCTGCTCAAGGGACCATGTTCTG	9:C>T	9	Yes	0	0	1	1	NA	0	0	1	0	NA	1	1	1	1	1	1	1	1	1	1	1	1	1	1	1	1	NA	1	1	1	1	1	1	NA	1	0	0	0	1	1	1	1	1	1	0
100052227	TGCAGGGGAATACCATCCATTATAAGGTACTAGAATTGAAGAATGCAACAAATGCCCAACAACACTGTT	20:T>G	20	Yes	1	1	0	0	0	1	1	NA	1	NA	NA	NA	0	0	0	0	0	0	0	0	0	0	0	NA	0	0	0	0	0	0	0	0	NA	0	NA	1	1	1	0	0	NA	0	0	0	1
9582938	TGCAGGGGAATACCATCCATGATAAGGTACTAGAATCGAAGAATGCAACAAATGCCCAACAACACTGTT	36:C>T	36	Yes	NA	NA	1	1	1	NA	NA	NA	NA	NA	NA	0	1	1	1	1	1	1	1	1	1	1	1	0	1	1	1	1	1	1	1	1	NA	1	0	NA	NA	NA	1	1	0	1	1	1	NA
9576950	TGCAGGATCCTGACTTTCCTTCCTATTGATTTAGAAAATCGATGCTTGCATTCTTAGTATTACCTCTAC	55:A>G	55	Yes	NA	1	0	0	0	NA	NA	NA	NA	0	0	NA	0	0	0	0	0	0	0	0	0	0	0	NA	0	0	0	0	0	0	0	0	0	0	NA	NA	NA	1	0	0	NA	0	0	0	NA
9581980	TGCAGCACCATATCTAAATAGCATAGGTAGAAAGTAGCACAACAATCCCAGAAGCAGCATAAGCGAGTT	62:G>A	62	Yes	0	0	0	0	0	0	0	1	0	0	0	1	0	0	0	0	0	0	0	0	0	0	0	1	0	0	0	0	0	0	0	0	0	0	NA	0	0	0	0	0	1	0	0	0	0
9581980	TGCAGCACCATATCTAAATAGCATAGGTAGAAAGTAGCACAACAATCCCAGAAGCAGCATAAGCGAGTT	61:A>T	61	Yes	0	0	0	0	0	0	0	NA	0	0	0	NA	0	0	0	0	0	0	0	0	0	0	0	NA	0	0	0	0	0	0	0	0	0	0	1	0	0	0	0	0	NA	0	0	0	0
6107725	TGCAGAGTCATCCATTTGTCTGGATTGATCTTTTCCAGATTATTCTAACGCATGCATTACAGATCGGAA	46:A>G	46	Yes	1	0	0	0	0	1	1	1	1	0	0	1	0	0	0	0	0	0	0	0	0	0	0	1	0	0	0	0	0	0	0	0	0	0	0	NA	1	0	0	0	1	0	0	0	1
9580210	TGCAGTTTTTCTTGAGAATGAAAACTTCTATTCTACGCCTTTGCAATTACAGATCGGAAGAGCGGTTCA	45:A>G	45	Yes	1	1	1	1	1	1	1	NA	1	1	1	NA	1	1	1	1	1	1	1	1	1	1	1	NA	1	1	1	1	1	1	1	1	1	1	NA	1	1	1	1	1	NA	1	1	1	1
6089989	TGCAGTATAGGGTGGATACTGGCGGTAATAAGGAGGTGCTGGTACAGTGGGATAATTTGCCGGAGTGTG	13:G>A	13	Yes	NA	0	NA	0	0	NA	NA	NA	NA	0	NA	NA	0	0	NA	NA	0	NA	0	0	0	0	0	NA	0	NA	0	0	0	0	0	0	0	0	NA	NA	NA	NA	0	0	NA	0	0	NA	NA
6123917	TGCAGCAGGCTATGTGTTTGGAGAGTTGTGGTGGTCAGATGACAAGCATAAATTTACAGATCGGAAGAG	41:A>G	41	Yes	0	0	0	0	0	0	0	1	0	0	1	0	1	2	0	0	0	0	NA	0	0	0	0	1	0	0	0	0	0	0	0	0	0	0	NA	0	0	0	0	0	NA	0	0	0	0
9579830	TGCAGCTTTATGTTATTTTACACATGAGATTGCACCTCCAATAGACCTGTTACAGATCGGAAGAGCGGT	11:G>A	11	Yes	0	0	0	0	0	0	0	0	0	0	0	0	0	0	0	0	0	0	NA	0	0	0	1	0	0	1	0	0	0	0	0	1	0	0	NA	NA	0	0	0	0	NA	0	0	0	2
9576927	TGCAGGAGTAGTTTTTCCCAGGGAAAAGGAAATTACATCAACCCCATCACTTATACCAGCCTCAAAAGC	5:G>T	5	Yes	0	0	0	0	0	0	NA	1	0	0	1	NA	1	1	0	0	0	NA	NA	0	0	0	0	1	0	0	0	0	0	0	0	0	NA	0	NA	NA	0	0	0	0	NA	0	0	0	0
100066635	TGCAGCAAGTAGCATAAATAAGGATTGCATCCACATTCATTCCAACGGATCAATCTATATTTGGAATGA	21:G>A	21	Yes	0	0	0	0	0	NA	0	2	0	0	2	0	2	2	0	0	0	0	NA	0	0	0	0	0	0	0	0	0	0	0	0	0	0	0	NA	NA	0	0	0	0	NA	0	0	0	0
100072857	TGCAGGTTGCCATTGTATCACAAATATCCACAAATTGGTGTTTCACGTTCAATAATAGATCCTTTCTTC	19:A>G	19	Yes	NA	NA	0	NA	0	NA	NA	NA	NA	0	NA	0	1	NA	0	0	0	0	NA	0	0	NA	NA	NA	NA	NA	0	NA	NA	NA	NA	NA	NA	0	NA	NA	NA	NA	NA	NA	NA	0	0	0	NA
100072856	TGCAGCTTGCCATTTTATCACAAATATCCACAAATTGGTGTTTCACGTTCAATAATAGATCCTTTCTTC	5:C>G	5	Yes	NA	NA	1	NA	1	NA	NA	0	NA	1	0	1	0	0	1	1	1	1	NA	1	1	NA	NA	0	NA	NA	1	NA	NA	NA	NA	NA	NA	1	NA	NA	NA	NA	NA	NA	NA	1	1	1	NA
4402702	TGCAGCTTGCCATTGTATCACAAATATCCACAAATTGGTGTTTCACGTTCAATAATAGATCCTTTCTTC	15:T>A	15	Yes	0	0	0	0	0	0	0	1	0	0	1	0	1	1	0	0	0	0	1	0	0	0	0	NA	0	0	0	0	0	0	0	0	0	0	1	2	0	0	0	0	1	0	0	0	0
4402702	TGCAGCTTGCCATTGTATCACAAATATCCACAAATTGGTGTTTCACGTTCAATAATAGATCCTTTCTTC	14:G>T	14	Yes	0	0	0	0	0	0	0	1	0	0	1	0	1	1	0	0	0	0	NA	0	0	0	0	1	0	0	0	0	0	0	0	0	0	0	NA	0	0	0	0	0	NA	0	0	0	0
9590574	TGCAGCTTGCCATTGTATCGCAAATATCCACAAATTGGTGTTTCACGTTCAATAATAGATCATTTCTTC	61:A>C	61	Yes	NA	0	2	NA	1	NA	NA	NA	NA	1	0	1	NA	NA	2	2	2	1	0	2	1	NA	0	NA	0	NA	1	NA	NA	NA	0	NA	NA	1	0	NA	NA	NA	0	0	0	1	1	1	0
9591710	TGCAGTTTTGGGGCAAAGGAATGAAAATGTGTTCCATGTGATAAGCTATGCTAACAATGTTTTACAGAT	7:T>A	7	Yes	0	0	0	1	1	0	0	1	2	1	0	1	0	2	1	1	1	1	1	1	1	2	1	1	0	0	1	0	0	0	1	1	1	1	0	2	0	0	0	1	1	1	1	0	0
6113094	TGCAGTTTGCGGATGACACTGTAATTGTGTGTAAAATGTCATCTCCCAACTTGTGGACTGTCAAAAATT	61:C>A	61	Yes	0	0	0	0	0	0	0	1	0	0	0	1	0	0	0	0	0	0	0	0	0	0	0	1	0	0	0	0	0	0	0	0	0	0	1	NA	0	0	0	0	1	0	0	0	0
6113094	TGCAGTTTGCGGATGACACTGTAATTGTGTGTAAAATGTCATCTCCCAACTTGTGGACTGTCAAAAATT	36:T>C	36	Yes	2	0	0	0	0	0	0	NA	0	0	0	NA	0	0	0	0	0	0	0	0	0	0	0	NA	0	0	0	0	0	0	0	0	0	0	NA	1	0	0	0	0	NA	0	0	0	0
100039358	TGCAGTAAGATAGAGTAGAGCGCCAATAATACCTCGATATTTGGTGACAATCATTTTACGAGATTAGGA	59:G>A	59	Yes	1	NA	1	0	0	1	1	NA	1	0	1	NA	1	0	NA	NA	0	0	0	0	0	0	1	NA	0	1	NA	0	0	0	NA	0	NA	0	1	NA	NA	NA	0	0	NA	0	NA	1	NA
100050434	TGCAGATGATCCAGAAGGCTGAAAATTGTCCGTTGCTTATCTTCTCTGCCACAAAACATATGATCATCA	30:C>T	30	Yes	0	0	0	0	0	0	0	0	0	0	NA	0	0	0	0	0	0	0	0	0	0	0	0	0	0	0	0	0	0	0	0	0	0	NA	NA	0	1	0	0	0	0	0	0	0	0
100050435	TGCAGATGATCCAGAAGGCTGAAAATTGTCCGTTGCTTATCTTCTCTGCCACAAAACATATGCTCATCA	62:C>A	62	Yes	1	1	1	1	1	1	1	1	1	1	NA	1	1	1	1	1	1	1	1	1	1	1	1	1	1	1	1	1	1	1	1	1	1	NA	0	1	NA	1	1	1	1	1	1	1	1
6089298	TGCAGGATTGGAGGATTTGTATGAGAAGATGCTTGTCAAGATTCAGAATTTGACTAGGGATGTGGAGAA	34:G>A	34	Yes	1	0	0	0	0	1	1	NA	1	0	0	NA	0	0	0	0	0	0	0	0	0	0	0	NA	0	0	0	0	0	0	0	0	0	0	NA	1	1	0	0	0	NA	0	0	0	1
9583936	TGCAGTATAGCGTGTAGCACGCGGCAATAAAAACTGAACCTGTGCGTACCCATCTGAACCCAATTCGAA	7:T>C	7	Yes	NA	NA	NA	0	0	NA	NA	NA	NA	0	NA	NA	NA	0	0	0	0	0	0	0	0	0	NA	NA	0	NA	0	0	0	0	0	0	0	0	NA	0	NA	NA	NA	0	NA	NA	0	NA	NA
6117508	TGCAGTAAAAAGCTCTAGTTCATCCAAGGTGCCATAGACATTATCAATGATAGTTATTAGGGATGCCAG	14:C>A	14	Yes	0	0	0	0	0	0	0	NA	0	2	2	NA	0	0	0	0	0	0	0	0	0	0	0	1	0	0	0	0	0	0	0	0	0	0	NA	0	0	0	0	0	NA	0	0	0	0
6110031	TGCAGCATCTACATGGGAGATTAGAATTTTGAACACACCTGTGGCATCAAATAGCCCAAAATGTGTAGT	15:G>A	15	Yes	1	0	0	0	0	1	1	NA	1	0	NA	NA	0	0	0	0	0	0	0	0	0	0	0	NA	0	0	0	0	0	0	0	0	0	0	1	1	NA	0	0	0	1	0	0	0	1
6110031	TGCAGCATCTACATGGGAGATTAGAATTTTGAACACACCTGTGGCATCAAATAGCCCAAAATGTGTAGT	64:G>C	64	Yes	NA	2	0	0	0	NA	NA	NA	NA	0	NA	NA	0	0	0	0	0	2	0	0	0	0	2	1	0	0	0	0	0	0	0	0	0	0	NA	1	NA	0	0	0	1	0	0	0	NA
100034336	TGCAGGAATCTAAACTAAATGTAGTAAATAGACTTTTCACTAGGTAGACAATGATATATGTAGTATCAA	15:T>C	15	Yes	NA	1	1	1	1	NA	NA	NA	NA	1	1	NA	1	1	1	1	1	1	1	1	NA	1	1	NA	1	1	1	NA	1	1	1	1	1	1	0	NA	NA	1	1	1	0	1	1	1	NA
9579459	TGCAGAGAACTAGAGAGAAGGGAAAATGACCCCACAGGGACGTTTTCACACTTACAGATCGGAAGAGCG	34:C>T	34	Yes	0	1	1	1	1	0	0	1	0	1	1	1	1	1	1	1	1	1	1	1	1	1	NA	1	1	1	1	1	1	1	1	1	1	1	1	0	1	1	1	1	1	1	1	1	0
9579458	TGCAGAGAACTAGAGAGAAGGGAAAATGACCCCATAGGGACGTTTTCACACTTAATTACAGATCGGAAG	34:T>C	34	Yes	1	0	0	0	0	1	1	0	1	0	0	0	0	0	0	0	0	0	0	0	0	0	NA	0	0	0	0	0	0	0	0	0	0	0	0	1	0	0	0	0	0	0	0	0	1
6082002	TGCAGCACCAAGTCTAACTAAAAAAATGCCGAACCAGAAATCAGTTTTTATCAAGTACTAAAGCTTCAA	30:G>A	30	Yes	1	0	0	0	0	1	1	0	1	0	0	0	0	0	0	0	0	0	0	0	0	0	0	0	0	0	0	0	0	0	0	0	0	0	0	1	1	0	0	0	0	0	0	0	1
6062906	TGCAGTTGCAGAGGAAGAAACATTTGAAGCAGATACTTCTTCTCATTGTCACCAAATACATCGTGGACG	49:C>T	49	Yes	1	0	NA	0	0	1	1	0	1	0	NA	0	NA	0	0	0	0	0	1	0	0	0	NA	0	0	0	0	0	0	0	0	0	0	0	0	1	1	0	0	0	0	0	0	NA	1
100034112	TGCAGCTGCTATATAAGTAGGTTGATCGCCATTTTTTGAGTCTGCTACATGTGACAAATATTTTCTCTT	5:C>A	5	Yes	0	0	0	0	0	0	0	1	0	0	0	1	0	0	0	0	0	0	0	0	0	0	0	1	0	0	0	0	0	0	0	0	0	0	0	0	0	0	0	0	0	0	0	0	0
6088431	TGCAGCATTTCCTTCCTTAGAGATCACAAATTTGCTCTTAGTTCTTTGAGTCAGAAATGGACTGAACAT	68:T>C	68	Yes	0	0	0	0	0	0	0	0	0	0	0	0	0	0	0	0	0	0	0	0	0	0	0	0	0	0	0	0	0	0	0	0	0	0	0	0	0	0	0	0	0	0	0	0	0
9583147	TGCAGTAACACAAATCATAGGATATCACCTAAATCTTATGGTAACTGTTTCTAAATGGCCTAGATGAGT	12:A>C	12	Yes	NA	1	NA	1	1	NA	NA	1	NA	1	1	1	1	1	1	1	1	1	NA	1	1	1	NA	1	1	1	1	1	1	1	1	1	1	1	1	NA	NA	1	1	1	1	1	NA	1	NA
9583148	TGCAGTAACACACATCATAGGATATCACCTAAATCTTATGGTAACTGTTTCTAAATGGCTTAGATGAGT	59:T>C	59	Yes	NA	1	NA	1	1	0	0	1	0	1	1	1	1	1	1	1	1	1	0	1	1	1	NA	1	1	1	1	1	1	1	1	1	1	1	1	0	NA	1	1	1	1	1	NA	1	0
6088017	TGCAGCAAATCCATTCCTAAGAGGGTTGGGCTAGGATCATTACCCTAACTGATAATTGTGTTTACAGAT	36:T>C	36	Yes	NA	0	NA	0	0	1	1	0	1	0	NA	0	NA	0	0	0	0	0	1	0	0	0	NA	0	0	NA	0	0	0	0	0	0	0	0	0	1	NA	0	0	0	0	0	NA	0	1
6088017	TGCAGCAAATCCATTCCTAAGAGGGTTGGGCTAGGATCATTACCCTAACTGATAATTGTGTTTACAGAT	19:A>C	19	Yes	NA	0	NA	0	0	NA	NA	0	NA	0	1	0	1	0	0	0	0	0	NA	0	0	0	NA	0	0	1	0	0	0	0	0	0	0	0	0	NA	NA	0	0	0	0	0	NA	0	NA
6088017	TGCAGCAAATCCATTCCTAAGAGGGTTGGGCTAGGATCATTACCCTAACTGATAATTGTGTTTACAGAT	64:C>A	64	Yes	NA	0	NA	0	0	NA	NA	0	NA	0	NA	0	NA	0	0	0	0	0	NA	0	0	0	NA	0	0	1	0	0	0	0	0	0	0	0	0	NA	NA	0	0	0	0	0	NA	0	NA
9581381	TGCAGACCTTGAATTATTTTTTTCTGAAATTGGGTGTGAAAAGGTACAAATTTTCTAAAATTTAGATTT	61:T>C	61	Yes	0	1	1	1	1	0	0	0	0	1	1	0	1	1	1	1	1	NA	0	NA	1	1	1	0	1	1	1	NA	NA	1	1	1	1	1	NA	0	0	NA	1	1	0	1	1	1	NA
6120429	TGCAGGTACGCATAGAGAATGATATGAGGACTACACAAATTGTTATCTCAATGAGACAAGTGCTTAGGA	9:G>A	9	Yes	1	0	0	0	0	1	1	1	1	0	0	1	0	0	0	0	0	0	1	0	0	0	0	1	0	0	0	0	0	0	0	0	0	0	2	1	1	0	0	0	1	0	0	0	1
6120429	TGCAGGTACGCATAGAGAATGATATGAGGACTACACAAATTGTTATCTCAATGAGACAAGTGCTTAGGA	49:A>C	49	Yes	NA	0	0	0	0	0	NA	NA	NA	2	0	0	0	0	0	0	0	0	NA	0	0	0	0	NA	0	0	0	0	0	0	0	0	0	0	0	0	NA	0	0	0	NA	0	0	0	NA
9583943	TGCAGTCTTTCAACTTGAGATTTATAGAAATTGTCCCATATGTAGAACCACTAACTAAGTACTCTTACA	41:G>T	41	Yes	NA	1	NA	1	0	NA	NA	NA	NA	NA	1	NA	1	0	0	0	0	0	NA	0	1	1	1	NA	NA	1	0	1	1	1	1	1	NA	0	NA	NA	NA	1	1	1	NA	NA	0	NA	NA
9585091	TGCAGTTTTTTCTATATACAGAAGCAGTGTGAATATTTGTGAAAAGTTACAGATCGGAAGAGCGGTTCA	20:G>T	20	Yes	1	1	1	0	1	1	1	1	1	2	1	1	1	1	1	1	1	1	1	1	1	0	1	1	1	1	1	0	0	0	0	0	1	1	1	1	1	0	0	0	1	1	1	1	1
100058327	TGCAGTTTTTTCTATATACATAAGCAGTGTGAATATTTGTGAAAAGTTACAGATCGGAAGAGCGGTTCA	42:A>G	42	Yes	0	0	0	NA	0	2	0	0	0	2	0	0	0	0	0	0	0	0	0	0	0	NA	0	0	0	0	0	NA	NA	NA	NA	NA	0	0	0	0	0	NA	NA	NA	2	2	0	0	0
100033899	TGCAGCGGCTACGCGACCCAGCATTCAGGGTCCAAAGACGAACTTGAAGCTTGCTGCCATCTTGGAGAA	61:T>C	61	Yes	0	0	0	0	0	0	0	1	0	0	0	1	0	0	0	0	0	0	0	0	0	0	0	1	0	0	0	0	0	0	0	0	0	0	0	0	0	NA	0	0	0	0	0	0	0
6095715	TGCAGAGGGATTGGCCTAGCTTGTTACATGACACAATATCTTACAGATCGGAAGAGCGGTTCAGCAGGA	34:A>T	34	Yes	1	0	0	0	0	1	1	0	1	0	0	0	0	0	0	0	0	0	1	0	0	0	0	0	0	0	0	0	0	0	0	0	0	0	1	1	1	0	0	0	1	0	0	0	1
9577644	TGCAGTGAGTTAGTGCTTCATGTGTCCCTCTTCCCCATCATGACCACATCACCTTATAGTATTTTTGGA	67:G>T	67	Yes	0	0	0	0	0	0	0	1	0	0	0	1	0	0	0	0	0	0	0	0	0	0	2	1	0	0	0	0	0	0	0	0	0	0	1	0	0	0	0	0	1	0	0	0	0
6088520	TGCAGCCATTTCATTCTACTAACGTAGAAAATGCATATGATGTGATTGCAGATGCATAAGAAGCATACT	11:C>T	11	Yes	0	0	0	0	0	0	0	0	0	0	0	0	0	0	0	0	0	0	0	0	0	0	0	0	0	0	0	0	0	0	0	0	0	0	1	0	0	0	0	0	NA	0	0	0	0
9584516	TGCAGACTAATGCATACTTCTAATATTATCCTAGTTATTGCAACTATTACAGATCGGAAGAGCGGTTCA	45:A>C	45	Yes	0	0	0	1	0	1	1	0	1	2	0	0	0	0	0	0	0	0	1	0	0	1	0	0	1	0	0	1	1	1	0	1	0	0	0	1	1	0	1	1	0	0	0	0	1
100076376	TGCAGTCCGGTGGAGCTGTTCCTGTAACATGCTGCAACGGAGTCAAGGGACTCGTGGCGTTGGCTCAAA	24:T>G	24	Yes	1	1	1	1	1	1	1	NA	1	1	1	NA	1	1	1	1	1	1	1	1	1	1	NA	NA	1	1	1	1	1	1	1	1	NA	1	NA	1	1	1	1	1	0	1	1	NA	1
6125240	TGCAGGTAAGTGAGGCATGGAGCTAGGCTACTAACAACCTGTCCACATGTTATGGTAGCCTGTGCAATG	26:G>A	26	Yes	0	0	0	0	0	0	0	0	0	0	0	0	0	0	0	0	0	0	0	0	0	0	0	0	0	0	0	0	0	0	0	0	0	0	1	0	0	0	0	0	1	0	0	0	0
100076377	TGCAGTCCGGTGGAGCTGTTCCTGGAACATGCTGCAACGGAGTCAAGGGACTTGTGGCGTTGGCTCAAA	52:T>C	52	Yes	0	0	0	0	0	0	0	1	0	0	0	1	0	0	0	0	0	0	0	0	0	0	0	1	0	0	0	0	0	0	NA	0	0	0	1	0	0	0	0	0	1	0	0	0	0
6125243	TGCAGGTAAGTGAGGCATGGAGCTATGCCACTAACAACCTGTCCGCATGTTATGGTAGCCTGTGCAATG	30:C>T	30	Yes	0	0	0	0	0	0	0	1	0	0	0	1	0	0	0	0	0	0	0	0	0	0	0	1	0	0	0	0	0	0	0	0	0	0	NA	0	0	0	0	0	NA	0	0	0	0
6125243	TGCAGGTAAGTGAGGCATGGAGCTATGCCACTAACAACCTGTCCGCATGTTATGGTAGCCTGTGCAATG	44:G>A	44	Yes	0	0	0	0	0	0	0	1	0	0	0	1	0	0	0	0	0	0	0	0	0	0	0	1	0	0	0	0	0	0	0	0	0	0	1	0	0	0	0	0	1	0	0	0	0
6125243	TGCAGGTAAGTGAGGCATGGAGCTATGCCACTAACAACCTGTCCGCATGTTATGGTAGCCTGTGCAATG	67:T>C	67	Yes	0	0	0	0	0	0	0	NA	0	0	0	NA	0	0	0	0	2	0	0	0	0	0	0	NA	0	0	0	0	0	0	0	0	0	0	NA	0	0	0	0	0	NA	0	0	0	0
6117365	TGCAGCTTGAAATCAATAAGTATGTTGTCTTATTCCTTGATGAAGGAATAATCCCTCGTATTTCAACAA	48:T>C	48	Yes	0	0	0	0	0	0	0	0	0	0	0	0	0	0	0	0	0	0	0	0	0	0	0	0	0	0	0	0	0	0	0	0	0	0	0	0	1	0	0	0	0	0	0	0	0
9591329	TGCAGTCTGGTGGAACTGTTCCTGGAACATGCTGCAACGGAGTCAAGGGACTCGTGGCGTTGGCTCAGA	7:T>C	7	Yes	1	NA	0	1	0	0	0	NA	0	1	0	NA	0	0	0	0	0	NA	1	0	0	1	0	NA	1	0	0	1	1	1	NA	1	0	0	NA	0	NA	0	1	1	NA	0	NA	0	NA
9591329	TGCAGTCTGGTGGAACTGTTCCTGGAACATGCTGCAACGGAGTCAAGGGACTCGTGGCGTTGGCTCAGA	31:C>T	31	Yes	NA	NA	0	NA	0	0	0	NA	0	NA	0	NA	0	0	0	0	0	NA	NA	0	0	NA	0	NA	NA	0	0	NA	NA	NA	NA	NA	0	0	NA	0	1	0	NA	NA	NA	0	NA	0	NA
9591329	TGCAGTCTGGTGGAACTGTTCCTGGAACATGCTGCAACGGAGTCAAGGGACTCGTGGCGTTGGCTCAGA	14:A>G	14	Yes	NA	NA	0	NA	0	0	0	1	0	NA	0	1	0	0	0	0	0	NA	NA	0	0	NA	0	1	NA	0	0	NA	NA	NA	NA	NA	0	0	1	0	NA	0	NA	NA	1	0	NA	0	NA
9591591	TGCAGGTAAGTGAGGCATGGAGCTAGGCCACTAACAACCTGTCCACATGTTATAGTAGCATGTGCAATG	37:C>T	37	Yes	0	0	0	0	0	0	0	1	0	0	0	1	0	0	0	0	0	0	0	0	0	0	0	1	0	0	0	0	0	0	0	0	0	0	NA	0	0	0	0	0	NA	0	0	0	0
9591591	TGCAGGTAAGTGAGGCATGGAGCTAGGCCACTAACAACCTGTCCACATGTTATAGTAGCATGTGCAATG	25:G>T	25	Yes	0	0	0	0	0	0	0	1	0	0	0	1	0	2	0	0	0	0	0	0	0	0	0	1	0	0	0	0	0	0	0	0	0	0	1	0	0	0	0	0	1	0	0	0	0
9591591	TGCAGGTAAGTGAGGCATGGAGCTAGGCCACTAACAACCTGTCCACATGTTATAGTAGCATGTGCAATG	19:G>A	19	Yes	0	0	0	0	0	0	0	1	0	0	0	NA	0	0	0	0	0	0	0	0	0	0	0	NA	0	0	0	0	0	0	0	0	0	0	NA	0	0	0	0	0	NA	0	0	0	0
6103805	TGCAGCACACCATTGGACTCTATATAATAGAGTATTCAAGTTCCAACCATCCATATCACATTCATCCAT	31:G>T	31	Yes	0	0	0	0	0	0	0	0	0	0	0	0	0	0	0	0	0	0	0	0	0	0	0	0	0	0	2	0	0	0	0	0	1	0	0	0	0	0	0	0	0	0	0	0	0
9583848	TGCAGATATTCTCCCAAAACCTCTTCCAAACAATCAGTTTGTTATTATGAGAAAACAACTACAAGTTCT	13:C>A	13	Yes	0	0	0	0	0	0	0	1	0	0	0	1	0	0	0	0	0	0	0	0	2	0	0	1	0	0	0	0	0	0	0	0	0	0	0	0	0	0	0	0	0	NA	NA	0	0
100074312	TGCAGCATTTGCCTACGCCTCCCACGTGACACAAGACCCTAGCACCTCAACAACACCGTTTACAGATCG	14:A>T	14	Yes	1	1	1	1	NA	1	1	0	1	1	1	0	NA	2	1	1	1	NA	1	NA	1	1	1	0	1	1	1	1	NA	1	NA	1	1	1	NA	1	1	NA	1	1	NA	1	NA	NA	1
6107988	TGCAGCATATGCGGGTAGTCCTGCATTTATTTACAGATCGGAAGAGCGGTTCAGCAGGAATGCCGAGAC	28:A>G	28	Yes	2	0	0	0	0	2	2	2	2	0	0	2	0	2	0	0	0	0	2	0	2	0	0	2	0	0	0	0	0	0	0	0	0	0	1	0	0	2	0	0	2	0	0	0	2
6107988	TGCAGCATATGCGGGTAGTCCTGCATTTATTTACAGATCGGAAGAGCGGTTCAGCAGGAATGCCGAGAC	12:G>A	12	Yes	0	0	0	0	0	0	0	0	0	0	2	0	2	0	0	2	2	0	0	0	0	0	2	0	0	0	0	0	0	0	0	0	0	0	NA	0	0	0	0	0	0	0	0	0	0
6089193	TGCAGGAGACAAAAATCTTGCAAAATCTAAATTGGAGACGTCATGAATTTATACGGCCACTTATGTGTA	59:C>T	59	Yes	0	0	0	0	0	0	0	2	0	0	0	2	0	0	0	0	0	0	0	0	0	0	0	2	0	0	0	0	0	0	0	0	0	0	0	0	0	0	0	0	0	0	0	0	0
6112251	TGCAGCCACAAAAACCCTGTCTTCGGATGGGTTTTACATTCCCCTTGCAAAGGTTGAGCTTATGAAATC	36:C>T	36	Yes	0	0	0	0	0	0	0	0	0	0	0	0	0	0	0	0	0	0	0	0	0	0	0	0	0	0	0	0	0	0	NA	0	0	0	0	0	0	0	0	0	0	0	0	0	0
6112251	TGCAGCCACAAAAACCCTGTCTTCGGATGGGTTTTACATTCCCCTTGCAAAGGTTGAGCTTATGAAATC	68:C>A	68	Yes	0	0	0	0	0	0	0	0	0	0	0	0	0	0	0	0	0	0	0	0	0	0	0	0	0	0	0	0	0	0	1	0	0	0	0	0	0	0	0	0	0	0	0	0	0
9583461	TGCAGTGCTGGTTTCTGTTAGAATTAGCAGTGTTTCAGGTGCTTATTATGATTTTTCTATGTAAAAACA	14:C>T	14	Yes	0	0	0	0	0	0	0	1	0	0	0	1	0	0	0	0	0	0	0	0	0	0	0	1	0	0	0	0	0	0	0	0	0	0	NA	0	0	0	0	0	1	0	0	0	0
9583461	TGCAGTGCTGGTTTCTGTTAGAATTAGCAGTGTTTCAGGTGCTTATTATGATTTTTCTATGTAAAAACA	35:C>T	35	Yes	0	0	0	0	0	0	0	NA	0	0	0	NA	0	0	0	0	0	0	0	0	0	0	0	NA	0	0	0	0	0	0	0	0	0	0	1	0	0	0	0	0	NA	0	0	0	0
6059037	TGCAGAAACCGTAGCAAAAACCAAACTTCCTCATTTTTTCAGTAACAGAAACAAAACTTCATCAAGTTG	36:T>A	36	Yes	NA	0	0	0	0	NA	NA	NA	NA	0	0	NA	0	0	0	0	0	0	0	0	0	0	0	NA	0	0	2	0	0	0	0	0	0	0	NA	0	0	0	0	0	NA	0	0	0	NA
9587525	TGCAGAGCATTGAGCATGAACGCGTTGGTTGAAATCTCCCCTTCTCTTACAGATCGGAAGAGCGGTTCA	16:T>C	16	Yes	0	0	0	0	0	0	0	1	0	0	0	1	0	0	0	0	0	0	0	0	0	0	0	1	0	0	0	0	0	0	0	0	0	0	0	0	0	0	0	0	1	0	0	0	0
9587525	TGCAGAGCATTGAGCATGAACGCGTTGGTTGAAATCTCCCCTTCTCTTACAGATCGGAAGAGCGGTTCA	40:C>T	40	Yes	0	0	0	0	0	0	0	NA	0	0	0	NA	0	0	0	0	0	0	0	0	0	0	0	NA	0	0	0	0	0	0	0	0	0	0	1	0	0	0	0	0	NA	0	0	0	0
9584028	TGCAGCCCTTGTACTCAAAAAGTGAAGAAAGCAATTCAAGACTAAAGCAAACACATCAAATTAGTTTTT	66:T>A	66	Yes	0	0	NA	0	NA	0	0	0	0	0	0	0	0	NA	NA	0	0	NA	NA	NA	0	0	0	0	NA	NA	NA	0	0	0	NA	0	NA	0	1	0	0	0	0	0	0	NA	NA	0	0
9584028	TGCAGCCCTTGTACTCAAAAAGTGAAGAAAGCAATTCAAGACTAAAGCAAACACATCAAATTAGTTTTT	34:T>A	34	Yes	0	0	NA	0	NA	0	0	0	0	0	0	0	0	NA	NA	0	0	NA	1	NA	0	0	0	0	NA	NA	NA	0	0	0	NA	0	NA	0	NA	0	0	0	0	0	0	NA	NA	0	0
4399397	TGCAGAAAAGAAGGAAGAAATAAGTGGGGAGAGAATTATGGGATTATAAATTACAGATCGGAAGAGCGG	12:G>T	12	Yes	0	0	0	0	0	0	0	NA	NA	0	NA	NA	NA	0	0	NA	0	0	NA	NA	0	0	NA	NA	0	0	NA	0	0	NA	0	0	0	NA	1	0	NA	NA	0	0	1	NA	NA	0	0
6088111	TGCAGCAATACAGGTAAAAGCCATTTTTTTTGTACATATAACAAACTCGTTCTTTTAGAATTACAGATC	40:A>G	40	Yes	0	0	0	0	0	0	0	1	0	0	0	1	0	0	0	0	0	0	0	0	0	0	0	1	0	0	0	0	0	0	0	0	0	0	1	0	0	0	0	0	1	0	0	0	0
9577539	TGCAGTCACATCCTCTGCGTATTCTAATAATTTTCCACAATTACTAACACTTGTAAAGTAAAACTCAAT	35:C>G	35	Yes	0	0	0	0	0	0	0	NA	0	0	0	NA	0	0	0	0	0	0	0	0	0	0	0	NA	0	0	0	0	0	0	0	0	0	0	NA	0	0	0	0	0	NA	0	0	1	0
6108708	TGCAGTTTCAGATGCAGAATTTGTCAAATCACATTACAGATCGGAAGAGCGGTTCAGCAGGAATGCCGA	22:G>A	22	Yes	1	0	0	0	0	1	1	0	1	0	0	0	0	0	0	0	0	0	0	0	0	0	0	0	0	0	0	0	0	0	0	0	0	0	0	0	0	0	0	0	0	0	0	0	1
6090100	TGCAGTCACTGTTGTGGTTCCGAGTGTTTTGCATCAGTCATATTTTCTCTCAATTTTACACCATTGCCC	9:T>G	9	Yes	0	0	0	1	0	0	0	NA	0	2	1	NA	1	0	0	1	1	0	0	0	2	1	1	NA	0	0	2	1	1	1	1	1	0	1	NA	1	0	0	0	0	NA	0	0	1	0
9588906	TGCAGTCACGGTTGTGGTTCCGAGTGTTTTGCATCATTCATATTTTCTCTCAATTTTACACCATTGCCC	36:T>G	36	Yes	1	1	1	NA	1	1	1	NA	1	1	NA	NA	NA	1	1	NA	NA	1	1	1	1	NA	NA	NA	1	1	1	NA	NA	NA	NA	NA	1	NA	0	NA	1	1	1	1	0	1	1	NA	1
6090100	TGCAGTCACTGTTGTGGTTCCGAGTGTTTTGCATCAGTCATATTTTCTCTCAATTTTACACCATTGCCC	35:A>G	35	Yes	0	0	0	NA	0	0	0	NA	0	0	NA	NA	NA	0	0	NA	NA	0	0	0	0	NA	NA	NA	0	0	0	NA	NA	NA	NA	NA	0	NA	NA	NA	0	0	0	0	NA	0	0	NA	0
6087013	TGCAGAAGCTTTTTGGGGTCTTATATTCTTTGTTCTCTGGAACCTGAAGTAAAGAAATAGCAAACAGTT	13:T>C	13	Yes	0	0	0	1	0	0	0	1	0	0	0	1	0	0	0	0	0	0	0	0	0	1	0	1	0	0	2	1	1	1	1	1	0	1	1	1	0	0	0	0	1	0	0	0	0
6087013	TGCAGAAGCTTTTTGGGGTCTTATATTCTTTGTTCTCTGGAACCTGAAGTAAAGAAATAGCAAACAGTT	55:A>C	55	Yes	0	0	0	NA	0	0	0	NA	0	0	0	NA	0	0	0	0	0	0	0	0	0	NA	0	NA	0	0	0	NA	NA	NA	NA	NA	0	NA	NA	0	0	0	0	0	NA	0	0	0	0
6080571	TGCAGACCAAGAATTAGAACCCACCAGCAAACCAGCCCCCGAATTGTATGCATCATCCAGGCTGGCGCA	66:G>A	66	Yes	0	0	0	0	0	NA	NA	0	NA	0	0	0	0	0	0	0	0	0	0	0	0	0	0	0	0	0	0	0	0	0	0	0	0	0	0	0	0	0	0	0	0	0	0	0	NA
6080571	TGCAGACCAAGAATTAGAACCCACCAGCAAACCAGCCCCCGAATTGTATGCATCATCCAGGCTGGCGCA	31:C>T	31	Yes	0	0	0	0	0	NA	NA	0	NA	0	0	0	0	0	0	0	0	0	0	0	0	0	0	0	0	0	0	0	0	0	0	0	0	0	0	0	0	0	0	0	0	0	0	0	NA
6080571	TGCAGACCAAGAATTAGAACCCACCAGCAAACCAGCCCCCGAATTGTATGCATCATCCAGGCTGGCGCA	67:C>T	67	Yes	0	0	0	0	0	NA	NA	0	NA	0	0	0	0	0	0	2	0	0	0	2	0	0	0	0	0	0	0	0	0	0	0	0	0	0	0	0	0	0	0	0	0	0	0	0	NA
9576702	TGCAGCTTATGAGGGTTGCTTGGTTTGCTGGTTTAGCTGCTCAAGCCCGTCGTCAACAATCGTCGTCTG	52:T>C	52	Yes	1	1	1	0	1	1	1	0	1	1	1	0	1	1	1	1	1	1	1	1	1	0	1	0	1	1	2	0	0	0	0	0	1	0	0	0	1	1	1	1	0	1	1	1	1
9576523	TGCAGCTAAGCTTTGACGATTTCAAGAAAATCGTTGTTCGTTGCAACATGATTGAAGGGTCTTCAAATT	25:G>A	25	Yes	0	0	0	0	0	0	0	1	0	0	0	1	0	0	0	0	0	0	0	0	0	0	0	1	0	0	0	0	0	0	0	0	0	0	1	0	0	0	0	0	1	0	0	0	0
100032171	TGCAGAAGATCCATTATTTTCTGACAAGAATGTAGTGAACATTACTGGGGCTGAGAAGGGTAACATCCA	15:A>T	15	Yes	1	0	0	0	0	NA	0	0	0	0	0	0	0	0	0	0	0	0	0	0	0	0	0	0	0	0	0	0	0	0	0	0	0	0	0	0	0	0	0	0	0	0	0	0	0
9581564	TGCAGAGTCTTGTAGAGAAAGAGCAATGGCCTATTGCACATGTATCATACAGTTAGCATGCTTGTATAC	35:G>C	35	Yes	1	1	1	1	1	1	1	1	1	1	1	1	1	1	1	1	1	1	1	1	1	1	1	NA	1	1	1	1	1	1	1	1	1	1	NA	1	1	1	1	1	NA	1	1	NA	1
100050189	TGCAGAGTCTTGTAGAGAAAGAGCAATGGCCTATTCCACATGTATCACACAGTTAGCATGCTTGTATAC	49:C>T	49	Yes	0	0	0	0	0	0	0	0	0	0	0	0	0	0	0	0	0	0	0	0	0	0	0	NA	0	0	0	0	0	0	0	0	0	0	1	0	0	0	0	0	1	0	0	NA	0
100051257	TGCAGCCAGCATAGGACAAGAGATGAATGCCTTCTCTCCACTTCAAATCCCCGCACTGGTGCCCTCTGT	21:G>T	21	Yes	0	0	0	0	0	0	0	0	0	0	0	0	0	0	0	0	0	0	0	0	0	0	0	0	0	0	0	0	0	0	0	0	0	0	0	0	0	0	0	0	0	0	0	0	0
100051257	TGCAGCCAGCATAGGACAAGAGATGAATGCCTTCTCTCCACTTCAAATCCCCGCACTGGTGCCCTCTGT	52:G>A	52	Yes	0	0	2	0	0	0	0	0	0	0	0	0	0	0	0	0	0	0	0	0	0	0	0	0	0	0	0	0	0	0	0	0	0	0	0	0	0	0	0	0	0	0	0	0	0
6095422	TGCAGAAAGAACTTATCTCGGTTTCAACTTGGAGTTGTTGAACAGCTGCTAATTACAGATCGGAAGAGC	15:T>C	15	Yes	0	0	0	2	0	0	0	0	0	0	0	0	0	0	0	0	0	0	0	0	2	0	0	0	0	0	0	0	0	0	0	0	0	0	0	0	0	0	0	0	0	0	0	0	0
100052149	TGCAGGCTCCTCACCAAGTTTCAAAGACTCAAGTCCAAGGTCTTGTCCAGAAGATTCTGGAAACAATCT	58:G>T	58	Yes	0	0	NA	0	NA	0	0	0	0	0	0	0	0	NA	0	0	0	NA	0	NA	0	0	0	0	NA	NA	0	0	0	0	NA	0	NA	0	1	0	0	0	0	0	0	NA	NA	0	0
6110729	TGCAGGCTCCTCACCAAGTTTCAAAGACTCAAGTCCAAGGTCCTGTCCAGAAGATTCTGGAAACAATCT	42:C>T	42	Yes	1	1	0	1	0	1	1	1	1	2	1	1	1	0	1	1	1	0	1	0	2	1	1	1	0	0	2	1	1	1	0	1	0	1	NA	1	1	1	1	1	1	0	0	1	1
100033613	TGCAGCATTACCTAAGGTAAGTGAAACCTGTTTTAGTGCAAATATCATTCTTTCACACCTAACATGGTA	23:A>G	23	Yes	0	0	0	0	0	0	0	0	0	0	0	0	0	0	0	0	0	0	0	0	0	0	0	0	0	0	0	0	0	0	0	0	0	0	0	0	0	0	2	0	0	0	0	0	0
9575169	TGCAGAAGCCTCACTAAGGTCTGGCTATGGCAAAGAATTTCATGTATATGCATGTATAAGAATAAATTG	62:T>G	62	Yes	1	1	1	1	1	NA	NA	1	NA	1	1	1	1	1	1	1	1	1	1	1	1	1	1	1	1	1	1	1	1	1	1	1	1	1	1	1	1	1	1	1	0	1	1	1	NA
6121137	TGCAGTGGTATCTGTTGCAGCTACAAGAATGTCCTACAAAGATAATGGAAAGTTACAGATCGGAAGAGC	6:G>A	6	Yes	0	0	0	0	0	0	0	1	0	0	0	1	0	0	0	0	0	0	2	0	0	0	0	1	0	0	0	2	0	0	0	0	0	0	1	0	0	0	0	0	1	0	0	0	0
100064877	TGCAGGAGAACTAACATCAATGCTTTTACAGATCGGAAGAGCGGTTCAGCAGGAATGCCGAGACCGATC	22:C>T	22	Yes	0	NA	NA	2	NA	1	0	NA	1	0	NA	1	1	NA	0	0	0	NA	1	NA	0	0	NA	2	0	0	NA	0	0	0	0	0	0	0	NA	0	NA	0	0	0	NA	NA	NA	0	1
6119267	TGCAGATAGACGCTGCAATAAATTCTGGGAATTCTGGTGGACCTGCATTCAATGATAAGGGAAAATGTG	63:A>T	63	Yes	0	0	0	0	0	1	1	0	1	0	0	0	0	0	0	0	0	0	0	0	0	0	0	0	0	0	0	0	0	0	0	0	0	0	0	0	1	0	0	0	0	0	0	0	1
6119267	TGCAGATAGACGCTGCAATAAATTCTGGGAATTCTGGTGGACCTGCATTCAATGATAAGGGAAAATGTG	13:T>A	13	Yes	0	0	0	0	0	NA	NA	0	NA	0	0	0	0	0	0	0	0	0	0	0	0	0	0	0	0	0	0	0	0	0	0	0	0	0	0	0	NA	0	0	0	0	0	0	0	NA
100036230	TGCAGATACAAAGCTTGTTCAACCCAAAACCATTGTGCATGTCTCCACAGGATTCTCGTTTAGGTGCAG	35:T>C	35	Yes	0	0	0	0	0	NA	0	NA	0	0	0	0	0	0	0	0	0	0	0	0	0	0	0	0	0	0	0	0	0	0	0	0	0	0	1	0	0	0	0	0	0	0	0	0	0
100062969	TGCAGTAGGTTGCATAGCTGATGCTCAGTCAGGTAGTAGGGATGACAATGCGTACTCGGTCATATAGGT	28:T>G	28	Yes	NA	NA	0	NA	0	NA	1	NA	1	0	NA	NA	NA	NA	NA	0	0	0	NA	0	0	NA	0	NA	0	0	NA	NA	NA	NA	NA	NA	NA	NA	NA	NA	1	NA	NA	NA	NA	NA	NA	NA	1
100062970	TGCAGTAGGTTGCATAGCTGATGCTCAGTCAGGTAGTAGGGATGACAATGGGTACTCGGTCATATAGGT	50:G>C	50	Yes	NA	NA	1	NA	1	NA	NA	NA	NA	1	NA	NA	NA	NA	NA	1	1	1	NA	1	1	NA	1	NA	1	1	NA	NA	NA	NA	NA	NA	NA	NA	NA	NA	NA	NA	NA	NA	NA	NA	NA	NA	NA
100062969	TGCAGTAGGTTGCATAGCTGATGCTCAGTCAGGTAGTAGGGATGACAATGCGTACTCGGTCATATAGGT	34:A>T	34	Yes	NA	NA	0	NA	0	NA	NA	NA	NA	0	NA	NA	NA	NA	NA	0	0	0	NA	0	0	NA	0	NA	0	0	NA	NA	NA	NA	NA	NA	NA	NA	1	NA	NA	NA	NA	NA	NA	NA	NA	NA	NA
9575833	TGCAGATGTTGTTGAATTCAACCCACAGCGCGATACTGTTGATGGAATGACTGCTATGGTAGCTGCTAA	54:T>C	54	Yes	0	0	0	0	0	1	1	0	1	0	0	0	0	0	0	2	0	0	0	0	0	0	0	0	0	0	2	0	0	0	0	0	0	0	0	0	1	0	0	0	0	2	0	0	1
6061010	TGCAGCTGAGAACAAGAAGAAACCACTCCAATCATTGTAATCTCATCTGGTTTCACTTTCTCTGCTTCC	62:T>G	62	Yes	0	0	0	0	0	0	0	1	0	0	0	1	0	0	0	0	0	0	0	0	0	2	0	1	0	0	0	1	1	1	0	0	0	0	0	0	0	0	0	0	0	0	0	0	0
100061530	TGCAGGATTTGAATCTTGGAAGAGAATTGCATCGTTACATTGAAGAACATGGGATTGAGTTACAGATCG	27:T>A	27	Yes	0	0	0	0	0	0	0	0	0	0	0	2	0	0	0	0	0	0	0	0	0	0	0	0	0	0	0	0	0	0	0	0	0	NA	0	0	0	0	0	0	0	0	0	0	0
100061530	TGCAGGATTTGAATCTTGGAAGAGAATTGCATCGTTACATTGAAGAACATGGGATTGAGTTACAGATCG	32:C>A	32	Yes	0	0	0	0	0	0	0	0	0	0	0	0	0	0	0	0	0	0	0	0	0	0	0	0	0	0	0	0	0	0	0	0	0	NA	0	0	0	0	0	0	0	0	0	0	0
9584511	TGCAGACCTCCTGAACCATCACTTATGCAAAGGTTGATTTACAGATCGGAAGAGCGGTTCAGCAGGAAT	27:C>T	27	Yes	0	0	0	0	0	NA	NA	0	NA	0	0	0	0	0	0	0	0	0	0	0	0	0	0	0	0	0	0	0	0	0	0	0	0	0	NA	0	NA	0	0	0	NA	0	0	0	NA
9575436	TGCAGAGAAGCCGTCGACGGCGCCGGAGATTGTTTTGGAACCCATCAGAGAAATCTCTGGTACAATTAC	31:G>C	31	Yes	0	0	0	0	0	0	0	0	0	0	0	0	0	0	0	0	0	0	0	0	0	2	0	0	0	0	0	1	1	1	0	0	0	0	0	0	0	0	0	0	0	0	0	0	0
9578420	TGCAGTTACTGGTGGAACTATCACCGTTCAAGGCTGTGGGACTAGCAGTTTGCAGGTATTCGTGTTTGA	9:T>C	9	Yes	1	1	1	NA	NA	0	0	1	0	1	1	1	1	1	1	1	1	1	1	NA	NA	NA	1	NA	1	1	NA	NA	NA	NA	NA	1	NA	NA	NA	NA	0	1	1	1	0	NA	NA	NA	0
9577513	TGCAGTATTTTCACACTTTCACGAAGTTCAAGTAATTTCACTACTTTCTTACTCTAATTTTTTTTTATA	5:T>C	5	Yes	NA	NA	NA	NA	0	NA	NA	NA	NA	NA	0	NA	0	0	0	1	NA	0	NA	NA	NA	0	NA	NA	NA	NA	NA	NA	NA	NA	NA	0	NA	NA	NA	NA	0	0	NA	NA	NA	0	0	0	NA
9577513	TGCAGTATTTTCACACTTTCACGAAGTTCAAGTAATTTCACTACTTTCTTACTCTAATTTTTTTTTATA	21:C>T	21	Yes	1	1	1	1	0	1	1	NA	1	1	0	NA	0	0	0	1	1	0	NA	NA	1	0	1	NA	1	1	1	NA	NA	NA	1	0	1	1	NA	NA	0	0	1	1	NA	0	0	0	1
9578282	TGCAGAACATATTTATTGGCTTCAAGGATATGGGTAGCACTTTGCACACATCATATTAGAACACATGTG	49:A>T	49	Yes	0	0	0	0	NA	0	0	NA	0	0	NA	NA	NA	NA	NA	0	0	NA	NA	0	0	NA	0	NA	0	0	0	NA	NA	NA	0	NA	0	0	NA	NA	NA	NA	0	0	NA	NA	NA	NA	0
6114298	TGCAGAACATATTTATTGGCTTCAAGGATATGGGTAGCACTTTGCACACTTCGTATTACAGATCGGAAG	49:T>G	49	Yes	NA	NA	NA	NA	0	NA	NA	NA	NA	NA	0	NA	0	0	0	NA	NA	0	NA	NA	0	0	NA	NA	NA	NA	NA	NA	NA	NA	NA	0	NA	NA	NA	NA	0	0	NA	NA	NA	0	0	0	NA
100051461	TGCAGCGTTTGAAAGCTAGTTTTCAAAAAACTATTTGAAGTATGGTTCACAAAATGAAAGGAGTATTTA	14:G>T	14	Yes	NA	0	0	0	NA	0	NA	1	0	NA	NA	NA	0	0	0	0	0	NA	0	0	0	2	0	1	0	0	0	1	1	1	NA	NA	NA	0	1	1	NA	NA	NA	0	1	NA	NA	NA	NA
100051460	TGCAGCTTTTGAAATCTAGTTTTCAAAAAACTATTTGAAGTATGGTTCACAAAATGAAAGGAGTATTTA	6:T>G	6	Yes	0	1	1	1	NA	1	NA	NA	1	NA	NA	NA	1	1	1	1	1	NA	1	1	1	1	1	NA	1	1	1	NA	NA	NA	NA	NA	NA	1	NA	NA	NA	NA	NA	1	NA	NA	NA	NA	NA
9577396	TGCAGTACCCCCTCTTGACCACACACTAAAGAAAATTACAGAGCCTGATGCTGACTTACTTTTGCAAAA	13:C>A	13	Yes	NA	1	1	1	1	1	1	0	1	1	NA	0	1	NA	1	NA	1	NA	2	NA	NA	NA	1	0	1	1	NA	NA	1	NA	1	NA	1	1	0	NA	0	1	1	1	0	1	NA	1	NA
6074991	TGCAGGGCATAATTAGAGGGCGGTCCAGTGCACAGCATAATTAGAAAACATAGAATTACAGATCGGAAG	32:C>T	32	Yes	NA	NA	NA	NA	0	NA	NA	NA	NA	NA	0	NA	0	0	0	NA	NA	0	NA	NA	0	NA	NA	NA	NA	NA	NA	NA	NA	NA	NA	NA	NA	NA	NA	NA	NA	NA	NA	NA	NA	NA	0	NA	NA
6062673	TGCAGTGTTATGAGTTGGACTAATTGGATCTTATGTAATGAAAACTTGTTTGCCTATTTATTTATGACT	49:T>C	49	Yes	NA	NA	0	NA	0	0	0	NA	0	NA	0	NA	0	0	0	0	0	0	0	0	0	2	1	NA	0	0	NA	1	1	1	1	1	NA	NA	NA	NA	1	NA	NA	NA	NA	1	0	1	0
9588990	TGCAGTGTTATGAATAGGACTAATTGGATCTTATGTAATGAAAACTTGTTTGCCTATTTATTTATGACT	13:A>G	13	Yes	NA	0	1	0	1	1	1	NA	1	0	1	NA	1	1	1	1	1	1	1	1	1	1	NA	NA	1	1	0	NA	NA	NA	NA	NA	0	0	NA	NA	NA	0	0	0	NA	NA	1	NA	1
9575601	TGCAGAGTGCAACTTCTAACTAATCATCCGAAAAATCAGATACTCTACCCGATAAAGAAAGTTGTAAAA	11:A>G	11	Yes	1	1	1	1	1	1	1	1	1	1	1	1	1	1	1	1	1	1	1	1	1	1	1	1	1	1	1	1	1	1	1	1	1	1	1	1	0	1	1	1	1	1	1	1	1
9577836	TGCAGTTCCATCCAATCCCACACTCACCGGCGAGACAACAACAGCAGTGGTGGTCGCAGCTGCCGCCAC	50:T>C	50	Yes	1	0	1	0	1	1	1	1	1	0	NA	1	1	1	1	1	1	NA	1	1	1	2	1	NA	1	1	0	0	0	0	1	0	0	NA	1	1	1	0	0	0	1	0	NA	0	1
9583195	TGCAGTACTTTACCGGCCATCTATCATTTATATTTTTGCATTCTTAGTTATATAAAATTGTATCAGTAT	60:T>A	60	Yes	NA	0	NA	0	NA	0	0	NA	0	0	NA	NA	0	0	NA	NA	NA	0	NA	NA	NA	0	0	NA	NA	NA	0	0	0	0	0	0	0	0	0	NA	0	0	0	0	NA	0	0	NA	0
9583195	TGCAGTACTTTACCGGCCATCTATCATTTATATTTTTGCATTCTTAGTTATATAAAATTGTATCAGTAT	47:T>A	47	Yes	NA	0	1	0	1	0	0	NA	0	0	NA	NA	0	0	1	1	1	0	NA	1	1	2	0	NA	1	1	0	0	0	0	0	0	0	0	0	NA	0	0	0	0	NA	0	0	1	0
9584795	TGCAGGAAAAATCTGAGCCTCTATCAAACGGATGTTACAGATCGGAAGAGCGGTTCAGCAGGAATGCCG	29:G>A	29	Yes	NA	0	0	0	NA	NA	NA	NA	NA	2	NA	NA	1	1	0	0	0	NA	NA	0	0	2	1	NA	0	0	0	0	0	0	NA	0	NA	0	NA	NA	0	NA	0	0	0	0	1	1	NA
9584795	TGCAGGAAAAATCTGAGCCTCTATCAAACGGATGTTACAGATCGGAAGAGCGGTTCAGCAGGAATGCCG	18:C>T	18	Yes	NA	0	0	0	NA	NA	NA	NA	NA	0	NA	NA	NA	NA	0	0	0	NA	1	0	0	0	NA	NA	0	0	0	0	0	0	NA	0	NA	0	NA	1	0	NA	0	0	2	0	NA	NA	NA
4398730	TGCAGGCCATGACAATTCTTTTTCCTTTCTCTCTGCTCTGATACAAATGTCAATAAGTGAAAATTATAA	16:T>A	16	Yes	NA	0	0	0	0	NA	NA	0	NA	2	0	0	0	0	0	0	0	0	0	0	0	0	1	0	0	0	0	0	0	0	1	0	0	0	0	0	NA	0	0	0	0	0	0	0	NA
4398730	TGCAGGCCATGACAATTCTTTTTCCTTTCTCTCTGCTCTGATACAAATGTCAATAAGTGAAAATTATAA	38:T>C	38	Yes	NA	0	0	0	0	NA	NA	0	NA	0	0	0	0	0	0	0	0	0	0	0	0	0	NA	0	0	0	0	0	0	0	NA	0	0	0	0	0	NA	0	0	0	0	0	0	0	NA
6118397	TGCAGTACATAGGGCGCAATCTGAGGCTCTAGAGGAATTACAGATCGGAAGAGCGGTTCAGCAGGAATG	15:G>A	15	Yes	0	0	0	0	0	0	0	1	0	0	0	1	0	0	0	0	0	0	0	0	0	0	0	1	0	0	0	0	0	0	0	0	0	0	0	0	0	0	0	0	0	0	0	0	0
6088634	TGCAGCCTTTTCCCGCTCTTCTTTTCGCTGAGTTCTCTCTTCGTCTAATTGTTCCTTGAGTTCAGCTAT	48:T>C	48	Yes	1	0	0	1	0	1	1	1	1	1	1	1	1	1	0	0	0	1	0	0	0	2	0	1	0	0	1	1	1	1	0	1	1	1	NA	0	1	1	0	0	0	1	1	1	1
6088634	TGCAGCCTTTTCCCGCTCTTCTTTTCGCTGAGTTCTCTCTTCGTCTAATTGTTCCTTGAGTTCAGCTAT	12:C>T	12	Yes	NA	0	0	NA	0	NA	NA	NA	NA	NA	NA	NA	NA	NA	0	0	0	NA	0	0	0	0	0	NA	0	0	NA	NA	NA	NA	0	NA	NA	NA	NA	0	1	NA	0	0	0	NA	NA	NA	NA
6088634	TGCAGCCTTTTCCCGCTCTTCTTTTCGCTGAGTTCTCTCTTCGTCTAATTGTTCCTTGAGTTCAGCTAT	39:T>G	39	Yes	NA	0	0	NA	0	NA	NA	NA	NA	NA	NA	NA	NA	NA	0	0	0	NA	0	0	0	0	0	NA	0	0	NA	NA	NA	NA	0	NA	NA	NA	1	0	NA	NA	0	0	0	NA	NA	NA	NA
100045235	TGCAGCAATTTCTTTTCATCAATTGAAATTCAAACAATATTCCAAAATTACAGATCGGAAGAGCGGTTC	34:C>T	34	Yes	0	0	0	0	0	0	0	0	0	0	0	0	0	0	0	0	0	0	0	0	0	0	0	0	0	0	0	0	0	0	0	0	0	0	0	0	0	0	0	0	0	0	0	0	0
6060534	TGCAGCATGCAATTTGTTAGGAACATTAGCACCAATCCTGAAGTTCTCCAATTGGTTTCTAATTTTCAA	32:C>T	32	Yes	NA	0	0	0	0	NA	0	NA	NA	NA	NA	NA	NA	0	NA	0	0	NA	0	0	0	NA	NA	0	0	0	0	0	NA	0	0	0	0	0	NA	NA	NA	NA	0	NA	NA	0	NA	NA	0
100032921	TGCAGATCTCAACAGCCAAACCAACTGAAGCAAAACAATCAAACATAGTCGATAAAAAACTCCATAGAC	8:T>C	8	Yes	NA	1	1	NA	1	NA	1	NA	NA	NA	NA	NA	NA	NA	NA	1	1	NA	2	1	1	NA	NA	1	1	1	1	NA	NA	NA	1	1	1	1	NA	NA	1	NA	1	NA	NA	1	NA	NA	NA
6090686	TGCAGTTGATTTTGATTCATTATTGAAGTTGACACATGTTCCATGATAAATATGTAAAATAAAATTCAT	7:G>A	7	Yes	2	1	0	2	0	0	0	0	0	0	0	0	0	0	0	0	0	0	0	0	0	0	0	0	2	0	0	0	0	2	0	0	0	0	0	0	0	0	1	NA	0	0	0	0	0
6061461	TGCAGGCATTTGCGAGCGCGGGCAAACGGGCCAAGTGGCCCATTTTGCCATCTCTAACCCCACCTGCAA	19:G>A	19	Yes	0	NA	0	NA	0	0	0	NA	0	NA	NA	NA	NA	NA	NA	0	0	NA	0	0	0	NA	NA	NA	0	0	NA	NA	NA	NA	0	NA	NA	NA	NA	NA	1	NA	NA	NA	NA	NA	NA	NA	0
9581799	TGCAGATTGGTTCTGGGATTGGGCCCAACCCCGATGACAAATGATGATGAATACAATAATTTGGGCTTT	47:T>G	47	Yes	1	1	NA	1	NA	1	1	0	1	1	1	0	1	1	1	NA	NA	1	0	NA	1	1	1	0	1	NA	1	1	1	1	NA	1	1	1	0	0	1	1	1	1	0	1	1	1	1
6117171	TGCAGATTGGTTCTGGGATTGGGCCCAACCCCGATGACAAATGATGAGGAACACAATAATTTGGGCTTT	51:C>T	51	Yes	1	1	0	1	0	1	1	NA	1	1	1	NA	1	1	1	0	0	1	0	0	2	1	1	NA	1	0	1	1	1	1	0	1	1	1	NA	0	1	1	1	1	NA	1	1	1	1
100051445	TGCAGCGGTATTCGGAAAGACCTCGACTTCAATCTGCCCGAGGGCAGGGTCCATGGCGGCAACCTCATG	60:A>G	60	Yes	1	1	1	1	NA	1	NA	1	1	1	1	NA	1	1	1	NA	1	NA	1	1	1	1	1	1	1	NA	1	1	1	1	1	1	1	NA	1	1	1	1	1	1	1	1	NA	1	1
100051444	TGCAGCGGTATTCGGAAAGACCTCGACTTCAATCTGCCCGAGGGCAGGGTCCATGGCGGCGACCTCATG	56:C>T	56	Yes	0	0	0	0	NA	0	NA	0	0	0	0	NA	0	0	0	NA	0	NA	0	0	0	0	0	0	0	NA	0	0	0	0	0	0	0	NA	0	0	0	0	0	0	0	0	NA	0	0
100035860	TGCAGTTGTTGTTGTCAGTATCTTATTTCATGTTCAATTATGCATGCTTAGAAATTGGTTTATGCTGTG	61:A>G	61	Yes	0	0	0	0	0	0	0	0	0	0	0	0	0	0	0	0	0	0	0	0	0	0	0	0	0	0	0	0	0	0	0	0	0	0	0	0	0	0	0	0	0	0	0	0	0
6059196	TGCAGAACCTGTTCAACGACTATTTTATTTTACTGCTGTAGTGTTGCTCACATGTTTTACAGAAGATGG	18:A>G	18	Yes	0	0	0	0	0	0	0	0	0	0	0	0	0	0	0	0	0	0	0	0	0	0	0	0	0	0	0	0	0	0	0	0	0	0	0	0	0	0	0	0	0	0	0	0	0
6103880	TGCAGCAGTTAGACCTTCTTTCCCTCTTTCTGCGGCAGTGAATATGTTCTGCAATTTTTGGCCACTTAC	30:T>A	30	Yes	0	0	0	0	0	0	0	1	0	0	0	1	0	0	0	0	0	0	0	0	0	0	0	1	0	0	0	0	0	0	0	0	0	0	NA	0	0	0	0	0	NA	0	0	0	0
9586050	TGCAGCGGTTAGACCTTCTTTCCCTCTTTCAGCGGCAGTGAATATGTTCTGCAATTTTTGGCCACTTAC	6:G>A	6	Yes	1	1	1	1	1	1	1	NA	1	1	1	NA	1	1	1	1	1	1	1	1	1	1	1	NA	1	1	1	1	1	1	1	1	1	1	NA	1	1	1	1	1	NA	1	1	1	1
100073208	TGCAGTTGTGGCACGTGTCTTGATCTCATTGGAGAATAACACCAAAGAATAGTGGATAAGTTTTGTCTT	13:C>T	13	Yes	NA	NA	NA	NA	0	NA	NA	NA	NA	NA	NA	NA	NA	0	0	0	0	NA	NA	0	0	0	0	0	0	NA	0	0	0	0	NA	0	0	0	0	0	0	0	NA	0	0	0	NA	0	NA
6126259	TGCAGCGAAGTGTAGCAATTATCTTCATCCCTGGAAGACTCAAAAGGAGGTGTCAACTCTTCATTTACA	11:G>A	11	Yes	0	0	NA	NA	0	0	0	NA	0	NA	NA	NA	NA	0	0	0	0	NA	NA	0	0	0	0	1	0	NA	0	0	0	0	0	0	0	0	0	2	NA	0	0	0	0	0	0	0	0
100044873	TGCAGAACATGTACCCAGGGTTTTGCCAAAGGATGAGGATCCGCGCTTGGTTACAGATCGGAAGAGCGG	43:C>T	43	Yes	0	0	0	0	0	0	0	0	0	0	0	0	0	0	0	0	0	0	0	0	0	0	0	0	0	0	0	0	0	0	0	0	0	0	0	0	0	0	0	0	0	0	0	0	0
6090725	TGCAGTTGGAATAGCAAAGTCTTCAGGTCCAGAAAGACCCAAACTTTGGAAGATTCGTTCGAATTCACC	12:A>T	12	Yes	0	0	0	0	0	0	0	0	0	0	0	0	0	0	0	0	0	0	0	0	0	0	0	0	0	0	0	0	0	0	0	0	0	0	1	0	0	0	0	0	1	0	0	0	0
6112065	TGCAGATTGGAAAGCTCGAAAGGCTCGTTTTTCTGCTTCTTCTAATCATGGTAAGAACAAGTTACAGAT	64:C>A	64	Yes	0	2	0	0	0	2	0	0	0	0	0	0	0	0	0	0	0	0	0	0	0	0	0	0	0	0	0	0	0	0	2	0	0	0	0	0	0	0	0	0	0	0	0	0	0
6103068	TGCAGAAACCCTCCCAACACCTAATCAAACAAATTTCTGTGCAGCTCATGAGTGAACTAAACATGATGT	44:C>T	44	Yes	0	0	0	0	0	0	0	0	0	0	0	0	0	0	0	0	0	0	0	0	0	0	0	0	0	0	0	0	0	0	0	2	0	0	0	NA	NA	0	0	0	NA	0	0	0	0
9587597	TGCAGCAATAGATAAAAAGCACATTTTGTTACAGCTTACAGATCGGAAGAGCGGTTCAGCAGGAATGCC	33:G>C	33	Yes	0	0	1	1	1	NA	NA	0	NA	2	0	0	0	0	1	1	1	0	2	1	1	1	0	0	0	1	0	1	1	1	1	1	0	0	0	0	0	NA	1	1	0	0	0	1	NA
100064671	TGCAGCAATAGATAAAAAGCACATTTTGTTACACCTTACAGATCGGAAGAGCGGTTCAGCAGGAATGCC	32:A>T	32	Yes	NA	NA	0	0	0	1	1	NA	1	0	NA	NA	NA	0	0	0	0	NA	0	0	0	0	NA	NA	NA	0	NA	0	0	0	0	0	NA	NA	1	NA	NA	1	0	0	NA	NA	NA	0	1
100064671	TGCAGCAATAGATAAAAAGCACATTTTGTTACACCTTACAGATCGGAAGAGCGGTTCAGCAGGAATGCC	29:T>G	29	Yes	NA	NA	0	0	0	NA	NA	NA	NA	0	NA	NA	NA	0	0	0	0	NA	0	0	0	0	NA	NA	NA	0	NA	0	0	0	0	0	NA	NA	NA	NA	NA	NA	0	0	NA	NA	NA	0	NA
6118394	TGCAGGTTTTTATCCTATAGGTCTCTGGAAAATCTAAAATCTAGTATTGCTTTACAGATCGGAAGAGCG	40:C>G	40	Yes	0	0	1	0	0	0	0	1	0	2	0	1	0	0	1	1	1	1	2	1	2	0	1	1	0	2	1	1	0	0	1	0	1	1	0	1	1	0	1	1	0	0	0	1	0
9577713	TGCAGTGGCAGAGGAGATAAAGATGTTCAAACTGCTATCAAGTACTTGAAACTTTGAATCTTTGAATCT	14:A>G	14	Yes	0	0	0	0	0	0	0	0	0	0	0	0	0	0	0	0	0	0	2	0	0	0	0	0	0	0	0	0	0	0	0	0	0	0	0	0	0	0	0	0	0	0	0	0	0
9588374	TGCAGCAAGAAACTCAGAAACAGTCATATCCTGACCGAGAATCCACTTCGCCATCATTCTATGCCTCTT	13:T>C	13	Yes	1	0	0	0	0	0	0	1	0	0	0	1	0	0	0	0	0	0	NA	0	0	0	0	1	0	0	0	0	0	0	0	0	0	0	NA	NA	NA	0	0	0	NA	0	0	0	0
9588374	TGCAGCAAGAAACTCAGAAACAGTCATATCCTGACCGAGAATCCACTTCGCCATCATTCTATGCCTCTT	54:C>T	54	Yes	NA	0	0	0	0	0	0	NA	0	0	0	NA	0	0	0	0	0	0	1	0	0	0	0	NA	0	0	0	0	0	0	0	0	0	0	1	1	NA	0	0	0	1	0	0	0	0
100033888	TGCAGCGGAGATATACAATGCAATACGCATGTTTATTGCTGCCTATGTTTGGATGACTGGATTTGGTAA	33:T>C	33	Yes	0	NA	0	0	0	0	NA	NA	NA	0	0	0	0	0	0	0	0	NA	0	0	0	0	NA	NA	0	0	0	0	0	NA	0	0	0	0	NA	0	1	0	0	0	0	0	0	NA	0
9587108	TGCAGTTTTAGTGAAGTCCTACGCCGATAGTGAGCACTTCATAGATATGTAATGTAGCTATTCTATATA	17:C>T	17	Yes	0	0	0	NA	0	0	0	0	0	0	0	0	0	0	1	1	NA	0	NA	1	0	0	NA	NA	0	0	0	0	NA	0	NA	NA	0	NA	0	0	NA	0	NA	NA	0	0	NA	0	NA
9587108	TGCAGTTTTAGTGAAGTCCTACGCCGATAGTGAGCACTTCATAGATATGTAATGTAGCTATTCTATATA	44:A>G	44	Yes	0	0	0	NA	0	0	0	0	0	0	0	0	0	0	NA	NA	NA	0	NA	NA	0	0	NA	NA	0	0	0	0	NA	0	NA	NA	0	NA	0	0	1	0	NA	NA	0	0	NA	0	NA
9587108	TGCAGTTTTAGTGAAGTCCTACGCCGATAGTGAGCACTTCATAGATATGTAATGTAGCTATTCTATATA	5:T>C	5	Yes	0	0	0	1	0	0	0	0	0	0	0	0	0	0	NA	NA	NA	0	NA	NA	0	0	1	NA	0	2	0	0	1	0	NA	1	0	1	0	0	NA	0	1	1	0	0	NA	0	NA
6087123	TGCAGAATCTCAAATGGTGAGTAAAACACTAGTGAGTCATCCAAGAGGCATGGTTCAGTTCTAAAGAAG	20:G>C	20	Yes	0	0	0	1	0	0	0	1	0	2	0	1	0	0	0	0	0	0	2	0	0	1	1	1	0	2	0	0	1	1	0	1	0	1	1	1	1	1	1	1	1	0	0	0	0
100032798	TGCAGATAAGGTTACTTCTCTCTATTTACATTTTCTCTATCCGGAATCCGTGCTCTGGTTTTGAACCTG	54:C>T	54	Yes	1	1	1	1	NA	NA	1	NA	1	2	1	NA	1	1	1	1	1	1	1	NA	1	NA	0	NA	1	1	1	1	1	NA	1	1	1	0	NA	NA	NA	1	1	1	NA	1	1	1	1
9577283	TGCAGGTTACTGAGTGTAGTTCACTTGTACAAGGGTGTCTTCAATTGGGGCAGTGAAAGTGCTAACAGG	17:A>G	17	Yes	1	1	1	1	1	1	1	1	NA	1	NA	1	1	1	1	1	1	1	1	1	1	1	NA	1	1	1	1	1	1	1	1	1	1	1	1	1	0	1	1	1	1	1	1	NA	1
9582361	TGCAGCGAAAGGAACGAGAAAAAAAACTCAAGACAAGGCCAAAGTTACCTTCTTCAATCTTGAAAGATA	19:A>G	19	Yes	1	1	1	1	1	1	1	0	1	1	1	0	1	1	1	1	1	1	2	1	1	2	NA	0	1	1	1	1	1	0	1	1	1	1	0	0	0	NA	1	1	0	1	1	1	1
9582360	TGCAGCGAAAGGAACGAGAGAAAAAACTCAAGACAAGGCCAAAGTTACCTTCTTCGATCTTGAAAGATA	64:A>T	64	Yes	0	0	0	0	0	0	0	NA	0	0	0	NA	0	0	0	0	0	0	0	0	0	0	1	NA	0	0	0	0	0	NA	0	0	0	0	NA	NA	NA	1	0	0	NA	0	0	0	0
9576793	TGCAGGAAACTCTCATTAGAGAAACAACTAGTTAGGGATCTTCTTTTCTTTTTATGAATGTTTTCTTAT	60:T>C	60	Yes	1	1	1	1	1	1	1	0	1	2	1	0	1	0	1	1	1	0	0	NA	2	2	1	0	0	2	2	0	1	0	0	1	0	1	1	NA	1	1	0	0	NA	1	0	1	1
6122860	TGCAGTTGTGATAGTATTCTTGGTTACAACATTGCTTATGATTTTACAGATCGGAAGAGCGGTTCAGCA	12:A>G	12	Yes	0	0	0	0	0	0	0	0	0	0	0	0	0	0	0	0	0	0	0	0	0	0	0	0	0	0	0	0	0	0	0	0	0	0	NA	NA	1	0	0	0	NA	0	0	0	0
6089909	TGCAGTACCTGTCACGAGTCACGACAAAGATATAAATATACATTTGAGTGTGCACTAAAACAAAGGTTA	14:C>T	14	Yes	0	0	0	0	0	0	0	NA	0	0	0	NA	0	0	0	0	0	0	0	0	0	0	0	1	0	0	0	0	0	1	0	0	0	0	NA	NA	0	0	0	0	NA	0	0	0	0
6089909	TGCAGTACCTGTCACGAGTCACGACAAAGATATAAATATACATTTGAGTGTGCACTAAAACAAAGGTTA	43:T>C	43	Yes	0	0	0	0	0	0	0	NA	0	0	0	NA	0	0	0	0	0	0	0	0	0	0	0	NA	0	0	0	0	0	NA	0	0	0	0	NA	NA	0	0	0	0	NA	0	0	0	0
100073639	TGCAGATTTACCTTATTGTGAAATGAATTACAGATCGGAAGAGCGGTTCAGCAGGAATGCCGAGACCGA	28:T>G	28	Yes	0	0	0	0	0	NA	NA	NA	NA	0	0	NA	0	0	0	0	0	0	NA	0	0	NA	NA	NA	NA	0	NA	NA	0	NA	NA	0	NA	NA	0	0	NA	NA	NA	NA	0	0	NA	0	NA
100044949	TGCAGAATTAGAAACTGCGTCATAGTGGGTTGTGTCTCCTCTTATCTGTTACAGATCGGAAGAGCGGTT	15:T>C	15	Yes	0	0	0	0	0	0	0	0	0	0	0	0	2	0	0	0	0	0	0	0	0	0	0	0	0	0	0	0	0	0	0	0	0	0	0	0	1	0	0	0	0	0	0	0	0
6109125	TGCAGAAGATAAGATATTATTTTTGGGCGATCTTCACCTTTGTTCTGACTGCAAAGTGTTACAAGCAAA	18:A>G	18	Yes	0	0	0	0	0	0	0	0	0	0	0	0	0	0	0	0	0	0	0	0	0	0	0	0	0	0	0	0	0	0	0	0	0	0	0	0	1	0	0	0	0	0	0	NA	0
9585372	TGCAGAGAACAAATATGCTTGGCTTGAGTGCTGGCTCCATGGCTGGTGCAGCCATTTTACGTGTGTTGC	6:G>A	6	Yes	1	1	1	1	1	1	1	2	1	1	1	2	1	1	1	1	1	1	2	1	1	2	1	2	1	1	1	1	1	2	1	1	1	1	2	2	2	1	1	1	2	1	1	1	1
100060662	TGCAGCACAAGTGGAGTGAGTTTGAAGAATTGTAGAGATATTATTGGAAGTATAACCAGCATAGTCACA	46:G>A	46	Yes	0	0	NA	0	NA	0	0	1	0	0	NA	1	NA	0	NA	NA	NA	0	1	NA	0	0	0	1	0	0	0	0	0	0	0	0	0	0	1	0	NA	NA	0	0	0	0	NA	NA	NA
100060662	TGCAGCACAAGTGGAGTGAGTTTGAAGAATTGTAGAGATATTATTGGAAGTATAACCAGCATAGTCACA	32:T>G	32	Yes	0	0	NA	0	NA	0	0	NA	0	0	NA	NA	NA	0	NA	NA	NA	0	NA	NA	0	0	0	NA	0	0	0	0	0	0	0	0	0	0	NA	0	NA	NA	0	0	0	0	NA	NA	NA
9585968	TGCAGCACAAGTGGAGTGAGTTTGAAGAATTGTAGAGATATTATTGGAGGTATAACCAGCATAGTCACA	48:G>A	48	Yes	2	1	0	1	0	1	1	NA	1	1	0	NA	0	1	0	0	0	1	NA	0	2	1	1	NA	1	1	1	1	1	1	1	1	1	1	NA	1	0	0	1	1	1	1	0	0	NA
9580069	TGCAGTCGAAGTCACCATGCTGTGGATGGCAGCCATTGTAGCATGAATTCTGTTCTTTACAGATCGGAA	32:C>T	32	Yes	NA	NA	NA	0	NA	0	0	0	0	0	0	0	0	0	0	NA	NA	NA	0	0	0	0	NA	0	0	0	0	0	NA	0	0	0	0	0	NA	NA	NA	NA	0	0	1	0	0	NA	0
9576023	TGCAGCAAGCTAGGTATAAATTTCTGCTTGGCTAGGTGAAATTGTAAGAGAAAACATCATGCAGAAAAA	42:T>G	42	Yes	0	0	0	0	0	1	NA	1	NA	0	0	NA	0	0	0	0	0	0	1	0	0	1	0	1	0	0	0	0	0	1	0	0	0	0	NA	NA	NA	0	0	0	NA	0	0	NA	1
6112052	TGCAGATTCATGTGTCATTCCCCCTGATTCGGCTTGCTGGTTCAGTTGTTTCTAGTGTTACTTCTTATA	60:C>T	60	Yes	2	1	0	0	0	NA	NA	NA	NA	2	0	NA	0	1	0	0	0	0	NA	0	2	1	NA	NA	1	1	1	1	1	NA	1	1	1	1	NA	NA	NA	0	1	1	NA	1	0	0	NA
9575119	TGCAGAAGAACTTGGATGAAGCTTTGGGTATTTATCAAGAGTTGACCAAAGAAGACCCTGGTGATTTCA	59:G>A	59	Yes	0	0	0	0	0	0	0	0	0	0	0	0	0	0	0	0	0	0	NA	0	0	0	0	0	0	0	0	0	0	0	0	0	0	0	0	0	0	0	0	0	0	0	0	0	0
9587701	TGCAGGAATTGTATCTGCGCAATTATCAATTTCACATCCCTCGCTTCCTTACAGATCGGAAGAGCGGTT	14:C>T	14	Yes	0	0	0	0	0	0	0	NA	0	0	0	NA	0	2	0	0	0	0	0	0	2	0	0	NA	1	2	1	1	NA	NA	1	1	1	1	NA	NA	1	0	1	1	NA	1	1	0	0
9587701	TGCAGGAATTGTATCTGCGCAATTATCAATTTCACATCCCTCGCTTCCTTACAGATCGGAAGAGCGGTT	5:G>A	5	Yes	0	0	0	0	0	0	0	1	0	0	0	1	0	0	0	0	0	0	2	0	0	2	0	1	NA	0	0	NA	1	1	NA	NA	NA	NA	NA	NA	NA	0	NA	NA	NA	NA	NA	0	0
6074299	TGCAGATTATATTCATGCTGATTTTTCCTTTTACAGATCGGAAGAGCGGTTCAGCAGGAATGCCGAGAC	16:G>A	16	Yes	0	NA	0	0	0	NA	NA	0	NA	0	NA	0	0	NA	0	0	0	NA	0	0	0	0	NA	0	NA	0	NA	0	0	0	NA	0	NA	NA	0	0	NA	NA	0	0	1	0	NA	0	NA
9575201	TGCAGAAGTAAATATAAACCCTTAGCCAAGAGAAAATGAAAGTACATTTCTCACCAACTTGCAGCAGTA	7:G>A	7	Yes	0	0	0	0	0	0	0	1	0	0	0	1	0	0	0	0	0	0	2	0	0	NA	0	1	0	0	0	0	1	1	0	0	NA	NA	0	NA	0	0	0	0	0	0	0	0	0
9577941	TGCAGTTGGTGGAAATATTGCCTTCTTCTTTGGTCCTTTTCATTTTGAGGAAGCTGCCACCAAAGCGTG	10:G>T	10	Yes	2	1	0	0	0	1	1	1	1	2	1	1	0	1	0	0	0	1	1	0	0	NA	1	1	1	1	1	0	1	1	1	0	1	1	0	0	NA	1	0	0	0	1	1	0	1
100032538	TGCAGAGAAACCATTGGTTGCTTCAATCAATTGAGAGAACTTGAGCTTCCGCAACTGCCTCTGGAATGT	67:G>A	67	Yes	0	0	0	0	0	0	0	0	0	0	0	0	0	0	0	0	0	0	0	0	0	0	2	0	0	0	0	0	0	0	0	0	0	0	0	0	0	0	0	0	0	0	0	0	0
100035388	TGCAGTGATAGAATTTCACGACATGGAGTCAGAAGATGCATGGCACACTTACCTTGAAATTGTCCTCTT	36:T>C	36	Yes	1	1	1	1	1	1	1	1	1	1	1	1	1	1	1	1	1	1	1	1	1	1	1	1	2	1	1	1	1	1	1	1	1	1	1	1	1	1	1	1	1	1	1	1	1
6060282	TGCAGCAAGTGGCGTGGAGGAGGCAGCAGAGGTATAAGGATCCGGTCAAAGTAGGTGCAACGGATAGTA	10:G>A	10	Yes	0	1	0	NA	0	1	1	0	1	0	NA	0	0	0	0	0	0	0	0	0	0	0	0	0	0	0	0	NA	0	0	0	NA	0	0	0	0	0	0	0	0	0	0	0	0	1
9590000	TGCAGGTCCTTGCTTTGATAAGGACATGTCATTAGACACTAAGTTGCGACATGAGTGTGTTTTCAGTAA	10:T>C	10	Yes	1	1	0	0	1	1	1	0	1	0	0	0	0	0	1	1	1	1	0	1	1	0	1	0	0	0	1	1	0	0	0	1	1	0	0	1	1	0	0	0	1	1	0	1	1
9586797	TGCAGTCAGCTTCTATGCCTATGAACGTTACAAGAATGTAATTTCTGTTGTCCTTTCCATAATGTAAGT	25:C>G	25	Yes	0	0	0	0	0	0	0	0	0	0	0	0	0	0	0	0	0	0	0	0	0	0	0	0	0	0	0	0	0	0	0	0	0	0	0	0	0	2	0	0	0	0	0	0	0
9577719	TGCAGTGGCTACGGCGTGAGCAACGACGCCAGGTTCAGCACGCCAAGTGCCCAAAGCAACAGATGGAAT	6:G>A	6	Yes	0	0	0	0	0	0	0	0	0	0	0	0	0	0	0	0	0	0	0	0	0	0	0	0	0	0	0	0	1	0	0	1	0	0	0	0	0	0	0	0	0	0	0	0	0
9589228	TGCAGTCAAGGTAATCTCGGCGTAATGATAAGGTTGTTTGTCTTGTGATCGGGAGGTTACGGAAATAGT	13:A>G	13	Yes	1	1	1	1	1	1	1	NA	1	1	1	NA	1	1	1	1	1	1	1	1	1	1	1	NA	1	1	1	1	0	1	1	0	1	1	NA	NA	NA	1	1	1	NA	1	1	1	1
9589230	TGCAGTCAAGGTAGTCTCGACATAATGATAAGGTTGTTTGTCTTGTGATCGGGAGGTTACGGAAATATT	19:A>G	19	Yes	1	1	1	1	1	1	1	NA	1	1	1	NA	1	1	1	1	1	1	1	1	1	1	1	NA	1	1	1	1	NA	1	1	NA	1	1	NA	NA	0	1	1	1	NA	1	1	1	1
9589229	TGCAGTCAAGGTAGTCTCGGCGTAATGATAAGGTTGTTTGTCTTGTGATCGGGAGGTTACGGAAATATT	18:G>T	18	Yes	0	0	0	0	0	0	0	NA	0	0	0	NA	0	0	0	0	0	0	0	0	0	0	0	NA	0	0	0	0	NA	0	0	NA	0	0	1	1	NA	0	0	0	1	0	0	0	0
9589229	TGCAGTCAAGGTAGTCTCGGCGTAATGATAAGGTTGTTTGTCTTGTGATCGGGAGGTTACGGAAATATT	17:C>A	17	Yes	0	0	0	0	0	0	0	NA	0	0	0	NA	0	0	0	0	0	0	0	0	0	0	0	NA	0	0	0	0	NA	0	0	NA	0	0	NA	NA	NA	0	0	0	NA	0	0	0	0
6096162	TGCAGCCTTGCATGGTCACCAGAAGAAAAGCAACAGCTTGTTCTTTACAGATCGGAAGAGCGGTTCAGC	40:T>C	40	Yes	0	0	0	0	0	0	0	0	0	2	0	0	1	2	0	0	0	0	1	0	0	0	0	0	1	0	0	0	0	0	0	0	0	1	0	0	0	0	0	0	0	0	1	0	0
100057234	TGCAGAAAAAGACAAACCAAAGCTTGGAGGTGATCCACATATCTTCACGTTTACAGATCGGAAGAGCGG	34:C>T	34	Yes	0	0	0	0	0	0	0	0	0	0	0	0	2	0	0	0	0	0	0	0	0	0	2	0	0	0	0	0	0	0	0	0	0	0	0	0	0	2	0	0	0	0	0	0	0
9580968	TGCAGAAAAGTTGGGGAAGACACCGGCCCAAATAGCTCTTCGATGGGGACTGCAAATGGGTCACAGTGT	49:C>G	49	Yes	0	0	0	0	0	0	0	0	0	0	0	0	0	0	0	0	0	0	0	0	0	0	0	0	0	0	0	0	NA	0	0	NA	0	0	0	0	0	0	0	0	0	0	0	0	0
6119976	TGCAGTGAAGAGGATCGAAGATGGTTTATGGAAGCGATGCAAGCTCAGACTATTGATGTTGTTACAGAT	62:T>A	62	Yes	0	0	0	1	0	0	0	1	0	1	1	1	1	1	0	0	0	0	1	0	0	1	0	1	1	2	1	0	1	1	1	1	1	1	1	1	0	0	1	1	1	0	1	0	0
100049788	TGCAGAATTATCTCATGGTTATAACTTATAACATGCACAAAAATGACGAAGAAAAAAATAATAAAAAAT	46:C>T	46	Yes	1	1	1	1	1	1	1	1	1	1	1	1	NA	NA	1	1	1	1	NA	1	1	1	1	1	NA	1	1	NA	1	1	1	1	1	NA	1	0	1	NA	1	1	0	1	NA	1	1
9581294	TGCAGAATTATCTCATGGTTATAACTTATAACATGCACAAAAATGATGCAGAAAAAAATAATAAAAAAT	48:C>A	48	Yes	1	1	1	1	1	1	1	1	1	1	1	1	0	0	1	1	1	1	0	1	2	1	1	1	0	1	1	0	1	1	1	1	1	0	1	NA	1	0	1	1	NA	1	0	1	1
6103361	TGCAGACTTAGCTGTTCATAGAGATAACCCGATTTCGATATCAAAAGCATGAACAAATTTGTACTATGA	66:T>C	66	Yes	2	0	0	0	0	0	0	0	0	0	0	0	0	0	0	0	0	0	0	0	0	0	0	0	0	0	0	0	0	0	0	0	0	0	0	0	0	0	0	0	0	0	0	0	0
100035451	TGCAGTGCTCATACTGAATGCATTGTTACAGAAGATAGTGAAGTTGCTGAAACTTTCTTACACCGAGTT	61:A>G	61	Yes	1	1	1	1	NA	NA	NA	1	NA	NA	1	1	1	1	1	NA	NA	NA	NA	1	NA	1	1	1	1	1	1	NA	NA	1	1	1	1	NA	1	0	1	NA	1	1	1	1	1	1	1
9574955	TGCAGAAACCACAAGGAAGTTGAGAGAATTTAGAAACAATAATGCTAATGATTTGGAGAATGAAAATGA	17:A>G	17	Yes	2	0	0	0	0	0	0	1	0	0	1	1	0	0	0	0	0	0	0	0	0	0	0	1	0	0	0	0	1	0	0	1	0	0	1	1	1	1	0	0	1	0	0	0	0
100034438	TGCAGGATAATCAGTCTTTGAATCCCGAACAATCTGCTTTGCCATATCGACATTAGCAGCTTTGTCAAC	39:T>C	39	Yes	0	0	0	0	0	0	0	0	0	0	0	0	0	0	0	0	0	0	NA	0	0	0	0	0	0	0	0	0	NA	0	0	0	0	0	0	1	0	0	0	0	0	0	0	0	NA
100067171	TGCAGGACTCTTCTGGTATTTTCTGGGACAATGACAGTTTGGCTGGTCTATTAGCTCTTGAACTTACAG	7:C>T	7	Yes	0	0	0	0	0	0	0	0	0	0	2	0	0	0	2	2	2	2	0	0	0	0	0	0	0	2	0	0	0	0	0	0	0	0	0	0	2	0	0	0	0	2	0	0	0
100032654	TGCAGAGCTTCCTCACTGCTCTAAATTTCTCATTTACAGCTGCTCCTATCCCTTCAAGCTTACCAGATG	51:C>T	51	Yes	2	0	0	0	0	0	0	0	0	0	0	0	0	0	0	0	0	0	0	0	2	0	2	0	0	0	0	1	0	0	0	0	0	0	0	2	0	0	0	0	0	0	0	0	2
100036619	TGCAGTAACCATTTCATGTGTATCAGTCCAATCGACAACATGACGTTCCGGAATGTTCCATATTCTGAC	54:G>A	54	Yes	1	NA	1	NA	1	1	NA	1	1	1	1	1	NA	1	1	NA	1	NA	1	NA	NA	NA	1	1	1	1	1	NA	0	NA	1	0	NA	NA	1	1	NA	NA	1	NA	1	1	NA	1	NA
6115068	TGCAGTTTCTTATTCACCTGATGGTCAAGTATGGTTTTCTTTCCCCTAACATTTACAGATCGGAAGAGC	38:C>A	38	Yes	0	0	0	0	0	0	0	1	0	0	0	1	0	0	0	0	0	0	0	0	0	0	0	1	0	0	0	0	0	0	0	0	0	0	1	0	0	0	0	0	1	0	0	0	0
6115068	TGCAGTTTCTTATTCACCTGATGGTCAAGTATGGTTTTCTTTCCCCTAACATTTACAGATCGGAAGAGC	41:T>C	41	Yes	0	0	0	0	0	0	0	NA	0	0	0	NA	0	0	0	0	0	0	0	0	0	0	0	NA	0	0	0	0	0	0	0	0	0	0	NA	0	0	0	0	0	NA	0	0	0	0
100034572	TGCAGGCGCAATCTCTGCGCTCTGTGACTTCATCGGTGACCTTCACTCAGGACATTTTTCCAAACTTCA	53:A>G	53	Yes	0	0	0	0	0	0	0	0	0	0	0	0	0	0	0	0	0	0	0	0	0	0	0	0	0	0	0	0	0	0	0	0	0	0	0	0	0	0	0	0	0	0	0	0	0
6120506	TGCAGTCTTACATGTCATATCAGTGTTGAGCTCGAAAATAGTCGGAATTGATGTAGCCGATTACAGATC	5:T>C	5	Yes	2	0	0	0	0	0	0	1	0	0	0	1	0	0	0	0	0	0	0	0	0	0	0	1	0	0	0	0	1	0	0	1	0	0	1	1	0	0	0	0	0	0	0	0	0
9582329	TGCAGCCTCTACCTTGCAAAAAAGGGCATCAGCTACCTTGTTGGCATGCCCTAATTTGTACTGAACCTC	42:G>C	42	Yes	2	0	0	0	0	0	0	1	0	0	0	1	0	0	0	0	0	0	NA	NA	0	0	NA	1	0	0	0	0	NA	NA	0	1	0	0	1	1	0	0	0	0	0	0	0	0	0
6090588	TGCAGTTCAGCATCCCCAAAATTGTTATGTCAACTAGTAATTGGACATCGATTAGTAATTACATGTTGA	22:T>G	22	Yes	0	0	0	0	0	0	0	NA	0	0	0	NA	1	1	0	0	0	0	1	0	0	0	0	NA	1	0	1	0	NA	0	0	NA	1	1	NA	NA	0	0	0	0	NA	0	1	0	0
6090588	TGCAGTTCAGCATCCCCAAAATTGTTATGTCAACTAGTAATTGGACATCGATTAGTAATTACATGTTGA	11:A>G	11	Yes	0	0	0	0	0	0	0	1	0	0	0	1	NA	0	0	0	0	0	NA	0	0	0	0	1	NA	0	NA	0	1	0	0	1	NA	NA	NA	1	0	0	0	0	NA	0	NA	0	0
6090588	TGCAGTTCAGCATCCCCAAAATTGTTATGTCAACTAGTAATTGGACATCGATTAGTAATTACATGTTGA	15:C>T	15	Yes	0	0	0	0	0	0	0	NA	0	0	0	NA	NA	0	0	0	0	0	NA	0	0	0	0	NA	NA	0	NA	0	NA	0	0	NA	NA	NA	NA	NA	0	0	0	0	1	0	NA	0	0
6121270	TGCAGCAAGAGTTGGAGACTCAGTATCTGGATATAAAACTATTACAGATCGGAAGAGCGGTTCAGCAGG	18:C>T	18	Yes	0	0	0	0	0	1	0	0	0	0	0	0	0	0	0	0	0	0	0	0	0	0	0	0	0	0	0	0	0	0	0	0	0	0	0	0	0	0	0	0	0	0	0	0	0
6124465	TGCAGCGCGCCTGTGAGACTCGACCTAATAACACAAATTACAGATCGGAAGAGCGGTTCAGCAGGAATG	18:C>T	18	Yes	0	0	0	0	0	0	0	0	0	0	0	0	0	0	0	0	0	0	0	0	0	0	0	0	1	0	0	0	0	0	0	0	0	0	0	0	0	0	0	0	0	0	0	0	0
6112397	TGCAGCTGCAACAGCAGCCGGTAAATTCAAAGAAGAAATCGTTCCAGTTTCTACAAAGGTAAGTGTCGA	67:G>A	67	Yes	0	0	0	0	0	0	0	1	0	0	0	1	0	0	0	0	0	0	0	0	0	0	0	1	0	0	0	0	1	0	0	1	0	0	1	1	0	0	0	0	1	0	0	0	0
100057633	TGCAGCACCATCACTAACTTGGCTTGCATTCCCTGAAGTTACAGATCGGAAGAGCGGTTCAGCAGGAAT	13:C>G	13	Yes	0	2	0	2	0	0	0	0	0	0	0	0	0	0	0	0	0	0	0	0	0	0	0	0	0	0	0	0	0	0	0	0	0	0	0	0	0	0	0	0	0	0	0	0	2
9590712	TGCAGTATTTGAAAGGGGAGAGTTTTGAAGGATGCCGCATGTATACATCATTTGTAATGGGAGCACATC	50:T>A	50	Yes	1	0	1	NA	2	0	0	NA	0	NA	NA	NA	NA	1	NA	NA	NA	NA	NA	NA	1	NA	NA	NA	NA	NA	NA	NA	NA	NA	NA	NA	NA	NA	NA	NA	NA	NA	NA	NA	NA	NA	NA	NA	0
9581603	TGCAGATAAATAGAAGCAGAAAATATAGGCTCTGATATACAAAATAAAAAGAAAATTGGTGACAAGAGT	49:A>T	49	Yes	0	0	0	0	0	0	0	1	0	0	0	1	0	0	0	0	0	0	0	0	0	0	0	1	0	0	0	0	NA	0	0	0	0	0	1	1	0	0	0	0	1	0	0	0	0
9581603	TGCAGATAAATAGAAGCAGAAAATATAGGCTCTGATATACAAAATAAAAAGAAAATTGGTGACAAGAGT	24:A>C	24	Yes	0	0	0	0	0	0	0	NA	0	0	0	NA	0	0	0	0	0	0	0	0	0	0	0	NA	0	0	0	0	NA	0	0	0	0	0	NA	NA	0	0	0	0	NA	0	0	0	0
9586357	TGCAGCTTCTGTGTGGGGAAATTGAGGGATTGGAATATAAAGAGGGTGGAGTTTGGGATTAGGGTTTTC	29:T>C	29	Yes	0	0	0	0	0	0	0	NA	0	0	0	NA	0	0	0	0	0	0	0	0	0	0	0	NA	0	0	0	0	0	0	0	0	0	0	0	0	0	0	0	0	0	0	0	0	0
9586357	TGCAGCTTCTGTGTGGGGAAATTGAGGGATTGGAATATAAAGAGGGTGGAGTTTGGGATTAGGGTTTTC	55:G>A	55	Yes	0	0	0	0	0	0	0	1	0	0	0	1	0	0	0	0	0	0	0	0	0	0	0	1	0	0	0	0	0	0	0	0	0	0	0	0	0	0	0	0	0	0	0	0	0
9586357	TGCAGCTTCTGTGTGGGGAAATTGAGGGATTGGAATATAAAGAGGGTGGAGTTTGGGATTAGGGTTTTC	43:G>A	43	Yes	0	0	0	0	0	0	0	NA	0	0	0	NA	0	0	0	0	0	0	0	0	0	0	0	NA	0	0	0	0	0	0	0	0	0	0	0	0	0	0	0	0	0	0	0	0	0
100061187	TGCAGCTCTCTCCTTCTCTAGCTCAAGGTAAAGAGCGGCATAGGCAGCTTTCTCTTCTTCAAGTGCATT	21:C>A	21	Yes	NA	1	1	2	1	NA	NA	1	1	NA	2	1	1	1	2	1	1	1	1	1	2	1	1	1	1	1	NA	2	2	1	1	2	1	NA	2	NA	NA	NA	NA	2	1	1	1	1	1
100061188	TGCAGCTCTCTCCTTCTCTAGCTCAAGGTAAAGAGCAGCATAGGCAGCTTTCTCTTCTTCAAGTGCATT	36:A>G	36	Yes	0	0	0	1	0	0	0	0	0	0	1	0	0	0	2	0	0	0	0	0	2	0	0	0	0	0	0	2	1	0	0	1	0	0	1	0	0	0	0	1	0	0	0	0	0
9582757	TGCAGGAGGAGAAGGCATCAGCGGAAATGGAAATGCGACAATACCAGAGGATGATAGAAGAAAGAGTCA	37:A>G	37	Yes	NA	1	1	NA	1	1	1	NA	NA	NA	NA	NA	1	1	NA	NA	NA	NA	NA	NA	1	NA	NA	NA	1	1	1	NA	NA	1	NA	NA	NA	1	NA	NA	1	NA	NA	NA	NA	NA	1	NA	1
100053978	TGCAGGAGGAGAAGGCATCAGCGGAAATGGAAATGCGGCAATACCAGAGGATGATAGAAGAAAGAGTCA	13:G>A	13	Yes	NA	1	1	0	1	1	1	NA	NA	0	NA	NA	1	1	0	NA	0	0	NA	NA	2	NA	0	NA	1	1	1	0	NA	1	NA	0	NA	1	0	NA	1	0	0	0	NA	0	1	0	1
6058948	TGCAGAAAAATTCAACTTTTCCTTTTCTAGTTGTGCCATCCTCAGCCTTTCTCTAAGTATTTCAATTTC	27:T>A	27	Yes	0	0	0	NA	0	0	0	0	0	2	NA	0	0	0	1	1	1	1	1	1	2	0	1	0	0	2	0	NA	1	0	1	1	0	0	1	NA	1	1	1	NA	NA	1	0	1	0
6058948	TGCAGAAAAATTCAACTTTTCCTTTTCTAGTTGTGCCATCCTCAGCCTTTCTCTAAGTATTTCAATTTC	37:A>C	37	Yes	0	0	0	NA	0	0	0	0	0	0	NA	0	0	0	NA	NA	1	1	NA	1	0	0	NA	0	0	0	0	NA	1	0	NA	NA	0	0	1	NA	NA	NA	1	NA	NA	NA	0	NA	0
6059651	TGCAGAGAATGGAGGAAGCGAAAAAGGCCGGTTGAAGCTCCCGGAGGAGATAGCAAACTATCTCATATA	28:C>A	28	Yes	0	0	0	0	0	0	NA	0	0	0	0	0	0	0	0	0	0	0	0	0	0	0	0	0	0	0	0	0	0	0	0	0	0	0	0	0	0	0	0	0	NA	0	0	0	0
6059651	TGCAGAGAATGGAGGAAGCGAAAAAGGCCGGTTGAAGCTCCCGGAGGAGATAGCAAACTATCTCATATA	18:C>T	18	Yes	0	0	0	0	0	0	1	0	0	0	0	0	0	0	0	0	0	0	0	0	0	0	0	0	0	0	0	0	0	0	0	0	0	0	0	0	0	2	0	0	NA	0	0	0	0
100053197	TGCAGTTACCTCTAGGAAAAACCATGTTGAAAAAAGGCAAGATAGGAATTAGGGTTTATGAGAGTTTTG	42:T>C	42	Yes	0	0	0	0	0	0	0	1	0	0	0	1	0	0	0	0	0	0	0	0	0	0	0	1	0	0	0	0	0	0	0	0	0	0	0	0	0	0	0	0	0	0	0	0	0
100053197	TGCAGTTACCTCTAGGAAAAACCATGTTGAAAAAAGGCAAGATAGGAATTAGGGTTTATGAGAGTTTTG	67:T>A	67	Yes	0	0	0	0	0	0	0	NA	0	0	0	NA	0	0	0	0	0	0	0	0	0	0	0	NA	0	0	0	0	0	0	0	0	0	0	0	0	0	0	0	0	0	0	0	0	0
9589577	TGCAGAAAATTCTTCATTCCTCACTTTCAATACATTATGCCCATTACTTGTTTCATCTTTACAGATCGG	16:T>C	16	Yes	2	1	0	0	2	1	1	0	1	0	0	0	0	0	0	0	0	0	0	0	0	0	0	0	0	0	0	0	0	0	0	0	0	0	0	0	0	0	0	0	0	0	0	0	1
9589577	TGCAGAAAATTCTTCATTCCTCACTTTCAATACATTATGCCCATTACTTGTTTCATCTTTACAGATCGG	15:A>T	15	Yes	0	NA	0	0	0	NA	NA	0	NA	0	0	0	0	0	0	0	0	0	0	0	0	0	0	0	0	0	0	0	0	0	0	0	0	0	0	0	0	0	0	0	0	0	0	0	NA
9589577	TGCAGAAAATTCTTCATTCCTCACTTTCAATACATTATGCCCATTACTTGTTTCATCTTTACAGATCGG	48:T>G	48	Yes	0	NA	0	0	0	NA	NA	0	NA	0	0	0	0	0	0	0	0	0	0	0	0	0	0	0	0	0	0	0	0	0	0	0	0	0	0	0	0	0	0	0	0	0	0	0	NA
9582356	TGCAGCCTTTCTTTTTACGAAACAAAAGCCCAAACTTGAAAAAATCTGCCAGTCACACAAAGAGGAAGG	49:C>T	49	Yes	0	NA	0	0	0	NA	NA	NA	NA	NA	0	NA	0	0	0	0	0	0	NA	NA	NA	NA	0	NA	0	NA	0	0	NA	NA	0	NA	0	0	NA	NA	0	NA	NA	NA	NA	0	0	0	NA
9582356	TGCAGCCTTTCTTTTTACGAAACAAAAGCCCAAACTTGAAAAAATCTGCCAGTCACACAAAGAGGAAGG	67:G>A	67	Yes	2	1	0	0	2	1	1	1	1	NA	0	1	0	0	0	0	0	0	NA	NA	NA	NA	0	1	0	NA	0	0	NA	NA	0	NA	0	0	NA	NA	0	1	1	1	NA	0	0	0	1
6089014	TGCAGCTTTGGATACCCCCCTTTCGTTGCAAAACCAGTTCTTCAACCTCATTCTCTGCATGATTCCATT	36:G>C	36	Yes	0	1	2	0	0	1	1	0	1	0	0	0	0	0	0	0	0	0	0	NA	0	0	0	0	0	0	0	0	NA	0	0	NA	0	0	NA	NA	0	0	0	0	NA	0	0	0	1
6088538	TGCAGCCCGATAGGTCCGCATCATCGTGATTCAATGTCACACCATAATTGCTGTGTGATACGATTTTAC	17:G>A	17	Yes	2	0	1	1	0	0	0	NA	0	1	NA	NA	0	0	0	0	0	0	0	0	0	1	0	NA	1	2	1	1	NA	1	0	NA	1	1	1	1	NA	NA	0	0	1	0	1	0	0
6088538	TGCAGCCCGATAGGTCCGCATCATCGTGATTCAATGTCACACCATAATTGCTGTGTGATACGATTTTAC	37:C>G	37	Yes	0	0	NA	NA	0	0	0	NA	0	NA	NA	NA	0	0	0	0	0	0	0	0	0	NA	0	NA	NA	0	NA	NA	NA	NA	0	NA	NA	NA	NA	NA	1	1	0	0	NA	0	NA	0	0
6088538	TGCAGCCCGATAGGTCCGCATCATCGTGATTCAATGTCACACCATAATTGCTGTGTGATACGATTTTAC	63:T>C	63	Yes	0	0	NA	NA	0	0	0	NA	0	NA	1	NA	0	0	0	0	0	0	0	0	0	NA	0	NA	1	0	NA	NA	NA	NA	0	NA	NA	NA	NA	NA	NA	NA	0	0	NA	0	NA	0	0
6088538	TGCAGCCCGATAGGTCCGCATCATCGTGATTCAATGTCACACCATAATTGCTGTGTGATACGATTTTAC	60:C>T	60	Yes	0	0	NA	NA	0	0	0	NA	0	NA	NA	NA	0	0	0	0	0	0	0	0	0	NA	0	NA	NA	0	NA	NA	NA	NA	0	NA	NA	NA	NA	NA	NA	NA	0	0	NA	0	NA	0	0
6088538	TGCAGCCCGATAGGTCCGCATCATCGTGATTCAATGTCACACCATAATTGCTGTGTGATACGATTTTAC	68:C>A	68	Yes	0	0	NA	1	0	0	0	NA	0	NA	NA	NA	0	0	0	0	0	0	0	0	0	1	0	NA	1	0	NA	1	NA	NA	0	NA	NA	1	NA	NA	NA	NA	0	0	NA	0	NA	0	0
9582442	TGCAGCTAGTTCTTGAAATGAACACGTGTCTTGATTCTTATCGAACGCATGTCTCTGTTCGTATTGATG	46:G>A	46	Yes	1	1	1	1	2	0	0	NA	0	1	0	NA	1	1	1	1	1	1	1	1	1	1	1	NA	1	1	NA	1	NA	1	1	NA	NA	1	NA	NA	NA	NA	NA	NA	NA	1	1	1	0
100051506	TGCAGCTAGTTCTTGAAATGAACACGTGTCTTGATTCTTATCGAACACATGTCTCTGTTCGTATTGATG	44:A>G	44	Yes	0	0	0	0	0	NA	NA	NA	NA	0	NA	NA	0	0	0	0	2	0	0	0	0	0	0	NA	0	0	NA	0	NA	0	0	NA	NA	0	NA	NA	NA	NA	NA	NA	NA	0	0	0	NA
9576578	TGCAGCTATGGGCCAAAATGTATCTCAGAGTACGAGAAAGGTTGGTATATGCTGCTGTAAATCCAGCAG	27:G>A	27	Yes	0	0	0	0	0	0	0	0	0	2	0	0	0	0	0	0	0	0	0	0	0	0	0	1	0	0	0	0	0	0	0	0	0	0	1	1	0	0	0	0	0	0	0	0	0
100033869	TGCAGCGCAAAATTGAGAAGCGCCAGAAAGATCGTACTCTTGATGCTCACATTGAAGAGCAGTTTGGTG	16:G>A	16	Yes	0	2	0	0	0	0	0	0	0	0	1	0	0	0	0	0	0	0	0	0	0	0	0	0	0	0	0	0	0	0	0	0	0	NA	0	0	0	0	0	1	0	0	0	0	0
6059754	TGCAGAGGATGACATACCAACTGAGGTGAACACAAGGAGCACACCTTCTACCCCGAAAAGTGCGACAAT	53:C>T	53	Yes	2	0	0	0	2	1	1	NA	1	0	0	NA	0	0	0	0	0	0	0	0	0	0	0	NA	0	0	0	0	0	0	0	0	0	0	NA	NA	NA	0	NA	0	NA	0	0	0	1
6059754	TGCAGAGGATGACATACCAACTGAGGTGAACACAAGGAGCACACCTTCTACCCCGAAAAGTGCGACAAT	50:C>T	50	Yes	0	0	0	0	0	NA	NA	1	NA	0	0	1	0	0	0	0	0	0	0	0	0	0	0	NA	0	0	0	0	0	0	0	0	0	0	NA	NA	1	0	1	0	NA	0	0	0	NA
6059754	TGCAGAGGATGACATACCAACTGAGGTGAACACAAGGAGCACACCTTCTACCCCGAAAAGTGCGACAAT	27:G>T	27	Yes	0	0	0	0	0	NA	NA	NA	NA	0	0	NA	0	0	0	0	0	0	0	0	0	0	0	NA	0	0	0	0	0	0	0	0	0	0	NA	NA	NA	0	NA	0	NA	0	0	0	NA
6059754	TGCAGAGGATGACATACCAACTGAGGTGAACACAAGGAGCACACCTTCTACCCCGAAAAGTGCGACAAT	45:T>C	45	Yes	0	0	0	0	0	NA	NA	NA	NA	0	0	NA	0	0	0	0	0	0	0	0	0	0	0	NA	0	0	0	0	0	0	0	0	0	0	NA	NA	NA	0	NA	0	NA	0	0	0	NA
9588329	TGCAGATTGGGTGAAAAAACGAGACACTGAAAACGAAATTCCTTTTATACTTTTGGCAATAACCACTTA	20:G>A	20	Yes	2	0	1	0	2	0	0	0	2	1	NA	0	1	1	1	1	1	1	1	1	2	0	0	NA	1	2	0	NA	0	0	0	0	0	0	NA	0	NA	1	NA	NA	0	1	1	1	0
9588330	TGCAGATTGGGTGAAAAAACAAGACACTGAAAACGAAACTCCTTTTATACTTTTGGCAATAACCACTTA	40:C>G	40	Yes	0	NA	0	NA	0	NA	NA	NA	0	0	1	NA	0	0	0	0	0	0	0	0	0	NA	NA	NA	0	0	NA	NA	NA	NA	NA	NA	NA	NA	NA	NA	NA	0	NA	1	NA	0	0	0	NA
100066297	TGCAGAGGACGACAACCACCGCAGCTTCCTCCACGCCGTTGCCGGACTTTATCTCCGATCGGTCTCAGC	41:C>T	41	Yes	0	0	0	NA	NA	NA	NA	0	NA	0	1	0	0	0	0	0	0	0	0	0	0	NA	NA	NA	0	0	NA	NA	0	NA	NA	0	NA	NA	0	0	0	0	0	1	NA	0	0	0	NA
9588204	TGCAGAGGACGACAACCACCGCAGCTTCCTCCACGCCGTTGCCGGACTTTATCTCCGATTGGTCTCAGC	59:T>C	59	Yes	2	1	1	NA	0	0	0	1	0	1	NA	1	1	1	1	1	1	1	1	1	1	NA	NA	NA	1	1	NA	NA	1	NA	NA	1	NA	NA	1	1	1	1	1	NA	NA	1	1	1	0
100066297	TGCAGAGGACGACAACCACCGCAGCTTCCTCCACGCCGTTGCCGGACTTTATCTCCGATCGGTCTCAGC	64:T>G	64	Yes	0	0	0	1	NA	NA	NA	0	NA	0	NA	0	0	0	0	0	0	0	0	0	0	NA	1	NA	0	2	1	NA	0	1	1	0	1	1	0	0	0	0	0	NA	NA	0	0	0	NA
6090165	TGCAGTCGGTTCCCAAGGAAAACAGAATCATCCAATTTTCTTTTCGCAAACCTGAAAATGTAGGTACTC	44:C>T	44	Yes	0	0	0	1	0	0	0	0	0	0	0	0	0	0	0	0	0	0	0	0	0	1	1	0	0	2	1	0	0	1	1	0	1	1	0	0	0	0	0	0	0	0	0	0	0
100075736	TGCAGTGTTGTAAATTGTGATTGCGGTCGCGATTGCTATAACGGTTACAGTTACTACGATTGTGGTCGC	48:A>G	48	Yes	1	1	1	1	1	NA	NA	NA	NA	NA	NA	NA	NA	NA	NA	NA	NA	NA	NA	NA	1	NA	1	NA	1	1	1	NA	NA	1	1	NA	1	1	NA	NA	NA	NA	0	NA	NA	NA	NA	1	NA
100075735	TGCAGTGTTGTAAATTGTGATTGCGGTCGCGATTGCTATAACGGTTACGGTTACTACGATTGTGGTAGC	17:T>C	17	Yes	2	0	0	0	0	1	1	NA	1	NA	NA	NA	NA	NA	NA	NA	NA	NA	NA	NA	0	NA	0	NA	0	0	0	NA	NA	0	0	NA	0	0	NA	NA	NA	NA	NA	NA	NA	NA	NA	0	1
9578149	TGCAGCTAGTTTATCATCTAACATACCTATATCTCAGATAGACCCATTGACATGCTTCTTGAAGGAGGG	20:A>C	20	Yes	1	1	1	1	1	1	NA	1	1	1	1	1	1	1	1	1	1	NA	NA	1	1	1	1	1	1	1	1	1	1	1	1	1	NA	1	1	1	0	NA	0	1	1	1	NA	1	1
6060575	TGCAGCATTTAGATTATTTGACACCTAATAGAAGTAAAAACAATGCTGATTTTCTCAAATGTGAAAGGA	62:G>C	62	Yes	0	0	0	0	0	0	0	1	0	0	0	1	0	0	0	0	0	0	0	0	2	0	0	0	0	0	0	0	1	0	0	1	0	0	0	0	1	0	1	0	0	0	0	0	0
100034841	TGCAGGTCTTCAACAACAGCCCAGATGAGACTGCATACTTTAGAATGATACTGAACCGCGAAAATGTTT	40:T>C	40	Yes	0	0	0	0	0	0	0	NA	0	NA	0	0	0	0	0	0	0	0	0	0	0	0	0	0	0	0	0	0	0	0	0	0	0	0	1	0	0	0	0	0	1	0	0	0	NA
6059873	TGCAGATACAAGGAAAAATGTAAGCATCTCTTTTTTCGGGGGTGGGTTGTAGCATCCAAAATGTAGCCA	51:G>T	51	Yes	0	0	0	0	0	0	0	1	0	0	0	1	0	0	0	0	0	0	0	0	2	0	0	1	0	0	0	0	1	0	0	1	0	0	NA	1	0	0	0	0	NA	0	0	0	0
6059873	TGCAGATACAAGGAAAAATGTAAGCATCTCTTTTTTCGGGGGTGGGTTGTAGCATCCAAAATGTAGCCA	8:C>T	8	Yes	0	0	0	0	0	0	0	NA	0	0	0	NA	0	0	0	0	0	0	0	0	0	0	0	NA	0	0	0	0	NA	0	0	NA	0	0	1	NA	0	0	0	0	1	0	0	0	0
100075368	TGCAGAAGGATCCTTGGCAAGTGCCTGCTGATCAGAGAGCGACTAGGTGCACCAGTACAGCATTACAGA	25:T>G	25	Yes	0	0	0	0	0	0	0	1	0	0	0	1	0	0	0	0	0	0	0	0	2	0	0	1	0	0	0	0	1	0	0	1	0	0	1	2	0	0	0	0	1	2	0	0	0
6063046	TGCAGTTTCTCCACATCTTGTTTACCAAACAGTGTCGTAGCTTTCTCAGGATCCCTTAGGATCAAGCGT	35:C>T	35	Yes	0	0	0	0	0	0	0	0	NA	0	0	0	0	0	0	0	0	0	0	0	0	0	0	1	0	0	0	0	0	0	0	0	0	0	0	0	0	0	0	0	2	0	0	0	0
100064970	TGCAGGTATATCATTTACTCGTAGTGACCAACCGACCGCAAATTTACAGATCGGAAGAGCGGTTCAGCA	19:C>T	19	Yes	0	0	0	0	0	0	0	0	0	0	0	0	0	0	0	0	0	0	0	0	0	0	0	NA	0	0	0	0	0	0	0	0	0	0	1	0	0	0	0	0	1	0	0	0	0
9589408	TGCAGGTATATCATATACTCGTAGTGACCAACCGACCGCAAATTTACAGATCGGAAGAGCGGTTCAGCA	14:A>T	14	Yes	1	1	1	1	1	1	1	1	1	1	1	1	1	1	1	1	1	1	1	1	1	1	1	0	1	1	1	1	1	1	1	1	1	1	NA	1	1	1	1	1	NA	1	1	1	1
100064970	TGCAGGTATATCATTTACTCGTAGTGACCAACCGACCGCAAATTTACAGATCGGAAGAGCGGTTCAGCA	20:G>A	20	Yes	0	2	0	0	0	0	0	0	0	0	0	0	0	0	0	0	0	0	0	0	0	0	0	NA	2	0	0	0	0	0	0	0	0	0	NA	0	0	0	0	0	NA	0	0	0	0
100034747	TGCAGGGTTGTAGAGCTATACTGATAGATAAAGACAAGAACCCAAAGGTGGGTACCCAATTTGATTGTG	49:G>A	49	Yes	0	0	0	0	0	0	0	0	0	0	0	0	0	0	0	0	0	0	0	0	0	0	0	0	0	0	0	0	0	0	0	0	0	0	0	0	1	0	0	0	0	0	0	0	0
100036036	TGCAGAAAGACATAACCATAGAGTTGGACATGAAAGAAAGAAAAATAATCTAAAAATAGAGAATCAAGT	67:G>A	67	Yes	NA	1	NA	1	NA	NA	NA	0	NA	1	0	0	1	1	1	NA	1	NA	1	NA	NA	NA	1	0	1	1	1	NA	NA	NA	1	0	NA	NA	0	0	0	NA	0	NA	0	NA	NA	NA	1
9590540	TGCAGCCGTAGCTGCGGTTGTGATACGGGAACACATATGTTGTTTCACTTTTTGTACCACTCCATGTCC	41:G>T	41	Yes	1	NA	1	NA	1	1	1	0	1	NA	0	0	NA	NA	NA	NA	NA	NA	NA	1	2	NA	NA	NA	NA	NA	1	NA	0	NA	1	0	1	1	0	2	0	NA	0	0	NA	1	NA	0	1
6104034	TGCAGCCGTAGCTGCGGTTGTGATACGGGAACACATATGTTTTTTCACTTTTTGTACCACTTCATGTTC	25:C>G	25	Yes	0	NA	0	NA	0	0	0	NA	0	NA	NA	NA	NA	NA	NA	NA	NA	NA	NA	0	0	NA	NA	NA	NA	NA	0	NA	NA	NA	0	NA	0	0	NA	0	NA	NA	NA	NA	NA	0	NA	NA	0
6105410	TGCAGTTTTTGCAATCACCTCAATCACAGCAGCAACTACGGTCCTATTATTGCTGTTTTCTTACAGATC	38:C>G	38	Yes	0	0	0	1	0	0	0	0	0	1	0	0	0	0	0	0	0	0	0	0	0	1	1	0	1	2	0	0	0	1	0	0	0	0	0	0	0	1	NA	0	0	0	0	0	0
6105410	TGCAGTTTTTGCAATCACCTCAATCACAGCAGCAACTACGGTCCTATTATTGCTGTTTTCTTACAGATC	37:A>T	37	Yes	0	0	0	NA	0	0	0	0	0	NA	0	0	0	0	0	0	0	0	0	0	0	NA	NA	0	NA	0	0	0	0	NA	0	0	0	0	0	0	0	NA	1	0	0	0	0	0	0
9574879	TGCAGAAAAACCAATTGGCACACCCGCTAGCACATTTGTACCAGTACGAGCAGAGATGCCCGATTTTGT	13:A>T	13	Yes	0	0	0	0	0	0	0	0	0	0	NA	NA	0	0	0	0	0	0	0	0	0	0	NA	0	0	0	0	0	0	0	NA	0	0	0	NA	NA	0	0	0	0	0	0	0	NA	NA
9577342	TGCAGTAAAGGTTGGATTGAATCCCCTCTCAAAGGTGCGGAGGGTAATACAGAATTCCTTGTTCACTTC	38:G>T	38	Yes	NA	NA	1	1	1	NA	NA	NA	NA	1	NA	1	1	1	1	1	1	1	1	1	1	NA	NA	1	1	1	1	1	1	1	1	1	1	NA	0	0	NA	1	NA	NA	0	1	NA	1	NA
100036851	TGCAGAAACCAAAATTCTCTACTCCCTTTATAATCCTCTCAAGAACCTGAATTGTGCAACAATACATTA	50:A>G	50	Yes	0	NA	0	0	0	NA	NA	0	NA	0	0	0	0	0	0	0	0	0	0	0	0	0	0	0	0	0	0	0	0	0	0	0	0	0	0	0	NA	0	NA	NA	0	0	0	NA	NA
6123345	TGCAGGCTTGGCTATTTTATATGCCCAAGTTTGATCCTCACATTGAGCTTTCAAGCAATTTTTACAGAT	28:G>T	28	Yes	0	0	NA	0	0	0	0	NA	0	0	NA	NA	NA	NA	NA	NA	NA	NA	NA	0	NA	0	0	NA	0	0	0	0	NA	0	0	NA	0	0	0	0	0	0	0	0	0	0	NA	NA	0
9588095	TGCAGAATACCAGTCTGCTTACATGACAGTGAGAAATGGATGAGAAGGAGAATTCAGTTGGGGGTTAGT	65:T>G	65	Yes	0	1	0	0	2	0	0	0	0	0	0	0	0	0	0	0	0	0	0	0	0	0	0	NA	0	0	0	0	0	0	0	0	0	0	NA	1	NA	0	0	1	1	0	0	0	0
9588095	TGCAGAATACCAGTCTGCTTACATGACAGTGAGAAATGGATGAGAAGGAGAATTCAGTTGGGGGTTAGT	12:G>A	12	Yes	0	NA	0	0	0	0	0	0	0	0	0	0	0	0	0	0	0	0	0	0	0	0	0	NA	0	0	0	0	0	0	0	0	0	0	NA	NA	NA	0	0	NA	NA	0	0	0	0
9588095	TGCAGAATACCAGTCTGCTTACATGACAGTGAGAAATGGATGAGAAGGAGAATTCAGTTGGGGGTTAGT	8:A>G	8	Yes	0	NA	0	0	0	0	0	0	0	0	0	0	0	0	0	0	0	0	0	0	0	0	0	NA	0	0	0	0	0	0	0	0	0	0	NA	NA	1	0	0	NA	NA	0	0	0	0
9588095	TGCAGAATACCAGTCTGCTTACATGACAGTGAGAAATGGATGAGAAGGAGAATTCAGTTGGGGGTTAGT	63:G>A	63	Yes	0	NA	0	0	0	0	0	0	0	0	0	0	0	0	0	0	0	0	0	0	0	0	0	1	0	0	0	0	0	0	0	0	0	0	NA	NA	NA	0	0	NA	NA	0	0	0	0
6059538	TGCAGACCATTTAGCTTGAAAATTTTGAATCCTGCCTTTATTGTACCCTTGGCCAAAAGCACTGGCTCC	5:A>G	5	Yes	0	1	1	0	2	0	0	1	0	0	1	1	1	1	1	1	1	1	1	0	1	0	0	1	0	0	0	1	1	0	0	1	0	0	1	1	0	0	1	1	NA	0	1	1	0
6059538	TGCAGACCATTTAGCTTGAAAATTTTGAATCCTGCCTTTATTGTACCCTTGGCCAAAAGCACTGGCTCC	63:G>T	63	Yes	0	NA	NA	0	2	0	0	NA	0	0	NA	NA	NA	0	NA	NA	NA	NA	NA	0	NA	0	0	NA	0	0	0	0	NA	0	0	NA	0	0	NA	NA	0	0	NA	NA	NA	0	NA	NA	0
9585606	TGCAGGCCATTTAGCTTGAAATTTTTGAATCCTGCCTTTATTGTACCCTTGGCCAAAAGCACTGGCTCC	21:T>A	21	Yes	1	NA	NA	1	1	1	1	NA	1	1	NA	NA	NA	1	NA	NA	NA	NA	NA	1	NA	1	1	NA	1	1	1	1	NA	1	1	NA	1	1	NA	NA	1	1	NA	NA	0	1	NA	NA	1
100049272	TGCAGAAAAGATTATTTTTTTTTGCTAAAATGAGATAATAGAATCAAGATAAGAAGAAAAAAAAAAGGA	13:A>T	13	Yes	0	NA	NA	NA	0	NA	0	NA	NA	NA	NA	NA	NA	0	NA	NA	NA	NA	NA	0	NA	NA	NA	NA	NA	0	0	NA	NA	NA	0	NA	0	0	NA	NA	NA	NA	NA	NA	1	0	NA	NA	0
9582354	TGCAGCCTTGGTTGGTCTTTACAATGGTCGCAATTTCGGTAAACAAGTGCTTGTTGTTGCTCATGAATA	23:A>G	23	Yes	1	1	0	NA	1	1	NA	1	1	1	1	1	0	0	0	0	0	0	NA	NA	1	1	1	1	1	1	1	1	1	1	NA	1	NA	1	1	1	1	0	1	1	1	1	0	0	1
9577104	TGCAGGTCCATTCTCGAGGCCTTCGGCTATGTCTTCCACATACACGACCTTCCCTTCTCTGATATGAGG	6:T>G	6	Yes	1	0	0	0	2	1	1	0	1	0	0	0	0	2	0	0	0	0	0	1	0	0	0	0	0	2	1	0	0	0	1	0	1	1	0	0	0	0	0	0	0	1	0	0	1
9580955	TGCAGAAAACAAATAAACATCAAAACCAGTTATTCTTAGTCAATAAACAATCATGATGATGAGAAAGTG	13:T>C	13	Yes	0	0	0	0	0	0	0	NA	0	NA	1	1	NA	0	0	0	0	0	0	NA	1	0	NA	0	0	0	0	0	NA	0	0	1	NA	0	NA	0	NA	0	0	0	NA	0	NA	0	0
9580955	TGCAGAAAACAAATAAACATCAAAACCAGTTATTCTTAGTCAATAAACAATCATGATGATGAGAAAGTG	26:C>T	26	Yes	0	0	0	0	0	0	0	NA	0	NA	NA	NA	NA	0	0	0	0	0	0	NA	NA	0	NA	0	0	0	0	0	NA	0	0	NA	NA	0	1	0	NA	0	0	0	1	0	NA	0	0
9591300	TGCAGCAGAAGGCTTCATTAGAGGAAGGTCTTATAACATCAGACTTGATGATCAAGTTTTGCTTACAGA	48:T>C	48	Yes	0	0	0	0	0	0	0	1	0	0	1	1	0	0	0	0	0	0	0	0	1	0	0	1	0	0	0	0	1	0	0	1	0	0	0	0	0	0	0	0	0	0	0	0	0
6103803	TGCAGCACAAGGTGTTCGAAAAGAAAGCAGTTTTTACAATATTTTCAGTTAGGTGTATGTCTGTTTACC	54:G>A	54	Yes	0	0	NA	0	0	0	0	1	0	0	1	1	NA	NA	NA	NA	NA	NA	NA	NA	1	0	0	1	0	0	0	0	1	0	0	1	0	0	NA	0	0	0	0	0	1	0	NA	NA	0
9575944	TGCAGCAAACCTCAAAAACGAATAGCTGAAAGTTCATGTTTTGGTTACAAAAGGTTTGTCATGAACTGA	47:C>T	47	Yes	2	2	NA	NA	1	0	0	0	0	NA	0	0	NA	1	NA	NA	NA	NA	NA	NA	0	NA	NA	NA	NA	NA	1	NA	0	NA	NA	0	1	1	0	0	0	0	NA	NA	NA	1	NA	NA	0
6098417	TGCAGAATACTGTTTACCTTGTAGACAAGAAATCTGACTGATGAATTTGGAAGTACATGACTAATTTTA	37:C>T	37	Yes	0	0	NA	NA	0	0	0	0	0	NA	0	0	NA	NA	NA	NA	NA	NA	NA	NA	0	NA	NA	NA	NA	NA	0	NA	0	NA	NA	0	0	0	NA	1	0	0	NA	NA	NA	0	NA	NA	0
6098417	TGCAGAATACTGTTTACCTTGTAGACAAGAAATCTGACTGATGAATTTGGAAGTACATGACTAATTTTA	59:A>G	59	Yes	0	0	NA	NA	0	0	0	0	0	NA	0	0	NA	NA	NA	NA	NA	NA	NA	NA	0	NA	NA	NA	NA	NA	0	NA	0	NA	NA	0	0	0	1	NA	0	0	NA	NA	NA	0	NA	NA	0
9582367	TGCAGCGAGCAATGCAGGAAAGTGGCAATGGCAAATTTCTTATTGATGGTTTTCCTCGCAACGAGGAAA	30:G>A	30	Yes	1	NA	NA	NA	1	NA	NA	1	NA	NA	1	1	NA	NA	NA	NA	NA	NA	NA	NA	1	NA	NA	1	NA	NA	1	NA	1	NA	NA	1	1	1	1	1	1	1	NA	NA	NA	1	NA	NA	NA
9582368	TGCAGCGAGCAATGCAGGAAAGTGGCAATGACAAATTTCTTATTGATGGTTTTCCCCGCAACGAGGAAA	55:C>T	55	Yes	2	1	1	1	0	1	1	0	1	1	0	0	1	1	1	1	1	1	1	1	0	1	1	0	1	1	0	1	0	1	1	0	0	0	0	0	0	0	1	1	1	0	1	1	NA
6059524	TGCAGACATTCTTATTTCCAAAGTTTGCAAAGGAAGCAGTGAGGAAGAAATTCTTCAGTCTTTATTCAA	16:T>G	16	Yes	2	1	0	0	0	1	1	NA	1	0	NA	NA	0	0	0	0	0	0	0	0	NA	0	0	NA	0	0	0	0	NA	0	0	NA	0	0	1	0	0	0	0	0	1	0	0	0	1
9581357	TGCAGACATTCTTATTGCCAAAGTTTGCAAAGGAAGCAGTGAGGAAGAAATTCTTCGGTCTTTATTCAA	56:G>A	56	Yes	1	NA	1	1	1	NA	NA	0	NA	1	0	0	1	1	1	1	1	1	1	1	0	1	1	0	1	1	1	1	0	1	1	0	1	1	NA	0	1	1	1	1	NA	1	1	1	NA
6112850	TGCAGTCCAGAAAAGGGCCAGAGATGATAATTACGAACCAATTTCTGCATCACAATATAAGCATGTAGT	66:A>G	66	Yes	0	0	0	0	0	0	0	0	0	0	0	0	0	0	0	0	0	0	0	0	0	0	0	0	0	0	0	0	0	0	0	0	0	0	0	0	0	0	1	1	0	0	0	0	0
6089722	TGCAGGTTCGGAAACTCCAATATCAGATTTACCAATGTCAACAGCCTGAGAAGACACATTAGCCTCTGT	48:A>G	48	Yes	0	NA	0	0	0	NA	0	NA	NA	0	0	NA	0	0	0	0	0	0	0	0	NA	0	0	NA	0	0	0	0	NA	0	0	NA	0	0	NA	NA	NA	NA	0	0	NA	0	0	0	NA
6117605	TGCAGTCGCTCTTCTGACCATACCTTCTCTGAAGGAACATTGTGGGAGACTGTTGAACCGTGCAATTGA	59:G>A	59	Yes	0	0	0	0	0	0	0	0	0	0	0	0	0	0	0	0	0	0	0	0	0	0	0	0	0	0	0	0	0	0	0	0	0	0	0	0	0	2	0	0	0	0	0	0	0
6116207	TGCAGGACATGTCCATGGCAGCAATCAGAGAATATTACAGGTATTGTTTTTCACTTGGTGCTGTGACTA	62:G>A	62	Yes	0	0	0	0	0	0	0	0	0	0	0	0	0	0	0	0	0	0	0	0	0	0	0	0	0	0	0	0	0	0	0	0	0	0	0	0	0	0	0	0	0	0	0	0	0
6087236	TGCAGACAGAATTATAGATGAAATAGCCATAAATAATATTGAAGCAACACATGAGAAATTGGATAGCAG	26:C>T	26	Yes	0	0	0	0	0	0	0	0	0	0	0	0	0	0	0	0	0	0	0	0	0	0	0	0	0	0	0	0	0	0	0	0	0	0	0	0	0	0	0	0	0	0	0	0	0
6062007	TGCAGTACACCCCTGTTTCTGAATTTGGATCGGCTGTTGAATGGTTTTATATAAGGTTTAGAGGTTGAA	11:C>A	11	Yes	2	1	0	0	2	1	1	1	1	0	1	1	0	0	0	0	0	0	0	0	1	0	0	1	0	0	1	0	1	0	0	1	1	1	1	1	0	0	0	0	1	1	0	1	1
100052604	TGCAGTACACCACTGTTTCTGAATTTGGATCGGCTGTTGAATGGTTTTATATAAGGTTTAGAGGTTGAA	57:T>C	57	Yes	0	0	NA	NA	0	0	0	0	0	NA	0	0	NA	NA	NA	NA	NA	NA	NA	NA	0	NA	NA	0	NA	NA	0	NA	0	NA	NA	0	0	0	0	0	NA	NA	NA	NA	0	0	NA	0	0
100051120	TGCAGCATCTTAGTATCGGCGTCATTCTTAGCGACACAAAATGTTTGGTTTGTTGTATCATTTGCAAAA	41:T>C	41	Yes	0	0	0	0	0	0	0	1	0	0	0	1	0	0	0	0	0	0	NA	0	1	0	NA	NA	0	0	0	0	1	0	0	1	0	0	1	NA	0	0	0	0	0	0	0	0	NA
100051119	TGCAGCATCTTAGCATCGGCGTCATTCTTAGCGACACAAAATGTTTGGTTTGTTGTATCATTTGCAAAA	13:C>T	13	Yes	1	1	1	1	1	1	1	NA	1	1	1	NA	1	1	1	1	1	1	NA	1	NA	1	0	NA	1	1	1	1	NA	1	1	NA	1	1	NA	NA	1	1	1	1	1	1	1	1	NA
6114868	TGCAGGTTTTTCAGAACATAACAGATTGGTTAGATTCCCTTATGAGTATCACTTACAGATCGGAAGAGC	35:T>C	35	Yes	0	0	0	0	0	0	0	0	0	0	0	0	0	0	0	0	0	0	0	0	0	0	0	0	0	0	0	0	0	0	0	0	0	0	1	1	0	0	0	0	1	0	0	0	0
9587457	TGCAGAACCCTTGTGGCATTTCTCTGTCCTTTCAATTTTGGGTTCTCTGATATGAACTTACAGATCGGA	12:G>A	12	Yes	2	0	0	0	0	1	1	0	1	0	0	0	0	0	0	0	0	0	0	0	0	0	0	0	0	0	0	0	0	0	0	0	0	0	0	0	0	0	0	0	0	0	0	0	1
6059194	TGCAGAACCTCACTTGCCACCACCCAAGGTTGGGAACTGACCAGGATCCTCAATGGCTGGAGCTGGTAC	67:A>G	67	Yes	2	1	0	0	2	1	1	1	1	0	0	1	0	0	0	0	0	0	0	0	1	0	0	1	0	0	0	0	1	0	0	1	0	1	1	1	0	0	0	0	1	1	0	1	1
6059194	TGCAGAACCTCACTTGCCACCACCCAAGGTTGGGAACTGACCAGGATCCTCAATGGCTGGAGCTGGTAC	17:C>T	17	Yes	0	NA	0	0	0	NA	NA	NA	NA	0	0	NA	0	0	0	0	0	0	0	0	NA	0	0	NA	0	0	0	0	NA	0	0	NA	0	NA	NA	0	0	0	0	0	NA	NA	0	NA	NA
6122048	TGCAGGTGAGGAAGATGCAGCAGATGGAAAGAAGGAGAGTCCTGCTAATGAAAATGCAGAGAAGGAGCC	46:A>C	46	Yes	0	NA	0	0	0	0	0	1	0	0	0	1	0	0	0	0	0	0	0	0	1	0	0	1	0	0	0	0	1	0	0	1	0	0	0	0	0	NA	NA	NA	0	0	0	0	0
6122048	TGCAGGTGAGGAAGATGCAGCAGATGGAAAGAAGGAGAGTCCTGCTAATGAAAATGCAGAGAAGGAGCC	45:T>C	45	Yes	0	1	0	0	2	0	0	NA	0	0	0	NA	0	0	0	0	0	0	0	0	NA	0	0	NA	0	0	0	0	NA	0	0	NA	0	0	0	0	0	NA	NA	NA	0	0	0	0	0
6101256	TGCAGGCTTCTCATCACTCAAATTCTTTTCATTTTCATTCACCACTTCCTCAGACACCCTAAGTATGAT	66:G>A	66	Yes	0	0	0	0	0	NA	NA	0	NA	0	0	0	0	0	0	0	0	0	0	0	0	0	0	0	0	0	0	0	0	0	0	0	0	0	1	1	0	0	0	0	1	0	0	0	NA
6101256	TGCAGGCTTCTCATCACTCAAATTCTTTTCATTTTCATTCACCACTTCCTCAGACACCCTAAGTATGAT	67:A>G	67	Yes	2	0	0	0	0	1	1	0	1	0	0	0	0	0	0	0	0	0	0	0	0	0	0	0	0	0	0	0	0	0	0	0	0	0	NA	NA	0	0	0	0	NA	0	0	0	1
100032801	TGCAGATAATGGTTGAAGACTTCTTTAGGTTCTTTTTTTCAGATGATGGTGTAAAGTTTCTCGAGTCAT	55:G>A	55	Yes	0	0	0	0	0	0	0	0	0	0	0	0	0	0	0	0	0	0	0	0	0	0	1	0	0	0	0	0	0	0	0	0	0	0	0	0	0	0	0	0	0	0	0	0	0
9574911	TGCAGAAAAGACAGTATGTCATGTTAGGAAGAAAAACATGCTTCTTTTTCCTTTTCCTTTCTATTTTTG	24:T>G	24	Yes	0	0	0	0	0	0	0	0	0	0	0	0	0	0	0	0	0	0	0	0	0	0	0	0	0	0	0	0	0	0	0	0	0	0	0	0	0	0	0	0	0	0	0	0	0
6121087	TGCAGTAACCATCAAAACAGAGGCATGTATATGTTTCAGTTTACAGATCGGAAGAGCGGTTCAGCAGGA	19:G>T	19	Yes	2	1	0	1	0	1	1	1	1	0	0	1	1	1	0	0	0	0	0	0	1	1	1	1	1	2	1	1	1	1	1	1	1	1	1	2	1	1	0	0	1	1	0	1	1
100050724	TGCAGCAACTGTGCACAAGCAGCCATAGCAGCACCAAGTGGCATCACCACAGGGAATTTTGTAGGCTCG	11:T>C	11	Yes	1	1	1	1	1	NA	1	0	NA	1	1	0	1	1	1	1	1	1	1	1	1	1	0	0	1	1	1	1	1	1	1	1	1	1	0	0	1	0	1	1	0	1	1	1	NA
100050725	TGCAGCAACTGCGCACAAGCAGCCATAGCAGCACCAAGTGGCATCACCACAGGGAATTTTGTAGGCTCG	56:T>C	56	Yes	0	0	0	0	0	NA	0	NA	NA	0	0	NA	0	0	0	0	0	0	0	0	0	0	NA	NA	0	0	0	0	0	0	0	0	0	0	NA	NA	0	NA	0	0	NA	0	0	0	NA
9579909	TGCAGGGATTTTTTAGTTACATGATTTATGTAGTCATAGTTTACAGATCGGAAGAGCGGTTCAGCAGGA	7:A>T	7	Yes	2	0	0	0	0	1	1	0	1	0	0	0	0	2	0	0	0	0	0	0	0	0	0	0	0	0	0	0	0	0	0	0	0	0	0	0	1	0	0	0	0	0	0	0	1
9576637	TGCAGATGATATAGGTTGGCTTCAGCGAGCTCCAGGAATGCCTCCAGTTGAAGATGGAACAGAGAGGTT	5:A>C	5	Yes	0	0	0	1	2	0	0	0	0	0	0	0	0	1	0	0	0	1	0	0	0	1	0	0	1	2	1	1	0	1	1	0	1	1	0	0	0	0	0	0	0	1	0	0	0
9576637	TGCAGATGATATAGGTTGGCTTCAGCGAGCTCCAGGAATGCCTCCAGTTGAAGATGGAACAGAGAGGTT	37:A>G	37	Yes	0	0	0	NA	0	0	0	0	0	0	0	0	0	NA	0	0	0	NA	0	0	0	NA	0	0	NA	0	NA	NA	0	NA	NA	0	NA	NA	0	0	0	0	0	0	0	NA	0	0	0
6079734	TGCAGAAACCACAGAAGAGGTGTCGGAAACTCCAACAATTGATAACCATCAATGGAGAAAGTATGGTCA	18:G>T	18	Yes	0	0	0	0	0	0	0	0	0	2	0	0	0	0	0	0	0	0	0	0	0	2	0	0	0	2	0	0	0	0	0	0	0	0	NA	NA	0	0	0	0	NA	0	0	0	0
6079734	TGCAGAAACCACAGAAGAGGTGTCGGAAACTCCAACAATTGATAACCATCAATGGAGAAAGTATGGTCA	9:C>T	9	Yes	0	2	0	0	0	0	0	0	0	0	0	0	0	0	0	0	0	0	0	0	0	0	0	0	0	0	0	0	0	0	0	0	0	0	NA	NA	0	0	0	0	NA	0	0	0	0
6088550	TGCAGCCGAGTTTCAGATGCTTACAACACCAAATGGACTCTAAAATCACAAAGTAGGCATATCTTTGTT	49:A>T	49	Yes	0	0	0	0	0	0	0	0	0	0	0	0	0	0	0	0	0	0	0	0	0	0	0	0	0	0	0	0	0	0	0	0	0	0	0	0	0	0	0	0	0	0	0	0	0
6061847	TGCAGGTTGTAAGAAAAGAATAGGCTAATAATCCATCCTAACTTTGAATCTTGTAGATAGGATGTAATA	44:T>C	44	Yes	0	0	NA	NA	0	0	0	1	0	NA	1	1	0	0	0	0	0	NA	0	0	NA	0	NA	0	NA	0	NA	NA	NA	0	NA	0	NA	NA	1	1	0	0	NA	NA	1	0	NA	0	NA
6062064	TGCAGTAGAGAATAATATCATCAATTGATACTTGCCTTTGCACATAATGAGTTTGCATTTCCTCCGGAT	38:T>C	38	Yes	0	0	0	0	0	0	0	0	0	0	0	0	0	0	0	0	0	0	0	0	0	0	0	0	0	0	0	0	0	0	0	0	0	0	0	0	0	0	0	0	0	0	0	0	0
6102286	TGCAGTGGATGCCATTTGATGAATATGCAGCTCAACCATTGATCGACAAGCATGAGCTTTTGAAGGTCA	44:G>T	44	Yes	0	0	0	0	0	0	0	0	0	NA	0	0	0	0	0	0	0	0	NA	0	0	0	0	0	0	0	0	0	0	0	0	0	NA	0	NA	0	0	0	0	0	0	0	0	0	NA
6090908	TGCAGTTTTTACCTTTCTCTTCGTTGCTTGGAGAAAGGGTATACCTTCCTTCCATTTTGGACTTTTGAT	21:C>T	21	Yes	0	0	0	0	0	0	0	0	0	NA	0	0	0	0	0	1	1	0	1	1	NA	NA	NA	0	NA	1	NA	1	NA	NA	NA	0	NA	NA	1	1	0	NA	0	0	1	1	0	0	0
6104011	TGCAGCCCAACAACATGGAACCACACAAATATGTCAAAAAATAGAGATATAATGACAATAAATTTTTCA	32:G>C	32	Yes	0	0	0	0	0	0	0	0	0	1	0	0	0	0	0	0	0	0	0	0	1	1	1	0	1	2	1	0	1	1	1	0	1	1	0	2	0	0	0	0	1	0	0	0	0
9582524	TGCAGCTGCAACACAACCCTCTCTGTTGCTTTGAGGCTTTCATTGTAGGACACAATGACTTAGCTTTGA	7:G>A	7	Yes	0	0	0	0	0	0	0	NA	0	NA	0	0	0	0	0	0	0	0	0	0	NA	NA	NA	0	NA	0	NA	0	NA	NA	NA	NA	NA	NA	0	0	0	0	0	0	0	0	0	0	0
6062973	TGCAGTTGTGCGGCTTATGGGACGTGCAGCCTCACATATTACCCTGGAATGTGCTCTACAAACTCATCC	24:T>A	24	Yes	0	0	0	0	0	0	0	0	0	0	0	1	0	0	0	0	0	0	0	0	0	0	0	1	0	0	0	0	0	0	0	0	0	0	NA	0	0	0	0	0	1	0	0	0	0
100066019	TGCAGAACATTACCTTGGATGTGTAATGAATGGTACTCGTGTCACATATTTTTTCAGACCCTTGGATAT	11:A>T	11	Yes	0	1	0	NA	2	0	0	NA	0	0	NA	NA	0	NA	NA	0	0	0	0	NA	0	0	0	NA	0	0	0	0	0	0	0	NA	0	0	NA	NA	NA	NA	NA	NA	NA	0	0	0	NA
100066019	TGCAGAACATTACCTTGGATGTGTAATGAATGGTACTCGTGTCACATATTTTTTCAGACCCTTGGATAT	9:T>G	9	Yes	0	NA	0	NA	0	0	0	NA	0	0	NA	NA	0	NA	NA	0	0	0	0	NA	0	0	0	NA	0	0	0	0	0	0	0	NA	0	0	NA	NA	NA	NA	NA	NA	NA	0	0	0	NA
9588054	TGCAGAACATTACCTTGGATGTGTAATGAATGGTACTCGTGCCACATATTTTTTCAGACCCTTGGATAT	41:C>T	41	Yes	1	NA	1	0	1	1	1	0	1	1	0	0	1	0	0	1	1	1	1	0	1	1	1	0	1	1	1	1	1	1	1	0	1	1	0	0	0	0	NA	NA	0	1	1	1	NA
6116517	TGCAGTACCTTGCAATGATTGCCCCTATTGGTAGCATAGTTCCCCATCCTATGAGGACTAGAATCCCAT	52:G>A	52	Yes	0	0	0	0	0	0	0	0	0	0	0	0	0	0	0	0	0	0	0	0	0	0	0	0	0	0	0	0	0	0	0	0	0	0	0	0	2	0	0	0	0	0	0	0	0
100053213	TGCAGTTAGGATTCCACTGGATGCATACACGATGGACTTTGTATTCTCAGAGAGGGAAGATGGTGGAGT	38:T>A	38	Yes	0	0	0	NA	0	0	0	0	0	NA	NA	0	0	0	0	0	0	0	0	0	NA	0	0	NA	0	0	0	0	0	0	0	0	0	0	0	0	NA	NA	0	0	0	0	0	NA	NA
100053213	TGCAGTTAGGATTCCACTGGATGCATACACGATGGACTTTGTATTCTCAGAGAGGGAAGATGGTGGAGT	30:G>A	30	Yes	2	0	0	1	2	0	0	0	0	NA	NA	0	0	0	0	0	0	0	0	0	NA	0	0	NA	0	0	0	0	0	0	0	0	0	0	0	0	1	NA	0	0	0	0	0	NA	NA
6121916	TGCAGCTCTTCTTCAACCAGAGTTTGGAACCCCAGAAACTCAAATATATGTTACTTATTTACAGATCGG	57:T>C	57	Yes	0	0	0	0	0	0	0	0	0	0	0	1	0	0	0	0	0	0	0	0	0	0	0	1	0	0	0	0	0	0	0	0	0	0	0	1	0	0	0	0	0	0	0	0	0
100061592	TGCAGGCTCACAATATGCAGCATCCTTATATGTCTATGCTTTGGTGCAAAGATCACAGAGGATAGAATC	20:C>T	20	Yes	2	0	0	0	2	0	0	0	0	0	0	0	NA	0	0	0	NA	0	NA	0	0	0	0	1	0	0	0	0	0	0	NA	0	0	0	0	0	0	0	0	0	0	0	NA	NA	0
9588717	TGCAGGCACACAATATGCAGCATCCTTATATGTCTATGCTTTGGTGCAAAGATCACAGAGGATAGAATC	7:A>T	7	Yes	1	1	1	1	1	1	1	1	1	1	1	1	NA	1	1	1	NA	1	NA	1	1	1	1	NA	1	1	1	1	1	1	NA	1	1	1	1	1	1	1	1	1	1	1	NA	NA	1
9588718	TGCAGGCTCACAATATGCAGCATCCTTATATGTCTATGCTTTGGTGCAAAGATCACAGAGGGTAGAATC	61:G>A	61	Yes	1	1	1	1	1	1	1	1	1	1	1	2	0	1	1	1	0	1	0	1	1	1	2	NA	1	2	1	1	1	1	0	1	1	1	1	1	1	1	1	1	1	1	NA	0	1
6105295	TGCAGTTGATATATATAGAACCAAATACCAGGTAATGTGATTTGAGTTATCATCACCAAAATTACAGAT	12:A>C	12	Yes	0	1	0	1	0	1	0	0	1	2	1	0	0	1	1	1	0	0	0	1	1	1	1	0	2	2	1	1	1	1	0	1	1	1	0	0	NA	NA	0	0	0	1	0	0	1
100034093	TGCAGCTGCATGTGACAGTATAATGTTATGTGCTGCTATAAAGGGCTCATTTTCTGAATCCCCTTCTTT	37:A>T	37	Yes	0	0	NA	1	0	0	0	0	0	0	0	0	NA	0	0	0	NA	NA	NA	0	0	0	0	0	0	0	0	0	0	0	NA	0	0	0	0	NA	NA	NA	NA	NA	0	0	NA	NA	NA
100036052	TGCAGAACAAAGCGCTCCTCTGGAACTATAATGGTGGTAACAGTACATTTCATTTCAGAAAAGGGTTTC	35:G>A	35	Yes	1	0	0	0	0	0	1	0	0	2	0	0	0	0	0	0	0	0	0	NA	0	0	0	0	0	0	0	0	0	0	0	0	0	0	NA	0	0	0	0	0	0	0	NA	0	0
6122354	TGCAGCGTTATCGTTATTCACCGATAAAATGATGCCATATTTACTTGCATAATTACAATCTGATGCATC	6:G>A	6	Yes	0	0	0	0	0	0	0	0	0	0	0	0	0	0	0	0	0	0	0	0	0	0	0	0	0	0	0	1	0	0	0	0	0	0	0	2	1	1	1	0	1	0	0	0	1
6090788	TGCAGTTTATAACTATTTCTCATGCTTCAGAGTATTATTATGACCAATTCTAAGTAAATTTCAGAGTAA	43:C>T	43	Yes	0	0	0	0	0	0	0	0	0	0	NA	0	0	NA	NA	0	0	0	0	NA	0	0	0	0	0	0	0	0	0	0	0	0	0	0	0	1	NA	NA	NA	0	1	NA	0	NA	0
6090788	TGCAGTTTATAACTATTTCTCATGCTTCAGAGTATTATTATGACCAATTCTAAGTAAATTTCAGAGTAA	34:T>C	34	Yes	0	0	0	0	0	0	0	0	0	0	1	0	0	1	1	0	0	0	0	1	0	0	0	0	0	0	0	0	0	0	0	0	0	0	0	NA	NA	NA	NA	0	NA	1	0	1	0
6089184	TGCAGGACTTCGAAAAATCTCTTCAAGGTGCCTTTAGATTGCATTAGTCTTATTTACAATTGCAAATTC	10:C>T	10	Yes	0	0	0	0	0	0	1	1	0	0	1	1	1	1	0	0	0	0	0	1	0	0	0	1	0	0	0	0	0	0	1	0	0	0	2	1	NA	0	0	0	1	1	1	0	1
6089184	TGCAGGACTTCGAAAAATCTCTTCAAGGTGCCTTTAGATTGCATTAGTCTTATTTACAATTGCAAATTC	50:T>A	50	Yes	0	0	0	0	0	0	NA	NA	0	0	NA	NA	NA	NA	0	0	0	0	0	NA	0	0	0	NA	0	0	0	0	0	0	NA	0	0	0	0	NA	1	0	0	0	NA	0	NA	0	NA
100078083	TGCAGCATTTTGATTGTCTTTTTCCAAATGTTACAGATCGGAAGAGCGGTTCAGCAGGAATGCCGAGAC	18:T>C	18	Yes	0	0	NA	0	NA	0	0	0	0	0	0	0	0	0	0	0	0	0	0	NA	0	0	0	0	0	2	0	0	0	0	0	0	NA	NA	0	0	0	NA	0	0	2	0	NA	0	0
100078083	TGCAGCATTTTGATTGTCTTTTTCCAAATGTTACAGATCGGAAGAGCGGTTCAGCAGGAATGCCGAGAC	22:T>C	22	Yes	0	0	NA	0	NA	0	0	0	0	0	0	0	0	0	0	0	0	0	0	NA	0	0	0	0	0	2	0	0	0	0	0	0	NA	NA	0	2	0	NA	0	2	0	0	NA	0	0
6059682	TGCAGAGAGATTTTCTTTGGCAGAAAGCTGTTTTTGTATAGATTCAAAACACATGTTTATTGTTACAGA	14:C>T	14	Yes	0	NA	0	1	2	1	NA	0	NA	0	0	0	0	2	NA	0	NA	0	0	0	NA	1	NA	0	0	1	NA	1	NA	1	0	1	1	1	0	0	NA	0	0	0	0	0	NA	NA	NA
6125856	TGCAGAGGAGTCTCATCAGATCTTGTTGGACTGGTTTGCTAAACATCTTACAGATCGGAAGAGCGGTTC	10:T>G	10	Yes	2	0	0	0	0	0	0	0	0	0	2	0	0	2	0	0	0	0	0	0	0	0	2	0	0	2	0	0	0	0	0	0	2	2	0	2	0	0	0	0	0	0	2	2	0
9575600	TGCAGAGTGCAGAACATTACAATGAGTCCTTTCAACAATTTCCTGTTTCACTGTTCATTTCAATATTGC	18:A>T	18	Yes	0	0	0	0	0	0	0	1	0	2	0	1	0	0	0	0	0	0	0	0	0	0	0	1	0	0	0	0	0	0	0	0	0	0	0	0	0	0	0	0	0	0	0	0	0
6112094	TGCAGCAAACTCCCCATAGACAACATACACCAAAAAAGAAGGTAGAACCTTGCCTACATAATGGCTCCT	11:C>G	11	Yes	0	0	0	0	0	0	0	0	0	0	0	0	0	0	0	0	0	0	0	0	0	0	0	0	0	0	0	0	0	0	0	0	0	0	0	0	0	0	0	0	0	0	0	0	0
6059083	TGCAGAAATAAAGTATGAAGTAACAAGAATTGCTGTAGTAGCAGACATCATATAGGTAAAGAATAGCTT	57:A>C	57	Yes	0	0	0	0	0	0	0	0	0	0	0	0	0	0	0	0	0	0	0	0	0	0	0	0	0	0	0	0	0	0	0	0	0	0	0	0	0	0	0	0	0	0	0	0	2
9586937	TGCAGTGGTTCCTCCTGTAGCCCCAAATCCAATATTGCCATCTGTGGGATGTTTGCCCATACAACAAGT	40:T>C	40	Yes	0	NA	NA	NA	0	0	NA	1	NA	NA	0	1	0	NA	NA	0	0	NA	NA	0	NA	NA	NA	1	NA	0	NA	NA	NA	NA	NA	NA	NA	NA	2	1	NA	1	NA	NA	1	0	NA	0	NA
9586937	TGCAGTGGTTCCTCCTGTAGCCCCAAATCCAATATTGCCATCTGTGGGATGTTTGCCCATACAACAAGT	21:C>T	21	Yes	0	1	1	1	0	0	1	NA	NA	1	0	NA	0	1	1	0	0	1	1	0	1	1	1	NA	1	2	1	1	1	1	1	1	1	1	0	NA	1	NA	1	1	NA	0	1	0	1
100035919	TGCAGTTTCTGTTAGAATAGAAGGGTGATTTATAACAGGTTCTGTCTTAGAAACGGATATAGAAGAGCT	54:G>A	54	Yes	1	1	1	1	1	1	1	1	1	1	1	1	1	1	1	NA	1	1	1	1	1	1	1	1	1	1	1	1	1	1	1	1	1	1	1	1	1	1	1	1	1	1	1	1	1
100061867	TGCAGGTTTTCAAACTGCCTGCCATACAGGAGATAGTGCTGCTCCGTACTACACAGCGAGAACTAAGAC	34:A>G	34	Yes	0	NA	NA	NA	0	0	NA	NA	0	NA	0	NA	0	NA	NA	0	0	NA	NA	0	NA	NA	NA	NA	NA	0	NA	NA	NA	NA	NA	NA	NA	NA	0	NA	1	NA	NA	NA	NA	0	NA	0	NA
9586668	TGCAGGTTTTCAAACTGCCTGCCATACAGGAGATAGTGCTGCTCCATACTACACAGCGAGAACTAAGAC	45:A>G	45	Yes	1	0	0	0	2	1	0	0	1	0	1	0	1	0	0	1	1	0	0	1	0	0	0	0	0	2	0	0	0	0	0	0	0	0	2	NA	NA	0	0	0	0	1	0	1	0
6099817	TGCAGCAGGACATTTTGGGCATGATGTTGATGAGATTGGGAGAGCCAGTTTTCTTGAAAATAGTGAAAC	14:T>A	14	Yes	0	1	NA	NA	2	0	1	NA	0	NA	0	NA	0	NA	NA	0	0	NA	NA	0	NA	NA	NA	NA	NA	0	NA	NA	NA	NA	NA	NA	NA	NA	0	NA	NA	NA	NA	NA	NA	0	NA	0	1
6099817	TGCAGCAGGACATTTTGGGCATGATGTTGATGAGATTGGGAGAGCCAGTTTTCTTGAAAATAGTGAAAC	15:T>C	15	Yes	0	NA	1	1	0	0	NA	1	0	1	0	1	0	1	1	0	0	1	1	0	1	1	1	1	1	2	1	1	1	1	1	1	1	1	2	1	1	NA	1	1	1	0	1	0	NA
9576779	TGCAGCTTTTGCTTCCTGTAGCTTGGATCCGAGCTTTTGAAGATATGTCTCAGTCTCTTTACAGATCGG	37:T>A	37	Yes	0	0	0	0	0	0	0	0	0	0	0	0	0	0	0	0	0	0	0	0	0	0	0	0	0	0	0	0	0	0	0	0	0	0	0	0	1	0	0	0	0	0	0	0	0
6107923	TGCAGCACCAGCGTCATCTGCCATGCTTTTCAAAGAGCAACAATTACAGATCGGAAGAGCGGTTCAGCA	5:C>T	5	Yes	0	0	0	0	0	0	0	0	0	0	0	0	0	0	0	0	0	0	0	0	0	0	0	0	0	0	0	0	0	0	0	0	0	0	2	1	0	NA	0	0	1	0	0	0	0
6107923	TGCAGCACCAGCGTCATCTGCCATGCTTTTCAAAGAGCAACAATTACAGATCGGAAGAGCGGTTCAGCA	12:G>A	12	Yes	0	0	0	0	0	0	0	0	0	0	0	0	0	0	0	0	0	0	0	0	0	0	0	0	0	0	0	0	0	0	0	0	0	0	0	NA	0	1	0	0	NA	0	0	0	2
100035198	TGCAGTATGTAAAGAACATGCATAATTACCTATTTGAGGACCACCAGTCAAAGGAAGACGTGATGACTT	8:G>A	8	Yes	0	0	0	0	0	0	0	0	0	0	0	0	0	0	0	0	0	0	0	0	0	0	0	0	0	0	0	0	0	0	0	0	0	0	0	0	0	1	0	0	0	0	0	0	0
6096493	TGCAGGTACCAGATTCTCTAACCCAAATTCAGTTTCCCTTTCAATTACAGATCGGAAGAGCGGTTCAGC	5:G>T	5	Yes	0	0	0	0	0	0	0	1	0	0	0	1	0	0	0	0	0	0	0	0	0	0	0	1	0	0	0	0	0	0	0	0	0	0	2	2	0	0	0	0	1	0	0	0	0
6061677	TGCAGGTACCTATTTTTGTATTCAATGTGAAAAACCAAGTGAGTTTATGAAGTAAATATAATCATAAGT	38:G>T	38	Yes	0	NA	0	0	0	0	NA	0	0	0	0	0	0	0	0	0	0	0	0	0	0	0	0	0	0	0	0	0	0	0	0	0	0	0	0	0	0	0	0	0	0	0	0	0	NA
6061677	TGCAGGTACCTATTTTTGTATTCAATGTGAAAAACCAAGTGAGTTTATGAAGTAAATATAATCATAAGT	17:G>T	17	Yes	0	1	0	0	2	0	1	0	0	0	0	0	0	0	0	0	0	0	0	0	0	0	0	0	0	0	0	0	0	0	0	0	0	0	0	0	0	0	0	0	0	0	0	0	1
6090367	TGCAGTGGAAAAGGATGAGAAACAGAAAGGAAAAAAACTTGGGACATTTTATTCTATATCATTTACAGA	59:C>T	59	Yes	0	NA	0	0	0	0	NA	1	0	0	0	1	0	0	0	0	0	0	0	0	0	0	0	1	0	0	0	0	0	0	0	0	0	0	0	NA	0	0	0	0	NA	0	0	0	NA
9591191	TGCAGTGGAAAAGGATGAGAAACAGAAAGGAAAAAAACTTGGGACATTTTATTTTATATCTTTTACAGA	53:T>C	53	Yes	1	NA	1	1	1	1	NA	NA	1	1	1	NA	1	1	1	1	1	1	1	1	1	1	1	NA	1	1	1	1	1	1	1	1	1	1	1	NA	1	1	1	1	0	1	1	1	NA
6060742	TGCAGCCTCAAGGTCATAAAAATAAAGAATGGAGCACACGCGTTTGCTGTGTTGAAATATAAAAAGTGA	6:C>T	6	Yes	0	1	0	0	2	0	1	0	0	0	0	0	0	0	0	0	0	0	0	0	0	0	0	0	0	0	0	0	0	0	0	0	0	0	0	0	0	0	0	0	0	0	0	0	1
100049789	TGCAGAATTATGCTAAGGATCACAATGATGCGAAACTGTTGGTAGAAGTAATGAAACTTATCAAGAAGA	29:G>A	29	Yes	1	1	1	1	1	1	1	1	1	1	1	1	1	1	1	1	1	1	1	1	1	1	1	1	1	1	1	1	NA	NA	1	1	1	1	1	1	1	1	1	1	1	1	1	1	1
100049790	TGCAGAATTATGCTAAGGATCACAATGATACGAAACTGTTGGTAGAAGTAATGAAACTTATCAAGAAGA	30:C>T	30	Yes	0	0	0	0	0	0	0	0	0	0	0	0	0	0	0	0	0	0	0	0	2	0	0	0	0	0	0	0	NA	NA	0	0	0	0	0	0	0	0	0	0	0	0	0	0	0
6104804	TGCAGTAAATTGAAAGTAGTTTACCAATTGGAAATTGGAGAGAAAACAAAAGAATATAGAGCATTACAG	66:C>A	66	Yes	0	0	0	0	0	0	0	0	0	2	2	0	0	0	0	0	0	0	0	0	0	0	0	0	0	0	0	0	0	0	0	0	0	0	0	0	2	2	0	0	0	0	0	0	0
6103565	TGCAGATCATATAATACTCGTGCAATTGCTCCCCCTGTTCTTCCTCAATAACCATTTTCTTATGGTTCA	8:A>T	8	Yes	0	1	0	0	2	0	1	NA	0	0	0	NA	0	0	0	1	0	0	0	0	0	0	0	NA	0	0	0	0	0	0	0	0	0	0	2	0	0	0	0	0	NA	0	0	0	1
6103565	TGCAGATCATATAATACTCGTGCAATTGCTCCCCCTGTTCTTCCTCAATAACCATTTTCTTATGGTTCA	35:T>G	35	Yes	0	NA	0	0	0	0	NA	NA	0	0	0	NA	0	0	0	NA	0	0	0	0	0	0	0	NA	0	0	0	0	0	0	0	0	0	0	0	0	0	0	0	0	NA	0	0	0	NA
100035367	TGCAGTGACCACATTTTTGCCCAAGAATGTGGAAGTAAGCTTCAGTTGTGTCATTGCAGTCATTGCATA	9:C>T	9	Yes	0	0	0	0	0	0	0	0	0	0	0	0	0	0	0	0	0	0	0	0	0	0	0	0	0	0	0	0	0	0	0	0	0	0	2	0	0	0	0	0	0	0	0	0	0
9576696	TGCAGCTTATAAAATGTTTATCACTACAAAATTCCTCATCACTACAACAATATTGAGCAATTTATTTGT	23:C>A	23	Yes	0	1	0	0	2	0	1	1	0	0	0	1	0	0	0	1	0	0	0	0	0	0	0	1	0	0	0	0	0	0	0	0	0	0	2	1	1	1	0	0	1	0	0	0	1
6117486	TGCAGGTGTGCTTGTTGAGTGTTTTCATCAGATCCTTCAACCATGTTTTGGATTCAATTATGAAATTTA	10:C>T	10	Yes	0	0	0	0	0	0	0	0	0	0	0	0	0	0	0	0	0	0	0	0	0	0	0	0	0	0	0	0	0	0	0	0	0	0	0	0	0	0	0	0	0	0	0	0	0
9583503	TGCAGTGGTGTGCCAGTTATAAGGAGTCGATAGTTTGTATTGTATAGCCTCATTGTTTTAGAAAGAAGG	62:A>C	62	Yes	1	0	1	1	1	NA	0	1	0	1	1	NA	1	1	1	1	1	1	1	NA	1	1	1	NA	1	1	1	1	1	1	1	1	1	1	2	0	0	0	1	1	0	1	1	1	0
100067540	TGCAGTAATGCCTTATAATACTGTTTCTGCATTTGTGACATGCCTACTTTGAGAATAGTTTCCTTTTTC	56:A>G	56	Yes	1	0	1	1	2	0	0	0	0	1	0	0	1	2	0	0	0	1	0	1	1	1	1	0	1	1	1	1	1	1	0	1	1	1	2	0	0	0	0	0	0	1	1	1	0
9585602	TGCAGACCACGAATCATAGTAGCAGCAGCCGCCTTACAAATCACAAATCATAGTCAGACAGTGGATCCA	30:G>A	30	Yes	0	NA	0	0	0	NA	NA	NA	NA	0	NA	NA	0	0	0	0	NA	0	NA	0	0	0	0	NA	0	0	0	0	0	0	NA	0	0	0	0	NA	1	1	NA	NA	NA	0	0	0	0
9585602	TGCAGACCACGAATCATAGTAGCAGCAGCCGCCTTACAAATCACAAATCATAGTCAGACAGTGGATCCA	32:C>G	32	Yes	0	1	0	0	2	1	1	1	1	0	1	1	0	2	0	0	1	0	1	0	0	0	0	1	0	0	0	0	0	0	1	0	0	0	0	NA	NA	NA	1	1	NA	0	0	0	0
9584428	TGCAGAAACATACCTTCCCATTTTACTACTATAAGACATTATAGTGAAGCATCCTTACAGATCGGAAGA	45:G>A	45	Yes	0	1	0	1	2	1	1	1	NA	1	1	1	1	1	1	1	0	0	1	0	1	1	1	1	1	2	1	0	1	1	1	1	1	1	2	1	1	1	1	0	1	0	0	0	1
9584428	TGCAGAAACATACCTTCCCATTTTACTACTATAAGACATTATAGTGAAGCATCCTTACAGATCGGAAGA	27:A>G	27	Yes	0	NA	0	NA	0	NA	NA	NA	NA	NA	NA	NA	NA	NA	NA	NA	0	0	NA	0	NA	NA	NA	NA	NA	0	NA	0	NA	NA	NA	NA	NA	NA	0	NA	NA	NA	NA	0	NA	0	0	0	NA
100033242	TGCAGCAACAAAAGCAACCAAATGAACACAACAAACCTTGAAGGCTATAATTGGAGAAGACATAGACAC	38:T>A	38	Yes	1	0	1	1	1	1	1	0	1	NA	0	0	1	NA	NA	NA	NA	NA	NA	1	NA	1	NA	0	1	1	1	1	1	1	NA	NA	NA	1	1	1	1	1	1	NA	1	1	NA	NA	1
100050121	TGCAGAGGATCATGTTGGTCTGAGCCCTTATCTATCTTATGTCAGTGGGGCATTAGCTGGGTGTGCAGC	63:T>C	63	Yes	0	0	0	0	2	1	1	0	1	0	0	0	0	0	0	0	0	0	0	0	0	0	0	0	0	0	0	0	0	0	0	0	0	0	0	0	0	0	0	0	0	0	0	0	0
9583490	TGCAGTGGGAAGGTAAGCTAACACCTTTTTATTCTTCCTTGGAACTTCGTGCAAGTGATATTACCAAAT	64:C>T	64	Yes	1	1	1	1	2	1	1	1	1	1	1	1	1	1	1	1	1	1	1	1	1	1	1	1	1	1	1	1	1	1	1	1	1	1	2	0	1	1	1	1	0	1	1	1	1
6060284	TGCAGCAAGTTGGGGGACTCTGTATAGATTATACACCCTCTTGTCTGTAAATTAGTGTGCTATGTATTA	67:T>C	67	Yes	0	0	0	0	0	0	0	0	0	0	0	0	0	0	0	0	0	0	0	0	0	0	0	0	0	0	0	0	0	0	0	0	0	0	0	0	0	0	0	0	0	0	0	0	0
6059732	TGCAGAGCTAGTACTGAATTTTCAATAGATCTTCACCAATATCTGAACTTTTTACAATAAAAAACAATG	10:G>A	10	Yes	0	1	0	0	0	1	1	0	1	0	0	0	1	1	0	0	0	1	1	0	0	0	0	0	0	2	0	0	0	0	1	0	0	0	0	0	1	1	1	1	0	0	1	1	1
6090512	TGCAGTTACTTTCGGTGATTCAGAAAATGTGAAGTCAATGGATTCTGATCTTGAAAAAGAGAAGCAAGC	14:G>A	14	Yes	0	1	0	0	0	1	1	0	1	0	2	0	1	0	0	0	0	0	1	0	0	0	0	0	0	1	0	0	0	0	0	0	0	0	0	0	1	0	0	0	0	0	1	0	1
6089514	TGCAGGGTGCTATCACAAAGAGGATGACGGCTATTGAAGAAATGGCGGGCATGGATGTGCTTTGCAGTG	7:T>G	7	Yes	0	0	0	0	0	0	0	0	0	0	0	0	0	0	0	0	0	0	0	0	0	0	0	0	0	0	0	0	0	0	0	0	0	0	2	1	0	0	0	0	0	0	0	0	0
100033410	TGCAGCACTTTTCTTTGCAATCCGGAATCCTGAGTTTTATTGGCAACTTATGGTTTCCTTGAAACTGTA	52:G>A	52	Yes	1	1	1	1	1	1	1	1	1	1	1	1	1	1	1	1	1	1	1	1	1	1	1	1	1	1	1	1	1	1	1	1	1	1	1	1	0	1	1	1	1	1	1	1	1
6088819	TGCAGCTGAAAGTAAGCAGTGTATTCATTCCCAAATCTTCAGGAATACAATGTGAAGGAACTGGTGGAA	23:T>C	23	Yes	0	0	0	0	2	0	0	0	0	0	0	0	0	0	0	0	0	0	0	0	0	0	0	0	0	0	0	0	0	0	0	0	0	0	0	0	0	0	0	0	0	0	0	0	0
6108087	TGCAGCGACTAAAGTAACTGATTTTGGTGATCTTGTTACAGATCGGAAGAGCGGTTCAGCAGGAATGCC	32:T>C	32	Yes	0	0	0	0	2	0	0	0	0	0	0	0	0	0	0	0	0	0	0	0	0	0	0	0	0	0	0	0	0	0	0	0	0	0	0	0	0	0	0	0	0	0	0	0	0
6074781	TGCAGCTTCATGAAAAGTAGAGCCAGTGAATCCAATTGTTACAGATCGGAAGAGCGGTTCAGCAGGAAT	9:A>G	9	Yes	0	0	0	0	0	0	0	0	0	0	0	0	2	0	0	0	0	0	0	0	0	0	0	0	0	0	0	2	0	0	0	2	0	0	0	0	0	0	0	0	2	0	0	0	0
6059573	TGCAGACTATGATTACCATGAAGTTGGAAGGGGCATTTGTACAATTATTCACCATTGGTATTTTGTACT	53:A>G	53	Yes	0	0	1	0	0	0	0	0	0	0	1	0	1	0	1	1	0	0	0	1	0	0	0	0	0	0	0	1	0	0	1	0	0	0	0	0	0	0	0	0	0	1	0	0	0
100036463	TGCAGCTGGTTCCTAACAACAAATCTCTGTTGAACATACCAATGTATCCATCCTCCCAACTTCAGGTCC	52:C>T	52	Yes	NA	1	1	1	1	1	1	NA	1	1	1	NA	1	1	1	1	1	1	1	NA	1	1	1	NA	1	NA	1	1	1	1	1	NA	NA	1	1	1	1	1	1	1	1	1	1	1	NA
6060785	TGCAGCCTTTGGTGCGTTTGAGTAATGCACTGATACACATGTATGCCAGTTGTGGAATCATCGATGAAG	61:C>T	61	Yes	0	NA	0	0	0	0	NA	1	NA	0	0	1	0	0	0	0	0	0	0	0	0	0	0	1	0	0	NA	0	0	0	0	0	NA	NA	0	0	0	0	0	0	0	0	0	0	0
6060785	TGCAGCCTTTGGTGCGTTTGAGTAATGCACTGATACACATGTATGCCAGTTGTGGAATCATCGATGAAG	60:T>C	60	Yes	0	1	0	0	0	0	1	NA	1	0	0	NA	0	0	0	0	0	0	0	0	0	0	0	NA	0	0	1	0	0	0	0	0	1	1	0	0	0	0	0	0	0	0	0	0	0
9582962	TGCAGGGTATCTTGTGCTCCTGTCGAACATATATGCTTTTGCTAAAAGGTGGCAGGATGTGATTACTGT	21:G>A	21	Yes	0	0	1	NA	0	0	0	NA	0	2	1	NA	1	0	1	1	0	0	0	1	0	0	0	NA	0	0	0	1	0	0	1	0	0	0	0	0	0	0	0	0	0	1	0	0	1
9582962	TGCAGGGTATCTTGTGCTCCTGTCGAACATATATGCTTTTGCTAAAAGGTGGCAGGATGTGATTACTGT	24:G>A	24	Yes	0	0	NA	1	0	0	0	1	0	0	NA	1	NA	0	NA	NA	0	0	0	NA	0	0	0	1	0	0	0	NA	0	0	NA	0	0	0	0	0	0	0	0	0	0	NA	0	0	NA
6086866	TGCAGAACAAGGATCCTTGTTTGTGCTCTATAATTTTTCATCCTGTTCAATCCACTAGAAATGACATAT	44:G>A	44	Yes	0	0	NA	NA	0	0	0	0	0	0	NA	0	NA	0	NA	NA	0	0	0	NA	0	0	0	0	0	0	0	NA	0	0	NA	0	0	0	2	2	0	0	0	0	1	NA	0	0	NA
6123123	TGCAGAGTTCTTCCAACTGAGGAGTTGTAGATATTGGAAGCAATGTGGAGTAAAAGGAGTCTGAAAATC	51:A>C	51	Yes	0	0	0	0	0	0	0	0	0	0	0	0	0	0	0	0	0	0	0	0	0	0	0	0	0	0	0	0	0	0	0	0	0	0	0	0	0	0	0	0	0	0	0	0	0
100064739	TGCAGCATTGTCACGAGCAATGTCGGTGGGCTAGATGATCTGGAGTTACAGATCGGAAGAGCGGTTCAG	29:G>A	29	Yes	1	1	1	1	1	1	1	0	1	1	1	0	1	1	1	1	1	1	1	1	1	1	1	0	1	1	1	1	1	1	1	1	1	1	1	NA	1	1	1	1	NA	1	1	1	1
100064738	TGCAGCATTGTCACGAGCAATGTCGGTGGACTAGATGATCTGGAGTTACAGATCGGAAGAGCGGTTCAG	11:C>T	11	Yes	0	0	0	0	0	0	0	NA	0	0	0	NA	0	0	0	0	0	0	0	0	0	0	0	NA	0	0	0	0	0	0	0	0	0	0	2	1	0	0	0	0	1	0	0	0	0
6124513	TGCAGTACTGGCTATGGATGAGTCAGTATTAGATGTTGATCAAGTGGATAACCTGATTACAGATCGGAA	16:G>A	16	Yes	0	0	0	0	0	0	0	0	0	0	0	0	0	0	0	0	0	0	0	0	0	0	0	0	0	0	0	0	0	0	0	0	0	0	2	1	0	0	0	0	1	0	0	0	1
9577775	TGCAGTGTTGGAATCTTATGATGTGGTATGCACTGATTGCACGTTTCAAAGCATTTATTGTTGTAAGAC	68:C>A	68	Yes	1	1	1	1	NA	1	1	1	NA	NA	1	1	1	1	1	NA	1	1	1	1	1	1	1	NA	1	1	1	1	1	1	1	1	1	1	NA	0	1	NA	1	1	1	1	1	1	1
9575453	TGCAGAGACCAACCAATTATACATATACATATATATACCCAATTAGATAAACAACAAAGGAATAATCAC	66:C>A	66	Yes	0	0	0	1	0	0	0	NA	0	2	0	NA	0	0	0	0	0	0	2	0	1	1	0	NA	1	2	0	0	1	1	0	1	0	0	0	0	0	0	0	0	NA	0	0	0	0
9576403	TGCAGCCCTGTGAAGAGAGCATTCAATTTGTATTCTACACTAAAAATGACTAGATTTTGATTGTCTTGT	27:T>A	27	Yes	0	0	0	0	0	0	0	1	0	0	0	1	0	0	0	0	0	0	0	0	0	0	0	1	0	0	0	0	0	0	0	0	0	0	2	1	NA	0	0	0	0	0	0	0	0
9577186	TGCAGGTACCCACTTCACTTCTCTTCTACAAGTTTTGATTTTGATTATTCATTTACTGAGAGCAGCCCT	58:A>T	58	Yes	0	0	0	0	0	0	0	NA	0	0	0	NA	0	0	0	0	0	0	0	0	0	0	0	NA	0	0	0	0	0	0	0	0	0	0	2	1	0	0	0	0	1	0	0	0	0
100051152	TGCAGCATGTTCTATGTTATTCAAAAATGTGCTAAGGCCCCCTTGCCTCTCCACTGGACCCAAGCCACC	17:T>G	17	Yes	1	1	1	1	NA	1	NA	1	NA	NA	NA	1	1	1	1	NA	1	1	1	1	1	1	NA	1	1	1	1	1	1	1	1	NA	NA	1	1	1	NA	1	1	1	1	1	1	1	NA
4399492	TGCAGTTCCAATGCCTAGAAATCTTCCTGACAGGGTACAATGTCTTTCACTTTGACAATTAATTACAGA	9:A>G	9	Yes	0	0	0	2	0	0	0	2	0	0	0	0	0	0	0	0	0	0	0	0	0	0	0	0	0	0	0	0	0	2	0	0	0	0	0	0	0	0	0	0	0	0	0	0	0
9579997	TGCAGTAACATATTTCTGCGGGCATGATATCTGCACATTTGCAGTTACAGATCGGAAGAGCGGTTCAGC	18:C>G	18	Yes	1	1	1	1	1	1	1	1	1	1	1	1	1	0	1	1	0	1	0	1	1	1	1	1	1	2	1	2	1	1	1	1	1	1	1	1	1	1	0	0	1	1	1	0	1
100050968	TGCAGCAGCAGGAGGGTTGAGTAGTTGCTGCATAAGCTGTGTAGTGAAGACAAGTCTTCTTTTTGACTT	8:C>G	8	Yes	0	2	0	0	0	0	0	NA	0	0	2	NA	0	0	0	0	0	0	0	0	0	0	0	2	2	0	0	0	0	0	0	0	2	2	0	0	0	0	0	0	0	0	NA	0	0
9579623	TGCAGCAACTTCCAAACCAACCATAACAAAGAATATTACAGATCGGAAGAGCGGTTCAGCAGGAATGCC	30:G>T	30	Yes	0	0	0	0	0	0	0	1	0	0	0	1	0	0	0	0	0	0	0	0	0	0	0	1	0	0	0	0	0	0	0	0	0	0	0	0	0	0	0	0	0	0	0	0	0
6090479	TGCAGTGTTGTGTCACTCCCATCCTTGCAAACACACCAAGACCCACCTTTCACAAAACAAAATACCCAA	17:C>T	17	Yes	0	0	0	0	0	0	0	0	0	0	0	0	0	0	0	0	0	0	0	0	0	0	0	0	0	0	0	0	0	0	0	0	0	0	0	0	0	0	0	0	0	0	0	0	0
6062168	TGCAGTATGAAAAGATGCACGACACAAATAGTACCATTTTCATTGTCCCTTAGGTACAATAGCACCTCC	26:A>G	26	Yes	0	1	0	0	0	0	0	1	0	0	1	1	0	0	0	0	0	0	0	0	0	0	0	1	0	0	0	0	0	0	0	0	0	0	2	0	0	1	1	0	1	1	0	0	0
9582548	TGCAGCTGGCAAAGGAAACCACTTTCTAGAATCTGTTTACTACTGATATATACAATCCTACTCAATTGA	60:C>T	60	Yes	0	1	0	0	2	1	1	0	1	0	0	0	0	0	0	0	0	0	0	0	0	0	0	0	0	0	1	2	1	1	0	0	1	0	0	0	0	0	0	0	0	0	0	0	1
9582547	TGCAGCTGGCAAAGGAAACCACTTTCTAGAGTCTGTTTACTACTGATATATACAATCCTATTCAATTGA	30:G>A	30	Yes	1	NA	1	1	1	NA	NA	1	NA	1	1	1	1	1	1	1	1	1	1	1	1	1	1	1	1	1	NA	1	NA	NA	1	1	NA	1	1	1	1	1	1	1	1	1	1	1	NA
9585886	TGCAGATTTCTGCCGACCGAGAACCAGAAGCTGGTTCTTCGAGTCAAATTGATGTTGAAAAATATGAAA	33:G>C	33	Yes	0	1	0	1	2	1	1	NA	1	1	NA	NA	0	0	0	0	0	0	0	0	1	1	0	NA	1	1	0	2	0	1	0	1	0	0	NA	NA	1	1	0	0	NA	1	0	0	1
9578007	TGCAGTTTGTTTCGGCAAGCACTTGTTTGTTTTTGGTGGATTTACAGATGCTCAAAATTTATATAATGA	12:C>T	12	Yes	0	0	0	0	0	0	0	0	0	0	0	0	0	0	0	0	0	0	0	0	0	0	0	0	0	0	0	0	0	0	0	0	0	0	0	0	0	0	0	0	0	0	0	0	0
4399700	TGCAGATAATGGTAGCGATGTCTACTATAATGATCTTTACATATTGAATACAGGTGATTTTCCCTTTTC	15:C>T	15	Yes	0	0	0	0	0	0	0	0	0	0	0	0	0	0	0	0	2	0	0	0	0	0	0	2	0	0	0	0	0	0	0	0	0	0	0	0	0	0	0	0	0	0	0	0	0
6087960	TGCAGATTTTCCGCAACCACCAAAGATGAATAGCCGTTTACCAACAACTGCTGCACTATGTCCCTCACG	60:T>A	60	Yes	0	0	0	0	0	0	0	1	0	0	1	1	0	0	0	0	0	0	0	0	0	0	0	1	0	0	0	0	0	0	0	0	0	0	2	2	1	1	0	0	1	1	0	0	0
6074673	TGCAGCTAAATGGTAAAGTAGCTCTTTCCGAACCACCTTACAGATCGGAAGAGCGGTTCAGCAGGAATG	17:G>A	17	Yes	0	0	0	0	0	0	0	1	0	0	1	1	0	0	0	0	0	0	0	0	0	0	0	1	0	0	0	0	0	0	0	0	0	0	0	0	0	0	0	0	0	0	0	0	0
6123593	TGCAGGTGTTTGGGACCAACAACCATCTCTTCCTTTACGTTGGCACATGTGTGGTGCTCTTCCCAAACA	38:G>A	38	Yes	0	0	0	0	0	0	0	0	0	0	0	0	0	0	0	0	0	0	0	0	0	0	0	0	0	0	0	0	0	0	0	0	0	0	0	0	0	0	0	0	0	0	0	0	0
9586089	TGCAGCATGTCAAGTCTAACTGAGTTGCAAGCAGCATAGGTTATATGGGTTTTTCTCTTTTGGTTTGGT	31:C>G	31	Yes	1	NA	1	NA	NA	NA	NA	1	1	1	1	1	1	1	1	1	1	1	1	1	NA	NA	1	1	NA	1	NA	NA	NA	NA	1	NA	NA	1	1	1	1	NA	1	1	0	1	1	1	1
9586090	TGCAGCATGTCAAGTCTAACTGAGTTGCAAGGAGCATAGATTATATGGGTTTTTCTCTTTTGGTTTGGT	39:A>G	39	Yes	1	0	1	0	NA	0	0	1	1	1	1	1	1	1	1	1	1	1	1	1	0	0	1	1	0	2	0	0	0	0	1	0	0	1	1	1	1	0	1	1	NA	1	1	1	1
9575043	TGCAGAACAACATTATAGGCTTCATGTTCCTCCCCAAAATCCTGTAAGCAGCCAATAGTTACAGATCGG	48:C>T	48	Yes	1	1	1	0	1	1	1	0	1	1	0	0	1	1	1	1	1	1	1	1	0	1	1	0	1	1	1	2	1	1	1	1	1	1	2	1	1	1	1	1	0	1	1	1	1
9586851	TGCAGTGAAGAAGGTGTTGTTGTACCTGAGCCAGTTGCAGCTGTGTCGATTCCTGGCGAGCCAATGGAC	48:A>G	48	Yes	0	NA	0	NA	0	NA	NA	NA	NA	0	NA	NA	0	0	0	0	0	0	0	0	NA	NA	0	NA	NA	0	NA	NA	NA	NA	0	NA	NA	0	0	NA	NA	NA	0	0	NA	0	0	0	0
9586850	TGCAGTGAAGAAGGTGTTGTTGTACCTGAGCCAGTTGCAGCTGTGTCAATTCCTGGTGAGCCAATGGAC	47:A>G	47	Yes	NA	1	NA	1	1	1	1	1	1	1	1	1	NA	NA	NA	NA	NA	NA	NA	NA	1	1	NA	1	1	1	1	1	1	1	NA	1	1	NA	0	1	1	1	NA	NA	0	NA	NA	NA	NA
9586851	TGCAGTGAAGAAGGTGTTGTTGTACCTGAGCCAGTTGCAGCTGTGTCGATTCCTGGCGAGCCAATGGAC	56:C>T	56	Yes	0	1	0	1	2	1	1	1	1	2	1	1	0	0	0	0	0	0	0	0	1	1	0	1	1	2	1	1	1	1	0	1	1	0	0	1	1	1	0	0	NA	0	0	0	0
9576809	TGCAGGAACATCAGATAACTCCGTATCATCTGCAAATGGGACCAAAATGAAGATAATCTTCACATATGA	67:G>A	67	Yes	0	0	0	1	0	0	0	NA	0	2	0	0	0	1	1	0	1	0	0	0	0	1	1	0	1	NA	1	1	1	1	1	1	1	1	1	1	0	1	0	0	1	0	0	0	1
100054219	TGCAGTTTCAAATGTTAGACAGGATCTAACCGAGTTGCAGCAAAAACATGCATGTCTTGTTCTTTCTAC	35:T>G	35	Yes	1	1	NA	1	NA	1	NA	1	NA	NA	1	1	NA	1	1	NA	1	1	NA	1	1	1	NA	NA	1	1	1	1	NA	1	NA	1	NA	NA	NA	NA	NA	1	1	1	NA	NA	NA	1	1
9583380	TGCAGTCTTTGATATAAGACCAAATTTTGCACATTCGGATTTACCCAGCCAATCTTTGGAAAACTTTTC	23:A>G	23	Yes	0	0	0	1	0	0	0	0	0	2	0	0	0	2	1	0	1	0	0	0	0	0	1	NA	0	2	0	0	0	1	1	0	0	1	0	0	0	1	0	1	0	0	0	0	1
6112152	TGCAGCACCACCAACCCTCTTACAGAAGACAATAGGTCTAATACAAAAGAGATAATGATGAAATAGAGT	44:A>G	44	Yes	0	0	0	0	0	NA	NA	1	NA	0	1	1	0	0	0	0	0	0	0	0	0	0	0	NA	0	0	0	0	0	0	0	0	0	0	2	1	0	0	0	0	1	0	0	0	0
6112152	TGCAGCACCACCAACCCTCTTACAGAAGACAATAGGTCTAATACAAAAGAGATAATGATGAAATAGAGT	23:A>T	23	Yes	0	0	0	0	2	1	1	NA	1	0	NA	NA	0	0	0	0	0	0	0	0	0	0	0	NA	0	0	0	0	0	0	0	0	0	0	0	NA	0	0	0	0	NA	0	0	0	0
6103662	TGCAGATTCCAGATGCTACGAGAGCTTATTCCACACAGTGATCAAAAGAGGGACAAAGCATCTTTTTTG	33:C>A	33	Yes	0	0	0	0	0	0	0	0	0	0	0	0	0	0	0	0	0	0	0	0	0	0	0	0	0	0	0	0	0	0	0	0	0	0	0	0	0	0	0	0	0	0	0	0	0
9575553	TGCAGAGGCTGGTGCCCAGGATGAAGAACTAGAAAACGAAGAAACATTTTTTCTCAAGAAAGAATTCCA	52:C>G	52	Yes	0	NA	0	0	0	0	0	0	0	0	0	0	0	0	0	0	0	0	0	0	0	0	0	1	0	0	0	0	0	0	0	0	0	0	0	0	NA	0	0	0	0	0	0	0	0
6116803	TGCAGTTAGAGTTTTCATCATTTCTATCGGTACTATTTGCTTGATGCACAGTGAAAATGGATGCCTCTG	7:A>G	7	Yes	0	1	0	0	2	0	0	1	0	0	1	1	0	0	0	0	0	0	0	0	0	0	0	NA	0	0	0	0	0	0	0	0	0	0	2	1	1	0	0	0	1	0	0	0	0
100045951	TGCAGTTGCAAGTTCCTAGAAAAAGATATGGATTACAGATCGGAAGAGCGGTTCAGCAGGAATGCCGAG	27:A>T	27	Yes	0	0	0	0	0	0	0	1	0	0	1	1	0	0	0	0	0	0	1	0	0	0	0	1	0	0	0	0	0	0	0	0	0	0	0	NA	0	0	0	0	0	0	0	0	0
100058272	TGCAGTTGCAAGTTCCTAGAAAAAGATATGGATTAATTACAGATCGGAAGAGCGGTTCAGCAGGAATGC	27:A>T	27	Yes	0	0	0	NA	0	NA	0	1	NA	0	1	NA	0	0	0	0	0	0	1	0	0	0	0	1	0	0	0	0	0	0	0	0	NA	NA	0	NA	0	NA	0	0	NA	NA	0	0	0
100045782	TGCAGTCACAGAAATTACTACATTATTACAGATCGGAAGAGCGGTTCAGCAGGAATGCCGAGACCGATC	10:G>A	10	Yes	0	0	0	0	0	0	0	0	NA	NA	0	NA	0	0	0	NA	0	NA	0	0	0	NA	NA	0	0	0	0	0	NA	0	0	0	NA	0	0	0	0	NA	NA	NA	0	0	NA	0	0
9575821	TGCAGATGTATGAATTGTTACAGGTATTGTAGCTTACCAGTGGAAGATCATTCAGGTTATGCATTATAA	6:T>A	6	Yes	0	NA	0	0	0	0	0	0	0	0	0	0	0	0	0	0	0	0	0	0	0	0	0	0	0	0	0	0	0	0	0	0	0	0	0	0	1	0	0	0	0	0	0	0	0
9576631	TGCAGCTGAGGCAATAGAAAAGGGGAAACATGGCAAGGGAAACAAGCTTTTATTTCCGTCTTCCATGGA	9:G>A	9	Yes	0	0	0	1	0	0	0	0	0	1	0	0	0	0	1	0	1	0	0	0	1	2	1	0	0	2	0	0	1	1	1	2	0	0	0	0	0	1	0	0	0	0	0	1	1
100053779	TGCAGATTTCAGTATCCTTTGCATGCTTCTTCATTCATCATTTCTCTCCCAATGTACCAATTTCATTGT	13:A>G	13	Yes	1	1	1	NA	1	1	1	1	1	NA	1	NA	1	1	NA	1	NA	1	1	1	NA	1	NA	1	1	1	1	1	NA	NA	NA	1	1	1	1	1	1	NA	1	1	1	1	1	NA	NA
100053780	TGCAGATTTCAGTGTCCTTTGCATGCTTCTTCATTCATCATTTCTCTCCCAATGTACCAATTTCATTGT	38:C>T	38	Yes	0	0	0	1	0	0	0	0	0	1	0	NA	0	0	1	0	1	0	0	0	NA	0	1	0	0	2	0	0	1	1	1	2	0	0	0	0	0	1	0	0	0	0	0	1	1
6095969	TGCAGCACACATCTTTTGCAAATTTGACAAATAAGCACTAACCATATAGTTACAGATCGGAAGAGCGGT	23:T>A	23	Yes	0	0	0	0	0	0	0	1	0	0	1	1	0	0	0	0	0	0	0	0	0	0	0	0	0	0	0	0	0	0	0	0	0	0	0	0	0	0	0	0	0	0	0	0	0
6074493	TGCAGCATCATTCAAACTTCATACATGTTACAGATCGGAAGAGCGGTTCAGCAGGAATGCCGAGACCGA	22:A>G	22	Yes	0	0	0	0	0	0	0	2	0	0	0	0	0	2	0	0	0	0	0	0	0	0	0	0	0	0	0	0	0	0	0	0	0	0	2	0	0	0	0	0	0	0	0	0	0
6105240	TGCAGTTATTTTTAGTGGACCTATATTGGAGTATGGTTTTGAAGCTGAGTAAGAAGTGAAACTTGAGGC	55:G>T	55	Yes	0	0	0	0	0	0	0	1	0	0	1	1	0	0	0	0	0	0	2	0	0	0	0	1	0	0	0	0	0	0	0	0	0	0	2	1	0	0	0	0	1	0	0	0	0
6096397	TGCAGGCAAGCATAATAAATTCAACGAGTTTTTACAGATCGGAAGAGCGGTTCAGCAGGAATGCCGAGA	24:C>T	24	Yes	0	0	0	0	0	0	0	0	0	0	0	0	0	0	0	0	0	0	0	0	0	2	0	0	0	0	0	0	0	0	0	0	0	0	0	0	0	0	0	0	NA	0	0	0	0
9589596	TGCAGAAGAATAGGTCAATAAAAACATCATGAAATTTTCAAGTCAACATTCTGAGAAACACGAAGGTAA	36:T>C	36	Yes	0	0	0	0	0	0	0	NA	0	0	NA	NA	0	0	0	0	0	0	0	0	0	0	0	0	0	0	0	0	0	0	0	0	0	0	0	NA	1	0	0	0	NA	0	0	0	0
9589596	TGCAGAAGAATAGGTCAATAAAAACATCATGAAATTTTCAAGTCAACATTCTGAGAAACACGAAGGTAA	59:A>G	59	Yes	0	0	0	0	0	0	0	NA	0	0	NA	NA	0	0	0	0	0	0	2	0	0	0	0	0	0	0	0	0	0	0	0	0	0	0	2	1	NA	0	0	0	1	0	0	0	0
9589596	TGCAGAAGAATAGGTCAATAAAAACATCATGAAATTTTCAAGTCAACATTCTGAGAAACACGAAGGTAA	19:A>G	19	Yes	0	0	0	0	0	0	0	NA	0	0	NA	NA	0	0	0	0	0	0	0	0	0	0	0	0	0	0	0	0	0	0	0	0	0	0	0	NA	NA	0	0	0	NA	0	0	0	0
9589596	TGCAGAAGAATAGGTCAATAAAAACATCATGAAATTTTCAAGTCAACATTCTGAGAAACACGAAGGTAA	23:A>C	23	Yes	0	0	0	0	0	0	0	1	0	0	1	1	0	0	0	0	0	0	0	0	0	0	0	0	0	0	0	0	0	0	0	0	0	0	0	NA	NA	0	0	0	NA	0	0	0	0
9583046	TGCAGGTGATTTCGAAACAAGCATAAGGTCAAACAGTATAATACAATGCAAAAACAACAAGATGGTTCA	51:A>T	51	Yes	1	1	1	1	NA	1	1	NA	1	NA	NA	NA	1	1	1	1	1	NA	NA	1	1	1	1	0	1	1	1	1	1	1	1	1	1	1	1	NA	1	1	1	1	1	1	1	1	1
100052397	TGCAGGTGATTTCGAAACAAGCATAAGGTCAAACAGTATAATACAATGCAATAACAACAAGATGGTTCA	5:G>T	5	Yes	0	0	0	0	NA	0	0	1	0	NA	1	NA	0	0	0	0	0	NA	1	0	0	0	0	NA	0	0	0	0	0	0	0	0	0	0	0	1	0	0	0	0	0	0	0	0	0
6060818	TGCAGCGCTTGCTCCGAAAAGTGTAAGAGGTGCCCAATTTGCCGTGACTTGATCGCGGAACGCCTGCTT	5:C>T	5	Yes	0	0	0	0	0	0	0	1	0	0	1	1	0	0	0	0	0	0	0	0	0	0	0	0	0	0	0	0	0	0	0	0	0	0	0	NA	0	0	0	0	0	0	0	0	0
6060818	TGCAGCGCTTGCTCCGAAAAGTGTAAGAGGTGCCCAATTTGCCGTGACTTGATCGCGGAACGCCTGCTT	53:C>T	53	Yes	0	0	0	0	0	0	0	NA	0	0	NA	NA	0	0	0	0	0	0	0	0	0	0	0	0	0	0	2	0	0	0	0	0	0	0	0	NA	0	0	0	0	0	0	0	0	0
6083498	TGCAGCTTTGGTTGTTATGGGAGTTGTTACTCATTGGTGAACCGATTCTCATCATTGCACCTACACCTC	52:C>A	52	Yes	0	0	0	0	0	0	0	0	0	0	0	0	0	0	0	0	0	0	0	0	0	0	0	0	0	0	0	0	0	0	0	0	0	0	0	0	1	0	0	0	0	0	0	0	0
6089931	TGCAGTAGAAGGTGCGGTCCAAACGGAATGAAGAGGAGCAGTGGTAGCATAATAATCATCATCATCTTC	16:G>T	16	Yes	0	0	0	0	0	0	0	0	0	0	0	0	0	0	0	0	0	0	0	0	0	0	0	1	0	0	0	0	0	0	0	0	0	0	0	0	1	0	0	0	0	0	0	0	0
6099517	TGCAGCAACAGTTATGGGATTTATTGCATGTTTACGTAGACTACTTGCTTCAAGAAGTGCAGCTTCACA	9:A>T	9	Yes	0	0	0	0	0	0	0	1	0	0	NA	NA	0	0	0	0	0	0	0	0	0	NA	0	NA	0	0	0	0	0	0	NA	0	0	0	0	0	0	0	0	0	0	0	NA	0	0
6117690	TGCAGTTGAGTCATACTGAAACAGCAGTGGCAAAAGGTACCTATCGTGGACCATATAAAATGAGTAAGT	47:G>T	47	Yes	0	0	0	0	0	0	0	1	0	0	1	1	0	0	0	0	0	0	0	0	0	0	0	1	0	0	0	0	0	0	0	0	0	0	0	0	0	0	0	0	0	0	0	0	0
100059817	TGCAGAAGAATCTGGTGCAACAGAATCACATGGTATTGGCGTTAGTGTTCAAATTGCAAAAAACATGCA	41:T>C	41	Yes	0	0	0	0	0	0	0	1	0	0	1	1	0	0	0	0	0	0	0	0	0	0	0	1	0	0	0	0	0	0	0	0	0	0	0	0	0	0	0	0	0	0	0	0	0
6058980	TGCAGAAAATAAATAAGATTAGTCAACCATGATGCATAGGAAGTATTTCGATATACAATGAGTCAGTTA	49:G>A	49	Yes	0	0	0	1	0	0	0	0	0	1	0	0	0	0	1	0	0	0	0	0	0	1	1	0	0	1	0	2	1	1	1	2	0	0	0	0	0	0	0	0	0	0	1	0	0
9583789	TGCAGTTTTGGCAAATGAGTTTTTCCCCAAGTTTACCGCAAAGATAATCAAGATTACGCCTCTTATAGG	63:T>G	63	Yes	1	1	1	NA	1	1	1	1	1	NA	NA	1	NA	1	NA	NA	NA	NA	1	NA	1	NA	NA	1	1	NA	1	NA	NA	NA	NA	1	1	1	1	1	NA	NA	NA	NA	1	1	1	NA	NA
100053558	TGCAGTTTTGGCAAATGAGTTTTTCCCCAAGTTTACCGCAAAGATAATCAAGATTACGCCTCTGATAGG	66:A>C	66	Yes	0	0	0	1	0	0	0	0	0	1	NA	0	1	2	1	1	1	1	2	1	0	1	1	0	0	1	0	1	1	1	1	2	0	0	2	0	1	1	1	1	0	0	0	1	1
9575789	TGCAGATGCCTTCCAAAAAGTCTTCATTCCAGGTTACAGGTACAACCATACAACAATAATATAATAGTG	21:C>T	21	Yes	0	0	0	0	0	1	0	NA	0	0	NA	0	0	0	0	0	0	0	0	0	0	0	NA	0	0	0	0	0	0	0	0	0	0	0	0	0	0	0	0	0	0	0	0	NA	1
9583644	TGCAGTTGAAATTGCTAGCTGCATAGGATTTAGTTTCTGACTTGGGTACAACCTCATGGCTAATTTTCA	20:G>A	20	Yes	1	NA	NA	1	1	1	NA	1	NA	1	1	1	NA	NA	NA	NA	NA	NA	NA	NA	NA	NA	NA	NA	1	NA	1	1	1	1	NA	1	1	NA	1	0	1	NA	0	1	0	NA	NA	1	NA
9577914	TGCAGTTGCTCCTATTGGTACTGAACCCCTCCCACCCCTTTGTAAAACTTCTACTTATTTTCTAATTGA	60:T>A	60	Yes	1	1	1	1	2	0	1	0	1	1	0	0	1	1	1	1	1	1	1	1	1	1	1	0	1	1	1	2	1	0	1	1	1	1	NA	1	2	1	1	1	1	1	1	1	NA
100032850	TGCAGATATAGGAAACTGCAAGTTATCGGAATTCCTGCTATTGATACTACAACTACCAACAGAGCATGT	26:C>A	26	Yes	1	1	1	1	1	1	1	1	NA	1	1	1	1	1	1	1	1	1	1	NA	1	1	1	1	1	NA	1	1	1	NA	1	1	1	1	1	1	1	1	0	1	1	1	1	1	NA
9576730	TGCAGCTTCTGTTTCAATGCGTCCGCCAAGAACATGCAACTCTGGTTCACAAAACAATCATATTCAAAC	16:A>G	16	Yes	1	1	1	1	1	1	1	1	NA	1	1	NA	1	1	1	1	1	1	1	1	1	1	1	1	1	NA	1	1	NA	1	1	NA	1	1	1	0	0	1	0	1	1	1	1	NA	1
9583053	TGCAGGTGCTATTCCAATTTCAACTTATGCCACCGTTCCAACATTGCCAAAAGTTACATCTGTTCCTTC	61:G>A	61	Yes	0	0	0	0	0	0	0	1	0	0	NA	NA	0	0	0	0	0	NA	0	0	0	0	0	1	0	0	0	0	0	0	0	0	0	0	NA	NA	NA	0	NA	0	0	0	NA	0	0
9583053	TGCAGGTGCTATTCCAATTTCAACTTATGCCACCGTTCCAACATTGCCAAAAGTTACATCTGTTCCTTC	17:T>C	17	Yes	0	0	0	0	0	0	0	NA	0	0	NA	NA	0	0	0	0	0	NA	0	0	0	0	0	NA	0	0	0	0	0	0	0	0	0	0	NA	1	NA	0	1	0	0	0	NA	0	0
9575982	TGCAGCAACAAACTTTGGTGGCTTCAGTTTTGGTCATAATATGGGTCCAAGGCAAGGTGCTGCTGAACA	33:T>G	33	Yes	0	1	0	0	2	1	NA	0	1	0	0	0	0	0	0	0	0	0	0	0	0	0	0	0	1	0	0	0	0	0	0	0	NA	0	0	0	0	0	0	1	0	0	0	0	1
6120322	TGCAGCCAGTACACTAAAGATATCTTCCCTCGAGTCATGTTTTGCCAATAAGTCAGAGCACTGATTAGC	56:A>C	56	Yes	0	0	0	1	0	0	0	0	0	1	0	0	0	2	1	1	1	0	0	1	2	2	NA	NA	1	1	0	1	1	1	0	2	0	0	2	0	1	0	1	1	0	0	1	0	0
4399924	TGCAGCCTCCTCCTGAGTCGGCCTTTTCCTATAGAAGTGACAATTCTCTTGTTTACCAATACAAAGATG	39:A>G	39	Yes	0	NA	0	NA	2	NA	NA	0	NA	NA	0	0	0	0	NA	NA	NA	0	0	NA	0	NA	NA	0	NA	NA	NA	NA	NA	NA	NA	NA	NA	NA	0	0	NA	0	NA	NA	0	0	NA	0	NA
4400177	TGCAGCCTCCTCCTGAGTCGGCCTTTTCCTATAGAAGTGACAATTCTTTGTTTACCAATACAAAGATGT	56:A>G	56	Yes	NA	0	NA	0	NA	2	0	NA	0	0	NA	NA	NA	0	2	0	0	NA	NA	0	0	0	0	NA	0	0	0	0	0	0	0	0	0	0	0	NA	0	NA	0	2	NA	0	0	NA	0
6063140	TGCAGTTTTTTTACACTATTATTCTGTCTTACATGTCATAAAATAAAATGAATGCATCTCTAAACTATA	29:T>C	29	Yes	0	0	1	NA	0	0	0	NA	0	NA	NA	NA	0	NA	NA	NA	NA	0	2	NA	0	0	NA	NA	NA	NA	0	NA	NA	NA	0	0	0	0	0	NA	NA	0	0	NA	NA	1	NA	0	0
6119818	TGCAGGTAGCTAGGGCTCCAGTACTCTTTTTCTCAGGTAGAAATAACAGACATGCTTTCTTTCAAATGT	33:C>G	33	Yes	0	0	0	0	0	0	0	0	0	0	0	0	0	0	0	0	0	0	0	0	0	0	0	0	0	0	0	0	0	0	0	0	0	0	0	1	0	0	0	0	0	0	0	0	0
9586243	TGCAGCTAGACATGTCTCTTTCAAGCTTCGAGCTAGATAGAAAGTGGAAGAAGAAGAAGAAGAAGAAAG	61:G>A	61	Yes	1	1	1	1	1	1	1	1	1	NA	1	1	1	1	1	1	NA	1	1	1	1	1	1	1	1	1	1	1	1	1	1	1	NA	NA	1	1	1	1	1	NA	1	1	1	1	1
6096817	TGCAGTGGGCACTACTAAATGAAACTACTTTCTTTTTACAGATCGGAAGAGCGGTTCAGCAGGAATGCC	13:A>G	13	Yes	0	0	0	0	0	0	0	0	0	0	0	0	0	0	0	0	0	0	2	0	0	0	0	0	0	0	0	0	0	0	0	0	0	0	2	0	0	0	0	0	1	0	0	0	0
6111826	TGCAGGCAAGGAATGCTGGGACCGGGAAAGGATAATGGTTTTGAAGTTCATTTAGAGAAAGCAGATTTA	34:A>T	34	Yes	0	0	0	0	0	0	0	NA	0	1	NA	NA	0	0	0	0	1	0	0	0	0	2	0	NA	0	0	0	2	0	0	0	2	1	1	0	NA	1	1	1	1	NA	1	1	0	0
100064698	TGCAGCACTACCATAAAAAAGAGGCCTCATTTACAGATCGGAAGAGCGGTTCAGCAGGAATGCCGAGAC	29:T>C	29	Yes	1	1	1	1	1	1	1	1	1	1	1	1	1	1	1	1	1	1	1	1	1	1	1	1	1	1	1	1	1	1	1	1	1	1	1	1	1	1	1	1	1	1	NA	1	1
100064594	TGCAGATCCATACCAGAACATAGTTGGAATTTTACAGATCGGAAGAGCGGTTCAGCAGGAATGCCGAGA	16:A>G	16	Yes	0	0	0	0	0	0	0	1	0	0	1	1	2	0	0	0	0	0	2	0	0	0	0	1	0	0	0	0	0	0	0	0	0	0	0	0	0	0	0	0	0	0	0	0	0
100037213	TGCAGTCTGTGTTCTTTAGCTCACCCAAGTTATACATGTGAAGCATAATTTGAGTCTCTATTTGGCTTA	24:C>G	24	Yes	0	0	0	0	0	0	0	0	0	NA	0	0	0	0	0	0	0	0	NA	0	NA	0	0	0	0	NA	0	0	0	0	0	0	NA	0	2	1	0	0	0	0	1	0	NA	NA	0
100032451	TGCAGACAGGTACCAAAATATGCATGTATACATTATACTAATAGAAAATTCCATTGCATCATGGGCAAA	32:T>G	32	Yes	0	0	0	0	0	0	0	0	0	0	0	0	0	0	0	0	0	0	0	0	0	0	0	0	0	0	0	0	0	0	0	0	0	0	0	0	0	0	0	0	0	0	0	0	0
6124707	TGCAGATTCAGATCATGTCTTGAAGAGAACAAGACCTTTTGGCATATCAGATGAAGTACAGTTCTTGCA	47:C>T	47	Yes	0	0	1	1	0	0	0	0	0	0	0	0	0	0	1	1	0	0	0	0	0	1	0	0	0	1	0	0	0	0	1	2	0	0	0	0	0	NA	0	0	0	0	0	0	0
6124707	TGCAGATTCAGATCATGTCTTGAAGAGAACAAGACCTTTTGGCATATCAGATGAAGTACAGTTCTTGCA	29:C>T	29	Yes	0	0	NA	NA	0	0	0	0	0	0	0	0	0	0	NA	NA	0	0	0	0	0	NA	0	0	0	NA	0	0	0	0	NA	0	0	0	0	0	0	NA	0	0	0	0	0	0	0
6124707	TGCAGATTCAGATCATGTCTTGAAGAGAACAAGACCTTTTGGCATATCAGATGAAGTACAGTTCTTGCA	42:C>A	42	Yes	0	0	NA	NA	0	0	0	0	0	0	0	0	0	0	NA	NA	0	0	0	0	0	NA	0	0	0	NA	0	0	0	0	NA	0	0	0	0	0	0	1	0	0	0	0	0	0	0
100053971	TGCAGGACCGATAGGTTTGGCCACAGCAAACAATGCAGGTATTGTCACAACATGTAACTGTTTTTTAGT	42:T>C	42	Yes	0	0	0	0	0	0	0	0	0	0	0	0	0	0	0	0	0	0	0	0	0	0	0	0	0	0	0	0	0	0	0	0	0	0	0	0	0	0	0	0	0	0	0	0	0
6062947	TGCAGTTGGTGGAGCTTCTAGATAGTCCATTGCATAACTATTTCAAGCAGGGTGACTGCTTGAATTATT	19:A>G	19	Yes	0	0	0	0	0	0	0	0	0	0	0	0	0	0	0	0	0	0	0	0	0	0	0	0	0	0	0	0	0	0	0	0	0	0	0	0	2	0	0	0	0	0	0	0	0
6116676	TGCAGTGGATTACCTTCTTGGATTCTGAAGGGCGAGTCACTGATTCAGAAGCTTTGAGAAAGAGAATAT	53:T>C	53	Yes	0	0	0	0	0	NA	0	0	0	0	0	0	0	0	0	0	0	0	0	0	0	0	0	0	0	0	0	0	0	0	0	0	0	0	0	1	0	0	0	0	0	0	0	0	NA
6121192	TGCAGATGTTTCACCCCAATAAGCAATTCAGCAAACAACATCTTACAGATCGGAAGAGCGGTTCAGCAG	18:A>G	18	Yes	0	0	0	0	0	0	0	1	0	0	1	1	0	0	0	0	0	0	0	0	0	0	0	1	0	0	0	0	0	0	0	0	0	0	0	0	0	0	0	0	0	0	0	0	0
6121192	TGCAGATGTTTCACCCCAATAAGCAATTCAGCAAACAACATCTTACAGATCGGAAGAGCGGTTCAGCAG	11:C>G	11	Yes	0	0	0	0	0	0	0	NA	0	0	NA	NA	0	0	0	0	0	0	0	0	0	0	0	NA	0	0	0	0	0	0	0	0	0	0	0	0	0	0	0	0	0	0	0	0	0
6101629	TGCAGGTTCATCAATTTCATACACAGTGAAACAAAAACACCCTTCATTTATTCACAACAAAAAGGGTAG	38:A>G	38	Yes	0	0	0	0	0	0	0	0	0	0	0	0	0	0	0	0	0	0	0	0	0	0	0	0	0	0	0	0	0	0	0	0	0	0	0	NA	0	0	0	0	0	0	0	2	0
6100552	TGCAGCTCCACTTGATTGCTGGAATATGATTTTATTTTTTCTTGGTAAATATGATCGTTCTTTGTAAGT	44:G>C	44	Yes	0	0	0	0	0	0	0	1	0	0	1	1	0	0	0	0	0	0	2	0	0	0	0	1	0	0	0	0	0	0	0	0	0	0	0	NA	0	0	0	0	1	0	0	0	0
6100552	TGCAGCTCCACTTGATTGCTGGAATATGATTTTATTTTTTCTTGGTAAATATGATCGTTCTTTGTAAGT	49:T>C	49	Yes	0	0	0	0	0	0	0	NA	0	0	NA	NA	0	0	0	0	0	0	0	0	0	0	0	NA	0	0	0	0	0	0	0	0	0	0	2	1	0	2	0	0	NA	0	0	0	0
9582458	TGCAGCTATGTATACACTCATCAGATGAATAAGAGAACAACTTTTTCAATCAATATAATTGGATAATAC	13:A>G	13	Yes	1	1	0	0	1	1	1	NA	1	1	NA	NA	1	1	0	0	1	1	1	1	1	0	1	NA	1	0	1	1	1	0	0	2	1	1	1	1	1	1	1	1	NA	1	1	1	1
100051534	TGCAGCTATGTATGCACTCATCAGATGAATAAGAGAACAACTTTTTCAATCAATATAATTGGATAATAC	31:A>C	31	Yes	0	0	NA	NA	0	0	0	1	0	0	NA	1	0	0	NA	NA	0	0	2	0	0	NA	0	1	0	NA	0	0	0	NA	NA	0	0	0	0	0	0	0	0	0	1	0	0	0	0
9588337	TGCAGATTTGCAAGGAAAATTGCAAACCTCCATAGAAGCTTCTAAATGATTGCAGTATAGATGCAAAAA	13:G>A	13	Yes	NA	1	1	1	1	1	1	NA	1	1	NA	NA	NA	1	1	1	1	NA	1	1	1	1	1	NA	1	NA	NA	1	1	1	1	1	1	1	NA	NA	NA	1	1	1	NA	1	1	1	1
4399891	TGCAGATTTGCAAAGAAAATTCCAAACCTCCATAGAAGCTTCTAAATGATTGCAGTATAGATGCAAAAA	9:G>T	9	Yes	NA	0	0	0	0	0	0	1	0	0	1	1	NA	0	0	0	0	NA	0	0	0	0	0	1	0	1	NA	0	0	0	0	0	0	0	NA	NA	NA	0	0	0	NA	0	0	0	0
9588338	TGCAGATTTTCAAAGGAAATTCCAAACCTCCATAGAAGCTTCTAAATGATTGCGGTATAGATGCAAAAA	15:G>A	15	Yes	NA	1	1	1	1	1	1	NA	1	1	NA	NA	NA	1	1	1	1	NA	2	1	1	1	1	NA	1	NA	NA	1	1	1	1	1	1	1	0	0	NA	1	1	1	0	1	1	1	1
4399325	TGCAGCACCAAAATAGAATCAACTTCCAACCATAAATTTAGCCACCCTTTCTTGTAGGCCATTTTACAG	58:C>T	58	Yes	NA	0	0	0	0	0	0	1	0	0	1	1	NA	0	0	0	0	NA	0	0	0	0	0	1	0	1	NA	0	0	0	0	0	0	0	0	0	0	0	0	0	0	0	0	0	0
4399325	TGCAGCACCAAAATAGAATCAACTTCCAACCATAAATTTAGCCACCCTTTCTTGTAGGCCATTTTACAG	15:G>A	15	Yes	NA	0	0	0	0	0	0	NA	0	0	NA	NA	NA	0	0	0	0	NA	0	0	0	0	0	NA	0	NA	NA	0	0	0	0	0	0	0	0	0	0	0	0	0	0	0	0	0	0
6104594	TGCAGGGGTAATATTTCCTGTACATGAACCCAATGTTGTGCCTCTCTTTCTTTCCCAAATTGATAGGGC	35:T>C	35	Yes	0	0	0	0	0	0	0	0	0	0	0	0	0	0	0	0	0	0	0	0	0	0	0	0	0	0	0	0	0	0	0	0	0	0	0	NA	0	0	0	0	NA	0	0	0	0
6104594	TGCAGGGGTAATATTTCCTGTACATGAACCCAATGTTGTGCCTCTCTTTCTTTCCCAAATTGATAGGGC	40:C>T	40	Yes	0	0	0	0	0	0	0	0	0	0	0	0	0	0	0	0	0	0	2	0	0	0	0	0	0	0	0	0	0	0	0	0	0	0	2	1	0	0	0	0	1	0	0	0	0
4401549	TGCAGAAGAAATGTTCTGTATATATATCTCTTTGTTTGGAGAAGCTGTTGTCTGAGTCTTTTGTACTGT	9:A>T	9	Yes	0	0	0	0	0	0	0	NA	0	0	0	0	0	0	0	0	0	0	0	0	0	0	0	0	0	0	0	0	0	0	0	0	0	0	0	0	0	0	0	0	0	0	0	0	0
4400898	TGCAGAAAGGCAAGCCCGCTATCTTGTAGCCGATTCTCTCGAATGCAGGTTACAGATCGGAAGAGCGGT	27:A>G	27	Yes	0	0	0	0	0	0	0	1	0	0	1	0	0	0	0	0	0	0	2	0	0	0	NA	0	0	0	0	0	0	0	0	0	0	0	2	1	0	0	0	0	1	0	0	0	0
4400898	TGCAGAAAGGCAAGCCCGCTATCTTGTAGCCGATTCTCTCGAATGCAGGTTACAGATCGGAAGAGCGGT	17:G>A	17	Yes	0	0	0	0	0	0	0	NA	0	0	NA	0	0	0	0	0	0	0	0	0	0	0	NA	0	0	0	0	0	0	0	0	0	0	0	0	NA	0	0	0	0	NA	0	0	0	0
4398836	TGCAGTCTGCACTTATTTGAGTATCATTTGTTCTTCAATTTTGAGTCAGCTTACCTGCATTGCCTGCCT	63:C>T	63	Yes	0	1	0	1	2	1	1	1	1	1	1	1	0	2	0	1	0	0	1	1	0	1	1	1	NA	1	0	1	NA	1	1	2	0	0	2	1	1	NA	NA	NA	1	1	0	0	1
100062146	TGCAGTCTGCACTTATTTGAGTATCATTTGTTCTTCAATTTTGAGTCAGCTTACCTGCATTGCTTGCCT	8:G>A	8	Yes	NA	0	NA	0	0	0	0	0	0	0	0	0	NA	0	NA	0	NA	NA	0	0	NA	0	0	0	NA	0	NA	0	NA	0	0	0	NA	NA	0	0	0	NA	NA	NA	0	0	NA	NA	0
100067176	TGCAGGAGAAATCCAGTTCAGGAATACCAGTTGTCTCTTGTTGGCTTGCTATTGTTCGGGCTCTACTGC	33:T>C	33	Yes	0	0	0	0	0	0	0	1	0	0	1	1	0	0	0	0	2	0	2	0	0	0	0	1	0	1	0	0	0	0	0	0	0	0	2	1	0	0	0	0	1	0	0	0	0
9575007	TGCAGAAATACTTTTTCCAATCCCCTTCCCACTCAATTCATTGCCTGCTCGCGAAAAAGCGCTCCTTGT	52:G>A	52	Yes	0	0	0	0	0	0	0	0	0	0	0	0	0	0	0	0	0	0	0	0	0	0	0	0	0	0	0	0	0	0	0	0	0	0	2	0	0	0	0	0	0	0	0	0	0
4403050	TGCAGGGCAGAATGTAACAAATAGAAAGATGATCGAATTTCATATTCTTGATTACCAATGCAAGGGACT	33:C>T	33	Yes	0	NA	0	0	0	0	0	1	0	0	1	NA	0	0	0	0	0	0	2	0	2	2	NA	NA	0	1	0	NA	0	0	0	1	0	0	1	1	NA	0	0	0	1	0	0	0	NA
4403050	TGCAGGGCAGAATGTAACAAATAGAAAGATGATCGAATTTCATATTCTTGATTACCAATGCAAGGGACT	27:G>A	27	Yes	0	NA	0	0	0	0	0	NA	0	0	NA	NA	0	0	0	0	0	0	0	0	0	0	NA	NA	0	NA	0	NA	0	0	0	NA	0	0	NA	NA	1	0	0	0	NA	0	0	0	NA
9583290	TGCAGTCAAGCAATGACACATTTTGTGAGCTTATGCTCTGAAATTTTTGTTGGTTTGTGTGCTTGATGC	42:A>T	42	Yes	1	NA	1	1	1	NA	NA	1	NA	1	1	NA	1	1	1	1	1	1	1	1	1	1	1	NA	1	1	1	1	1	1	1	1	1	1	1	NA	0	1	1	1	NA	1	1	1	NA
100052799	TGCAGTCAAGCAATGACACATTTTGTGAGCTTATGCTCTGAATTTTTTGTTGGTTTGTGTGCTTGATGC	23:T>A	23	Yes	0	NA	0	0	0	NA	NA	0	NA	0	0	NA	0	0	0	0	0	0	0	0	0	0	0	NA	0	0	0	0	0	0	0	0	0	0	0	NA	NA	0	0	0	NA	0	0	0	NA
6119003	TGCAGCTGTCAGCTTCGGCAGATTTGTTGCTGCAAAAAAGATTGAAATGATCGTAAGGCACAAAGGTGC	16:G>A	16	Yes	0	0	0	0	0	0	0	0	0	0	0	1	0	0	0	0	0	0	0	0	0	0	0	1	0	0	0	0	0	0	0	2	0	0	0	0	NA	0	0	0	0	0	0	0	0
6119003	TGCAGCTGTCAGCTTCGGCAGATTTGTTGCTGCAAAAAAGATTGAAATGATCGTAAGGCACAAAGGTGC	57:G>A	57	Yes	0	0	0	0	0	0	0	0	0	0	0	NA	0	0	0	0	0	0	0	0	0	0	0	NA	0	0	0	0	0	0	0	0	0	0	0	0	1	0	0	0	0	0	0	0	0
6121928	TGCAGCTGCCCTTCTCGCATGGTTCGGAGTTTTACTTGCAACTGTGGGATTGGCTATGTTTTACAAGTG	54:T>A	54	Yes	0	0	0	0	0	0	0	0	0	0	0	0	0	0	0	0	0	0	0	0	0	0	0	0	0	0	0	0	0	0	0	0	0	0	0	0	1	0	0	0	0	0	0	0	0
4398724	TGCAGGAAATGGAGTGCATGATGTAAAACCAAAAAAATTTACTTGTCAGCTATGAACATCGCACAGGAA	32:A>G	32	Yes	0	0	1	0	0	0	0	0	0	0	0	1	0	1	1	0	1	0	1	0	0	0	0	1	0	0	0	0	0	0	0	2	0	0	2	1	0	NA	1	0	NA	0	1	1	0
4398724	TGCAGGAAATGGAGTGCATGATGTAAAACCAAAAAAATTTACTTGTCAGCTATGAACATCGCACAGGAA	11:G>A	11	Yes	0	0	NA	0	0	0	0	0	0	0	0	NA	0	NA	NA	0	NA	0	1	0	0	0	0	NA	0	0	0	0	0	0	0	0	0	0	0	NA	0	NA	NA	0	1	0	NA	NA	0
9586739	TGCAGTAGATGGTATGATTTCCATGATAATTAGGAACTTTGTAACTAAATAGATATAATCGATATATGT	7:G>A	7	Yes	0	0	1	0	0	0	0	NA	0	0	NA	0	0	NA	1	0	1	0	0	0	0	NA	0	0	NA	NA	0	0	0	0	0	NA	NA	0	0	NA	NA	NA	1	NA	0	0	NA	1	0
9586739	TGCAGTAGATGGTATGATTTCCATGATAATTAGGAACTTTGTAACTAAATAGATATAATCGATATATGT	22:A>G	22	Yes	0	0	NA	0	0	0	0	1	0	0	1	0	0	1	NA	0	NA	0	2	0	0	1	0	0	1	NA	0	0	0	0	0	1	NA	0	2	1	NA	1	NA	1	0	0	NA	NA	0
6124845	TGCAGTATTGTTTGAACAGTGGTTCTTCAACATTACAGTTATATCAGTTGGAGAAGCTCCGGCACGTTC	9:G>A	9	Yes	0	0	0	0	0	0	0	1	0	0	2	0	0	1	0	0	0	0	2	0	0	2	0	0	1	0	0	0	0	0	0	2	0	0	0	0	0	1	0	1	0	0	0	0	0
6124845	TGCAGTATTGTTTGAACAGTGGTTCTTCAACATTACAGTTATATCAGTTGGAGAAGCTCCGGCACGTTC	63:A>G	63	Yes	0	0	0	0	0	0	0	2	0	0	0	0	0	NA	0	0	0	0	0	0	0	0	0	0	NA	0	0	0	0	0	0	0	0	0	2	1	0	NA	0	NA	0	0	0	0	0
9582599	TGCAGCTTGGTCGTTGTTGGAGGGATTCTTGTTGCAGCCACATTTATACTTTGTGGTGCGTTTCTTTTT	23:G>A	23	Yes	0	0	0	0	0	0	0	0	0	0	0	0	0	0	0	0	0	NA	0	0	0	0	0	0	0	0	0	0	0	0	0	0	0	0	0	0	0	0	0	0	0	0	0	0	0
6059625	TGCAGAGAAATATAAGGTTCCGGTAAATTGGTTTTGGTCCACATATAACACTCTCATAGTCCAGTTGCA	30:G>A	30	Yes	0	0	0	0	0	0	0	0	0	0	0	0	0	0	0	0	0	0	0	0	0	0	0	0	0	0	0	0	0	0	0	0	0	0	0	0	0	0	0	0	0	0	0	0	0
6061651	TGCAGGTAAAATTCGCCTATATGGAACTCAGTTCGCCAGCTTAGCCACTCCTCATGGTCGGGAATATGA	59:G>C	59	Yes	0	0	0	0	0	0	0	1	0	0	1	NA	0	0	0	0	0	0	0	0	2	2	0	1	0	1	0	0	0	0	0	1	0	0	0	0	0	0	0	0	0	0	0	0	0
6061651	TGCAGGTAAAATTCGCCTATATGGAACTCAGTTCGCCAGCTTAGCCACTCCTCATGGTCGGGAATATGA	10:A>G	10	Yes	0	0	0	0	0	0	0	NA	0	0	NA	NA	0	0	0	0	0	0	0	0	0	0	0	NA	0	NA	0	0	0	0	0	NA	0	0	0	0	0	0	0	0	0	0	0	0	0
6061651	TGCAGGTAAAATTCGCCTATATGGAACTCAGTTCGCCAGCTTAGCCACTCCTCATGGTCGGGAATATGA	33:C>T	33	Yes	0	0	0	0	0	0	0	NA	0	0	NA	NA	0	0	0	0	0	0	0	0	0	0	0	NA	0	NA	0	0	0	0	0	NA	0	0	0	0	0	0	0	0	0	0	0	0	0
6061651	TGCAGGTAAAATTCGCCTATATGGAACTCAGTTCGCCAGCTTAGCCACTCCTCATGGTCGGGAATATGA	34:G>A	34	Yes	0	0	0	0	0	0	0	NA	0	0	NA	1	0	0	0	2	0	0	0	0	0	0	0	NA	0	NA	0	2	0	0	0	1	0	0	2	0	0	0	0	0	0	0	0	0	0
100045348	TGCAGCCATAGTAAAATTAGGATAAAATTAGTTACAGATCGGAAGAGCGGTTCAGCAGGAATGCCGAGA	8:T>G	8	Yes	0	0	0	0	0	0	0	0	0	0	0	0	0	0	0	0	0	0	0	0	0	0	0	0	0	0	0	0	0	0	0	0	0	0	0	0	0	0	0	0	0	0	0	0	0
100033572	TGCAGCATCTACGTGGGAGATTAGAAATTTGAACACACCTGTAGCATCAAATTGCCCTAAGTGTTTAGT	11:C>T	11	Yes	0	0	0	0	0	0	0	0	0	NA	0	0	0	0	0	0	0	0	0	0	0	0	0	0	0	0	0	0	NA	0	0	0	0	0	0	0	0	0	0	0	0	0	0	0	0
4401620	TGCAGATTGAAATCCTGATTCACGCAGACCAAATTACCCAACCCTAACAGCACATGCCAGTGCCACCAC	22:C>T	22	Yes	0	0	0	0	0	0	0	NA	0	0	NA	NA	0	0	0	0	0	0	0	0	0	0	0	NA	0	NA	0	0	0	0	0	NA	0	0	0	NA	NA	0	0	0	NA	0	0	0	0
4401620	TGCAGATTGAAATCCTGATTCACGCAGACCAAATTACCCAACCCTAACAGCACATGCCAGTGCCACCAC	17:A>G	17	Yes	0	0	0	0	0	0	0	NA	0	0	NA	NA	0	0	0	0	0	0	0	0	0	0	0	NA	0	NA	0	0	0	0	0	NA	0	0	0	NA	1	0	0	0	NA	0	0	0	0
4401620	TGCAGATTGAAATCCTGATTCACGCAGACCAAATTACCCAACCCTAACAGCACATGCCAGTGCCACCAC	64:A>G	64	Yes	0	0	0	0	0	0	0	NA	0	0	NA	NA	0	0	0	0	0	0	0	0	0	0	0	NA	0	NA	0	0	0	0	0	NA	0	0	2	1	NA	0	0	0	1	0	0	0	0
9586579	TGCAGGGTTACGAGAGTGAATTACTGCGGGAGTTATAATTACTGGACATGCTGTTATAATTACTGCGGG	33:T>A	33	Yes	0	1	NA	1	2	1	1	NA	1	NA	NA	NA	NA	0	0	NA	0	NA	0	NA	NA	NA	1	NA	0	NA	0	NA	NA	NA	0	NA	0	1	0	NA	NA	0	0	0	NA	0	0	NA	1
100074958	TGCAGTTGCATTTCTTACATGGATTGGAATACCAATCAATTTTGAGGCCTCACAAGTGGTTACAGATCG	63:A>G	63	Yes	0	0	0	0	0	0	0	0	0	0	0	0	0	0	0	0	0	0	0	0	0	0	0	0	0	0	0	0	0	0	0	0	0	0	0	0	0	0	0	0	0	0	0	2	0
100074958	TGCAGTTGCATTTCTTACATGGATTGGAATACCAATCAATTTTGAGGCCTCACAAGTGGTTACAGATCG	62:C>A	62	Yes	0	0	0	0	0	0	0	0	0	0	0	0	0	0	0	0	0	0	0	0	0	0	0	0	0	0	0	0	0	0	0	0	0	0	0	0	0	0	0	0	0	0	0	0	0
100074958	TGCAGTTGCATTTCTTACATGGATTGGAATACCAATCAATTTTGAGGCCTCACAAGTGGTTACAGATCG	64:G>A	64	Yes	0	0	0	0	0	0	0	0	0	0	0	0	0	0	0	0	0	0	0	0	0	0	0	0	0	0	0	0	0	0	0	0	0	0	0	0	0	0	0	0	0	0	0	0	0
4402712	TGCAGAAAGAGGAACATAGCCGGCACTTCCCAAGCAAGCATTACAGATCGGAAGAGCGGTTCAGCAGGA	18:G>A	18	Yes	0	0	1	0	0	0	0	1	0	0	1	1	0	0	0	1	0	0	2	1	2	2	0	1	0	1	0	0	0	0	0	1	0	0	2	1	0	0	0	0	1	0	0	0	0
9581742	TGCAGATGTAGACATTCGTTCACTTGAAAATAAGTTAGGATATCACTTTGTTCATAAGGGTCTGCTTAT	36:A>C	36	Yes	0	0	0	0	NA	NA	0	1	0	0	1	1	0	0	0	0	0	0	0	0	1	2	0	NA	0	1	0	0	0	0	NA	1	NA	0	NA	0	0	0	0	0	0	0	0	0	0
9581742	TGCAGATGTAGACATTCGTTCACTTGAAAATAAGTTAGGATATCACTTTGTTCATAAGGGTCTGCTTAT	45:C>A	45	Yes	0	0	0	0	NA	NA	0	NA	0	0	NA	NA	0	0	0	0	0	0	0	0	NA	0	0	1	0	NA	0	0	0	0	NA	NA	NA	0	NA	0	0	0	0	0	0	0	0	0	0
6104193	TGCAGCTCTTCAATTCGGACGGGTTTCAGCAAATAGTCACATGCACCATGTATAACACCCTTCATCACC	47:A>G	47	Yes	0	0	0	0	0	0	0	0	0	0	0	0	0	1	0	1	0	0	2	0	0	0	0	0	0	0	0	0	0	0	0	0	0	0	0	0	1	1	0	0	0	1	0	1	0
4401945	TGCAGATGGCTTGCCACATTCTCCCTTGTAAGCCCTTCGACATTCATCAAGTCAAGTATTTTCTTAGGA	20:C>T	20	Yes	0	0	0	0	0	0	0	0	0	0	0	1	0	0	0	0	0	0	0	0	0	0	0	NA	0	0	0	0	0	0	0	2	0	0	0	0	0	0	0	0	0	0	0	0	0
4401945	TGCAGATGGCTTGCCACATTCTCCCTTGTAAGCCCTTCGACATTCATCAAGTCAAGTATTTTCTTAGGA	53:A>G	53	Yes	0	0	0	0	0	0	0	0	0	0	0	NA	0	0	0	0	0	0	0	0	0	0	0	1	0	0	0	0	0	0	0	0	0	0	0	0	0	0	0	0	0	0	0	0	0
4401964	TGCAGTTACACCCTCTTCAACTGCATCAGCAAATGCTTCCAGCTTTGTTCTCTCCCTTGTAGCAATCTT	41:G>A	41	Yes	0	0	0	0	0	0	0	1	0	0	1	NA	0	0	0	0	0	0	2	0	2	2	1	1	0	1	0	0	0	0	0	1	0	1	2	1	0	0	0	0	NA	0	0	0	0
9586973	TGCAGTTACACCCTCTTCAATTGCATCAGCAAATGCTTCCAACTTTGTTCTCTCCCTTGGAGCAATCTT	20:T>C	20	Yes	1	1	1	1	1	1	1	NA	1	1	NA	NA	1	1	1	1	1	1	1	1	1	1	NA	NA	1	NA	1	1	1	1	1	NA	1	NA	1	1	1	1	1	1	0	1	1	1	1
6114962	TGCAGTGCATAATCCAAGTTATCAGAATGGCTTACAGATCGGAAGAGCGGTTCAGCAGGAATGCCGAGA	21:T>C	21	Yes	0	0	0	0	0	0	0	0	0	0	1	0	0	0	0	0	0	0	0	0	0	0	0	0	0	0	0	0	0	0	0	2	0	0	0	0	0	0	0	0	0	0	0	0	0
100062772	TGCAGAGATCTCTTCAATTCCATGATCACGATGACCGATGTATAATTACCGAACAGTTGTAGTTGTATG	25:T>C	25	Yes	2	NA	0	NA	0	NA	NA	NA	NA	0	NA	NA	NA	1	0	1	NA	NA	1	0	0	NA	0	NA	NA	0	0	NA	NA	NA	NA	NA	0	0	0	0	0	NA	0	0	NA	1	0	0	NA
9585662	TGCAGAGATCTCTTCAATTCCATGATCACAATGACCGATGTATAATTACCGAACAGTTGTAGTTGTATG	29:A>G	29	Yes	1	0	1	0	1	0	0	NA	0	1	NA	NA	0	NA	1	NA	0	0	NA	1	1	0	1	NA	0	1	1	0	0	0	0	0	1	1	1	1	1	0	1	1	NA	NA	1	1	0
6061940	TGCAGTAACTGGGGTTAGTCCAATTCTCATATTTTCCCTATGACTATTCTTTACTGGTTCCGGCGTTCC	60:C>T	60	Yes	0	0	0	0	0	0	0	0	0	0	0	0	0	2	0	0	0	0	0	0	0	0	0	0	0	0	0	0	0	0	0	0	0	0	0	0	0	0	0	0	0	0	0	0	0
6061940	TGCAGTAACTGGGGTTAGTCCAATTCTCATATTTTCCCTATGACTATTCTTTACTGGTTCCGGCGTTCC	63:C>T	63	Yes	0	0	0	0	0	0	0	0	0	0	2	0	0	0	0	0	0	0	0	0	0	0	0	0	0	0	0	0	0	0	0	2	0	0	0	0	0	0	0	0	0	0	0	0	0
4402926	TGCAGAATTGCTGGATGGAGGGGATAGGCAATACCAGTGTCAAAAATGCAAGCAGAAAGTTAGGGCTCT	24:T>G	24	Yes	0	0	0	0	0	0	0	1	0	0	1	1	0	0	0	0	0	0	2	0	0	0	0	1	0	0	0	0	0	0	0	2	0	0	2	1	0	0	0	0	1	0	0	0	0
100057796	TGCAGCGTCTATACATGCCTGAAATCTGAAGCAACTGATAAGGTGGTCGTTCGTTACAGATCGGAAGAG	48:G>A	48	Yes	0	0	0	0	0	0	0	0	0	0	0	0	0	0	0	0	1	0	0	0	2	1	0	0	0	1	0	1	1	1	0	2	0	0	0	0	1	0	0	0	0	0	0	0	0
4402291	TGCAGGAGGGAAAGAAGAGACTGTAATCAAGGACGATCCTCAACAAAAAGAGCGAGATACCATGATGAA	61:A>G	61	Yes	0	1	0	1	2	1	1	1	1	0	1	NA	1	1	0	0	1	1	1	NA	2	1	0	1	1	1	0	1	1	1	1	1	0	0	1	2	1	0	0	0	1	1	0	0	0
4399016	TGCAGTTTTTGGTGCAGCAAAAGCTCTTGGTCAAATCAAACCTCTTGGAGTTGAGGTCAGTCATTTTGT	58:A>G	58	Yes	0	0	0	0	0	0	0	NA	0	0	NA	NA	0	0	0	0	0	0	2	NA	0	0	NA	NA	0	0	0	0	0	NA	0	0	0	NA	2	1	0	0	0	0	1	0	0	0	0
4399016	TGCAGTTTTTGGTGCAGCAAAAGCTCTTGGTCAAATCAAACCTCTTGGAGTTGAGGTCAGTCATTTTGT	45:T>C	45	Yes	0	0	0	0	0	0	0	NA	0	0	NA	NA	0	0	0	0	0	0	0	NA	0	0	NA	NA	0	0	0	0	0	NA	0	0	0	NA	0	NA	0	0	0	0	NA	0	0	0	0
9576437	TGCAGCCTCCAAATCAATCACAAAATCGATATACTGAGACAGATAACCGTGACTGGCGTGGCCGTTCTG	38:A>G	38	Yes	0	0	0	0	0	0	NA	1	1	0	1	1	0	0	0	0	0	0	2	0	0	0	0	1	0	0	0	0	0	0	0	1	0	0	2	1	0	0	0	0	1	0	NA	0	0
4402384	TGCAGAAGATGATATAAACATTATTGCACAAAAGTTGACCTTATTACAGATCGGAAGAGCGGTTCAGCA	25:G>C	25	Yes	0	0	0	0	0	0	0	0	NA	0	0	0	0	0	0	0	0	0	2	0	0	0	0	0	0	0	0	0	0	0	0	0	0	0	2	2	0	0	0	0	1	0	0	0	0
4402384	TGCAGAAGATGATATAAACATTATTGCACAAAAGTTGACCTTATTACAGATCGGAAGAGCGGTTCAGCA	40:T>C	40	Yes	0	0	0	0	0	0	0	0	1	0	0	0	0	0	0	0	0	0	0	0	0	0	0	0	0	0	0	0	0	0	0	0	0	0	0	0	0	0	0	0	NA	0	0	0	0
4398580	TGCAGTACGCCATGCTAGATATTAGTTGCTACAGTACCTTCATGAAGTCGGACAAGACTAAAAAAGAAT	61:A>T	61	Yes	0	1	0	0	2	1	1	NA	NA	0	NA	NA	0	0	0	0	NA	0	0	0	0	0	0	NA	0	0	0	0	0	0	0	0	0	0	0	NA	0	0	0	0	NA	0	0	0	0
4398580	TGCAGTACGCCATGCTAGATATTAGTTGCTACAGTACCTTCATGAAGTCGGACAAGACTAAAAAAGAAT	18:A>C	18	Yes	0	NA	0	0	0	NA	NA	NA	1	0	NA	NA	0	0	0	0	NA	0	0	0	0	0	0	NA	0	0	0	0	0	0	0	0	0	0	0	NA	0	0	0	0	NA	0	0	0	0
9586726	TGCAGTAAGCCATGCTAGATATTAGTTGCTACAGTACCTTCATGAAGTCGGACAAGACTAATAAAGAAT	7:A>C	7	Yes	1	NA	1	1	1	NA	NA	NA	NA	1	NA	NA	1	1	1	1	NA	1	1	1	1	1	1	NA	1	1	1	1	1	1	1	1	1	1	1	NA	1	1	1	1	NA	1	1	1	1
4398914	TGCAGTAAAGTTTTCATCCACATTGCAATTAGCTTTGGGTTCCTTTGACAAATTATAACTCCCAGTTTA	6:A>C	6	Yes	0	0	0	0	0	0	0	NA	1	0	NA	NA	0	0	0	0	NA	0	2	0	0	0	0	1	0	0	0	0	0	0	0	0	0	0	2	NA	0	0	0	0	1	0	0	0	0
4398914	TGCAGTAAAGTTTTCATCCACATTGCAATTAGCTTTGGGTTCCTTTGACAAATTATAACTCCCAGTTTA	37:G>A	37	Yes	0	0	0	0	0	0	0	NA	NA	0	NA	NA	0	0	0	0	NA	0	0	0	0	0	0	NA	0	0	0	0	0	0	0	0	0	0	0	1	0	0	0	0	NA	0	0	0	0
6114819	TGCAGGTAATGATCATTAGGGACACACTTGGAAGCGTCTATTTACAGATCGGAAGAGCGGTTCAGCAGG	39:A>T	39	Yes	0	0	0	0	0	0	0	0	1	0	0	0	0	0	0	0	0	0	0	0	0	0	0	0	0	0	0	0	0	0	0	0	0	0	0	0	0	0	0	0	0	0	0	0	0
6061591	TGCAGGGCTCCCATTTAGCAGGCTTATGAGCTGGATCAACATGAAGTGCCTTTTGGACCTCAGGTAAAT	34:A>G	34	Yes	0	0	0	0	0	0	0	1	0	0	1	1	0	0	0	0	1	0	0	0	0	0	0	0	0	0	0	0	0	0	0	2	0	0	0	0	0	0	0	0	0	0	0	0	0
4401664	TGCAGAAATCCACATAAAGTGTAATTTATGAGCTGTGCTGATATTGTGAAAGTACCTCATAAGATAAGA	68:A>T	68	Yes	0	0	0	0	0	0	0	NA	NA	0	NA	NA	0	0	0	0	0	0	0	NA	0	0	0	NA	0	0	0	0	0	0	0	0	0	0	0	NA	0	0	0	0	NA	0	0	0	0
4402900	TGCAGATATTACTGCTGACTCAATTGATAGATATGATTCTGAGGACCTCCTTGATGACAGTGAGTTGGT	57:C>T	57	Yes	0	1	0	1	2	1	1	NA	NA	0	NA	NA	1	1	0	0	0	1	1	1	2	1	1	NA	1	1	0	1	1	1	0	1	0	1	0	NA	1	0	0	0	NA	1	0	0	0
9575186	TGCAGAAGGACACCGCAGAAGCGCACAATGCACACGTCAATGAAAATCCTATTGAAGGACCTCATGGTG	29:G>T	29	Yes	1	NA	NA	1	1	1	NA	1	1	1	NA	1	0	0	1	1	1	NA	NA	NA	1	1	1	1	1	1	1	1	NA	NA	1	1	NA	1	1	NA	1	1	1	1	NA	1	1	NA	1
4399634	TGCAGCCCCAAGAGGTCTATCACAGAGTTCCTCAAATGTAAAATAGGCACATCCATTAGCTCCAAGTGG	18:A>G	18	Yes	0	0	0	0	0	0	0	1	1	0	1	1	0	0	0	0	0	0	0	0	0	0	0	1	0	0	0	0	0	0	0	0	0	0	0	NA	NA	0	0	0	0	NA	0	0	0
4401413	TGCAGATTATTTTGGATTATTCAGTAAGTCATATTTATTTTGGATTTTGTCTGTCAGAATCGTAAACGA	15:A>G	15	Yes	0	0	0	0	0	0	0	NA	NA	0	NA	NA	0	0	0	0	0	0	0	0	0	0	0	NA	0	0	0	0	0	0	0	0	0	0	0	NA	0	0	0	0	NA	0	0	0	0
4403076	TGCAGATTATTTTGGATTATTCAGTAAGTCATATTTATTTTGGATTTTGTCTGTCGGAATTGTAAACGA	55:G>A	55	Yes	1	1	1	1	1	1	1	0	0	1	0	0	1	1	1	1	1	1	2	1	1	1	1	0	1	1	1	1	1	1	1	1	1	1	2	0	1	1	1	1	0	1	1	1	1
9578249	TGCAGTGTTAGAGTACAATATGAAATTATGAATGATGCTTTGTATCATTTTGATTATTACAGGTGATGT	20:T>A	20	Yes	NA	1	1	NA	1	NA	1	NA	NA	NA	NA	NA	1	1	1	1	NA	1	2	NA	NA	NA	1	NA	NA	NA	1	1	NA	NA	1	NA	NA	1	0	NA	NA	1	NA	NA	0	NA	NA	1	NA
4401509	TGCAGCTCCTCTAGTATTGTTGCAGCATATATGGAGTAAAACCATGTGTAATGATTGTGAAACAGCCAC	31:T>G	31	Yes	NA	0	NA	NA	0	0	0	0	0	NA	0	0	0	0	NA	NA	NA	0	0	0	NA	NA	0	0	0	NA	NA	0	NA	NA	0	0	NA	0	0	0	0	0	NA	NA	0	0	NA	0	NA
4402538	TGCAGTCCCAACTCGAATGGGAGGGGAAGACAATATTTTGAACCACCTGGTTACAAGGATGAGTCTGAA	14:G>T	14	Yes	0	0	0	0	0	0	0	NA	1	0	0	1	0	0	0	0	0	0	2	0	0	0	0	NA	0	0	0	0	0	0	0	0	0	0	2	1	0	0	0	0	1	0	0	0	0
4402538	TGCAGTCCCAACTCGAATGGGAGGGGAAGACAATATTTTGAACCACCTGGTTACAAGGATGAGTCTGAA	49:G>A	49	Yes	0	0	0	0	0	0	0	1	NA	0	0	1	0	0	0	0	0	0	0	0	0	0	0	1	0	0	0	0	0	0	0	0	0	0	0	NA	0	0	0	0	NA	0	0	0	0
9586462	TGCAGGATCACACATGGATTTGATTGGCTAGCTAAGTTTTTTCATCTCTCCTTTTGAGAGAGTTCATCT	8:C>T	8	Yes	0	0	0	0	0	0	0	NA	0	0	0	NA	0	0	0	0	0	0	0	0	0	2	0	NA	0	0	0	1	0	0	0	1	0	1	0	NA	0	0	0	0	0	0	0	0	0
9586462	TGCAGGATCACACATGGATTTGATTGGCTAGCTAAGTTTTTTCATCTCTCCTTTTGAGAGAGTTCATCT	37:T>A	37	Yes	0	0	0	0	0	0	0	1	0	0	0	1	0	0	0	0	0	0	0	0	0	0	0	1	0	0	0	NA	0	0	0	NA	0	NA	0	1	0	0	0	0	0	0	0	0	0
9080263	TGCAGCTACTGCAATGAGTAATCTAATACCCGCATTACAGATCGGAAGAGCGGTTCAGCAGGAATGCCG	24:A>G	24	Yes	0	0	0	0	0	0	0	0	0	0	0	0	0	0	0	0	0	0	0	0	0	0	0	0	0	0	0	0	0	0	0	0	0	0	0	0	0	0	0	0	0	0	0	0	0
6074337	TGCAGCAAAAATGAATGAGTGATTACAACTTTAGTATACCAACTATTTACAGATCGGAAGAGCGGTTCA	32:A>T	32	Yes	0	0	0	0	0	0	0	0	NA	1	1	0	0	0	0	1	1	0	1	0	0	0	0	0	0	0	0	0	0	0	0	0	0	0	2	1	1	0	0	0	1	1	1	0	1
4403584	TGCAGCTGAAATCTGTTATTGGCACAGTTGGAGAAGTAAATGCGCTATGGTTGGGGGTTGTACCCTTCT	27:T>G	27	Yes	0	0	0	0	0	0	0	0	0	0	0	0	0	0	0	0	0	0	0	0	0	0	0	0	0	0	0	0	0	0	0	0	0	0	0	0	0	0	0	0	NA	0	0	0	0
4403584	TGCAGCTGAAATCTGTTATTGGCACAGTTGGAGAAGTAAATGCGCTATGGTTGGGGGTTGTACCCTTCT	19:T>G	19	Yes	0	0	0	0	0	0	0	0	0	0	0	0	0	0	0	0	0	0	0	0	0	0	0	0	0	0	0	0	0	0	0	0	0	0	0	0	0	0	0	0	NA	0	0	0	0
4403584	TGCAGCTGAAATCTGTTATTGGCACAGTTGGAGAAGTAAATGCGCTATGGTTGGGGGTTGTACCCTTCT	25:A>C	25	Yes	0	0	0	0	0	0	0	0	0	0	0	0	0	0	0	0	0	0	0	0	0	0	0	0	0	0	0	0	0	0	0	0	0	0	0	0	0	0	0	0	1	0	0	0	0
4401867	TGCAGAACGCGTTTAGTGATACAATCCTCATGGATGTCTTGTCAAGTTCTCATGTAAGTGGATTCCTAG	51:A>G	51	Yes	0	0	0	0	0	0	0	NA	NA	0	0	NA	0	0	0	0	0	0	0	0	0	0	0	NA	0	0	0	0	0	0	0	0	0	0	0	NA	0	0	0	0	NA	0	0	0	0
9588060	TGCAGAACGCGTTTAGTGATACAATCCTCATGGATCTCTTGTCTAGTTCTCATGTAAGTGGATTCCTAG	35:C>G	35	Yes	1	1	1	1	1	1	1	NA	0	1	1	NA	1	1	1	1	1	1	1	1	1	1	1	NA	1	1	1	1	1	1	1	1	1	1	1	NA	1	1	1	1	NA	1	1	1	1
9580264	TGCAGTAGATAGATAGATATGGATGGTAATTACAGATCGGAAGAGCGGTTCAGCAGGAATGCCGAGACC	11:G>A	11	Yes	0	0	0	0	0	0	0	NA	NA	0	0	NA	1	0	0	0	0	1	0	0	0	0	0	NA	0	0	0	0	0	0	0	0	0	0	0	0	NA	0	0	0	0	NA	0	0	0
6062446	TGCAGTGAGATGGGTGCTCCTTTATCATCTTGGCCATGGCAGAACTTTGGAATATTCAAGGTATACAAT	28:C>T	28	Yes	0	0	0	0	0	0	0	0	0	0	0	0	0	0	0	0	0	0	0	0	0	0	0	0	0	0	0	0	0	0	0	0	0	0	0	0	0	0	0	0	0	0	0	0	0
4402247	TGCAGAAGGACAAATTATTTGGATGATTCGAGATAAATGACTCTAGATATTCCAGTACTAGTTAGTAGT	64:G>C	64	Yes	0	0	0	0	0	0	0	NA	NA	0	0	NA	0	0	0	0	0	0	0	0	0	0	0	NA	0	NA	0	0	NA	NA	0	0	0	0	0	0	1	0	0	0	NA	1	0	0	0
4402247	TGCAGAAGGACAAATTATTTGGATGATTCGAGATAAATGACTCTAGATATTCCAGTACTAGTTAGTAGT	30:A>G	30	Yes	0	0	0	0	0	0	0	NA	NA	0	0	NA	0	0	0	0	0	0	0	0	2	2	0	NA	0	1	0	0	1	1	0	0	0	0	0	0	NA	0	0	0	NA	NA	0	0	0
4402247	TGCAGAAGGACAAATTATTTGGATGATTCGAGATAAATGACTCTAGATATTCCAGTACTAGTTAGTAGT	47:T>C	47	Yes	0	0	0	0	0	0	0	NA	NA	0	0	NA	0	0	0	0	0	0	2	0	0	0	0	NA	0	NA	0	0	NA	NA	0	0	0	0	0	2	NA	0	0	0	1	NA	0	0	0
4402247	TGCAGAAGGACAAATTATTTGGATGATTCGAGATAAATGACTCTAGATATTCCAGTACTAGTTAGTAGT	42:C>G	42	Yes	0	0	0	0	0	0	0	1	1	0	0	1	0	0	0	0	0	0	0	0	0	0	0	1	0	NA	0	0	NA	NA	0	0	0	0	0	0	NA	0	0	0	NA	NA	0	0	0
6060749	TGCAGCCTCCTCTACCATACTTCTTCATAACTATCTCATATCTAAATCACATTAGGTATAGATGAATGA	19:C>T	19	Yes	0	0	0	0	0	0	0	NA	1	0	0	NA	0	0	0	0	0	0	0	0	0	0	0	NA	0	0	0	0	0	0	0	0	0	0	0	NA	0	0	0	0	NA	0	0	0	0
6060749	TGCAGCCTCCTCTACCATACTTCTTCATAACTATCTCATATCTAAATCACATTAGGTATAGATGAATGA	55:G>A	55	Yes	0	0	0	0	0	0	0	NA	NA	0	0	NA	0	0	0	0	0	0	0	0	0	0	0	NA	0	0	0	0	0	0	0	0	0	0	0	NA	0	0	0	0	NA	0	0	0	0
6060749	TGCAGCCTCCTCTACCATACTTCTTCATAACTATCTCATATCTAAATCACATTAGGTATAGATGAATGA	60:G>C	60	Yes	0	0	0	0	0	0	0	NA	NA	0	0	NA	0	0	0	0	0	0	0	0	0	0	0	NA	0	0	0	0	0	0	0	0	0	0	0	1	0	0	0	0	NA	0	0	0	0
4398529	TGCAGATTCTCTTGCTGGAAGAAAATAGAGCAAAATTAGCCATACAGATATATTAGTTACAAAATATTA	12:T>C	12	Yes	0	0	0	0	0	0	0	1	0	0	0	1	0	0	0	0	0	0	0	0	0	0	0	1	0	0	0	0	0	0	0	0	0	0	0	0	0	0	0	0	0	0	0	0	0
4398990	TGCAGTTGAAAAAAAGCCCTCCAAACTGAAAGAGTAAAAGGAATAACACTATGGACAAGGATTCATAAA	68:A>T	68	Yes	0	NA	0	0	0	NA	NA	NA	NA	0	0	NA	0	0	0	0	NA	0	1	0	0	0	0	NA	0	0	0	0	0	0	0	0	0	NA	2	2	NA	0	0	0	1	NA	0	0	0
9578114	TGCAGCAATAGCTGCAAGTGCAGCTGCAACCCCTGCAATGGAAAGTGCTGCATGCACTTCTGCTCTTTG	39:G>T	39	Yes	0	0	0	0	0	NA	NA	0	0	0	NA	0	0	0	0	NA	0	NA	NA	0	0	NA	NA	0	0	0	0	0	0	0	0	0	NA	NA	NA	NA	0	0	0	0	0	0	NA	0	0
9575477	TGCAGAGAGTTCAAAAAAGGACTCCAATGAAGATAGAGATGAGGCAATAGCTTCTGCTGCTGCATTGGT	41:A>C	41	Yes	1	1	1	1	1	1	1	0	NA	NA	NA	0	1	1	1	1	1	1	1	1	1	1	1	0	1	1	1	1	1	1	1	1	NA	1	1	1	1	1	1	1	1	1	NA	1	1
100035728	TGCAGTTCTCTTTAGTCACCATGTTGCAAAGTGGGCAGTATCCGGCTATTTTTATTTTTTTAGCATGAA	65:T>C	65	Yes	NA	1	NA	0	1	1	1	1	1	NA	NA	1	1	1	1	NA	1	1	1	1	0	2	0	NA	NA	0	NA	0	0	0	NA	2	NA	0	1	1	1	0	NA	NA	1	1	NA	1	NA
9080636	TGCAGAACATGATAACATCCACGAGAATTATGAACTTATTTTAGTCCCAATTACAGATCGGAAGAGCGG	21:C>T	21	Yes	0	0	0	0	0	0	0	0	0	0	0	0	0	0	0	0	0	0	2	0	0	0	0	0	0	2	0	0	0	0	0	0	0	0	2	1	0	0	0	0	0	0	0	0	0
100062170	TGCAGTGAAGAGAAAGGAGTTCCAGATGAGTCTGACCATTTCATGATGGACCCTGTTCCTTTTGTGTCT	63:G>A	63	Yes	NA	0	NA	0	0	0	0	0	0	NA	NA	0	0	0	0	NA	0	0	0	0	0	0	0	0	0	0	NA	0	0	0	NA	0	NA	0	1	1	0	0	NA	NA	0	0	NA	0	NA
4402458	TGCAGTGAAGAGAAAGGAGTTCCAGATGAGTCTGACCATTTCATGATGGACCCTGCTCCTTTTGTGTCT	55:C>T	55	Yes	0	1	0	1	2	1	1	1	1	0	0	1	1	1	1	0	1	1	1	1	2	1	1	1	1	1	0	1	1	1	0	1	0	1	0	NA	1	1	0	0	1	1	0	1	0
6089609	TGCAGGTCAGATGGATATAGCTATTTTACTAGAACGTATACAACAATCGAAGCTTGAAGATCACGATCT	48:G>C	48	Yes	0	0	0	0	0	0	0	0	0	0	0	0	0	0	0	0	0	0	2	0	0	0	0	0	0	0	0	0	0	0	0	0	0	0	2	1	0	0	0	0	0	0	0	0	0
6120271	TGCAGCAAGTTTTGGTCTTGTGAGAATTCAATACTTCAATTTATATCTCAAGTGTCAAGGTATGTTGTA	19:G>C	19	Yes	0	0	0	0	0	0	0	0	0	0	0	0	0	0	0	0	0	0	0	0	0	0	0	0	0	0	0	0	0	0	0	0	0	0	0	0	0	0	0	0	1	0	0	0	0
4401852	TGCAGCTCATGGACACCATGAGGTACTCAATTCAATCACCTCCAATCTTCATGCTTTTTCGGTATCATC	35:T>C	35	Yes	0	0	1	1	0	0	1	1	1	1	1	1	0	0	0	0	NA	0	2	0	2	1	1	1	1	1	0	1	1	1	1	1	0	1	2	1	NA	1	1	1	1	NA	1	NA	1
4401852	TGCAGCTCATGGACACCATGAGGTACTCAATTCAATCACCTCCAATCTTCATGCTTTTTCGGTATCATC	59:C>A	59	Yes	0	0	NA	NA	0	0	NA	NA	NA	NA	NA	NA	0	0	0	0	1	0	0	0	0	NA	NA	NA	NA	NA	0	1	NA	NA	NA	NA	0	NA	0	0	1	NA	NA	NA	NA	1	NA	1	NA
100061169	TGCAGCTCATGGACACCATGAGGTACTAAATTCAACCACCTCCAATCTTCATGCTTTTTCGGTATCATC	27:A>C	27	Yes	NA	NA	1	1	NA	NA	1	1	1	1	1	1	NA	NA	NA	NA	NA	NA	1	NA	1	1	1	1	1	1	NA	1	1	1	1	1	NA	1	1	1	NA	1	1	1	1	NA	1	NA	1
9574959	TGCAGAAACTAAACGCTCACCAGATGCAGAACATCCAAAAGAATTACCCACAAGGCTCAGAAACTTCAT	21:A>G	21	Yes	0	0	0	0	0	0	0	0	0	0	0	0	0	0	0	0	0	0	0	0	0	0	0	0	1	0	0	0	0	0	0	0	0	0	0	0	0	0	0	0	0	0	0	0	0
100036921	TGCAGAATATTCTCCATATCGTGAATCAGCTACAAGCCATACAATATCCTTTGCCAGCCAAGTAACCCG	30:T>C	30	Yes	1	1	1	1	1	1	1	NA	1	1	NA	1	1	1	1	1	1	1	NA	1	NA	NA	1	NA	1	1	1	1	NA	1	1	1	1	1	1	1	1	1	1	1	1	1	1	1	1
4403310	TGCAGTGGATGCTTGGCTAACAGAATATCACAACCCTGTTTATGGAGTCGACATGGTTGATAGTGAAAC	42:T>C	42	Yes	0	0	0	NA	0	0	NA	1	NA	0	0	1	0	0	0	0	1	0	0	0	0	0	0	NA	0	0	0	0	0	0	0	0	0	0	0	NA	1	0	0	0	NA	1	0	0	0
4403310	TGCAGTGGATGCTTGGCTAACAGAATATCACAACCCTGTTTATGGAGTCGACATGGTTGATAGTGAAAC	49:G>A	49	Yes	0	0	0	1	0	0	NA	NA	NA	0	0	NA	0	0	0	0	NA	0	0	0	0	0	0	NA	0	0	0	0	0	0	0	0	0	0	0	NA	NA	0	0	0	NA	NA	0	0	0
4401724	TGCAGACTGACCACTGGTTCCGATGGTGGCTGGATGGGCATTGAATTTGAGCTCAATTGCAATGAGGTT	22:A>G	22	Yes	0	0	0	0	NA	0	0	1	0	0	0	1	0	0	0	2	0	0	0	NA	0	0	0	1	0	0	0	0	0	0	0	0	0	0	2	1	0	0	0	0	1	0	0	0	0
6123349	TGCAGGGCTAGAAAAACTAGCTTCCCTCATCACCCTACTAACACTAGGATCATCAAGAATCGATATAAT	60:C>T	60	Yes	0	0	0	0	0	0	0	0	0	0	0	0	0	0	0	0	0	0	0	0	0	0	0	1	0	0	0	0	0	0	0	0	0	0	0	0	0	0	0	0	0	0	0	0	0
4398916	TGCAGTGCACCCATAACTAGAATAGTCCTACTAATACTATGTACTCTTACAGATCGGAAGAGCGGTTCA	40:G>A	40	Yes	0	1	1	1	2	1	0	NA	1	1	1	NA	1	0	1	0	1	1	0	0	0	2	1	NA	1	1	0	1	1	1	NA	2	0	1	0	NA	1	0	1	1	NA	1	1	0	1
4399648	TGCAGTAGGAAAAAACTTTTACCATATCAAAACTCATTTAGGAATGAAGATTGTCTCTCATGTTCCCAA	53:T>C	53	Yes	0	0	0	0	0	0	0	NA	0	0	0	NA	0	0	0	0	0	0	0	0	0	0	0	NA	0	0	0	0	0	0	0	0	0	0	0	0	NA	0	0	0	NA	0	0	0	0
6059217	TGCAGAACTTGATTTTCAGGTTCCTTCAAAGTGTAAGTCCTTATCTTTACTCAATTTGATTGATAACTC	46:T>G	46	Yes	0	0	0	0	0	0	0	0	0	0	0	0	0	0	0	0	0	0	2	0	0	0	0	0	0	0	0	0	0	0	0	0	0	0	2	1	0	0	0	0	1	0	0	0	0
9587156	TGCAGAGTATAAGGAGGAAAAAAAAGGATGCATATATGTTGTCCCACAAATTGTACTACTCCATGTGCC	37:G>A	37	Yes	0	0	0	0	0	0	NA	NA	0	0	0	NA	NA	NA	0	NA	0	NA	NA	NA	0	0	NA	NA	0	NA	0	0	0	NA	0	0	0	NA	0	NA	NA	NA	1	1	NA	NA	0	0	0
6075118	TGCAGGTTGATGTGGCGAAAATTCATGTGTTCTTTCACAAGCCCTATTATTTACAGATCGGAAGAGCGG	15:C>T	15	Yes	0	0	0	0	0	0	1	NA	0	0	0	NA	1	1	0	1	0	1	1	1	0	2	1	1	0	1	0	2	0	1	0	2	0	2	2	1	1	0	0	0	1	1	0	0	0
6124536	TGCAGTGACAGAGGCCCTAGAATTACACAAGATTACAGATCGGAAGAGCGGTTCAGCAGGAATGCCGAG	19:G>C	19	Yes	0	0	0	0	0	0	1	0	0	0	0	0	0	0	0	0	0	0	0	0	0	0	0	0	0	0	0	0	0	0	0	0	0	0	0	0	0	0	0	0	0	0	0	0	0
6122659	TGCAGCATCATCAAGAGCACCAGGAAGGTCCTGAATGGCAGGAGAAAACACATTTACAGATCGGAAGAG	27:G>A	27	Yes	0	0	2	0	0	0	0	0	0	0	0	0	0	0	0	0	0	0	0	0	0	0	0	0	0	0	0	0	0	0	0	0	0	0	0	0	0	0	0	0	0	0	0	0	2
6112294	TGCAGCCTCGAGTCTCATCTCAAAGCCTCAAATCACGCTGAACTACCTCAAACGACAAACGATGCCCTT	42:C>G	42	Yes	0	NA	0	1	0	0	0	0	0	0	0	0	0	0	0	0	0	0	0	0	0	0	0	0	0	0	0	0	0	0	0	0	0	0	0	0	0	0	0	0	0	0	0	0	0
100052527	TGCAGTAAAATACTTATGCTCCCATGTGAAATGTGTCTGATTGTCAAATATGCCGGCTTGACTTCTCAG	12:C>T	12	Yes	1	NA	1	1	1	1	1	1	1	1	NA	1	1	1	1	1	1	1	1	1	1	NA	1	1	1	1	1	1	1	1	1	1	NA	1	1	NA	0	NA	1	1	NA	0	1	1	1
6112056	TGCAGATTCTGTTGTTTTCTTGTATATCAGACAGTTTTGTATTACGGTTTTGAAAATCAAAACAAAGAT	20:T>C	20	Yes	0	0	0	0	0	0	0	0	0	0	0	0	0	0	0	0	0	0	0	0	0	0	0	0	0	0	0	0	0	0	0	0	0	0	0	0	0	0	0	0	0	0	0	2	0
6090191	TGCAGTCTCAGAGTCTGCAAAGTGCACACTTTACATTTAGCAGATATTGAAAATTAGTAGTTTGTTTCC	40:C>G	40	Yes	0	0	0	0	0	0	0	0	0	0	0	0	0	0	0	0	0	0	0	0	0	0	0	0	0	0	0	0	0	0	0	0	0	0	0	NA	0	0	0	0	NA	0	0	0	0
6103348	TGCAGACTATATCCTTTTCAGAGCAAAATAAAGTTGTGGAGAATGTATTGGGAACTGTCGGTCCTGTTG	23:C>A	23	Yes	0	0	0	0	0	0	0	0	0	0	0	0	0	0	0	0	0	0	0	0	0	0	0	NA	0	0	0	0	0	0	0	2	0	0	0	0	0	0	0	0	0	0	0	0	0
6103348	TGCAGACTATATCCTTTTCAGAGCAAAATAAAGTTGTGGAGAATGTATTGGGAACTGTCGGTCCTGTTG	21:A>T	21	Yes	0	0	0	0	0	0	0	0	0	0	0	0	0	0	0	0	0	0	0	0	0	0	0	1	0	0	0	0	0	0	0	0	0	0	0	0	0	0	0	0	0	0	0	0	0
6103348	TGCAGACTATATCCTTTTCAGAGCAAAATAAAGTTGTGGAGAATGTATTGGGAACTGTCGGTCCTGTTG	54:C>A	54	Yes	0	0	0	0	0	0	0	0	0	0	0	0	0	0	0	0	0	0	0	0	0	0	0	NA	0	0	0	0	0	0	0	0	0	0	0	0	0	0	0	0	0	0	0	0	0
100032397	TGCAGAATTTCCATGTACAAGCTTCAGCTGCATGTCAACCTTGCCAAAAAGATATTGATTCTTTGACCC	33:G>A	33	Yes	0	0	0	0	0	0	0	0	0	NA	0	0	0	0	0	0	0	NA	NA	NA	0	0	0	0	0	0	0	0	0	0	0	0	0	0	0	0	0	0	0	0	0	0	0	0	0
9575816	TGCAGATGTAACATACACCAGTATCCTATAAAAACATACAATTCCTAAGTCTAATTTAGCCAAATCAAT	20:G>A	20	Yes	1	1	1	1	1	1	1	1	NA	1	1	1	1	1	1	1	1	1	1	NA	1	1	1	1	1	1	1	1	1	1	1	1	1	1	1	0	1	1	1	1	0	1	1	1	1
4398857	TGCAGCTGCTGGTTATAACATGCTTCAATTATTCAAGTACTGTGTCTCGGCTTATTCAGGGGGCAAGTT	12:T>C	12	Yes	1	0	1	1	2	0	1	NA	0	1	1	NA	1	1	1	1	1	1	1	1	1	2	1	NA	1	1	1	1	1	1	1	0	1	1	1	NA	1	1	1	1	NA	1	1	1	0
6089199	TGCAGGAGAGGTTCCAGTTGCATATGTTGTAAGATCAATCGGTTCTAAGATTTCAGAGGATGAAATCAA	54:A>C	54	Yes	0	0	0	0	0	0	0	0	0	0	0	0	0	0	0	0	0	0	0	0	0	0	0	0	0	0	0	0	0	0	0	0	0	0	0	0	0	0	0	0	0	0	0	0	0
9577639	TGCAGTGAGATAATGACCTTCTAAAAATAAATAGAGGCTAATAGCACAAAGTGAGATAAGCATTACCAA	14:G>T	14	Yes	0	1	0	NA	0	1	NA	NA	1	0	0	NA	0	NA	NA	NA	0	0	0	0	NA	NA	0	NA	NA	0	0	0	NA	0	0	NA	0	0	0	NA	0	0	0	NA	NA	0	0	NA	1
6103833	TGCAGCACTTTTACTGTAAGTGTTGTTGGTACTATATTTTCCTGCTTCATTATGATTTCCTGGCATCTT	61:G>A	61	Yes	0	0	0	1	0	0	1	1	0	0	0	1	0	NA	NA	NA	0	0	2	0	0	2	0	1	1	0	0	2	1	0	0	2	0	0	2	1	0	0	0	NA	1	0	0	0	0
6108445	TGCAGTACTTTTTGATTTGACTGATAAGCACAAAAGCTTACAGATCGGAAGAGCGGTTCAGCAGGAATG	11:T>C	11	Yes	0	0	0	0	0	0	0	0	0	0	0	0	0	1	1	1	0	0	0	0	0	0	0	0	NA	0	0	0	NA	0	0	0	0	0	0	NA	0	0	0	0	NA	0	0	0	0
6100327	TGCAGCGTTTTGGCCGCGTCGGTTTATTCAATAGACAATTTCAAAGTCCTTTACACTTGCGTTATGGTT	65:G>T	65	Yes	0	0	0	0	0	0	0	0	0	0	0	0	0	0	0	0	0	0	0	0	0	0	0	0	0	0	0	0	0	0	0	0	0	0	2	0	0	0	0	0	0	0	0	0	0
100033659	TGCAGCCAAGATTTTACTCAATCTCCTCATCTCCAAGGTTAGTTTCTGGATTTTATTCAACCTCATTCC	25:C>A	25	Yes	1	1	1	1	NA	1	NA	1	1	1	NA	1	1	1	1	1	1	1	0	1	1	1	1	1	1	1	1	1	1	1	NA	1	1	1	NA	0	1	1	1	1	0	1	1	1	NA
9582464	TGCAGCTATTGTCCCAAAGATGAGCTTCATATCTACCCGTCCATCTATGTCTGAAAATAGTAAACAATA	34:A>C	34	Yes	0	0	0	0	0	0	1	1	0	0	0	1	0	0	0	0	0	0	0	0	0	0	0	1	0	0	0	0	0	0	0	0	0	0	0	1	1	0	0	2	1	0	0	0	0
9582464	TGCAGCTATTGTCCCAAAGATGAGCTTCATATCTACCCGTCCATCTATGTCTGAAAATAGTAAACAATA	7:A>G	7	Yes	0	0	0	0	0	0	NA	NA	0	0	0	NA	0	0	0	0	0	0	0	0	0	0	0	NA	0	0	0	0	0	0	0	0	0	0	0	NA	NA	0	0	0	NA	0	0	0	0
100034970	TGCAGTAAAACATGTAGCACAGGTCAATAATAAGACAACCCCTATGGTATTTCCTCAGAAAAGCATATG	21:G>T	21	Yes	1	NA	NA	NA	1	NA	0	0	NA	1	1	0	NA	NA	1	1	1	NA	1	1	1	NA	NA	0	NA	NA	1	NA	NA	NA	NA	NA	1	NA	1	1	1	NA	NA	1	1	1	1	1	NA
6125718	TGCAGCTTCCATGACCCATGACAGGGGATTCCACATGAACCCAAGAAACTTGAGAATTTTGCTTTCCTA	63:T>G	63	Yes	0	0	0	0	0	0	1	0	0	0	0	0	0	0	0	0	0	0	2	0	0	0	0	0	0	0	0	0	0	0	0	0	0	0	2	2	0	0	0	0	1	0	0	0	0
9585960	TGCAGCAATTATGGCAATTGCTCTTGCAAATGGCGACGGGAAGCCCCCGGATTGGCAAGATTTTGTTGG	57:A>G	57	Yes	0	0	0	0	0	NA	1	0	0	0	0	0	0	0	0	0	0	0	2	0	0	0	0	0	0	0	0	0	0	0	0	NA	0	0	0	1	NA	0	0	0	1	0	0	0	0
9585960	TGCAGCAATTATGGCAATTGCTCTTGCAAATGGCGACGGGAAGCCCCCGGATTGGCAAGATTTTGTTGG	37:G>C	37	Yes	0	0	0	0	0	NA	NA	0	0	0	0	0	0	0	0	0	0	0	0	0	0	0	0	0	0	0	0	0	0	0	0	NA	0	0	0	NA	NA	0	0	0	NA	0	0	0	0
9585960	TGCAGCAATTATGGCAATTGCTCTTGCAAATGGCGACGGGAAGCCCCCGGATTGGCAAGATTTTGTTGG	33:C>A	33	Yes	0	0	0	0	0	NA	NA	0	0	0	0	0	0	0	0	0	0	0	0	0	0	0	0	0	0	0	0	0	0	0	0	NA	0	0	0	NA	1	0	0	0	NA	0	0	0	0
100045836	TGCAGTGACAAGACAGGGACTCTCACTCTTACAGATCGGAAGAGCGGTTCAGCAGGAATGCCGAGACCG	11:G>T	11	Yes	0	0	0	0	0	0	0	0	0	0	0	0	0	0	0	0	0	0	0	0	0	0	0	0	0	0	0	0	0	0	0	0	0	0	0	0	0	0	0	0	0	0	0	0	0
9576837	TGCAGGAAGTTCCTGAGCAAACAAAAGAAAGTGCTGGTGGTCCATGGGAATTTGTTGGTTTGCTCCCAC	39:G>A	39	Yes	0	0	0	0	0	0	1	0	0	0	0	0	0	0	0	0	0	0	2	0	0	0	0	0	0	0	0	0	0	0	0	0	0	0	2	1	0	0	0	0	1	0	0	0	0
9582049	TGCAGCAGCAGCACCAAGAAACATAAACAGAACTATAGTGTCAAATCCACCTCCAATGCCCACAGCTGC	57:G>A	57	Yes	1	1	1	1	1	1	1	0	1	1	1	0	1	1	1	1	1	1	1	1	1	1	1	0	1	1	1	1	1	1	1	1	1	1	1	1	1	NA	1	1	1	1	1	1	1
9078879	TGCAGCATGAAGCATAATCATTAGATGTATGCAATGGTGAGACCAACTAATATCTGGGTCTGTGATTGT	29:T>C	29	Yes	1	1	0	0	1	1	0	0	1	1	1	0	0	0	1	1	1	0	1	1	1	0	0	0	0	0	1	0	0	0	0	2	1	0	2	2	0	0	1	1	NA	1	1	1	1
4401975	TGCAGAGGAAGGCATTTTTACCGGAACACGTCGCTTTGATGCAGGGCCTAGCTCATATAGTACTTCATT	10:G>T	10	Yes	0	1	0	2	2	1	0	0	1	1	0	0	0	0	0	1	0	0	2	1	0	0	0	0	0	0	0	0	0	0	0	2	0	0	0	0	0	0	1	1	0	0	1	1	1
9575990	TGCAGCAACAGCTCCAAGGGCCAGATATTGCAAGGGATGGTATACATATTTTAGAAATGAAAGCAAAAG	33:G>A	33	Yes	0	1	0	0	2	0	NA	1	0	0	0	1	0	0	0	0	1	0	0	0	0	0	0	1	0	1	NA	0	0	0	0	0	0	0	0	0	0	0	0	0	0	0	NA	0	NA
9576389	TGCAGCCCAAACAATTGGATAACCACCAATGGCCAAACCAATAATTGCAACCTTAGTAGTGATTGATAA	54:A>T	54	Yes	0	0	0	0	0	0	0	0	0	0	0	0	0	0	0	0	0	0	0	0	0	0	0	0	0	0	0	0	0	0	0	0	0	0	0	0	0	0	0	0	0	0	0	0	0
9581327	TGCAGACACACAAGATAATTCGTCAAGCTGCTTAGTTTACTCTGAATTGGTCAGGTCAGAAAAACTTTC	47:T>C	47	Yes	1	1	1	1	1	1	1	1	1	1	1	1	1	1	1	1	1	1	1	1	1	1	1	1	1	1	1	1	1	1	1	1	1	1	1	0	NA	1	1	1	0	1	NA	1	1
100049845	TGCAGACACACAAGATAATTCGTCAAGCTGCTTAGTTTACTCTGAATCGGTCAGGTCAGAAAAACTTTC	49:G>A	49	Yes	1	1	1	1	1	1	1	1	1	1	1	1	1	1	1	1	1	1	2	1	1	1	1	1	1	1	1	1	1	1	1	1	1	1	1	NA	0	1	1	1	NA	1	NA	1	1
100057278	TGCAGAAATGAAAACCAAGGAATATTATCAACTATTTACAGATCGGAAGAGCGGTTCAGCAGGAATGCC	31:C>T	31	Yes	0	NA	0	0	0	0	NA	NA	0	0	NA	NA	0	0	0	0	NA	0	0	0	0	0	0	NA	0	NA	0	0	0	0	0	0	0	0	0	NA	NA	0	0	0	NA	0	0	0	NA
9587112	TGCAGTTTTCTGGCAACTAAGAAGGTTGTTTTACCAATTTGGTTAGCCAAATGATTTGTATTCAAACGA	41:G>A	41	Yes	1	0	1	1	NA	1	NA	0	1	1	0	0	1	1	1	1	0	1	2	1	1	1	1	0	1	0	1	1	1	1	NA	1	1	NA	1	0	1	1	1	1	0	1	1	1	0
9587111	TGCAGTTTTCTGACAACTAAGAAGGTTGTTTTACCAATTTGGTTAGCCAAATGATTTGTATTCAAACCA	12:A>G	12	Yes	1	NA	1	1	NA	1	0	NA	1	1	NA	NA	1	1	1	1	NA	1	1	1	1	1	1	NA	1	NA	1	1	1	1	NA	1	1	NA	1	NA	1	1	1	1	NA	1	1	1	NA
6062149	TGCAGTATATTTATATATGAATAACATCTATTGTCTCATTTTCTTTATCATGCAATGCCTCATCCTCTT	44:T>G	44	Yes	0	NA	0	0	0	0	0	1	0	0	1	1	0	0	0	0	1	0	0	0	0	0	0	1	0	1	0	0	0	0	0	0	0	0	0	NA	NA	0	0	0	NA	0	0	0	NA
6062149	TGCAGTATATTTATATATGAATAACATCTATTGTCTCATTTTCTTTATCATGCAATGCCTCATCCTCTT	21:T>A	21	Yes	0	NA	0	0	0	0	0	NA	0	0	NA	NA	0	0	0	0	NA	0	0	0	0	0	0	NA	0	NA	0	0	0	0	0	0	0	0	0	NA	1	0	0	0	NA	0	0	0	NA
6062149	TGCAGTATATTTATATATGAATAACATCTATTGTCTCATTTTCTTTATCATGCAATGCCTCATCCTCTT	24:C>T	24	Yes	0	NA	0	0	0	0	0	NA	0	0	NA	NA	0	0	0	0	NA	0	0	0	0	0	0	NA	0	NA	0	0	0	0	0	0	0	0	0	NA	NA	0	0	0	NA	0	0	0	NA
9079949	TGCAGAAAAATATCCACAGCATGTTACTTTTCCAGCCTCGATACAACAATAGGCTTGCCCCTCATAGAC	66:G>A	66	Yes	0	0	1	1	0	1	NA	NA	1	0	NA	NA	1	1	1	1	0	1	0	1	0	1	1	NA	1	NA	0	1	1	1	0	1	0	1	0	0	1	0	0	2	0	1	2	0	0
9079949	TGCAGAAAAATATCCACAGCATGTTACTTTTCCAGCCTCGATACAACAATAGGCTTGCCCCTCATAGAC	20:A>G	20	Yes	0	0	NA	0	0	NA	1	1	NA	0	1	1	NA	0	NA	NA	0	NA	0	NA	0	NA	NA	1	NA	1	0	NA	NA	NA	0	NA	0	NA	0	0	NA	0	0	0	0	0	0	0	0
100045630	TGCAGGTACATCAGAATTCATGTTTCAAGGAAGTTACAGATCGGAAGAGCGGTTCAGCAGGAATGCCGA	32:G>A	32	Yes	0	0	0	0	0	0	0	0	0	0	0	0	0	0	0	0	0	0	0	0	0	0	0	0	0	0	0	0	0	0	0	0	0	0	0	0	0	0	0	0	1	0	0	0	0
9575665	TGCAGATAGATTATCATTACATTGTTGTTAGAGAATGCAACAGACAAAAATTGAGCCACCAAATGCATG	23:G>T	23	Yes	1	NA	1	1	1	1	0	0	1	NA	0	0	1	NA	1	NA	1	1	NA	NA	1	1	1	0	1	0	1	1	1	1	1	1	1	1	NA	NA	1	1	NA	1	NA	1	NA	1	NA
9586473	TGCAGGATGGTGCTGAGAGTGGTTATGGTGCTAAAGCACAAGAAATTCTTGTCCAAGTTAGACGAAGGT	10:T>A	10	Yes	1	NA	1	1	1	1	0	0	1	1	0	0	1	NA	1	NA	1	1	1	1	1	1	1	0	1	0	1	1	1	1	1	1	1	1	1	NA	1	1	NA	1	NA	1	1	1	NA
6089283	TGCAGGATGGAGCTGAGAGTGGTTATGGTGCTAAAGCACAAGAAATTCTTGGCCAAGTTAGAGGAAGGT	18:G>C	18	Yes	0	NA	0	0	0	0	NA	NA	0	0	NA	NA	0	NA	0	NA	0	0	2	0	0	0	0	NA	0	NA	0	0	0	0	0	0	0	0	0	1	0	0	NA	0	1	0	0	0	NA
9588942	TGCAGTGAGAGTGAGAGAAAAATGTGTTTGAGTTGAAATCAAAGTATCAAATATTAGCAAATGAAGGAA	29:G>T	29	Yes	0	0	0	0	0	0	1	1	0	0	1	1	0	NA	0	0	NA	0	0	0	0	0	0	1	0	1	0	0	0	0	0	0	0	0	0	0	NA	NA	NA	0	0	0	0	0	0
9588942	TGCAGTGAGAGTGAGAGAAAAATGTGTTTGAGTTGAAATCAAAGTATCAAATATTAGCAAATGAAGGAA	16:G>C	16	Yes	0	0	0	0	0	0	NA	NA	0	0	NA	NA	0	NA	0	0	NA	0	0	0	0	0	0	NA	0	NA	0	0	0	0	0	0	0	0	0	0	NA	NA	NA	0	0	0	0	0	0
9588942	TGCAGTGAGAGTGAGAGAAAAATGTGTTTGAGTTGAAATCAAAGTATCAAATATTAGCAAATGAAGGAA	63:A>C	63	Yes	0	0	0	0	0	0	NA	NA	0	0	NA	NA	0	NA	0	0	NA	0	0	0	0	0	0	NA	0	NA	0	0	0	0	0	0	0	0	0	0	NA	1	NA	0	0	0	0	0	0
9588942	TGCAGTGAGAGTGAGAGAAAAATGTGTTTGAGTTGAAATCAAAGTATCAAATATTAGCAAATGAAGGAA	48:A>C	48	Yes	0	0	0	0	0	0	NA	NA	0	0	NA	NA	0	1	0	0	1	0	0	0	0	0	0	NA	0	NA	0	0	0	0	0	0	0	0	0	0	1	NA	1	0	0	0	0	0	0
6117981	TGCAGATCAGTCACTGTAGCAACAGCAACACCAATTGATACCACTGTTACAGATCGGAAGAGCGGTTCA	41:C>G	41	Yes	0	0	0	0	0	0	0	0	0	0	0	0	0	0	0	0	0	0	0	0	0	0	0	0	0	0	0	0	0	0	0	0	0	0	0	0	0	0	0	0	0	0	0	0	0
9576133	TGCAGCAGCAAGAGCACTGGACAGCTTTGGCGTGAGTAACTCATTTACTTATTCTCTTGGCCTTTCCAT	62:T>A	62	Yes	0	0	0	0	0	0	0	0	0	0	0	0	0	0	0	NA	1	0	2	0	0	0	0	0	0	0	0	0	0	0	0	2	0	0	0	1	0	0	0	2	1	0	NA	0	0
9577803	TGCAGTTATGTCAATGAGGAAAGAGGGTAAATCTCAATTTTTTTGTAGTAAGAATAGAATTATACTATC	47:G>A	47	Yes	0	0	0	0	0	0	NA	NA	0	0	NA	NA	0	0	0	0	NA	0	2	0	0	0	0	NA	0	NA	0	0	0	0	0	0	0	0	0	1	0	0	0	0	NA	0	0	0	NA
9586823	TGCAGTCTCAGGGAACTGTTCTGTAATGAGAAGCTTAGCACCTCTATATTCAAACATAAACAACATAAG	57:A>G	57	Yes	1	1	1	1	1	1	0	1	1	1	1	1	1	1	1	1	NA	1	1	1	1	1	1	0	1	1	1	1	1	1	1	1	1	1	1	1	NA	NA	1	1	1	1	1	1	1
100062138	TGCAGTCTCAGGGAACTGTTCTGTAATGAGAAGCTTAGCACCTCTATATTCAAACATGAACAACATAAG	24:A>T	24	Yes	1	1	1	1	1	1	NA	1	1	1	1	1	1	1	1	1	0	1	1	1	1	1	1	NA	1	1	1	1	1	1	1	1	1	1	1	1	0	0	1	1	1	1	1	1	1
4403198	TGCAGAATTAGAGCATATAAGCATATTGTATGTAAACCGTAAAAAGCAGTGTTGTGAGTTGTGTAAATA	45:G>C	45	Yes	0	NA	1	1	0	0	NA	NA	0	0	NA	NA	1	0	1	1	NA	1	0	1	0	1	0	NA	1	1	0	1	1	1	0	2	0	1	0	NA	NA	NA	0	0	NA	1	1	0	NA
4403198	TGCAGAATTAGAGCATATAAGCATATTGTATGTAAACCGTAAAAAGCAGTGTTGTGAGTTGTGTAAATA	57:G>C	57	Yes	0	1	NA	NA	2	0	NA	NA	0	0	NA	NA	NA	0	NA	NA	1	NA	0	NA	0	NA	0	NA	NA	NA	0	NA	NA	NA	0	0	0	NA	0	NA	1	1	0	0	NA	NA	1	0	1
4403198	TGCAGAATTAGAGCATATAAGCATATTGTATGTAAACCGTAAAAAGCAGTGTTGTGAGTTGTGTAAATA	15:T>C	15	Yes	0	NA	NA	NA	0	0	NA	NA	0	0	NA	NA	NA	0	NA	NA	NA	NA	0	NA	0	NA	0	NA	NA	NA	0	NA	NA	NA	0	0	0	NA	0	NA	NA	NA	0	0	NA	NA	NA	0	NA
9577250	TGCAGGTGCAAGTGTCAAACCACTTTCCTGGGACACAAGGCTAAAAATTATGATCAGAGCAGCAAAGGG	55:A>G	55	Yes	1	1	1	1	1	1	NA	NA	1	NA	NA	NA	1	NA	1	NA	1	NA	1	NA	NA	1	1	1	1	1	1	1	1	1	1	1	NA	1	NA	1	1	1	1	1	1	1	NA	1	1
6121247	TGCAGAGTGACCAAATGAGTAAGCTTTTCTAGCATCCCCCTTATGCAAAAGCTTACAGATCGGAAGAGC	43:T>C	43	Yes	0	0	0	0	0	0	0	0	0	0	0	0	0	0	0	NA	NA	0	0	0	0	0	0	0	0	0	0	0	0	0	0	0	0	0	0	1	NA	NA	0	0	1	0	0	0	0
6104628	TGCAGGTAAAAGTAGTTTCTATTGCAACTTGCAAAGCTGGTTGAAATTCTGACAAGGACATGCTTTTGC	31:C>A	31	Yes	0	0	0	0	0	0	0	1	0	0	1	1	0	0	0	0	0	0	0	0	0	0	0	1	0	0	0	0	0	0	0	0	0	0	0	0	0	0	0	0	0	0	0	0	0
6099376	TGCAGATTGGCATGAGTGCCACGAACGGAAACCCACTCGAAAAAGATGACTTCCTTTCCTTGGTTCTTG	44:G>T	44	Yes	0	1	1	0	2	1	1	0	NA	0	0	0	1	0	0	NA	0	1	0	0	0	0	1	0	0	0	0	0	0	0	0	1	0	0	0	0	NA	0	0	0	0	0	NA	1	1
100058269	TGCAGTTGATTTGTAGGATAGAATTGTCAATGACAAAAGGCCTAAAAGTTTACAGATCGGAAGAGCGGT	44:A>C	44	Yes	0	0	0	0	0	0	0	0	0	0	0	0	0	0	0	0	0	0	0	0	0	0	0	0	0	0	0	0	0	0	0	0	0	0	0	0	0	0	0	0	0	0	0	0	0
100078973	TGCAGCATCTTGTTCAAAGGAGGCTTGGGAAATCTTGGAGAAGAATTACACTGGTGGAAAGAGAGTTAC	24:T>C	24	Yes	0	0	0	0	NA	0	NA	0	NA	0	0	0	0	0	0	0	0	NA	0	NA	NA	0	0	0	0	0	NA	0	0	0	NA	0	NA	0	NA	0	NA	NA	0	0	0	0	NA	NA	NA
9590973	TGCAGTCATCGATACGTAAGGTAGGATAGTTTTGCTTAGTAATGCTGGATTATCTGTGCGGTTACACAA	53:C>G	53	Yes	1	NA	1	NA	1	0	0	NA	0	NA	NA	NA	1	1	NA	NA	NA	1	1	NA	1	NA	1	NA	NA	NA	1	NA	NA	NA	1	1	1	NA	1	NA	NA	1	1	1	NA	1	0	1	NA
4399830	TGCAGTCATCGATACGTAAGGTAGGATAGTTTTGCTTAGTAATGCTGGATTATGTGTGCAGTTACATAA	67:A>C	67	Yes	0	1	0	1	2	NA	NA	NA	NA	1	NA	NA	0	2	1	1	NA	0	0	1	0	1	0	NA	1	1	0	1	1	NA	0	2	0	1	0	NA	1	0	0	0	NA	0	1	0	1
6087036	TGCAGAAGTAAAACATAATCAGATGATAGTTTTTCTCATTAGAATGTGTAGAAAGCCATTTTTTGTTGA	28:G>A	28	Yes	0	0	0	0	0	0	0	0	0	0	0	0	0	0	0	0	0	0	0	0	0	0	0	0	0	0	0	0	0	0	0	0	0	0	0	0	0	NA	0	0	0	0	0	0	0
6087036	TGCAGAAGTAAAACATAATCAGATGATAGTTTTTCTCATTAGAATGTGTAGAAAGCCATTTTTTGTTGA	9:A>G	9	Yes	0	0	0	0	0	0	0	0	0	0	0	0	0	0	0	0	0	0	0	0	0	0	0	0	0	0	0	0	0	0	0	0	0	0	0	0	0	1	0	0	0	0	0	0	0
6118588	TGCAGAACAAAGTAACTCCTCAAAAAACACAGACAAATAATGAACATGTTGGAAAAATTACAGATCGGA	45:A>C	45	Yes	0	NA	0	0	0	NA	NA	NA	NA	0	NA	NA	0	0	0	0	NA	0	0	0	0	0	0	NA	NA	0	0	NA	NA	0	0	0	0	0	0	NA	0	0	0	0	0	0	0	0	NA
9586574	TGCAGGGTGATAAATTCATAGTGATATACATCTAGGCTTTGCAAAAAAACATGGAATAAGCTTAATTAC	24:T>C	24	Yes	0	NA	0	0	0	NA	NA	NA	NA	2	NA	NA	0	0	0	0	0	0	0	0	0	0	0	NA	NA	0	0	NA	NA	0	0	0	0	0	0	NA	NA	0	0	0	NA	0	0	0	NA
100037134	TGCAGGGTGATAAATTCATAGTGATATACATCTAGGCTTTGCAAAAAAACATGGAATAAGCTTACAGAT	40:G>A	40	Yes	0	NA	0	0	0	NA	NA	NA	NA	0	NA	NA	0	0	0	0	0	0	0	0	0	0	0	NA	NA	0	0	NA	NA	0	0	0	0	0	0	NA	NA	0	0	0	NA	0	0	0	NA
6095964	TGCAGCACAATAAAGCCAACATAGCTATAGCTTTTACAGATCGGAAGAGCGGTTCAGCAGGAATGCCGA	24:C>T	24	Yes	0	0	0	0	0	0	0	0	0	0	0	0	0	0	0	0	0	0	0	0	0	0	0	0	0	0	0	0	0	0	0	0	0	0	0	0	1	0	0	0	0	0	0	0	0
6088575	TGCAGCCTACAAGTGAGAGAGAGAAACAAGAATAAATCCTGATGAAGCTAGATCATCGAAGGATTAGCT	38:C>G	38	Yes	0	0	0	0	0	0	0	0	0	0	0	0	0	0	0	0	0	0	0	0	0	0	0	0	0	0	0	0	0	0	0	0	0	0	0	0	0	0	0	0	0	0	0	0	0
6122937	TGCAGCTTTTATGCTAAGTTGCCTAGAACACAGGAAGAAATTTACAGATCGGAAGAGCGGTTCAGCAGG	32:G>C	32	Yes	0	0	0	0	0	0	0	0	0	0	0	0	0	0	0	0	0	0	2	0	0	0	0	0	0	0	0	0	0	0	0	0	0	0	0	2	0	0	0	0	1	0	0	0	0
100033954	TGCAGCTACCTGGAATGGATGTACTCGGTGTTCCAGATGATGACCAAGGTCAGGATCTTGGTTCATGGT	25:C>T	25	Yes	0	0	0	0	0	0	0	0	0	0	0	0	0	0	0	0	2	0	0	0	0	0	0	0	0	2	0	0	0	0	0	0	0	0	0	0	0	0	0	0	0	0	0	0	0
9576724	TGCAGCTTCTATCCTTGCCCATTCATCCTCTCTATTTGGCTGCAAAGGGGAAGTAAAGCTTCCTCTATC	68:C>G	68	Yes	1	1	1	1	1	1	1	1	NA	1	1	1	1	1	1	1	1	1	1	NA	1	1	1	1	1	1	1	NA	1	1	1	1	1	NA	NA	NA	0	1	1	1	1	1	1	1	1
6115437	TGCAGAGTATCTTTCTAGACTTGCCCTCCAAAGAGGAAGCCAAGATAACATCTCTATAATTGTGATAGA	29:A>G	29	Yes	0	1	0	1	2	1	1	1	1	0	1	1	0	0	0	NA	0	0	0	0	0	2	0	1	1	1	0	1	1	0	0	2	0	0	0	0	0	0	0	0	0	0	2	0	1
100060248	TGCAGAGTATCTTTCTAGACTTGCCCTCCAAAGAGGAAGCCAAGATAACATCTCTATATTTGTGATAGA	33:A>G	33	Yes	1	1	1	1	1	1	1	1	1	1	1	1	1	1	1	2	1	1	1	1	1	1	1	1	1	1	1	1	1	1	1	1	1	1	1	1	1	1	1	1	1	1	1	1	1
6121668	TGCAGATGCTGGCAATATGCAAGCGGGGCTCTACAAACCAAAGGGAATGGGGAAAAAACTAGTTACATA	52:A>G	52	Yes	0	1	0	1	2	1	1	1	1	0	1	1	0	0	0	0	0	0	0	0	0	2	0	1	1	1	0	1	1	0	0	2	0	0	0	0	0	0	0	0	0	0	2	0	1
6089127	TGCAGGAATCCGACATTGTTGTTGATGAATCTGAATTGAGCGAGACCCTTCAGCAGAAGGTAAGGCCGT	67:G>A	67	Yes	0	0	0	0	0	0	0	0	0	0	0	0	0	0	0	0	0	0	0	0	0	0	0	0	0	0	0	0	0	0	0	0	0	0	0	0	0	0	0	0	1	0	0	0	0
9582686	TGCAGGAATCAGACATTGTTGTTGATGAATCTGAATTGAGCAAGACCCTTCAGCAGAAGGTAAGGCCGT	10:A>C	10	Yes	1	1	1	1	1	1	1	1	1	1	1	1	1	1	1	1	1	1	1	1	1	1	1	1	1	1	1	1	1	1	1	1	1	1	1	1	1	1	1	1	NA	1	1	1	1
9583460	TGCAGTGCTCTGTGGACAGCTTTTCTTAGTTTCTTCATCTTCAAAATTCCATCAGGGTGCTGCCACAGG	26:T>C	26	Yes	1	1	1	1	1	1	1	1	1	1	1	1	1	1	1	1	1	1	1	1	1	1	1	1	1	1	1	1	1	1	0	2	1	0	1	1	1	1	1	1	1	1	1	1	1
100053049	TGCAGTGCTCTGTGGACAGCTTTTCTCAGTTTCTTCATCTTCAAAATTCCATCAGGGTGCTGCCACAGG	9:C>T	9	Yes	0	0	0	0	0	0	0	0	0	0	0	0	0	0	0	0	0	0	0	0	0	0	0	0	0	0	0	0	0	0	NA	0	0	NA	0	0	0	0	0	0	0	0	0	0	0
9585502	TGCAGAAGCACAATAAGCAGACAACGCTGCTGACGTGTCGCCAGTGGAAGCACAACCCACCCCATATAC	42:A>G	42	Yes	1	1	0	1	1	1	1	1	1	1	1	1	1	0	0	0	1	1	1	1	1	1	0	1	1	1	1	1	1	1	0	2	1	0	1	1	0	0	1	2	1	1	1	1	1
4399410	TGCAGAAGCACAATAAGCAGACAACGCTGCTGACGTGTCGCCGGTCGAGGCACAACCCACCCCATATAC	39:G>A	39	Yes	0	0	NA	0	0	0	0	0	0	0	0	0	2	NA	NA	NA	0	0	0	0	0	0	NA	0	0	0	0	0	0	0	NA	0	0	NA	2	0	NA	NA	0	0	0	0	0	0	0
4400491	TGCAGTTCGTCTGCAATCTATTTTGCGAGGTGACCTTAGTTTTATGTAACATGTTTGCTTTGATTTTTG	49:C>A	49	Yes	0	0	0	0	0	0	0	0	0	1	0	0	1	0	NA	0	NA	1	0	NA	0	2	0	0	0	0	0	0	0	1	NA	0	0	NA	0	0	1	0	NA	NA	0	NA	0	NA	0
4400491	TGCAGTTCGTCTGCAATCTATTTTGCGAGGTGACCTTAGTTTTATGTAACATGTTTGCTTTGATTTTTG	60:T>A	60	Yes	0	0	0	0	0	0	0	0	0	NA	0	0	NA	0	1	0	1	NA	2	1	0	0	0	0	2	0	0	0	0	NA	1	2	0	NA	0	0	NA	0	1	1	0	1	2	1	0
6060137	TGCAGATTGTGCAGGAAACTCCATTGTAAATTTCCATTTCCATATATACTATAGTTTTGATTACAGATC	39:C>A	39	Yes	0	NA	0	NA	0	NA	NA	0	NA	0	0	NA	0	0	0	0	0	0	0	0	0	0	0	0	0	0	0	0	0	0	0	0	0	0	0	0	0	1	0	0	NA	0	0	0	NA
9581976	TGCAGCACCATAATATTGTACTTAGGAAGAGAATCAAAGCTAAGTATGATTTCATGAGTATTTACAGAT	10:T>C	10	Yes	1	0	1	0	2	0	0	1	0	1	1	0	1	1	1	1	1	1	2	1	1	1	1	1	1	1	1	1	1	1	1	1	1	1	1	0	1	1	1	1	0	1	2	1	0
6112151	TGCAGCACCACAATATTATACTTAGGAAGAGAATCAAAGCTAAGTATGATTTCATGAATATTTACAGAT	64:C>A	64	Yes	0	NA	0	NA	0	NA	NA	0	NA	0	0	NA	0	0	0	0	0	0	0	0	0	0	0	0	0	0	0	0	0	0	0	0	0	0	0	NA	0	0	0	0	NA	0	0	0	NA
6111721	TGCAGAAATGGGTTCTGGAATAATGGAGATTTTGCAGTGTTTGGCTTCAGTGGGAATTGAAAAGCTTTC	22:A>C	22	Yes	0	0	0	0	0	0	0	0	0	0	0	0	0	0	0	0	0	0	0	0	0	0	0	0	0	0	0	0	0	0	0	0	0	0	0	0	0	0	0	0	1	0	0	0	0
6111721	TGCAGAAATGGGTTCTGGAATAATGGAGATTTTGCAGTGTTTGGCTTCAGTGGGAATTGAAAAGCTTTC	37:T>C	37	Yes	0	0	0	0	0	0	0	0	0	0	0	0	0	0	0	0	0	0	2	0	0	0	0	0	2	0	0	0	0	0	0	0	0	0	0	0	0	0	0	2	NA	0	0	0	0
6074381	TGCAGCAATAGCACTAATCTTATACAATCTCATTACAGATCGGAAGAGCGGTTCAGCAGGAATGCCGAG	15:A>G	15	Yes	0	0	0	0	0	0	0	0	0	0	1	0	0	0	0	0	1	0	0	0	0	0	0	0	0	1	0	0	1	0	0	0	0	0	0	0	0	0	0	0	0	0	0	0	0
100032747	TGCAGAGTCTATGTAATCTTTGACTGGTTGCCCTGAGGAAATCATGTACCCATCCTTGAACTTCATAGA	33:T>C	33	Yes	0	0	0	0	2	0	0	0	0	0	0	0	0	0	0	0	0	0	0	0	0	0	0	0	0	0	0	0	0	0	0	0	0	0	0	0	0	0	0	2	0	0	0	0	0
4400948	TGCAGAAGAAGATGAAGAACTAAGGCAGATGCGATACGGAGTCAGTCACTGGAAGGAGAAAGAAATTAC	36:C>T	36	Yes	0	0	0	0	0	0	0	0	0	0	0	0	0	0	NA	0	0	0	2	0	0	0	0	0	0	0	0	0	0	0	0	0	0	0	0	1	0	0	NA	0	1	0	0	NA	0
4400948	TGCAGAAGAAGATGAAGAACTAAGGCAGATGCGATACGGAGTCAGTCACTGGAAGGAGAAAGAAATTAC	5:A>C	5	Yes	0	0	0	0	0	0	0	0	0	0	0	0	0	0	1	0	0	0	0	0	0	0	0	0	0	0	0	0	0	0	0	0	0	0	0	0	0	0	1	2	NA	0	0	1	0
6122347	TGCAGCCTGTAAATGCAAGCATGTCCTTCTCATATCTATAACAGAAGAGGTACGGTAAGAAAGACTAGA	8:G>A	8	Yes	0	0	0	NA	0	0	0	NA	NA	0	NA	NA	0	0	0	0	NA	0	0	0	0	0	0	NA	0	NA	0	0	NA	NA	0	0	0	0	0	0	0	0	0	0	0	0	0	0	NA
6122347	TGCAGCCTGTAAATGCAAGCATGTCCTTCTCATATCTATAACAGAAGAGGTACGGTAAGAAAGACTAGA	29:T>A	29	Yes	0	0	0	NA	0	0	0	NA	NA	0	NA	NA	0	0	0	0	NA	0	0	0	0	0	0	NA	0	NA	0	0	NA	NA	0	0	0	0	0	0	0	0	0	0	0	0	0	0	NA
6122347	TGCAGCCTGTAAATGCAAGCATGTCCTTCTCATATCTATAACAGAAGAGGTACGGTAAGAAAGACTAGA	53:G>A	53	Yes	0	0	0	1	0	0	0	1	1	0	1	1	0	0	0	0	1	0	0	0	0	0	0	1	0	1	0	0	1	1	0	2	0	0	0	0	0	0	0	0	0	0	2	0	1
9576799	TGCAGGAAAGGGAAAATGCCCCTCCATTTTTCAGCATCAACAGAACATCATCAAGCAGATATGGCTATA	30:T>G	30	Yes	1	1	1	1	NA	0	0	1	1	1	1	1	1	1	1	1	1	1	1	1	1	1	1	1	1	1	1	1	1	1	1	1	1	1	1	1	1	1	1	1	1	1	1	1	1
6103616	TGCAGATGCTCATGACATATCTGGCTTGGCAATTTGTAGTGGAAACAAAGGCAACAAAGTCCACTGAAT	60:C>A	60	Yes	0	0	1	1	0	1	1	1	1	1	1	1	0	2	1	1	1	0	1	0	0	0	0	1	0	1	0	0	1	0	0	2	0	0	0	2	0	0	1	2	1	1	2	1	1
6103616	TGCAGATGCTCATGACATATCTGGCTTGGCAATTTGTAGTGGAAACAAAGGCAACAAAGTCCACTGAAT	65:G>T	65	Yes	0	0	NA	NA	0	NA	NA	NA	NA	NA	NA	NA	0	0	NA	NA	NA	0	NA	0	0	0	0	NA	0	NA	0	0	NA	0	0	0	0	0	0	0	0	0	NA	0	NA	NA	0	1	NA
9575447	TGCAGAGAATTTCAATCAACTTCAACACCTCTTAGTGAAAAAGAGCAACCCATTTTTGTAATGGGGAGA	13:A>G	13	Yes	0	0	1	0	0	0	0	0	NA	1	NA	0	0	0	0	NA	0	0	0	NA	NA	0	0	0	0	0	0	0	NA	0	0	0	0	NA	0	0	0	0	0	1	0	1	0	1	NA
6060350	TGCAGCACCCACCCATAAGCAAAATTTGTAACCTCTTGTCAGTAAATTGGAGATATAATTTTGAAAACA	34:C>A	34	Yes	0	0	0	0	0	NA	NA	0	0	0	0	0	0	0	0	0	0	0	2	0	0	0	0	0	0	0	0	0	0	0	0	0	0	0	0	1	0	0	0	0	1	0	0	0	0
6060350	TGCAGCACCCACCCATAAGCAAAATTTGTAACCTCTTGTCAGTAAATTGGAGATATAATTTTGAAAACA	17:A>G	17	Yes	0	0	0	0	0	1	1	0	0	0	0	0	0	0	0	0	0	0	0	0	0	0	0	0	0	0	0	0	0	0	0	0	0	0	0	0	0	0	0	0	NA	0	0	0	0
9581503	TGCAGAGCTATTTGGTACTGTGAGAACACCTCTTTGAACTTTGAAGAATCTGTTTTTTCATAAAGCTCA	67:C>T	67	Yes	1	1	1	1	1	0	0	0	1	1	0	0	1	1	1	1	1	1	1	1	1	1	1	0	1	0	1	1	0	1	1	2	1	1	1	1	1	1	1	1	1	1	1	1	0
100050094	TGCAGAGCTATTTGGTACTGTGAGAACACCTCTTTGAACTTTGAAGAATCTGTTTTTTCATAAAGCTTA	56:T>A	56	Yes	0	0	0	0	0	NA	NA	NA	0	0	NA	NA	0	0	0	0	0	0	0	0	0	0	0	NA	0	NA	0	0	NA	0	0	0	0	0	0	0	0	0	0	0	0	0	0	0	NA
6087315	TGCAGACTCAGTTTTGCAACCTGCCAAATAAGTTGTGGCATTGAGAAACATTGTTTACTAAAAAGAGAC	68:C>G	68	Yes	0	0	0	0	0	0	0	NA	0	0	0	NA	0	0	0	0	0	0	0	0	0	0	0	NA	0	1	0	0	NA	0	0	0	0	0	0	0	0	0	0	0	0	0	0	0	0
6087315	TGCAGACTCAGTTTTGCAACCTGCCAAATAAGTTGTGGCATTGAGAAACATTGTTTACTAAAAAGAGAC	48:C>A	48	Yes	0	0	0	0	0	0	0	1	0	0	1	1	0	0	0	0	0	0	0	0	0	0	0	1	0	NA	0	0	1	0	0	2	0	0	0	0	0	0	0	0	0	0	0	0	0
6087315	TGCAGACTCAGTTTTGCAACCTGCCAAATAAGTTGTGGCATTGAGAAACATTGTTTACTAAAAAGAGAC	65:A>G	65	Yes	0	0	0	0	0	0	0	NA	0	0	0	NA	0	0	0	0	0	0	0	0	0	0	0	NA	0	NA	0	0	NA	2	0	0	0	0	0	0	0	0	0	0	0	0	0	0	0
100049956	TGCAGACTGGCTTCCTTTCCGAGTATACACAAATGATAATACTTGAGGATGATCATCTAAAGAAAGTCA	14:C>G	14	Yes	0	0	0	0	0	1	1	1	0	0	1	1	0	0	0	0	0	0	2	0	0	0	0	1	0	1	0	0	1	0	0	2	0	0	0	1	0	0	0	0	1	0	0	0	1
6073835	TGCAGAAAGGGTACTACGTACCTCAAATTATAACATAAAATAATATTTTACAGATCGGAAGAGCGGTTC	11:T>C	11	Yes	0	0	0	0	0	NA	NA	0	0	0	0	0	0	0	0	0	0	0	NA	0	0	0	0	0	0	0	0	0	0	0	0	0	0	0	0	0	NA	0	2	0	NA	0	0	0	NA
6073835	TGCAGAAAGGGTACTACGTACCTCAAATTATAACATAAAATAATATTTTACAGATCGGAAGAGCGGTTC	20:C>T	20	Yes	0	0	0	0	0	NA	NA	0	0	0	0	0	0	0	0	0	0	0	NA	0	0	0	0	0	0	0	0	0	0	0	0	0	0	0	0	0	NA	0	0	0	NA	0	0	0	NA
6073835	TGCAGAAAGGGTACTACGTACCTCAAATTATAACATAAAATAATATTTTACAGATCGGAAGAGCGGTTC	16:C>T	16	Yes	0	0	0	0	0	1	1	0	0	0	0	0	0	0	0	0	0	0	1	0	0	0	0	0	0	0	0	0	0	0	0	0	0	0	0	0	NA	0	0	0	NA	0	0	0	1
6073835	TGCAGAAAGGGTACTACGTACCTCAAATTATAACATAAAATAATATTTTACAGATCGGAAGAGCGGTTC	17:G>T	17	Yes	0	0	0	0	0	NA	NA	0	0	0	0	0	0	0	0	0	0	0	NA	0	0	0	0	0	0	0	0	0	0	0	0	2	0	0	0	0	NA	0	0	0	NA	0	0	0	NA
9577549	TGCAGTCATATGGATGAAGAGTCCAAAAAGGAGAGTCACGCATTGTAATATTAGTGATCACAATGTCAC	37:A>T	37	Yes	0	1	0	0	0	0	0	0	1	0	0	0	0	0	0	0	0	0	0	0	0	0	0	0	0	0	0	0	0	0	0	0	0	0	0	0	0	0	0	0	0	0	2	0	0
6119255	TGCAGATGATAACCACTACAATCATCCAACTTCCCGACTAGAAGAATGGTTGAGGAAAATCCTTGTAAA	7:G>A	7	Yes	0	1	NA	1	2	0	1	1	0	NA	1	1	0	0	0	0	0	0	2	0	0	0	0	NA	0	0	0	0	0	0	0	2	0	0	0	1	NA	NA	0	NA	1	NA	0	0	1
9590466	TGCAGATAATAACCACTACAATCATCCAACTTCCCGACTAGAAGAATGGTTGACGAAAATCCTTGTAAA	53:C>G	53	Yes	1	NA	0	NA	1	1	NA	NA	1	0	NA	NA	1	1	1	1	1	1	1	1	1	1	1	NA	1	1	1	1	1	1	1	1	1	1	1	1	0	0	1	0	NA	0	1	1	NA
6119255	TGCAGATGATAACCACTACAATCATCCAACTTCCCGACTAGAAGAATGGTTGAGGAAAATCCTTGTAAA	35:G>A	35	Yes	0	NA	NA	NA	0	0	NA	NA	0	NA	NA	NA	0	0	0	0	0	0	0	0	0	0	0	1	0	0	0	0	0	0	0	0	0	0	0	0	NA	NA	0	NA	NA	NA	0	0	NA
6119255	TGCAGATGATAACCACTACAATCATCCAACTTCCCGACTAGAAGAATGGTTGAGGAAAATCCTTGTAAA	33:C>T	33	Yes	0	NA	NA	NA	0	0	NA	NA	0	NA	NA	NA	0	0	0	0	0	0	0	0	0	0	0	NA	0	0	0	0	0	0	0	0	0	0	0	0	NA	NA	0	1	NA	NA	0	0	NA
9080533	TGCAGCCAGAGGAACCTACAAAAGAAGTTTATATATTCTAAGACAGCAATGAAGTCAATCTCTTTTACA	66:A>G	66	Yes	1	NA	0	NA	1	1	NA	NA	0	0	NA	NA	1	1	1	1	1	1	1	0	1	0	0	NA	0	0	1	0	0	0	0	0	1	0	1	1	0	0	1	2	1	0	1	1	NA
100078871	TGCAGTCGCATGCATGACCATATTTTTTGCTACCATGGCCCCTTTACACATGTTATAAACATGTATTTA	54:A>G	54	Yes	NA	NA	1	1	NA	0	NA	NA	NA	1	NA	NA	1	1	1	1	1	NA	NA	1	NA	NA	1	NA	NA	1	1	NA	NA	1	NA	1	NA	1	1	NA	NA	1	1	1	1	1	NA	1	1
6087723	TGCAGATCAAAAGTTTTATCAGTGAACTTGTTTCTTGTTCATATTCATATGAGTAAGAATATCATGTAC	19:C>G	19	Yes	0	0	0	NA	0	0	0	NA	0	0	NA	NA	0	0	0	0	0	0	0	0	0	0	0	0	0	0	0	0	0	0	0	0	0	0	0	0	0	0	0	0	0	0	0	0	0
9587704	TGCAGGCCCAGAGAAGCATCAAGCAGTAGCATTACAGATCGGAAGAGCGGTTCAGCAGGAATGCCGAGA	12:G>A	12	Yes	1	1	1	1	1	1	1	1	1	1	1	1	1	1	1	1	1	1	1	1	1	1	1	1	1	1	1	1	1	1	1	1	1	1	1	1	1	1	1	2	1	1	1	1	1
100045692	TGCAGGTTGGTGCAGATGACAGGGCTGTTCTGGATAATATAATTGACTCCTTACAGATCGGAAGAGCGG	18:A>G	18	Yes	0	0	0	1	0	0	0	1	0	0	1	1	0	0	0	0	2	0	2	0	0	0	0	1	0	0	0	0	0	0	0	2	0	0	0	1	0	0	0	0	1	0	0	0	0
100033827	TGCAGCCTTCTTTTTGGGATCAGGTTCCTTCTTTATACCATTCTTTTGGACCTTACCAAGCTTACAGAT	21:A>T	21	Yes	0	1	0	1	2	1	1	1	1	0	1	1	0	0	0	0	0	0	2	0	0	0	0	1	0	0	0	0	0	0	0	2	0	0	0	1	1	1	0	0	1	0	2	0	1
6118632	TGCAGACATCGAAAACAAGAAAAATGCCTTTACAGATCGGAAGAGCGGTTCAGCAGGAATGCCGAGACC	10:G>A	10	Yes	0	0	0	1	0	1	0	1	1	0	1	1	0	0	0	0	0	0	2	0	0	0	0	1	0	0	0	0	0	0	0	2	0	0	0	2	0	0	0	0	1	0	0	0	0
9577313	TGCAGGTTGATGTTGTTATAAGTTTGCTGCCTGCTAGTTGTCACATTATAGTAGCAAAAGCTTGCATTG	59:G>A	59	Yes	0	1	0	1	2	1	1	1	1	0	1	1	0	0	0	0	0	0	0	0	0	0	0	1	0	0	0	0	0	0	0	2	0	0	0	0	1	1	0	0	0	0	2	0	1
6103626	TGCAGATGGAGTAGGCCTCCAACGGAATCAAACGTTTGGTCAACGATTCATGGACAATATCTTCCGTAG	33:G>A	33	Yes	0	1	0	0	2	0	1	1	0	0	1	1	0	0	0	0	0	0	2	0	0	0	0	1	0	0	0	0	0	0	0	2	0	0	0	1	0	0	0	2	1	0	2	0	1
6061872	TGCAGGTTTGGGAGATTGTGCTGATGGAGATGGAAGGGCTACAACAACAAGCACATAAATTATAGTTGC	53:C>T	53	Yes	0	1	0	0	2	0	1	1	0	0	1	1	0	0	0	0	0	0	0	0	0	0	0	1	0	0	0	0	0	0	0	2	0	0	0	1	0	0	0	2	NA	0	2	0	1
6096556	TGCAGGTTATACAATGATTCCAGCTTCTGCTACTTGTTATTTACAGATCGGAAGAGCGGTTCAGCAGGA	16:A>C	16	Yes	0	0	0	0	0	0	0	0	0	0	0	0	0	0	0	0	0	0	0	0	0	0	0	0	0	0	0	0	0	0	0	0	0	0	0	0	0	0	0	0	0	0	0	0	0
6089784	TGCAGTAAAAGAAATTAGTAATGCCTATAACAATTTACAGGTTGAAACTTCATCTGGTTCTGGTGGACA	7:A>G	7	Yes	0	0	0	0	0	0	0	0	0	0	0	0	0	0	0	0	0	0	0	0	0	0	0	0	0	0	0	0	0	0	0	0	0	0	0	0	0	0	0	0	0	0	0	0	0
6111670	TGCAGAAAAGGTAGCTCTTTGTCGAAAGATGACATGATAAATGAATATTGCCGAAGTTGTGCTTTTATT	37:T>A	37	Yes	0	1	0	0	2	0	1	1	0	0	NA	1	0	0	0	0	0	0	0	0	0	0	0	NA	0	0	0	0	0	0	0	2	0	0	0	0	0	0	0	0	NA	0	1	0	1
6111670	TGCAGAAAAGGTAGCTCTTTGTCGAAAGATGACATGATAAATGAATATTGCCGAAGTTGTGCTTTTATT	23:G>A	23	Yes	0	NA	0	0	0	0	NA	1	0	0	1	NA	0	0	0	0	0	0	0	0	0	0	0	1	0	0	0	0	0	0	0	0	0	0	0	0	0	0	0	0	NA	0	0	0	NA
6111670	TGCAGAAAAGGTAGCTCTTTGTCGAAAGATGACATGATAAATGAATATTGCCGAAGTTGTGCTTTTATT	52:G>C	52	Yes	0	NA	0	0	0	0	NA	NA	0	0	NA	NA	0	0	0	0	0	0	0	0	0	0	0	NA	0	0	0	0	0	0	0	0	0	0	0	2	0	0	0	0	1	0	0	0	NA
6111670	TGCAGAAAAGGTAGCTCTTTGTCGAAAGATGACATGATAAATGAATATTGCCGAAGTTGTGCTTTTATT	51:C>T	51	Yes	0	NA	0	0	0	0	NA	NA	0	0	NA	NA	0	0	0	0	0	0	0	0	0	0	0	NA	0	0	0	0	0	0	0	0	0	0	0	0	0	0	0	0	NA	0	0	0	NA
100036849	TGCAGAAAAGAATCCCATTTGCAGGCTGCAAGGTGGTATTCTTGTACTAGATTTATATCATAATCTGTC	27:G>A	27	Yes	0	0	0	0	0	0	0	0	0	0	0	0	NA	0	0	0	0	0	0	0	0	0	0	0	0	0	0	0	NA	0	0	NA	NA	0	NA	1	0	NA	0	0	0	0	0	0	0
6089802	TGCAGTAAAGTCCAGCAATCTATTGACATGGGCACGTGACACAATATAGAAAGTACGAGATTGTAAAAT	55:C>T	55	Yes	0	1	0	1	2	1	1	NA	1	0	NA	1	0	0	0	0	0	0	0	0	0	0	0	NA	0	NA	0	0	0	0	0	2	0	0	0	0	NA	NA	0	0	1	0	2	0	1
9586683	TGCAGTAAAGTCCAGCAATCTATTGACATGTTCACGTGACACAATATAGAAAGTACGAGATTGTAAAAT	30:T>G	30	Yes	1	NA	1	NA	1	NA	NA	0	NA	1	0	NA	1	1	1	1	1	1	1	1	1	1	1	0	1	0	1	1	1	1	1	1	1	1	1	1	0	0	1	1	NA	1	1	1	NA
100045381	TGCAGCGGTCACTGGTATGATGCAACTTTCATGGTTTTGGTTTCAGAGTTACAGATCGGAAGAGCGGTT	5:C>T	5	Yes	0	0	0	0	0	0	0	0	0	0	0	0	0	0	0	0	0	0	0	0	0	0	0	0	0	0	0	0	0	0	0	0	0	0	0	0	0	0	0	0	0	0	0	0	0
6061851	TGCAGGTTGTGTATGAGTCTTCAACTTTCTTGGTCCTGCATTTTCTTGGTCTTATAATAAACTTTACGA	17:T>G	17	Yes	0	NA	0	NA	0	NA	NA	0	NA	0	0	1	0	0	0	0	0	0	0	0	0	0	0	0	0	0	0	0	0	0	0	0	0	0	0	NA	0	0	0	0	0	0	0	0	NA
6061851	TGCAGGTTGTGTATGAGTCTTCAACTTTCTTGGTCCTGCATTTTCTTGGTCTTATAATAAACTTTACGA	67:G>A	67	Yes	0	1	0	1	2	1	1	0	1	0	0	NA	0	0	0	0	0	0	0	0	0	0	0	0	0	0	0	0	0	0	0	0	0	0	0	NA	0	0	0	0	0	0	2	0	1
9584202	TGCAGTATAAGAACCCTGATTCTTGTTCATGCCAGCACTAGTGCCCATTTGATATTTATTTGTTTTTAG	40:G>T	40	Yes	NA	0	NA	0	0	0	0	NA	0	NA	NA	NA	1	1	NA	NA	1	1	0	NA	NA	NA	NA	NA	NA	NA	NA	NA	NA	NA	NA	0	NA	NA	NA	0	1	1	1	1	0	NA	2	1	0
6059172	TGCAGAACATCCAGATAGGAGAGCCTAAAAACACGTAACGGATGTCAATCAGAGTTTAGGAAGCCACTT	35:T>C	35	Yes	0	0	0	0	0	0	0	0	0	0	0	0	0	0	0	0	0	0	0	0	0	0	0	0	0	0	0	0	0	0	0	0	0	0	0	NA	1	1	0	0	NA	0	0	0	0
100052849	TGCAGTCATTCCAATTCCAGCGATAGTCGGCAGATGGTGGAGCTAGACTGGCTTGAATCTGATAAGTGG	46:A>G	46	Yes	0	0	0	0	NA	0	0	0	0	0	0	0	0	0	0	0	0	0	0	0	0	0	0	0	0	0	0	0	NA	0	0	0	0	0	0	0	NA	NA	0	0	0	0	0	0	0
100052849	TGCAGTCATTCCAATTCCAGCGATAGTCGGCAGATGGTGGAGCTAGACTGGCTTGAATCTGATAAGTGG	31:A>C	31	Yes	0	0	0	0	NA	0	0	0	0	0	0	0	0	0	0	0	0	0	0	0	0	0	0	0	0	0	0	0	NA	0	0	0	0	0	0	0	1	1	0	0	0	0	0	0	0
6087278	TGCAGACCCTGAAGCATCAAAGTCTCATATCACATATGCATAACTCGAATCTGTCAAGAGCACATTTAC	19:A>G	19	Yes	0	1	0	1	2	1	1	0	1	0	1	0	0	1	0	0	0	0	0	0	0	0	0	0	0	0	0	0	0	0	0	2	0	0	0	0	1	1	0	0	0	0	2	0	1
9590530	TGCAGCATTGTGAAAAACTTGAAAAGAAAAAGATCACTACCTGAATTTACATATTGCCTCGGTTTACAG	36:C>G	36	Yes	0	1	0	1	2	1	1	0	1	0	NA	0	0	1	0	0	0	0	0	0	0	0	0	0	0	0	0	0	0	0	0	0	0	0	0	0	1	1	0	0	0	0	2	0	1
9590530	TGCAGCATTGTGAAAAACTTGAAAAGAAAAAGATCACTACCTGAATTTACATATTGCCTCGGTTTACAG	59:C>T	59	Yes	0	NA	0	NA	0	NA	NA	0	NA	0	NA	0	0	NA	0	0	0	0	0	0	0	0	0	0	0	0	0	0	0	0	0	0	0	0	0	0	NA	NA	0	0	0	0	0	0	NA
6090185	TGCAGTCTCAAAACAAAATATTATATTTCTAGCATGAGGACATGGATACCTATAGATATAAAATTTACA	6:C>A	6	Yes	0	NA	NA	NA	0	NA	NA	NA	NA	0	NA	NA	0	NA	NA	NA	NA	0	0	NA	0	NA	0	NA	NA	0	0	0	0	0	NA	NA	0	0	0	NA	NA	NA	0	0	NA	0	0	0	NA
6090185	TGCAGTCTCAAAACAAAATATTATATTTCTAGCATGAGGACATGGATACCTATAGATATAAAATTTACA	40:C>T	40	Yes	0	1	1	1	2	1	1	NA	1	0	NA	NA	0	1	1	1	1	0	0	1	0	NA	0	NA	NA	0	0	0	0	0	1	NA	0	0	0	NA	1	1	0	0	1	0	2	0	1
9586023	TGCAGCAGCATAATGGATAGGCCATAATGTGGTGTTGAATAGAGACTTTTTAGGGCAATAAACATTGGC	58:T>C	58	Yes	0	1	1	1	0	1	1	1	1	0	1	1	0	1	1	1	1	0	2	1	0	1	0	1	1	0	0	0	0	0	1	1	0	0	0	NA	1	1	0	0	NA	0	2	0	1
9586023	TGCAGCAGCATAATGGATAGGCCATAATGTGGTGTTGAATAGAGACTTTTTAGGGCAATAAACATTGGC	67:G>A	67	Yes	0	NA	NA	NA	0	NA	NA	NA	NA	0	NA	NA	0	NA	NA	NA	NA	0	0	NA	0	1	0	NA	NA	0	0	0	0	0	NA	NA	0	0	0	NA	NA	NA	0	0	NA	0	0	0	NA
100060771	TGCAGCAGCATAATGGATAGGCCATAATGTGGTGTTGAATAGAGACTTTTTAGGGCAACAAACATTGGC	48:T>A	48	Yes	NA	0	0	0	NA	0	0	0	0	NA	0	0	NA	0	0	0	0	NA	0	0	NA	0	NA	0	0	NA	NA	NA	NA	NA	0	0	NA	NA	NA	NA	0	0	NA	NA	1	NA	0	NA	0
6108166	TGCAGCTGTAACAAACTACTTCAAGAAAAAGCTTTGCCATGAGTTTGGTGCATGTAATTACAGATCGGA	21:C>G	21	Yes	0	1	0	1	2	1	1	NA	1	0	1	NA	0	NA	0	0	0	0	2	0	0	1	1	NA	NA	0	0	0	0	0	0	1	0	0	0	2	NA	0	0	0	1	0	2	0	1
6108166	TGCAGCTGTAACAAACTACTTCAAGAAAAAGCTTTGCCATGAGTTTGGTGCATGTAATTACAGATCGGA	10:A>T	10	Yes	0	NA	0	NA	0	NA	NA	1	NA	0	NA	1	0	NA	0	0	0	0	0	0	0	1	NA	1	1	0	0	0	0	0	0	1	0	0	0	0	NA	0	0	0	NA	0	0	0	NA
6108166	TGCAGCTGTAACAAACTACTTCAAGAAAAAGCTTTGCCATGAGTTTGGTGCATGTAATTACAGATCGGA	55:A>G	55	Yes	0	1	0	NA	0	NA	NA	NA	NA	0	NA	NA	0	1	0	0	0	0	0	0	0	NA	NA	NA	NA	0	0	0	0	0	0	NA	0	0	0	0	1	0	0	0	NA	0	0	0	NA
9579522	TGCAGAGTGGAAAACTACTTGATGTAACTCAGTATTGAACTTACAGATCGGAAGAGCGGTTCAGCAGGA	17:C>T	17	Yes	0	0	0	0	0	0	0	0	0	0	0	0	0	0	0	0	0	0	0	0	0	2	0	0	0	0	0	0	0	0	0	0	0	0	0	1	0	0	0	0	0	0	0	0	0
6059357	TGCAGAATATTCCACGTGCTGAATTTCTAGATGAAGAAGGGCTCTACACAAGGAAACAAAGACATGTTA	60:G>T	60	Yes	0	0	0	0	0	0	0	0	0	0	1	0	0	0	0	0	0	0	2	0	0	0	0	1	0	0	0	0	0	0	0	2	0	0	0	0	0	0	0	0	0	0	0	0	0
6102060	TGCAGCCGTACATTGAACCTGCGATCGATTAGTGCCATTGGATATGATATGGACTATACCTTGATCCAT	11:A>G	11	Yes	0	0	0	0	0	NA	NA	1	NA	0	1	1	0	NA	0	0	0	0	NA	0	0	1	0	1	1	0	0	0	NA	0	0	1	0	0	0	1	0	0	0	0	1	NA	0	NA	NA
100032063	TGCAGAACATAAAAAAAACATGTTCAAGTCAATCCAAAACCTAAATAATAATCTGATGCTATTAGATAA	33:C>T	33	Yes	1	1	1	1	1	1	1	1	1	1	1	1	1	1	1	1	1	1	1	1	1	1	1	1	1	1	1	1	1	1	1	1	1	1	1	1	1	1	1	1	1	1	1	1	1
100032096	TGCAGAACCTTGCTCATGACTCATACTCGCACTATTGTTCACATCCAAACAATGATGAGTTTTCTTCCT	28:G>A	28	Yes	0	0	0	0	0	0	0	NA	NA	0	0	1	0	0	0	0	0	0	NA	0	0	1	0	0	1	0	0	0	0	0	NA	2	0	NA	0	2	0	0	0	0	1	0	0	0	0
9589664	TGCAGAGAAGACTAAAGATTATGCAGGTGATGCTGCTGAAAAGGCCAAAGATTATGGGGGTAGTGCTGC	46:A>C	46	Yes	1	NA	1	NA	1	0	0	0	0	1	0	0	1	0	1	1	1	1	1	1	1	NA	0	0	0	0	1	0	0	0	1	0	1	0	1	1	NA	1	1	1	NA	0	1	0	NA
100070127	TGCAGAGAAGACTAAACATTATGCAGGTGATGCTGCTGAAAAGGCCAAAGATTATGGGGGTAGTGCTGC	16:C>G	16	Yes	1	0	1	0	2	NA	NA	NA	NA	1	NA	NA	1	NA	1	1	1	1	1	1	1	NA	NA	NA	NA	NA	1	NA	NA	NA	1	NA	1	NA	1	1	0	1	1	2	NA	NA	2	NA	0
100070128	TGCAGAGAAGACTAAAGATTATGCAGGTGATGCTGCTGAAAAGGCCAAAGGTTATGGGGGTAGTGCTGC	50:G>A	50	Yes	1	NA	1	NA	1	NA	NA	NA	NA	1	NA	NA	1	NA	1	1	1	1	1	1	1	0	NA	NA	NA	NA	1	NA	NA	NA	1	NA	1	NA	1	2	NA	1	1	1	0	NA	1	NA	NA
100070126	TGCAGAGAAGACTAAAGATTATGCAGGTGATGCTGCTGAAAAGGCCCAAGATTATGGGGGTAGTGCTGC	12:T>C	12	Yes	0	NA	0	NA	0	NA	NA	NA	NA	0	NA	NA	0	NA	0	0	0	0	2	0	0	NA	NA	NA	NA	NA	0	NA	NA	NA	0	NA	0	NA	0	0	NA	0	0	0	NA	NA	0	NA	NA
6058934	TGCAGAAAAAAGCCAATGCTAAATATAAAAAAGCACTTCAGAAACTAAATATACAACAAACAAAGTTGC	54:A>C	54	Yes	0	1	0	1	2	0	0	0	0	0	NA	0	0	NA	0	0	0	0	0	0	0	0	0	0	0	0	0	0	0	0	0	0	0	0	0	0	0	0	0	0	0	0	2	0	0
6058934	TGCAGAAAAAAGCCAATGCTAAATATAAAAAAGCACTTCAGAAACTAAATATACAACAAACAAAGTTGC	21:A>T	21	Yes	0	NA	0	NA	0	0	0	0	0	0	1	0	0	1	0	0	0	0	0	0	0	0	0	0	0	0	0	0	0	0	2	2	0	0	0	0	0	0	0	0	0	0	0	0	0
9577194	TGCAGGTACTTTTGTTCTTCCTCTTTGGTCATAAAAGCAGTGACAGGGAAGGACTTTCCTATTCCCACC	11:T>C	11	Yes	1	1	1	1	1	1	1	1	NA	1	1	1	1	1	1	1	1	1	1	1	1	1	1	NA	1	1	1	1	NA	1	1	1	1	1	1	0	1	1	1	1	0	1	NA	1	1
100033533	TGCAGCATAGCTCACCTTTGTGTTAGTTCTCTCAAAGAAATGCTCATATGGTTCCTTCTGCTTCATCCA	32:C>T	32	Yes	0	0	0	0	0	0	0	0	0	0	NA	0	0	0	0	0	0	0	0	0	0	0	0	NA	0	0	0	0	0	0	0	0	NA	0	0	NA	0	0	0	0	0	0	0	0	0
6089820	TGCAGTAACATCAGGATGTGTTTTCCTCCTCCTCCTATTGTGACCTGCCAGACGCCTACGGCAACTCCT	50:G>A	50	Yes	0	1	0	1	2	0	0	1	0	0	1	1	0	0	0	0	0	0	2	0	0	1	0	1	0	0	0	0	0	0	0	2	0	0	0	1	0	0	0	0	1	0	0	0	1
100052059	TGCAGGATTTTATGCATCAAACCACTTGCTGTTCCTTCAAGCACAAGTGTTCAATTTACTGTGAAAGGG	15:A>G	15	Yes	0	NA	0	NA	0	0	0	0	0	0	0	0	0	0	0	0	0	0	0	0	0	0	0	1	0	0	0	0	NA	0	0	0	0	0	0	0	0	0	0	0	0	0	0	0	NA
9577413	TGCAGTACTTTCAAGAAGAGCATCAGCCGGTTCCGTATCTCCACCAAAGCTACCATTGCTTTCTTGCTT	27:C>G	27	Yes	0	1	0	1	1	0	0	0	0	1	0	0	1	0	1	0	1	1	0	1	0	1	0	NA	0	0	0	0	0	0	1	NA	0	0	0	0	0	0	1	0	0	0	0	1	1
6059187	TGCAGAACCCAAAAAAGGCGAGTAGTTATCATGTTCATGTGATCATGTGCATTTTTTTTATTTCAGTTC	18:C>T	18	Yes	0	1	0	1	2	0	0	1	0	1	1	1	1	0	1	0	1	1	2	1	0	1	0	1	0	0	0	0	0	0	1	2	0	0	0	2	0	0	1	0	1	0	0	1	1
9583721	TGCAGTTGTTATGAGAGCAGTGAAGAATGTTGTTGAAACAGGAAGGACTGTTACATGCACCATTCACCA	18:A>G	18	Yes	0	1	0	1	1	0	NA	NA	0	1	1	NA	1	0	1	0	1	1	0	1	0	1	0	NA	0	0	0	0	0	0	NA	NA	0	NA	NA	NA	0	0	1	0	NA	0	1	NA	1
6079716	TGCAGAAACTGAACTTGGAGTAGATTTTGCCAAAATTTATAGGGAATCCACCTTATATGAGTAAGTAAT	31:A>C	31	Yes	0	1	0	1	0	0	NA	1	0	0	NA	1	0	0	0	0	0	0	2	0	0	0	0	1	0	0	0	0	0	0	0	2	0	0	0	1	0	0	0	0	1	0	0	0	1
6079716	TGCAGAAACTGAACTTGGAGTAGATTTTGCCAAAATTTATAGGGAATCCACCTTATATGAGTAAGTAAT	51:C>G	51	Yes	0	NA	0	NA	0	0	NA	NA	0	0	NA	NA	0	0	0	0	0	0	0	0	0	0	0	NA	0	0	0	0	0	0	0	0	0	0	0	NA	0	0	0	0	NA	0	0	0	NA
9586582	TGCAGGGTTTGAAAACAGCTATTGTGGAGGGGGATGTGGTGGGAGGGACATGTGTAAACAGAGGTTGTG	31:G>A	31	Yes	1	1	1	1	1	1	NA	NA	1	1	NA	NA	0	NA	1	1	NA	0	0	0	1	0	0	0	NA	0	1	1	1	0	0	2	1	0	1	NA	0	1	1	1	NA	0	NA	1	1
100061698	TGCAGGGTTTGAAAACAGCTATTGTGGAGGGAGATGTGGTGGGAGGGACATGTGTAAACAGAGGTTGTG	64:T>C	64	Yes	1	1	1	1	1	1	NA	0	1	1	0	NA	NA	0	1	1	NA	NA	0	NA	1	NA	NA	NA	0	NA	1	1	1	NA	NA	1	1	NA	1	0	NA	1	1	1	0	NA	NA	1	1
100054433	TGCAGGAACAAAAATATAAAATCATTTACTTCTGGAAAAAAAAATCTAATCATAAGCACATTTCTGTTA	43:A>T	43	Yes	1	1	1	1	NA	1	1	1	1	1	1	1	NA	1	1	1	NA	NA	NA	NA	NA	NA	NA	NA	1	NA	1	1	1	NA	NA	1	NA	NA	1	1	NA	1	1	1	1	NA	NA	1	NA
100034288	TGCAGGAACACTTACATCACCACAAACACACAATAGATTGGACTTTGAGAGGTGCTCATAGTCCTTATG	17:C>T	17	Yes	0	0	0	0	0	0	0	0	NA	0	0	0	0	0	0	NA	0	0	0	0	0	NA	0	0	0	0	0	0	0	0	0	0	NA	0	0	NA	0	1	0	2	0	0	0	0	0
6086479	TGCAGATCGATCACTAGCTACCTGATGACAAAAACCCTGTATAAGTTATAGCAGCAACTATTACAAAGT	35:C>T	35	Yes	0	0	0	0	0	0	0	0	0	0	0	0	0	0	0	0	0	0	2	0	0	0	0	0	0	0	0	0	0	0	0	0	0	0	0	0	0	0	0	0	1	0	0	0	0
9590580	TGCAGGAAAGAGATAGAAAAAGACATTGTTATACTTTATATTGTTCTATATGAAGATGAAGGACATGAG	60:G>C	60	Yes	0	NA	0	NA	NA	NA	NA	NA	NA	NA	NA	NA	0	NA	NA	0	NA	0	NA	0	0	0	0	NA	NA	NA	0	NA	1	0	NA	0	0	0	0	NA	NA	0	NA	0	NA	0	NA	0	NA
9583325	TGCAGTCATGGAGTTCTAATTAGTGACGGAATGAAAAAAATTGAAACAACTATTTTATTTTGAAAGGAC	5:T>A	5	Yes	0	0	NA	0	0	0	0	1	0	NA	0	1	0	0	1	0	0	0	0	0	0	0	0	0	0	0	0	NA	NA	0	0	0	0	0	0	0	0	0	NA	0	0	0	0	NA	0
9583325	TGCAGTCATGGAGTTCTAATTAGTGACGGAATGAAAAAAATTGAAACAACTATTTTATTTTGAAAGGAC	27:G>A	27	Yes	0	0	NA	0	0	0	0	NA	0	NA	0	NA	0	0	NA	0	0	0	0	0	0	0	0	0	0	0	0	NA	NA	0	0	0	0	0	0	0	2	0	NA	0	0	0	0	NA	0
9582947	TGCAGGGGCAAGCCACAGCCTCCATTTGAGCAGGTAACTTTCCTTTTCTTGATGTTGTTGCTTTATCTT	52:T>C	52	Yes	1	1	1	1	1	1	1	1	1	1	1	1	1	1	1	1	1	1	1	1	1	1	1	1	1	1	1	1	1	1	1	1	1	1	1	0	1	1	1	1	0	1	1	1	1
9583341	TGCAGTCCATGTCATGCTAATAACCATTGGATGGAGGGGAAATTAGGTCAATCATGATTGTATGATTTC	59:G>T	59	Yes	NA	0	0	0	0	0	0	0	0	0	0	0	0	NA	0	NA	0	0	0	0	NA	0	0	1	NA	0	NA	0	0	0	0	0	NA	0	NA	NA	0	0	NA	0	NA	0	0	0	0
9583341	TGCAGTCCATGTCATGCTAATAACCATTGGATGGAGGGGAAATTAGGTCAATCATGATTGTATGATTTC	31:T>C	31	Yes	NA	0	0	0	0	0	0	0	0	0	0	0	0	NA	0	NA	0	0	0	0	NA	0	0	NA	NA	0	NA	0	0	0	0	0	NA	0	NA	NA	0	0	NA	0	NA	0	0	0	0
6062436	TGCAGTGACAACATGAAACCTCAGAATAGTACTTATGAAACCTCATTATGGATTCCAATCTTTGGGATG	24:A>T	24	Yes	0	1	1	1	2	1	1	1	1	1	1	1	1	1	1	0	1	1	1	1	0	1	1	1	1	1	0	1	1	1	1	1	0	1	0	2	NA	1	1	1	1	1	1	1	1
100076185	TGCAGAACGATAAGGTGCATATGTAGCAGCAGCTATTTACATTGGCAACTACAATCAGAAAGAAATGGC	48:C>T	48	Yes	NA	0	NA	0	0	0	0	1	0	NA	1	1	0	0	1	NA	0	0	0	0	NA	0	0	0	0	0	NA	NA	NA	2	0	2	NA	0	NA	NA	0	NA	NA	NA	NA	0	0	NA	0
9591270	TGCAGAACGATAAGGTGCATATGTAGCAGCAGCTATTTACATTGGCAATTACAATCAGAAAGAAAGGGC	65:G>T	65	Yes	NA	1	NA	1	1	1	1	NA	1	NA	NA	NA	1	1	NA	NA	1	1	2	1	NA	1	1	1	1	1	NA	NA	NA	1	1	1	NA	1	NA	0	1	NA	NA	NA	0	1	1	NA	1
100076185	TGCAGAACGATAAGGTGCATATGTAGCAGCAGCTATTTACATTGGCAACTACAATCAGAAAGAAATGGC	7:C>T	7	Yes	1	0	1	0	0	0	0	NA	0	1	NA	NA	0	2	1	1	2	2	0	2	1	0	2	0	0	2	1	1	1	2	2	0	1	2	1	NA	0	NA	1	1	NA	2	0	1	0
6059197	TGCAGAACGATAAGGTGCATATGTAGCAGCAGCTATTTACATTGGCGACTACAATCAGAAAGAAATGGC	46:G>A	46	Yes	0	1	0	1	2	1	1	NA	1	0	NA	NA	1	2	NA	0	1	1	1	1	0	1	1	1	1	1	0	0	0	1	1	1	0	1	0	NA	1	0	0	0	NA	1	1	0	1
6107949	TGCAGCAGCACAATTGAAGGTTTTCAACTGTTCTAATCACAAAAAAATTACAGATCGGAAGAGCGGTTC	12:A>G	12	Yes	0	0	0	0	0	0	0	0	0	0	0	0	0	0	0	0	0	0	0	0	0	0	0	0	0	0	0	0	0	0	0	0	0	0	0	NA	0	0	0	2	NA	0	0	0	0
6107949	TGCAGCAGCACAATTGAAGGTTTTCAACTGTTCTAATCACAAAAAAATTACAGATCGGAAGAGCGGTTC	41:A>C	41	Yes	0	0	0	0	0	0	0	0	0	0	0	0	0	0	0	0	0	0	2	0	0	0	0	0	0	0	0	0	0	0	0	0	0	0	0	1	0	0	0	0	1	0	0	0	0
6112784	TGCAGTAGCTAACATCCTCCCATCTGATGTAAGTAAAGAAGCCAAGAAGCAAAATCAGGACTCCGGAGT	51:A>G	51	Yes	0	0	0	0	0	0	0	0	0	0	0	0	0	0	0	0	0	0	0	0	0	0	0	0	0	0	0	0	0	0	0	0	0	0	0	0	1	0	0	0	0	0	0	0	0
6059782	TGCAGAGGTCAGATGTGTCCTTTTGCATTATATATACTCTCTCTGAGAACAACTATGTTACAGTTTCCA	43:T>C	43	Yes	0	1	0	1	2	1	1	1	1	0	1	1	0	1	1	0	0	0	2	0	0	1	0	1	1	1	0	1	1	0	1	2	0	0	0	NA	1	1	0	2	1	0	2	1	1
100060224	TGCAGAGGTCAGATGTGTCCTTTTGCATTATATATACTCTCTCCGAGAACAACTATGTCACAGTTTCCA	58:C>T	58	Yes	NA	1	NA	1	1	1	1	1	1	NA	1	1	NA	1	1	NA	NA	NA	1	NA	NA	1	NA	1	1	1	NA	1	1	NA	1	1	NA	NA	NA	NA	1	1	NA	1	1	NA	1	1	1
6059782	TGCAGAGGTCAGATGTGTCCTTTTGCATTATATATACTCTCTCTGAGAACAACTATGTTACAGTTTCCA	9:C>G	9	Yes	0	NA	0	NA	0	NA	NA	NA	NA	0	NA	NA	0	0	NA	0	0	0	0	0	0	NA	0	NA	NA	NA	0	NA	NA	0	NA	0	0	0	0	1	NA	NA	0	0	NA	0	0	NA	NA
100051594	TGCAGCTCCTTCTTTGCAAGTTTCTGTAACTTTGAATCTGGTGATTCCAAAAATGCAGAAATAACCTTG	9:T>C	9	Yes	0	0	0	0	0	0	0	0	0	0	0	0	0	0	0	0	0	0	NA	0	0	0	0	0	0	0	0	0	0	0	0	0	0	0	0	NA	0	0	0	0	NA	0	0	0	0
100051595	TGCAGCTCCTTCTTTGCAAGTTTCTGTAACTTCGAATCTGGTGATTCCAAAAATGCAGAAATAACCTTG	32:C>T	32	Yes	1	1	1	1	1	1	1	1	1	1	1	1	1	1	1	1	1	1	0	1	1	1	1	1	1	1	1	1	1	1	1	1	1	1	1	0	1	1	1	1	0	1	1	1	1
6104074	TGCAGCCTTTGGTTGATAGTGGAATTCTCAAGAACCTAAAACCCAAAGAAGTAGCAACCCAATAATTGT	17:A>G	17	Yes	0	0	0	2	0	0	0	0	0	0	0	0	0	0	0	0	0	0	0	0	0	0	0	0	0	0	0	0	0	0	0	0	0	0	0	0	0	0	0	0	0	0	0	0	0
6081832	TGCAGCAACCATACCACAGTGTGCATATCCTAAAACCAAGTTGCTTATCCCACCATCGCTCAGAACAGA	35:C>T	35	Yes	0	0	0	0	2	1	0	1	1	0	1	1	0	0	0	0	0	0	0	0	0	0	0	0	0	0	0	0	0	0	0	0	0	0	0	0	0	0	0	0	0	0	0	0	0
100031980	TGCAGAAAGCAGTAATTCAATCACATCTGACAACTTGGATAACCATCAATTTTATCCACCAGGAAGAAT	13:A>G	13	Yes	0	0	0	0	0	0	0	0	NA	0	0	0	0	0	0	0	0	0	0	0	0	0	0	0	0	0	0	0	0	0	0	0	0	0	0	0	0	0	0	0	1	0	0	0	0
100051260	TGCAGCCATAGCATGTTTATGTGCATACTATGTGTCATTATGGGTAATTGGGTTATTGAATAATTGTTG	9:A>G	9	Yes	0	0	0	0	0	0	0	0	0	0	0	0	0	0	0	2	0	0	0	0	0	0	0	0	0	0	0	0	0	0	0	0	0	0	0	NA	0	0	0	0	0	0	0	0	0
100051260	TGCAGCCATAGCATGTTTATGTGCATACTATGTGTCATTATGGGTAATTGGGTTATTGAATAATTGTTG	13:T>C	13	Yes	0	0	0	0	0	0	0	0	0	0	0	0	0	0	0	2	0	0	0	0	0	0	0	0	0	0	0	0	0	0	0	0	0	0	0	NA	0	0	0	0	0	0	0	0	0
4399087	TGCAGTTGATTATATGGGAAGACAAAAAACAACAAAAGGAAGATTTCAAAGACATGATCCCATAAAGGG	44:T>C	44	Yes	0	NA	1	NA	0	NA	NA	NA	NA	1	NA	NA	0	NA	NA	0	1	0	0	0	0	NA	0	NA	NA	NA	0	0	0	0	NA	0	0	0	0	NA	0	0	1	0	NA	0	1	0	NA
6116245	TGCAGGAGCTTTCTCAGGCTTGTGGATTGGGTAGATATCCTGACAAAACTAATGGTCCCGTGAATGATT	49:T>A	49	Yes	0	0	0	0	0	1	0	1	0	0	1	1	0	1	1	0	0	0	0	0	0	1	0	1	1	1	0	0	0	0	1	0	0	0	0	NA	0	0	0	0	NA	0	0	0	0
9582755	TGCAGGAGCTTTCTCAGGCTTGTGGATTGGGTAGATATCCTGACAAAACAAATGGTCCTGTGAATGATT	58:T>C	58	Yes	1	1	1	1	2	NA	1	NA	1	1	NA	NA	1	1	NA	1	1	1	2	1	1	NA	1	NA	NA	NA	1	1	1	1	NA	1	1	1	1	0	1	1	1	1	0	1	1	1	1
6112172	TGCAGCAGAAAAGGCCATCAAAAATACTTGAGAAAAGTCAATGTGTCTCTAAAAGACTAAATTACAGAT	29:G>C	29	Yes	0	NA	0	NA	0	1	NA	1	NA	0	1	1	0	1	1	0	0	0	0	0	0	1	0	1	1	1	0	0	0	0	1	0	0	0	0	0	NA	0	0	0	0	0	0	0	NA
6112172	TGCAGCAGAAAAGGCCATCAAAAATACTTGAGAAAAGTCAATGTGTCTCTAAAAGACTAAATTACAGAT	46:C>A	46	Yes	0	1	0	1	0	NA	1	NA	1	0	NA	NA	0	NA	NA	0	0	0	0	0	0	NA	0	NA	NA	NA	0	0	0	0	NA	0	0	0	0	0	1	0	0	2	0	0	2	0	1
6112172	TGCAGCAGAAAAGGCCATCAAAAATACTTGAGAAAAGTCAATGTGTCTCTAAAAGACTAAATTACAGAT	64:C>A	64	Yes	0	NA	0	NA	0	NA	NA	NA	NA	0	NA	NA	0	NA	NA	0	0	0	0	0	0	NA	0	NA	NA	NA	0	0	0	0	NA	0	0	0	0	0	NA	0	0	0	0	0	0	0	NA
6123529	TGCAGACCAACCCAAAGTGTTTCTCAATGTTCACAAACTTTTTGGAGTAAGTAACATTGTAAAGATATT	64:A>C	64	Yes	0	0	1	0	0	0	0	0	0	1	0	0	1	0	0	0	1	1	2	1	0	0	1	0	0	0	0	1	1	1	0	2	0	1	0	0	0	1	1	1	0	0	2	1	0
9579338	TGCAGAAAGATATACATTATCAAATATAAGCATTTTCATTCTACTGAAAATTGCTTACAGATCGGAAGA	33:T>G	33	Yes	0	0	0	0	0	0	0	0	0	0	0	0	0	0	0	0	0	0	0	0	0	0	0	0	0	0	0	0	0	0	0	0	0	0	0	0	0	0	0	0	0	0	0	0	0
6090584	TGCAGTTCAGAAGAATCGCTGAAAGATACGAGGAAGTTCACTGAGCATGTTGCTGAGAATGAATTGAAG	42:G>A	42	Yes	0	NA	NA	NA	0	0	NA	0	NA	NA	0	0	1	0	0	0	NA	1	2	1	0	0	1	0	0	0	0	1	1	0	0	1	0	1	0	0	1	1	NA	1	0	0	NA	NA	NA
6090584	TGCAGTTCAGAAGAATCGCTGAAAGATACGAGGAAGTTCACTGAGCATGTTGCTGAGAATGAATTGAAG	11:A>C	11	Yes	0	1	1	1	0	0	1	0	1	1	0	0	NA	0	0	0	1	NA	0	NA	0	0	NA	0	0	0	0	NA	NA	0	0	NA	0	NA	0	0	NA	NA	1	NA	0	0	1	1	1
9575253	TGCAGAATCATGTGTTATAAGCTACATATTCCTGAATACATAATCAATTCCAATACTTCATGCAAAATG	37:A>G	37	Yes	0	0	0	0	1	1	0	0	0	0	0	0	0	1	0	0	0	0	0	0	0	0	0	0	1	0	0	0	0	0	0	0	0	0	0	0	0	0	0	0	0	0	NA	0	0
6112713	TGCAGGTTGAGGTAAATATCTTCATCTTTCTATTGCTATTGACAATTGCCACTCAATGATGTTACCTTT	25:C>G	25	Yes	0	1	0	1	0	0	1	0	1	0	0	0	0	0	0	0	0	0	2	0	0	0	0	0	0	0	0	0	0	0	0	0	0	0	0	1	1	0	0	0	1	0	2	0	1
9582992	TGCAGGTAAGATAAGTTTCCAACTTTCCGTTACCGAATGAAGCTCATGCATCTGCTGACTCTACAATCC	41:G>T	41	Yes	1	1	1	1	1	1	1	1	1	1	1	1	1	1	1	1	1	1	1	1	1	1	1	1	1	1	1	1	1	1	1	1	1	1	1	1	0	1	1	1	1	1	NA	1	1
9582991	TGCAGGTAAGATACGTTTCCAACTTTCCGTTACCGAATGAATCTCATGCATCTGCTGACTCTACAATCC	13:C>A	13	Yes	1	1	1	1	1	1	1	1	1	1	1	1	1	1	1	1	1	1	1	1	1	1	1	1	1	1	1	1	1	1	1	2	1	1	1	1	NA	1	1	1	1	1	NA	1	1
6115553	TGCAGATGCTTGCTTTGTGCTCTTGGAATTATCTGCTTTTTCCTTGGGCTTATTTCTTGTTACAGATCG	49:T>G	49	Yes	0	1	0	1	0	0	1	NA	0	0	NA	NA	0	0	NA	1	0	0	2	1	0	NA	1	NA	NA	NA	0	1	1	NA	NA	1	0	1	0	0	NA	0	1	1	0	1	2	1	1
6115553	TGCAGATGCTTGCTTTGTGCTCTTGGAATTATCTGCTTTTTCCTTGGGCTTATTTCTTGTTACAGATCG	34:G>A	34	Yes	0	NA	0	NA	0	0	NA	1	0	0	1	1	0	0	1	NA	0	0	0	NA	0	1	NA	1	NA	1	0	NA	NA	1	1	1	0	NA	0	0	NA	0	NA	NA	0	NA	0	NA	NA
6062304	TGCAGTCCCACCAAGAACAGCTTATGCTCTTCCTCCGTCCATGGAACCCCTGCAACATCATCATCAATT	10:C>G	10	Yes	0	0	0	0	0	0	0	0	0	0	0	0	0	0	0	0	0	0	0	0	0	0	0	0	0	0	0	0	0	0	0	0	0	0	0	0	0	0	0	0	0	0	0	0	0
100034338	TGCAGGAATGAAAAGGCGGCCTTTGCAATAGGAGAATCTTGGGTGACTGTGCTTTTCTCCATTCGACCC	43:T>C	43	Yes	1	1	1	1	1	1	1	1	NA	1	NA	1	1	1	1	1	1	1	1	1	NA	1	1	1	1	1	1	1	1	1	1	NA	1	NA	1	NA	1	1	1	1	1	1	1	1	1
100059587	TGCAGATGGAATAACCAACAAAGTGGATAGAAGTGACTGATGAAACCATTTATTCAATTTTCAAGGGGC	11:T>C	11	Yes	1	1	1	1	1	1	1	1	1	1	1	1	1	1	1	1	1	1	1	1	1	1	1	1	1	1	1	1	1	1	1	1	1	1	1	1	1	1	1	1	1	1	1	1	1
100059588	TGCAGATGGAACAACCAACAAAGTGGATAGAAGTGACTGATGAAACCATTTATTCAATTTTCAAGGGGC	39:A>G	39	Yes	0	0	0	0	0	0	0	0	0	0	0	0	0	0	0	0	0	0	0	0	0	0	0	0	0	0	0	0	0	0	0	0	0	0	0	0	0	0	0	0	0	0	0	0	0
6104978	TGCAGTCATTCTCACACTTATATTTCTTCAACTACCAAATCATTCATAGATTCCTTAGTGAAGGTAAAT	67:A>C	67	Yes	0	0	0	0	0	0	0	0	0	0	0	0	0	0	0	0	0	0	0	0	0	0	0	0	0	0	0	0	0	0	0	0	0	0	0	0	0	0	0	0	0	0	0	0	0
6105090	TGCAGTGCCTTCTGTGTCATTTTACAAATATCGGAATTCCACTTTCTGATTTTAGTTTGAAGTACTTAT	65:T>A	65	Yes	0	0	0	0	0	0	0	0	0	0	0	0	0	0	0	0	0	0	0	0	0	0	0	0	0	0	0	0	0	0	0	0	0	0	0	0	0	0	0	0	0	0	0	0	0
6059461	TGCAGACAAAAACTAAGGATCAATCAATAGGTAAAGATATCCCAGTTCAAGGGAGTTAGACAGCTAAAT	6:C>G	6	Yes	0	0	0	0	0	0	0	0	0	0	0	0	0	0	0	0	0	0	0	0	0	0	0	0	0	0	0	0	0	0	0	0	0	0	0	0	0	0	0	0	0	0	0	0	0
6059461	TGCAGACAAAAACTAAGGATCAATCAATAGGTAAAGATATCCCAGTTCAAGGGAGTTAGACAGCTAAAT	42:C>A	42	Yes	0	0	0	0	0	0	0	0	0	0	0	0	0	0	0	0	0	0	2	0	0	0	0	0	0	0	0	0	0	0	0	0	0	0	0	2	0	0	0	0	1	0	0	0	0
6061149	TGCAGCTTGGCACATTGAAATAGAACTATAGAAGACATTTCTTGCCATATCATTGTTCTTGTTCTGTTT	52:T>A	52	Yes	0	1	0	1	2	0	0	0	1	0	0	0	NA	0	0	NA	NA	NA	0	0	0	0	0	0	0	0	0	0	0	0	0	0	0	0	0	NA	0	0	0	0	NA	NA	0	0	1
6061149	TGCAGCTTGGCACATTGAAATAGAACTATAGAAGACATTTCTTGCCATATCATTGTTCTTGTTCTGTTT	5:C>T	5	Yes	0	NA	0	NA	0	0	0	0	NA	0	0	0	NA	0	0	NA	NA	NA	0	0	0	0	0	0	0	0	0	0	0	0	0	0	0	0	0	NA	0	0	0	2	NA	NA	0	0	NA
6062366	TGCAGTCTGATTTTTTTTCCTTCGATACACATGCAAATTTTGACATGAATAATGAATCTGATCTAAACT	13:T>G	13	Yes	0	0	0	0	0	0	0	0	0	0	1	0	0	0	0	0	0	0	0	0	0	0	0	0	0	0	0	0	0	0	0	0	0	0	0	0	NA	0	0	0	0	0	0	0	0
6062366	TGCAGTCTGATTTTTTTTCCTTCGATACACATGCAAATTTTGACATGAATAATGAATCTGATCTAAACT	23:G>C	23	Yes	0	0	0	0	0	0	0	0	0	0	NA	0	0	0	0	0	0	0	0	0	0	0	0	0	0	0	0	0	0	0	0	0	0	0	0	0	1	0	0	0	0	0	0	0	0
9588611	TGCAGCTGCAAGCTTCTTGATTCAATAATATGCATCTCCTTTCCACTGGTCCTGAGAAGAAATAAAAAA	47:G>A	47	Yes	0	NA	0	NA	0	1	1	NA	NA	0	1	1	0	0	0	0	0	0	0	0	0	0	0	1	1	0	0	1	1	0	0	0	0	0	0	0	NA	NA	0	0	0	0	2	0	1
9588611	TGCAGCTGCAAGCTTCTTGATTCAATAATATGCATCTCCTTTCCACTGGTCCTGAGAAGAAATAAAAAA	24:A>G	24	Yes	0	1	0	1	2	NA	NA	NA	1	0	NA	NA	0	0	0	0	0	0	0	0	0	0	0	NA	NA	0	0	NA	NA	0	0	0	0	0	0	0	1	NA	0	0	0	0	0	0	NA
6111318	TGCAGTGTACAAGAAGCACCACCCTCCTAGTTTGTCTGATGAAGTTTGGAGATTGGAAAAGATAGGCAA	27:T>A	27	Yes	0	2	0	0	2	2	2	0	0	0	0	0	0	0	0	0	0	0	0	0	0	0	0	0	0	0	0	0	0	0	0	0	0	0	0	0	0	0	0	0	0	0	0	0	0
6114600	TGCAGCATGCATATGGAAAAGAAGATTACAGATCGGAAGAGCGGTTCAGCAGGAATGCCGAGACCGATC	15:G>A	15	Yes	0	0	0	0	0	1	1	1	0	NA	1	1	NA	0	2	0	0	NA	0	0	0	0	0	1	1	1	0	1	1	0	NA	0	0	0	0	0	0	NA	0	0	0	0	2	0	1
6114600	TGCAGCATGCATATGGAAAAGAAGATTACAGATCGGAAGAGCGGTTCAGCAGGAATGCCGAGACCGATC	14:G>A	14	Yes	0	0	0	0	0	NA	NA	NA	0	NA	NA	NA	1	1	0	0	0	NA	0	0	0	0	0	NA	NA	NA	0	NA	NA	0	1	0	0	0	0	0	0	NA	0	2	0	0	0	0	NA
6096252	TGCAGCTGAGTAATTATTGTTCTTTTGAGGGTGTTCTATATTGTAAGCCTCATTTTACAGATCGGAAGA	22:T>C	22	Yes	0	0	0	0	0	1	1	1	0	NA	1	1	NA	NA	0	0	0	NA	2	0	0	0	0	1	1	1	0	1	1	0	NA	0	0	0	0	1	0	NA	0	0	1	0	2	0	1
9590508	TGCAGCAACAGCTAGCAAAGAGTGAGAATCATGTGAAGTGTCACAATACACACACTCTCTCTCTCTCTC	55:T>A	55	Yes	1	1	1	1	1	0	0	1	0	1	1	1	1	1	1	1	1	1	1	1	1	1	1	NA	NA	NA	1	2	NA	1	1	1	1	1	1	NA	NA	1	1	1	NA	1	1	1	1
100072708	TGCAGCAACAGCTAGCAAAGAGTGAGAATCATGTGAAGTGTCACAATACACACACTCTCTCTCTCTCCA	65:T>C	65	Yes	1	2	1	1	NA	0	0	0	0	NA	NA	NA	1	1	2	1	1	1	0	1	1	1	NA	0	0	0	1	0	0	0	1	1	1	1	NA	0	NA	1	1	2	0	2	0	1	0
100050271	TGCAGATAATAGTTATAGAATAAATCATAACCCTGTATAATAACTGACTGCACAGACAAATCACATAAA	57:A>G	57	Yes	NA	1	NA	1	NA	1	1	0	1	NA	1	1	NA	NA	NA	NA	NA	NA	0	NA	NA	NA	NA	0	0	0	NA	0	0	0	NA	1	NA	NA	NA	0	NA	NA	NA	NA	0	NA	1	NA	1
9575732	TGCAGATCCACCAGAAGTATTAGCAACAATAAACATCAATAAGAAAAAAATTGGGTGAGACAATATGGC	23:C>A	23	Yes	0	0	0	0	0	0	0	0	0	0	0	0	0	0	0	0	0	0	2	0	0	0	0	0	0	0	0	0	0	0	0	0	0	0	0	1	0	0	0	2	1	0	0	0	0
6084038	TGCAGGCCTCATCCGAATGAATGCTCTGGGGGTGATCTCGATGGAGATTTATTTTTCATAAGCTGGGAC	23:C>T	23	Yes	NA	0	NA	0	0	0	0	0	0	NA	0	0	NA	NA	NA	NA	NA	NA	0	NA	NA	NA	NA	0	0	0	NA	0	0	0	NA	0	NA	NA	NA	0	NA	NA	NA	0	0	NA	0	NA	0
6084038	TGCAGGCCTCATCCGAATGAATGCTCTGGGGGTGATCTCGATGGAGATTTATTTTTCATAAGCTGGGAC	14:G>A	14	Yes	1	0	1	0	2	0	0	0	0	1	0	0	1	1	1	1	1	1	2	1	1	1	1	0	0	0	1	0	0	0	1	2	1	1	1	0	1	1	1	2	0	1	2	1	0
6104676	TGCAGGTATTGCTCATGAGTCCATATACCCCCATTCCCATCTTTAGTACAAACTTGCCATCATAATTGA	37:C>A	37	Yes	0	NA	0	NA	0	NA	NA	NA	NA	0	NA	NA	0	0	0	NA	NA	0	0	NA	0	NA	NA	NA	NA	NA	0	NA	NA	NA	0	0	0	NA	0	0	0	0	NA	2	0	0	0	NA	NA
6107787	TGCAGATCAGGTATGAGTTCATGATGTTGAACTCTCGGATAATTCATGTGGGTGATTTTACAGATCGGA	35:C>A	35	Yes	0	1	0	1	2	1	1	0	1	0	1	1	0	0	0	0	0	0	0	0	0	0	0	0	0	0	0	0	0	0	0	1	0	0	0	0	0	0	0	0	0	0	2	0	1
6107787	TGCAGATCAGGTATGAGTTCATGATGTTGAACTCTCGGATAATTCATGTGGGTGATTTTACAGATCGGA	51:G>A	51	Yes	0	NA	0	NA	0	NA	NA	0	NA	0	NA	0	0	0	0	0	0	0	0	0	0	0	0	0	0	0	0	0	0	0	0	1	0	0	0	0	0	0	0	0	0	0	0	0	NA
6087159	TGCAGAATTACAGATACAAACTGACAACGGTCTAATCGGCATGCCAAGCAACGTTTGTTGTGTTGTTGT	51:C>T	51	Yes	0	1	0	1	2	1	1	0	1	0	1	1	0	0	0	NA	NA	0	0	NA	0	NA	NA	0	0	0	0	0	0	0	0	2	0	NA	0	0	0	0	NA	NA	0	0	2	NA	1
9575359	TGCAGACCCCATTGTTGCTCCTATGAACTAAAGATGGAAAAAGTAAATTGTTTGAGACAAGGGAAGAAA	18:T>C	18	Yes	0	1	0	1	0	1	1	1	1	0	1	1	0	0	0	0	0	0	2	0	0	0	0	1	1	1	0	1	1	1	0	2	0	0	0	1	0	0	0	2	1	0	2	0	1
9586103	TGCAGCATTTTCCTTACCCATAATAGAGTAGACAAAGCAAGGAAGAGAAGTGAAGAAAGTAAAGAGAAT	65:G>A	65	Yes	1	1	1	1	1	NA	NA	NA	NA	1	NA	NA	1	1	1	1	1	1	1	1	1	1	1	NA	1	NA	1	NA	NA	NA	1	1	1	1	1	1	1	1	1	1	1	1	1	1	1
4399513	TGCAGCATTTTCCTTACCCATAATAGAGTAGACAAAGCAAGGAAGAGAAGTGAAGAAAGTAAAGAAGAG	37:C>G	37	Yes	0	0	0	0	0	NA	NA	NA	NA	0	NA	NA	0	0	0	0	0	0	0	0	0	0	0	NA	0	NA	0	NA	NA	NA	0	0	0	0	0	0	0	0	0	0	0	0	0	0	0
6089367	TGCAGGCGAAGGTTCAATGCTTCCAGATTTTCATGCGTGCGATGGCGAAATTGCGCGAGGGAGATCCTA	41:A>G	41	Yes	0	1	0	1	2	0	0	0	NA	0	0	0	0	0	0	0	0	0	0	0	0	0	0	0	0	0	0	0	0	0	0	0	0	0	0	1	0	0	0	0	1	0	2	0	1
9591296	TGCAGCAATAGAAGTTATGTGTTTCTTGATGTTGTTCTTGATTGCTTTGACAATGCCAAGACCAAAACA	63:A>C	63	Yes	1	NA	1	NA	1	0	0	NA	0	1	NA	NA	1	1	1	1	1	NA	1	1	1	1	1	NA	0	0	1	1	1	0	1	0	1	1	NA	NA	0	0	1	1	NA	1	NA	1	NA
6074307	TGCAGATTCCTTACATGCTTGGATGCACGTCACCCACGGTCTGACCAAAATTTACAGATCGGAAGAGCG	8:C>T	8	Yes	0	NA	1	NA	0	NA	NA	NA	NA	0	NA	NA	1	2	1	1	1	1	1	1	0	1	1	NA	NA	NA	0	1	1	NA	1	0	0	0	0	0	1	1	1	1	NA	1	1	1	NA
9591042	TGCAGATTTCTTACATGCTTGGATGCACGTCACCCACGATCTGACCAAAATTTACAGATCGGAAGAGCG	38:A>G	38	Yes	1	NA	NA	NA	1	0	0	NA	0	1	0	NA	NA	1	NA	NA	NA	NA	NA	NA	1	NA	NA	NA	0	0	1	NA	1	0	NA	2	1	1	1	1	NA	NA	NA	NA	NA	NA	NA	NA	NA
9589731	TGCAGATGGTGATGAAATTGAATATGAATCTATCATGGACACCTCCTGAACTGTGCCCTGACATTACAG	8:G>A	8	Yes	0	0	0	0	0	1	1	1	1	0	1	1	0	0	0	0	0	0	2	0	0	0	0	1	1	1	0	0	0	1	0	2	0	1	0	0	0	0	0	0	NA	0	0	0	0
9589731	TGCAGATGGTGATGAAATTGAATATGAATCTATCATGGACACCTCCTGAACTGTGCCCTGACATTACAG	60:A>T	60	Yes	0	0	0	0	0	NA	NA	NA	NA	0	NA	NA	0	0	0	0	0	0	0	0	0	0	0	NA	NA	NA	0	0	0	NA	0	0	0	NA	0	0	0	0	0	0	1	0	0	0	0
9589731	TGCAGATGGTGATGAAATTGAATATGAATCTATCATGGACACCTCCTGAACTGTGCCCTGACATTACAG	66:C>A	66	Yes	0	0	0	0	0	NA	NA	NA	NA	0	NA	NA	0	0	0	0	0	0	0	0	0	0	0	NA	NA	1	0	0	0	NA	0	0	0	NA	0	0	0	0	0	0	NA	0	0	0	0
9577538	TGCAGTCACACAAATCAACCCATGTTCCGAGACACGCATGACAGCAGAAGTAAAACCCCTTCGTGAGCC	62:G>T	62	Yes	0	1	0	1	2	0	0	0	0	0	0	0	0	0	0	0	0	0	0	0	0	0	0	0	0	0	0	0	0	0	0	0	0	0	0	1	0	0	0	0	1	0	2	0	1
6096408	TGCAGGCCAAATTTTGTCAGGAAAGTTACAGATCGGAAGAGCGGTTCAGCAGGAATGCCGAGACCGATC	23:A>T	23	Yes	0	1	0	1	2	1	1	1	1	0	1	1	0	0	0	0	0	0	0	0	0	0	0	1	1	1	0	0	0	1	0	2	0	0	0	2	0	0	0	0	1	0	2	0	1
6084715	TGCAGGTTTGGGCATTGGCTGTAAGTAGGAAGACAGAAATGCTTGCAACTGGTGGCAGTGATGCTCTTG	38:A>G	38	Yes	0	NA	0	NA	NA	NA	NA	NA	NA	0	NA	NA	0	0	0	0	0	0	0	0	0	0	0	NA	NA	NA	0	0	0	NA	0	0	0	0	0	0	0	0	0	0	NA	0	0	0	NA
6086876	TGCAGAACACTCAGTCAACTGCATGCCAATAGAACTGATACAAGGAATTAGATTATTGCTAACCTGCAA	6:A>G	6	Yes	0	1	0	1	2	NA	NA	NA	NA	0	NA	NA	0	0	0	0	0	0	0	0	0	0	0	NA	NA	NA	0	0	0	NA	0	0	0	0	0	NA	NA	NA	0	0	NA	0	2	0	1
6086876	TGCAGAACACTCAGTCAACTGCATGCCAATAGAACTGATACAAGGAATTAGATTATTGCTAACCTGCAA	44:G>A	44	Yes	0	NA	0	NA	0	1	1	1	1	0	1	1	0	0	2	0	0	0	0	0	0	0	0	1	1	1	0	0	0	1	0	2	0	0	0	1	NA	NA	0	0	1	0	0	0	NA
100072044	TGCAGGAAGCATGGGGCTGAAGGTCATATAGACAAAGCACTTACAGATCGGAAGAGCGGTTCAGCAGGA	28:T>G	28	Yes	0	NA	0	NA	0	NA	NA	NA	NA	0	NA	NA	0	0	0	0	0	0	0	0	0	0	0	NA	0	NA	0	0	0	NA	0	0	0	0	0	0	0	0	0	0	NA	0	0	0	NA
100072043	TGCAGGAAGCAAGGGGCTGAAGGTCATATAGACAAAGCACTTACAGATCGGAAGAGCGGTTCAGCAGGA	11:A>T	11	Yes	1	0	1	0	2	0	0	0	0	1	0	0	1	1	1	1	1	1	2	1	1	1	1	0	2	0	1	1	1	0	1	2	1	1	1	2	1	1	1	1	0	1	2	1	0
100035352	TGCAGTGAAGCTTAACCGGTGGAAGTGAAAGATGCTTTGCAATTTCACTACAAGACATCAAATACTTTT	37:T>C	37	Yes	1	1	1	1	1	NA	NA	1	NA	1	1	NA	1	0	NA	NA	NA	NA	NA	0	1	NA	NA	1	1	1	NA	1	1	1	0	1	NA	0	1	1	NA	NA	0	NA	1	0	1	1	1
100035886	TGCAGTTTCATGACATCACCACACGCCGATGCACCGACCAAGCCGGTTCCGACGGTGGGATCACTCTTA	28:A>G	28	Yes	1	0	1	0	1	1	1	1	1	1	1	1	1	1	1	1	1	1	1	1	1	1	1	1	1	1	1	1	1	1	1	1	1	1	1	1	1	1	1	1	1	1	1	1	1
100049382	TGCAGAAAGCACAGGGAACATAATAGAAAATCATTAGAACATACATATTAGAGAATAATAGAACCAAGT	13:G>A	13	Yes	NA	1	NA	1	1	1	1	1	1	NA	1	1	NA	NA	NA	NA	NA	NA	1	NA	NA	NA	NA	1	1	1	NA	NA	NA	1	NA	1	NA	NA	NA	1	NA	0	NA	NA	1	NA	1	NA	1
9589180	TGCAGACTATTTCTCTAAGCCGATGCTTTGTTGCTTTATTACTTCCTATAGGTATAAAATCTGGTCATA	21:G>A	21	Yes	NA	0	NA	0	0	1	1	1	1	NA	1	1	NA	NA	NA	NA	NA	NA	0	NA	NA	NA	NA	1	1	1	NA	NA	NA	1	NA	1	NA	NA	NA	0	NA	NA	NA	NA	0	NA	0	NA	0
100069296	TGCAGGAACTGCTATAGCTCTTGCAGGTGTTTTCCTTTATTCTAGGGTGAAGAGAATTACAGATCGGAA	52:A>C	52	Yes	0	0	0	0	0	0	0	0	0	0	0	0	0	0	0	0	0	0	0	0	0	0	0	0	0	0	0	0	0	0	0	2	0	0	0	0	0	0	0	0	0	0	0	0	0
9585654	TGCAGAGATAATAAAAAAAATATCAGTACTAGTGATGATAGAGAATAAAGTATTTTTATATGAGAAGAT	61:G>C	61	Yes	1	NA	NA	NA	1	NA	NA	NA	NA	1	NA	NA	1	1	NA	1	1	1	1	1	1	1	1	NA	NA	NA	1	1	1	NA	1	NA	1	1	1	NA	0	0	1	1	NA	1	NA	1	NA
100063088	TGCAGAGATAATAAAAAAAATATCAGTACTAGTGATGATAGAGAATAAAGTATTTTTATATCAGAAGAT	63:G>A	63	Yes	0	NA	NA	NA	0	NA	NA	NA	NA	0	NA	NA	0	0	NA	0	0	0	0	0	0	0	0	NA	NA	NA	0	0	0	NA	0	NA	0	0	0	NA	NA	NA	0	0	NA	0	NA	0	NA
100063088	TGCAGAGATAATAAAAAAAATATCAGTACTAGTGATGATAGAGAATAAAGTATTTTTATATCAGAAGAT	49:G>A	49	Yes	0	NA	NA	NA	0	NA	NA	NA	NA	0	NA	NA	0	0	NA	0	0	0	0	0	0	0	0	NA	NA	NA	0	0	0	NA	0	NA	0	0	0	NA	NA	NA	0	0	NA	0	NA	0	NA
100054158	TGCAGTGATAGTTAGTGGAAATGGGTACACCTTCAAGACCTGTGAAGTAAGTACAGTATATTAGAACTG	68:G>C	68	Yes	1	0	NA	0	0	1	NA	1	1	1	1	1	1	1	1	1	1	NA	2	1	1	1	1	1	1	1	1	1	1	1	1	1	1	1	1	0	0	1	1	2	0	1	NA	1	0
9079526	TGCAGTATCATTTCGGTTTTAGGAATATTTTGCAGTTGTATATGATATCGGTTACAGATCGGAAGAGCG	13:C>T	13	Yes	0	1	0	1	2	1	1	1	1	0	1	1	0	0	0	0	0	0	2	0	0	0	0	1	1	1	0	2	0	1	0	2	0	0	0	1	0	0	0	0	1	0	2	0	1
6095598	TGCAGACAAAGAAAAAAAGACCAACTCATTAGAGAATTACAACGGTCAATCATTACAGATCGGAAGAGC	29:T>A	29	Yes	0	0	0	0	0	1	1	1	1	0	1	1	0	0	0	0	0	0	0	0	0	0	0	1	1	1	0	1	1	1	0	2	0	0	0	0	0	0	0	0	0	1	2	0	0
100033713	TGCAGCCATAGCTGAACTTCTCGATAATGCAGTTGACGAGGTGATTTTTTCTCATGTTTGGAGTATGTA	49:T>C	49	Yes	1	1	1	1	1	1	1	1	NA	1	1	1	1	1	1	1	1	1	1	1	1	1	1	1	1	1	1	1	1	NA	1	1	1	NA	1	NA	1	1	1	1	1	1	1	1	1
100073773	TGCAGGTTTACGTGTCCATATTATACTTGCGGATACCAGAAAGTTTTACAGATCGGAAGAGCGGTTCAG	10:C>T	10	Yes	0	0	0	0	0	1	1	0	1	0	0	0	0	0	0	0	0	0	0	0	0	0	0	0	0	0	0	0	0	0	0	0	0	0	0	2	0	0	0	0	0	0	2	0	0
6074027	TGCAGACCAGGTGGTAGACCAACAGGCTATAAAATTACAGATCGGAAGAGCGGTTCAGCAGGAATGCCG	24:G>A	24	Yes	0	0	0	0	0	0	0	0	0	0	0	0	0	0	0	0	0	0	0	0	0	0	2	0	0	0	0	0	0	0	0	0	0	0	0	0	0	0	0	0	0	0	0	0	0
6098794	TGCAGAGATAGGTAATTTGATGAATTTGCAAATTCTTAGAATAGGAGATAACATGTTGAAAGGTGAAAT	52:A>G	52	Yes	0	0	0	0	0	0	0	0	0	0	0	0	0	0	0	0	0	0	0	0	0	0	0	0	0	0	0	0	0	0	0	0	0	0	0	0	0	0	0	0	0	0	0	0	0
6116972	TGCAGAACATGTTACTCAACATTGCTTTTCCCTCCTTCCCTCTAATCTAACGGCTCTCATCACTGGTAA	51:G>C	51	Yes	0	0	0	0	0	1	1	0	1	0	0	0	0	0	0	0	0	0	2	0	0	0	0	1	0	0	0	0	NA	0	0	1	0	0	0	1	0	0	0	0	1	0	2	0	0
6116972	TGCAGAACATGTTACTCAACATTGCTTTTCCCTCCTTCCCTCTAATCTAACGGCTCTCATCACTGGTAA	20:A>T	20	Yes	0	0	0	0	0	NA	NA	0	NA	0	0	0	0	0	0	0	0	0	0	0	0	0	0	NA	0	0	0	0	1	0	0	1	0	0	0	0	0	0	0	0	NA	0	0	0	0
6116972	TGCAGAACATGTTACTCAACATTGCTTTTCCCTCCTTCCCTCTAATCTAACGGCTCTCATCACTGGTAA	24:C>T	24	Yes	0	0	0	0	0	NA	NA	0	NA	0	0	0	2	0	0	0	0	0	0	0	0	0	0	NA	0	0	0	0	NA	0	0	NA	0	0	0	0	0	0	0	0	NA	0	0	0	0
100077890	TGCAGAACATGTTACTCAACATTGCTTTTCCCTCCTTCCCTCTAATCTAACGGCTCTCATCATTGGTAA	62:T>C	62	Yes	1	NA	1	1	NA	NA	NA	NA	NA	1	1	1	1	1	1	1	1	1	1	NA	NA	1	1	NA	1	1	1	1	NA	1	1	NA	NA	NA	1	NA	1	1	1	1	NA	2	1	1	1
9577877	TGCAGTTGAATTAGAGCCAAAGCCACTAGGGCCTGTAATTCCTGCTAAGTACCTCAATGTTGCCTTCAT	21:G>A	21	Yes	0	0	0	0	0	NA	NA	0	NA	0	0	0	0	0	0	0	0	0	0	0	0	0	0	NA	0	0	0	0	0	0	0	0	0	0	0	NA	0	0	0	0	NA	0	0	0	0
9583124	TGCAGTAAAAGCCATCGAAGTTCGGTGTAAACACTAACAAGAACTCAGCATAAGAATATTTGGATAACT	26:G>T	26	Yes	NA	0	NA	0	0	0	0	0	0	NA	0	0	1	NA	NA	NA	NA	2	0	0	NA	0	NA	0	0	0	NA	0	NA	0	NA	0	NA	1	NA	0	NA	NA	NA	0	0	0	0	NA	0
6104752	TGCAGGTTCTTATGTTGCAAGGGAAAATGGAAGAGAAGGATCAAGAGATTCAAAAACTGAAAGATGCGT	66:C>A	66	Yes	0	1	0	1	0	1	1	1	1	0	1	1	0	0	0	NA	0	0	2	1	0	1	0	1	1	1	0	1	0	1	NA	2	0	0	0	1	NA	0	0	1	1	1	1	0	1
9582905	TGCAGGGACCAAGACCGGACTGAAGAATACAAGCAGTGGCGCCGCCACTGCAAGCCCTATAACGGTTGC	13:A>G	13	Yes	0	0	0	0	0	1	1	NA	1	0	NA	NA	0	0	0	0	0	0	0	0	0	NA	0	0	0	NA	0	NA	NA	NA	0	0	0	0	0	0	0	0	0	0	0	0	2	0	0
9582905	TGCAGGGACCAAGACCGGACTGAAGAATACAAGCAGTGGCGCCGCCACTGCAAGCCCTATAACGGTTGC	7:A>C	7	Yes	0	0	0	0	0	NA	NA	1	NA	0	1	1	0	0	0	0	0	0	0	0	0	1	0	0	0	1	0	1	1	1	0	0	0	0	0	0	0	0	0	0	0	0	0	0	0
9584932	TGCAGCATAAGCATTTAGTTGCTGTCAAAATTTGAACGTCACGGTGTTACAGATCGGAAGAGCGGTTCA	5:C>T	5	Yes	1	1	1	1	1	1	1	1	1	1	1	1	1	1	1	1	1	1	1	1	1	1	1	1	1	1	1	1	1	1	1	1	1	1	1	1	1	1	0	1	1	1	1	1	1
100035589	TGCAGTGTTGTACAAGGACGTAAAAGGTAACAGTCATGTGTACGTACGACCATCTTTCACACCAGAAAG	58:A>G	58	Yes	0	0	0	0	0	0	0	0	0	0	0	0	0	0	0	0	0	0	0	0	0	0	0	0	0	0	0	0	0	0	0	0	0	0	0	0	0	0	0	0	0	0	0	0	0
6112017	TGCAGATGACATGGAAGAAGATAAGCCAGATGGGCATTGCTGCTGACAGAATGGAAGACGTTCTTGCAC	50:A>G	50	Yes	0	0	0	0	0	0	0	0	0	1	1	1	0	0	0	0	0	0	0	1	0	0	0	1	1	0	0	0	1	0	0	1	0	0	0	0	0	0	0	0	0	1	0	0	0
6112017	TGCAGATGACATGGAAGAAGATAAGCCAGATGGGCATTGCTGCTGACAGAATGGAAGACGTTCTTGCAC	58:C>G	58	Yes	0	0	0	0	0	0	0	0	0	NA	NA	NA	0	0	0	0	0	0	0	NA	0	0	0	NA	NA	0	0	0	NA	0	0	NA	0	0	0	0	0	0	0	2	0	NA	0	0	0
6112017	TGCAGATGACATGGAAGAAGATAAGCCAGATGGGCATTGCTGCTGACAGAATGGAAGACGTTCTTGCAC	60:T>C	60	Yes	0	0	0	0	0	0	0	0	0	NA	NA	NA	0	0	0	0	0	0	0	NA	0	0	0	NA	NA	0	2	0	NA	0	0	NA	0	0	0	0	0	0	0	0	0	NA	0	0	0
9586935	TGCAGTGGGTTTTTTGCAAAAAAAAAAATTATTCTATCTTGATAGTGATTTGGTCGGTCACTGCAAACT	26:A>T	26	Yes	0	1	0	1	2	1	1	1	1	1	1	1	1	0	0	1	1	1	1	1	0	1	0	1	1	1	0	1	1	1	1	1	0	NA	NA	1	1	NA	1	1	1	1	0	0	1
100062297	TGCAGTGGGTTTTTTGCAAAAAAAAATATTATTCTATCTTGATAGTGATTTGGTCGGTCACTGCAAACT	40:G>T	40	Yes	NA	0	NA	0	0	0	0	0	0	0	0	0	0	NA	1	0	0	0	0	0	NA	0	NA	0	0	0	NA	0	0	0	0	0	NA	NA	NA	0	0	NA	0	0	0	0	NA	NA	0
9586935	TGCAGTGGGTTTTTTGCAAAAAAAAAAATTATTCTATCTTGATAGTGATTTGGTCGGTCACTGCAAACT	59:A>G	59	Yes	0	NA	0	NA	0	NA	NA	NA	NA	NA	NA	NA	NA	0	0	NA	NA	NA	NA	NA	0	NA	0	NA	NA	NA	0	NA	NA	NA	NA	NA	0	NA	NA	NA	NA	NA	NA	NA	NA	NA	0	0	NA
9581946	TGCAGCAATGAATGAGGGCAGAATAATGGAATCTGATTGGTGAGGGAAAGGAAACATGAGGCTTTTAGG	66:A>G	66	Yes	1	1	1	1	1	1	1	1	1	0	0	0	1	1	1	1	1	1	1	0	1	1	1	0	0	1	1	1	0	1	1	0	1	1	1	1	1	1	1	1	1	0	1	1	1
6088123	TGCAGCAATGAATGAGGGCAGAATAATGGAATCTGATTGGTGAGGGAAAGGAAACATGAGGCTTTTGAG	7:A>G	7	Yes	0	0	0	0	0	0	0	0	2	NA	NA	NA	0	0	0	0	0	0	2	NA	0	0	0	NA	NA	0	0	0	NA	0	0	NA	0	0	0	0	0	0	0	0	0	NA	0	0	0
6107855	TGCAGATTTATACAGTGACTAATACATAGGAATTCATTACATTACAGATCGGAAGAGCGGTTCAGCAGG	35:A>T	35	Yes	0	0	0	0	0	0	0	0	0	1	1	1	0	0	0	0	1	0	0	1	0	0	0	1	1	0	0	0	1	0	0	1	0	0	0	0	0	0	0	0	0	1	0	0	0
6107855	TGCAGATTTATACAGTGACTAATACATAGGAATTCATTACATTACAGATCGGAAGAGCGGTTCAGCAGG	18:C>G	18	Yes	0	0	0	0	0	0	0	0	0	NA	NA	NA	0	0	0	0	NA	0	0	NA	0	0	0	NA	NA	0	0	0	NA	0	0	NA	0	0	0	0	0	0	0	0	0	NA	0	0	0
9080793	TGCAGTCAAACCAAACATATAGGGGTGGCAAAATTATCCATAATCCAAAATTCATCCAAATTACAGATC	22:G>A	22	Yes	0	NA	1	NA	0	NA	NA	NA	NA	NA	NA	NA	0	1	1	0	NA	0	0	NA	0	NA	0	NA	NA	NA	0	NA	NA	NA	0	NA	0	NA	0	0	NA	0	NA	2	NA	NA	1	NA	NA
9591505	TGCAGTCAAACCAAACATATAGAGGTAGCAAAATTATCCATAATCCAAAATTCATCCAAATTACAGATC	26:A>G	26	Yes	1	NA	NA	NA	1	NA	NA	NA	NA	NA	NA	NA	1	NA	NA	1	NA	1	1	NA	1	NA	1	NA	NA	NA	1	NA	NA	NA	1	NA	1	NA	1	1	NA	1	0	1	NA	NA	NA	NA	NA
100033929	TGCAGCTAACAGTCCTTTGATTCTCCTCCCTCCCTTATTTGAAGTAACATTGAAAAGGTCAGATAAAAA	17:T>A	17	Yes	1	1	1	1	1	1	1	1	1	1	1	1	0	1	1	0	1	2	2	1	1	1	0	1	1	1	1	1	1	1	1	1	1	0	1	1	1	0	1	1	1	1	1	1	1
9581082	TGCAGAAATTGTGGTTGCTACCGGAAGCATAGAAGAAAAAACAATGTTGACCCAGTGCCACACCTTGTT	66:G>C	66	Yes	0	1	NA	1	2	1	1	1	1	1	1	1	0	NA	NA	0	1	0	2	1	0	1	0	1	1	1	0	1	1	1	NA	1	0	0	0	1	NA	0	1	2	1	1	1	1	1
9079953	TGCAGAAATTGTGGTTGCTACCGGAAGCATAGAAGAAAAAACAATGTTGACCCAGTGTCACACCTTCTT	57:T>C	57	Yes	1	NA	0	NA	1	NA	NA	NA	NA	NA	NA	NA	1	0	0	1	NA	1	1	NA	1	NA	1	NA	0	NA	1	NA	NA	NA	0	NA	1	1	1	NA	0	1	NA	1	NA	NA	0	NA	NA
4399421	TGCAGATTGCACAACTTATAACTTCCTCTACATTTACGTTATACTGTGGAGACGTCCGGGCAAGAATAT	36:C>T	36	Yes	0	1	1	1	2	1	1	1	1	1	1	1	0	1	1	0	1	0	2	1	0	1	0	1	1	1	0	1	1	1	1	1	0	0	0	1	1	0	NA	0	NA	1	1	1	1
4399421	TGCAGATTGCACAACTTATAACTTCCTCTACATTTACGTTATACTGTGGAGACGTCCGGGCAAGAATAT	57:G>A	57	Yes	0	NA	NA	NA	0	NA	NA	NA	NA	NA	NA	NA	0	NA	NA	0	NA	0	0	NA	0	NA	0	NA	NA	NA	0	NA	NA	NA	NA	NA	0	0	0	0	NA	0	NA	0	1	NA	NA	NA	NA
100060525	TGCAGATTGCACAACTTATAACTTCCTCTACATTTATGTTATACTGTGGAGACGTCCGGGCAAGAATAT	52:C>T	52	Yes	NA	0	0	0	0	0	0	0	0	0	0	0	NA	0	0	NA	0	NA	0	0	NA	0	NA	0	0	0	NA	0	0	0	0	0	NA	NA	NA	0	0	NA	1	NA	NA	0	0	0	0
6088775	TGCAGCTCCACTATTGAAAGATGGTTCCTTTTCTGTGCATGTTGGTGGTATGTTATCTTCAATTTCCCT	54:A>T	54	Yes	0	1	1	1	2	1	1	1	1	1	1	1	0	1	1	0	1	0	2	1	0	1	0	1	1	1	0	1	1	1	1	1	0	0	0	2	1	0	0	2	1	1	1	1	1
100050890	TGCAGCACTTTTTTCAATATTCTCGATTGAAGAAGAAACCAACTCAGGAATATGGTCCACACCAAGAGC	42:C>T	42	Yes	0	NA	NA	1	2	1	1	1	1	NA	1	1	0	NA	NA	NA	1	0	1	NA	0	1	0	1	1	NA	0	1	1	1	NA	1	NA	0	NA	1	NA	NA	0	NA	1	1	1	1	1
9080507	TGCAGAGAGTTGCACTCCAATTGCAACAAACATGGTGGCTCATAGAACAGAGCATCTGTCTCCAAAACT	47:C>T	47	Yes	0	NA	0	NA	0	NA	NA	NA	NA	NA	NA	NA	0	1	0	0	NA	0	0	NA	0	NA	0	NA	NA	NA	0	NA	NA	NA	0	NA	0	0	0	NA	0	0	0	NA	NA	NA	0	NA	NA
6095564	TGCAGAATCTTTTCCAAGTAGTAAATTATAGAGTGCCTATACTATTTACAGATCGGAAGAGCGGTTCAG	18:T>G	18	Yes	0	0	0	0	0	0	0	1	0	1	1	0	0	0	0	0	0	0	0	1	0	0	0	1	0	1	0	1	0	0	0	2	0	0	0	0	0	0	0	0	0	0	2	1	0
6095564	TGCAGAATCTTTTCCAAGTAGTAAATTATAGAGTGCCTATACTATTTACAGATCGGAAGAGCGGTTCAG	27:A>T	27	Yes	0	0	0	0	0	0	0	NA	0	NA	NA	0	0	0	0	0	0	0	0	NA	0	0	0	NA	0	NA	0	NA	0	0	0	0	0	0	0	0	0	0	0	0	0	0	0	NA	0
9587123	TGCAGTTTTTCTAATAGTGGCCAATTTTCACTTTACAAGCTATTTGTTAGAGTGATTCTGATTACTGTC	65:T>C	65	Yes	NA	1	NA	1	1	1	1	0	1	0	0	1	NA	NA	NA	NA	1	NA	0	0	NA	NA	NA	0	1	0	NA	0	1	NA	NA	2	NA	NA	NA	NA	NA	NA	NA	NA	0	1	0	0	1
6107474	TGCAGAAAGCAGACCGGAGTCACAGCTTTTCTCCATCAACTATATTACAGATCGGAAGAGCGGTTCAGC	7:A>C	7	Yes	0	0	0	0	0	0	0	0	0	0	0	0	0	0	0	0	0	0	0	0	0	0	0	0	0	0	0	0	0	0	0	0	0	0	0	0	0	0	0	0	0	0	0	0	0
6107474	TGCAGAAAGCAGACCGGAGTCACAGCTTTTCTCCATCAACTATATTACAGATCGGAAGAGCGGTTCAGC	11:G>C	11	Yes	0	0	0	0	0	0	0	0	0	0	0	0	0	0	0	0	0	0	0	0	0	0	0	0	0	0	0	0	0	0	0	0	0	0	0	2	0	0	0	0	0	0	0	0	0
6107474	TGCAGAAAGCAGACCGGAGTCACAGCTTTTCTCCATCAACTATATTACAGATCGGAAGAGCGGTTCAGC	23:A>T	23	Yes	0	0	0	0	0	0	0	0	0	0	0	0	0	0	0	0	0	0	2	0	0	0	0	0	0	0	0	0	0	0	0	0	0	0	0	0	0	2	0	0	0	0	0	0	0
9080634	TGCAGAAACTAAATCATGCAGTAAGAATACTTTCGGAAACAGAGAAGCAGTTACAGATCGGAAGAGCGG	21:T>C	21	Yes	0	0	0	0	0	0	0	0	0	0	0	0	0	0	0	0	0	0	0	0	0	0	0	0	0	0	0	0	0	0	0	0	0	0	0	0	NA	0	0	0	0	0	0	0	0
9080634	TGCAGAAACTAAATCATGCAGTAAGAATACTTTCGGAAACAGAGAAGCAGTTACAGATCGGAAGAGCGG	14:C>T	14	Yes	0	0	0	0	0	0	0	0	0	0	0	0	0	0	0	0	0	0	0	0	0	0	0	0	0	0	0	0	0	0	0	0	0	0	0	0	NA	0	0	0	0	0	0	0	0
9080634	TGCAGAAACTAAATCATGCAGTAAGAATACTTTCGGAAACAGAGAAGCAGTTACAGATCGGAAGAGCGG	34:G>A	34	Yes	0	0	0	0	0	0	0	0	0	0	0	0	0	0	0	0	0	0	0	0	0	0	0	0	0	0	0	0	0	0	0	0	0	0	0	0	1	0	0	0	0	0	0	0	0
9576488	TGCAGCGCTTCTACAGCTAAACTCTGTAGAATATTCATCTGTGGATGCAAATGATAGCAAGTCATGTTT	6:G>A	6	Yes	0	0	0	0	0	0	0	2	0	0	0	0	0	0	0	0	0	0	0	0	0	0	0	0	0	0	2	0	0	0	0	0	0	0	0	0	0	0	0	0	0	0	0	0	0
6105796	TGCAGAAATCCCCATCTGTTAGCATTTACAGATCGGAAGAGCGGTTCAGCAGGAATGCCGAGACCGATC	22:C>A	22	Yes	0	0	1	0	0	0	0	0	0	0	0	0	1	0	1	0	0	1	0	0	0	1	1	0	0	0	0	0	0	1	0	0	0	1	0	0	0	1	0	2	0	0	1	0	0
9577388	TGCAGTACATCATCTGAAGGAGAGAGTGTGAAGCATGCCGCTACTGGTAAGTGTGATGATAAATCATAT	38:C>T	38	Yes	1	1	0	1	1	1	1	1	1	1	1	1	0	1	0	1	1	0	1	1	1	0	0	1	1	1	1	1	1	0	1	1	1	0	1	1	0	0	1	2	1	1	2	1	1
100034632	TGCAGAGAACTTGCAATCAGTTTCCATGACTTCTCAGCTCTAGCAACAAAGTCACGATGATGAAATTCC	5:A>G	5	Yes	1	1	1	1	NA	1	NA	NA	NA	NA	NA	NA	1	1	1	1	0	NA	1	NA	1	1	1	NA	1	NA	1	NA	1	1	1	NA	NA	1	NA	1	1	1	1	NA	1	1	1	NA	1
6111411	TGCAGTTTATATTGGGTTATAACATTGAGCTCAGGATCAATTATGTACCTTGTACTTCAGATTCAAAGT	49:T>A	49	Yes	0	1	0	1	2	1	1	0	1	0	0	NA	0	0	0	0	NA	0	0	0	0	0	0	0	1	0	0	0	1	0	0	0	0	0	0	2	0	0	0	0	1	NA	0	0	1
6111411	TGCAGTTTATATTGGGTTATAACATTGAGCTCAGGATCAATTATGTACCTTGTACTTCAGATTCAAAGT	16:T>C	16	Yes	0	NA	0	NA	0	NA	NA	0	NA	0	0	1	0	0	0	0	1	0	0	0	0	0	0	0	NA	0	0	0	NA	0	0	2	0	0	0	0	0	0	0	0	NA	1	0	0	1
100033200	TGCAGCAAAATCATATGATGGAAGAAGCTAACCAGCCCTTCGTCTGGGCATGTTCCACATAGAAGCTAA	55:C>G	55	Yes	0	0	0	0	0	0	0	0	0	0	0	0	0	0	0	0	0	0	0	0	0	0	0	0	0	0	0	0	0	0	0	0	0	0	0	1	0	0	0	0	0	0	0	0	0
6060040	TGCAGATGCCTAACTTACCCCATGTTGCTGCTTTTATAGAAGATATGCTTTTATTGCTTCTCATGTATG	36:T>G	36	Yes	0	1	0	1	2	1	1	1	1	1	1	1	0	0	0	0	1	0	2	1	0	0	0	1	1	1	0	1	1	0	0	1	0	0	0	NA	1	0	0	0	1	1	1	1	1
6060040	TGCAGATGCCTAACTTACCCCATGTTGCTGCTTTTATAGAAGATATGCTTTTATTGCTTCTCATGTATG	64:G>A	64	Yes	0	NA	0	NA	0	NA	NA	NA	NA	1	NA	NA	0	0	0	0	NA	0	0	NA	0	0	0	NA	NA	NA	0	NA	NA	0	0	NA	0	0	0	1	NA	0	0	0	NA	0	NA	NA	NA
6060522	TGCAGCATCTTTCTATCCAGATGCTAACACATAGTCATCTAACTGAATCCCTCTATTCATATCAGTTGT	39:T>C	39	Yes	0	NA	0	NA	0	NA	NA	NA	NA	NA	NA	NA	0	0	0	0	NA	0	0	NA	0	0	0	NA	NA	NA	2	NA	NA	0	0	NA	0	0	0	NA	NA	0	0	NA	NA	NA	0	NA	NA
6118628	TGCAGAATTTTTAGACGTTCAAGCATAACTAGCATTCCTTGTTTATGACGACCTTTACAGATCGGAAGA	22:G>A	22	Yes	0	1	0	1	2	1	1	0	1	0	0	0	0	0	0	0	0	0	0	0	0	0	0	1	1	0	0	0	1	0	0	0	0	0	0	1	1	0	0	0	0	0	0	0	1
6104700	TGCAGGTCTAGGTTGCACTCACCCTCTCATTCTACTACTAATTTATGATTACATAATAGATTTTGCCGT	27:C>G	27	Yes	0	1	1	1	2	1	1	1	1	1	1	1	1	0	1	0	1	1	2	1	0	1	1	1	1	1	0	1	1	1	0	1	0	1	0	1	1	1	0	2	1	1	1	1	1
100052641	TGCAGTACTATATAAGTAACATAAATATAAACATCTCTAGCATACATACACCAAAATTGGGAGAAACGG	15:G>T	15	Yes	NA	0	0	0	0	0	0	0	0	0	0	0	0	NA	0	NA	0	0	0	0	NA	0	0	0	0	0	NA	0	0	0	NA	0	NA	0	NA	0	0	0	NA	NA	0	0	0	0	NA
100052642	TGCAGTACTATATAAGTAACATAAATATAAACATCTCTAGCATACATACACCAAAATTGGAAGAAACGG	60:A>G	60	Yes	NA	1	1	1	1	1	1	1	1	1	1	1	1	NA	1	NA	1	1	1	1	NA	1	1	1	1	1	NA	1	1	1	NA	1	NA	1	NA	1	1	1	NA	NA	1	1	1	1	NA
9576391	TGCAGCCCAATGAAAATAAAGTCAGTGGGAAAACGAAAAAAACACTTGATCGAAGTATATCACAGGATA	60:C>G	60	Yes	0	0	0	0	0	0	0	0	0	0	0	0	0	0	0	0	0	0	0	0	0	NA	0	0	0	0	0	0	0	0	NA	0	0	1	0	NA	0	0	0	0	NA	0	0	0	0
9586215	TGCAGCGTAGGAGAACTGCTCGAGGTAGGCTATCTAAACCACGGACTCTTCAACAAATGAAACAAGTTA	30:T>A	30	Yes	1	1	1	1	1	1	1	1	1	1	1	1	1	1	1	1	1	1	1	1	1	1	1	1	1	1	1	1	1	1	1	1	1	1	1	1	0	1	1	1	1	1	1	1	1
6124775	TGCAGCGTAGGAGAACTGCTCGAGGTAGGCAATCTAAACCACAGACTCTTCAACAAATGAAACAAGTTA	52:A>G	52	Yes	0	0	0	0	0	0	0	0	0	0	0	0	0	0	0	0	0	0	0	0	0	0	0	0	0	0	0	0	0	0	0	0	0	0	0	0	NA	0	0	0	0	0	0	0	0
6059201	TGCAGAACTAAAACTTTACCAGATTTTTTATTCTTCAATCCCACTAATCTTGGGAAAAAATCAATGCTG	13:C>T	13	Yes	0	1	1	1	2	1	1	1	1	1	1	1	1	0	1	1	1	1	2	1	0	1	1	1	1	1	0	1	1	1	0	2	0	0	0	1	1	1	0	0	1	1	1	0	1
6060051	TGCAGATGGACCTCAAACCAAAATATGTAGACCAAGAAAAAGAATCAATAAATCTTGGTGGTTGTTCAA	65:T>G	65	Yes	0	0	1	0	0	0	0	0	0	0	0	0	1	0	1	1	0	1	0	0	0	0	1	0	0	0	0	0	0	0	0	0	0	0	0	0	0	1	0	0	0	1	2	0	0
6120548	TGCAGTGTCATCCTTGCGCTGGATAAGAGGTTCACCAGTAACCTGAGGTAAAGTAAAAGATTTTACAGA	55:A>C	55	Yes	0	NA	0	0	0	0	NA	1	0	1	1	1	0	0	0	NA	2	0	2	1	0	1	NA	1	1	1	0	1	1	1	0	2	0	0	0	2	NA	NA	0	0	1	0	2	0	NA
6120548	TGCAGTGTCATCCTTGCGCTGGATAAGAGGTTCACCAGTAACCTGAGGTAAAGTAAAAGATTTTACAGA	41:C>T	41	Yes	0	1	0	1	2	0	1	NA	0	NA	NA	NA	0	0	0	1	0	0	0	NA	0	NA	1	NA	NA	NA	0	0	NA	NA	0	0	0	0	0	0	1	1	0	2	NA	2	0	0	1
6062583	TGCAGTGGTAATCACGAACGCGACTGGCCCAACACAGGATCCTTTTATGATACTATGGATTCGGGTGGC	14:C>T	14	Yes	0	0	0	0	0	0	0	0	0	0	0	0	0	0	0	0	0	0	0	0	0	0	0	0	1	0	0	0	0	0	0	0	0	0	0	0	0	0	0	0	NA	0	0	0	0
6062583	TGCAGTGGTAATCACGAACGCGACTGGCCCAACACAGGATCCTTTTATGATACTATGGATTCGGGTGGC	23:C>A	23	Yes	0	0	0	0	0	0	0	0	0	0	0	0	0	0	0	0	0	0	0	0	0	0	0	2	NA	0	0	0	0	0	0	0	0	0	0	0	0	0	0	0	1	0	0	0	0
9589089	TGCAGAAGTTGGTTAGCCACTCGAAGAAAAAAAAAAAATTTTTTAGCAGTTGCAAGACATTCAATGTAA	21:C>T	21	Yes	1	NA	1	NA	1	0	0	NA	NA	NA	NA	NA	1	1	1	NA	NA	1	1	NA	1	NA	NA	NA	NA	NA	1	NA	NA	NA	1	NA	1	NA	1	NA	NA	NA	NA	NA	NA	NA	1	1	NA
100054292	TGCAGAAGTTGGTTAGCCACTCGAAGAAAAAAAAAAATTTTTTAGCAGTTGCAAGACATTCAATGTAAT	21:C>T	21	Yes	1	NA	1	NA	1	0	NA	NA	NA	NA	NA	NA	1	1	1	NA	NA	1	NA	NA	1	NA	NA	NA	NA	NA	1	NA	NA	NA	1	NA	NA	NA	1	NA	NA	NA	NA	1	NA	NA	1	1	NA
100063079	TGCAGAAGTTGGTTAGCCACTTGAAGAAAAAAAAAAAATTTTTTAGCAGTTGCAAGACATTCAATGTAA	39:T>A	39	Yes	0	NA	0	NA	0	NA	NA	NA	NA	NA	NA	NA	0	0	0	NA	NA	0	0	NA	0	NA	NA	NA	NA	NA	0	NA	NA	NA	0	NA	0	NA	0	NA	NA	NA	NA	1	NA	NA	0	0	NA
100054293	TGCAGAAGTTGGTTAGCCACTTGAAGAAAAAAAAAAATTTTTTAGCAGTTGCAAGACATTCAATGTAAT	37:T>A	37	Yes	0	NA	0	NA	0	NA	NA	NA	NA	NA	NA	NA	2	0	0	NA	NA	0	NA	NA	0	NA	NA	NA	NA	NA	0	NA	NA	NA	0	NA	NA	NA	0	NA	NA	NA	NA	2	NA	NA	0	0	NA
9589090	TGCAGAAGTTGGTTAGCCACTTGAAGAAAAAAAAAAAAATTTTTAGCAGTTGCAAGACATTCAATGTAA	38:A>T	38	Yes	1	NA	1	NA	2	NA	NA	NA	NA	NA	NA	NA	1	1	2	NA	NA	2	2	NA	1	NA	NA	NA	NA	NA	1	NA	NA	NA	1	NA	1	NA	1	NA	NA	NA	NA	0	NA	NA	1	1	NA
6090774	TGCAGTTGTTGCTGGCTTAGGCCTATTAGCATTCATCAAAAGAAGAAAATGAGATTATAAGAGGAAGAA	41:G>A	41	Yes	0	0	0	0	0	0	0	0	0	0	0	0	0	0	0	0	0	0	0	0	0	0	0	0	0	0	0	0	0	0	0	0	0	0	0	0	0	0	0	0	0	0	0	0	0
9582487	TGCAGCTCCAGCGGCAACAGCACTATATGCTGCGGCCCATATTTCTGAATCAAAATGTTCCAAACTTCC	13:G>A	13	Yes	0	1	0	1	2	0	0	0	0	0	0	0	0	0	0	0	0	0	0	0	0	0	NA	0	0	0	0	0	0	0	0	0	0	0	0	0	NA	0	NA	0	0	0	0	0	1
9582487	TGCAGCTCCAGCGGCAACAGCACTATATGCTGCGGCCCATATTTCTGAATCAAAATGTTCCAAACTTCC	12:G>A	12	Yes	0	NA	0	NA	0	0	0	0	0	0	0	0	0	0	0	0	0	0	0	0	0	0	1	0	0	0	0	0	0	0	0	2	0	0	0	0	1	0	1	2	0	0	0	0	NA
9080797	TGCAGTTACTAAGATCTGATTTGCACTCATCCACAAGGCATGTAACTATGTGATTCCCATTGTTACAGA	65:C>A	65	Yes	0	0	0	0	0	0	0	0	0	0	0	0	0	0	0	NA	0	0	0	0	0	0	0	0	0	0	0	0	0	0	0	0	0	0	0	0	0	NA	0	0	0	NA	0	0	0
9080797	TGCAGTTACTAAGATCTGATTTGCACTCATCCACAAGGCATGTAACTATGTGATTCCCATTGTTACAGA	48:T>C	48	Yes	0	0	0	2	0	0	0	0	0	0	0	0	0	0	0	1	0	0	0	0	0	0	0	0	0	0	0	2	0	0	0	0	0	1	0	0	0	1	0	2	0	1	0	0	0
9579996	TGCAGTAACATATTCACGATTATAAAACTTGAACCAAATTTACAGATCGGAAGAGCGGTTCAGCAGGAA	17:G>T	17	Yes	0	0	0	0	0	0	0	0	0	0	0	0	0	0	0	0	0	0	0	0	0	0	0	0	0	0	0	0	0	0	0	0	0	0	0	0	1	0	0	0	0	0	0	0	0
6112246	TGCAGCCAAGATGTATACAAAATGAAAACCAAATAATTTGATGCATAGTAAAGGGGAGATGAAAGCAAT	55:G>A	55	Yes	0	0	0	0	0	0	0	0	0	0	0	0	0	0	0	1	0	0	0	0	0	0	0	0	0	0	0	2	0	0	0	0	0	1	0	0	0	1	0	0	0	1	0	0	0
9079109	TGCAGATCAGCAAAGATTTCACCACAAGAATCCCTACAATCAACGGTATAAAATGCTACACGTTTCGAT	38:A>G	38	Yes	NA	0	0	0	0	0	0	0	0	0	0	0	NA	NA	NA	1	NA	NA	0	0	NA	0	1	0	0	0	NA	2	0	0	NA	0	NA	1	NA	NA	1	1	0	2	NA	1	0	NA	0
9079109	TGCAGATCAGCAAAGATTTCACCACAAGAATCCCTACAATCAACGGTATAAAATGCTACACGTTTCGAT	35:A>G	35	Yes	NA	0	0	0	0	0	0	0	0	0	0	0	NA	NA	NA	0	NA	NA	2	0	NA	0	NA	0	0	0	1	0	0	0	1	0	NA	NA	NA	NA	NA	NA	0	0	NA	NA	0	NA	0
9079109	TGCAGATCAGCAAAGATTTCACCACAAGAATCCCTACAATCAACGGTATAAAATGCTACACGTTTCGAT	9:G>A	9	Yes	NA	0	0	0	0	0	0	0	0	0	0	0	NA	NA	NA	0	NA	NA	0	0	NA	0	NA	0	0	0	NA	0	0	0	NA	0	NA	NA	NA	1	NA	NA	0	0	1	NA	0	NA	0
9582724	TGCAGGACTACAAATATTCAAAGGTGCGAATCTAGTTTATATAATTTCTGGATGGTAACCATCAGAAGA	66:A>G	66	Yes	0	1	NA	1	0	NA	NA	1	1	1	1	1	0	0	0	0	0	0	2	NA	0	1	0	1	1	1	0	2	1	1	0	1	0	0	0	0	0	0	1	0	0	0	2	0	1
9582724	TGCAGGACTACAAATATTCAAAGGTGCGAATCTAGTTTATATAATTTCTGGATGGTAACCATCAGAAGA	26:C>T	26	Yes	0	NA	1	NA	0	1	1	NA	NA	NA	NA	NA	0	0	0	0	0	0	0	NA	0	NA	0	NA	NA	NA	0	0	NA	NA	0	NA	0	0	0	0	0	0	NA	2	0	0	0	0	NA
9588123	TGCAGACAAATATTGTGTCTTCGTGGACCCGTCTTATCTGTGAACTTGTAAAATGCAAAATAACAATTT	66:T>C	66	Yes	1	0	1	0	0	1	1	NA	0	NA	NA	NA	1	1	NA	0	1	1	2	NA	1	NA	1	NA	NA	1	1	1	NA	NA	1	NA	1	0	1	0	0	0	NA	1	0	0	1	1	0
100053287	TGCAGTTCCTGTTTAGAAGTTGAACTTCATGCTTTCTGAGTGGTGCAATGTGGATTGGCATATGTTATG	47:A>G	47	Yes	0	0	0	0	0	0	0	0	0	0	0	0	0	0	0	0	0	0	0	0	0	0	0	0	1	0	0	0	0	0	0	0	0	0	0	0	0	0	0	0	0	0	0	0	0
100053287	TGCAGTTCCTGTTTAGAAGTTGAACTTCATGCTTTCTGAGTGGTGCAATGTGGATTGGCATATGTTATG	13:T>G	13	Yes	0	0	0	0	0	0	0	0	0	0	0	0	0	0	0	0	0	0	0	0	0	0	0	0	NA	0	0	0	0	0	0	0	0	0	0	0	0	0	0	0	0	0	0	0	0
100053084	TGCAGTGGCCTTCGTGACAGGTGTGGTTTGAACCTCCTTCACAGTCCTTTTTGAAGAATGCTTGTGAGG	8:C>G	8	Yes	0	0	0	0	0	0	0	0	0	0	0	0	0	0	0	0	0	0	0	0	0	0	0	0	0	0	0	0	0	0	0	0	0	0	0	0	0	0	0	0	0	0	0	0	0
9586853	TGCAGTGAAGGCTGCTAAAAGCAATCAAAAAACTACAAAACAATCATCTTCAGAGAAGAATGCCACTGA	27:A>T	27	Yes	0	1	0	1	2	0	0	0	NA	0	0	0	0	0	0	0	0	0	0	0	0	NA	0	0	0	0	0	0	0	0	0	0	0	0	0	0	0	0	NA	0	0	0	0	0	1
9586854	TGCAGTGAAGGCTGCTAAAAGCAATCATAAAACTACAAAACAATCATCTTCAGAGAAGAATGTCACTGA	62:T>C	62	Yes	1	NA	1	NA	1	1	1	1	NA	1	1	1	1	1	1	1	1	1	1	1	1	NA	1	1	1	1	1	1	1	1	1	1	1	1	1	1	1	1	NA	1	1	1	1	1	NA
9586853	TGCAGTGAAGGCTGCTAAAAGCAATCAAAAAACTACAAAACAATCATCTTCAGAGAAGAATGCCACTGA	5:T>C	5	Yes	0	NA	0	NA	0	0	0	0	NA	0	0	0	0	0	0	0	0	0	0	0	0	NA	0	0	0	0	0	0	0	0	0	0	0	0	0	0	0	0	1	0	0	0	0	0	NA
6105243	TGCAGTTCAACCACTGTTAGGAGAAAGTTTCAAACTACACCTGGACAAGGGGAAAAAATCAAGATATTG	56:A>T	56	Yes	0	0	0	0	0	0	0	NA	0	0	NA	0	0	0	0	0	0	0	0	0	0	NA	0	0	0	0	0	0	0	NA	0	0	0	0	0	0	0	0	0	0	NA	0	0	0	0
9582899	TGCAGGGACAATATGTTTGTTATGATGAACAAGTACTATCCGACTCTGATGTACTTACTATGCAGCAGT	20:T>G	20	Yes	NA	1	NA	1	1	1	1	1	1	NA	1	1	NA	NA	NA	1	NA	NA	1	1	NA	1	NA	1	1	1	NA	1	1	1	NA	1	NA	1	NA	1	1	NA	NA	1	0	1	NA	NA	1
9582900	TGCAGGGACAATATGTTTGTGATGATGAACTAGTACTATCCGACTCTGATGTACTTACTATGCAGCAGT	30:T>A	30	Yes	0	1	0	1	2	1	1	1	1	NA	1	1	0	0	0	1	0	0	1	1	0	1	0	1	1	1	0	1	1	1	0	2	0	1	0	1	1	0	0	2	NA	1	0	0	1
6086666	TGCAGAAAAAAAGATTGAAGATTTGAACAAGGAACAAGAAACTCTAATTGATGTCTTCTCTGAAGAAAG	49:G>T	49	Yes	0	0	0	0	0	0	0	0	0	0	0	0	0	0	0	0	0	0	0	0	0	0	0	0	0	0	0	0	0	0	0	0	0	0	0	0	0	0	0	0	0	0	0	0	0
6086666	TGCAGAAAAAAAGATTGAAGATTTGAACAAGGAACAAGAAACTCTAATTGATGTCTTCTCTGAAGAAAG	17:A>G	17	Yes	0	0	0	0	0	0	0	0	0	0	0	0	0	0	0	0	0	0	0	0	0	0	0	0	0	0	0	0	0	0	0	0	0	0	0	0	0	0	0	0	0	0	0	0	0
9575933	TGCAGCAAAAGTGAAGTTTTCAAGTAAGTTTGACAAAAATAGGAAGGATAAACGGGCTCTAATCAATGC	57:T>A	57	Yes	1	1	0	0	NA	1	1	1	0	0	1	0	0	0	0	0	0	1	0	NA	0	0	0	1	0	0	0	0	0	0	0	0	0	0	NA	1	0	0	0	0	0	0	0	1	1
9577435	TGCAGTAGCAGCATCTTGTTCTGAATTTGGAAGTAGCCGAATGCCAAGGCCCCGCTTCCTGGAAGACGC	9:A>G	9	Yes	1	1	0	0	0	1	1	1	0	0	1	0	0	0	0	0	0	1	0	0	0	0	0	1	0	0	0	0	0	0	0	0	0	0	1	1	0	0	0	0	0	0	0	1	1
9578110	TGCAGCAACATCCACCCTTTATGGTGGATTTTGGCCATCAATCAGTAGGACCTAATTAGTTTCTTTTAT	63:T>C	63	Yes	NA	NA	0	NA	NA	0	0	NA	NA	NA	NA	0	NA	NA	0	0	0	NA	0	0	0	NA	0	0	0	NA	NA	NA	NA	1	NA	NA	0	NA	0	0	0	NA	0	0	0	NA	0	0	0
100031856	TGCAGCCAAAGGGGGACCATCGGCTGCCAAGCTAAAAACACTATAATACATACTAAAAACTAAAAGGTC	64:A>T	64	Yes	NA	NA	1	NA	NA	0	0	NA	NA	NA	NA	0	NA	NA	1	0	0	NA	0	0	0	NA	0	0	0	NA	NA	NA	NA	NA	NA	NA	0	0	0	0	0	NA	0	0	0	NA	0	0	0
9080641	TGCAGAATCTTCAGAGTTTTGGCTTTATTATCGTACTTTCAATTTATTACCATTATTTACAGATCGGAA	39:C>G	39	Yes	0	0	1	0	0	0	0	1	0	1	1	1	0	0	0	1	0	0	2	1	0	1	1	1	1	0	0	1	1	1	0	1	0	1	0	0	1	1	1	1	0	1	2	0	0
6063130	TGCAGTTTTTGACATGTGTGTGAACTAAAAATATTTATTATAGTTCACAACGAAGAAATTTACAGATCG	50:C>T	50	Yes	0	1	1	1	2	0	0	1	1	0	1	1	0	0	0	0	0	0	0	1	0	1	NA	0	NA	0	0	0	1	1	0	1	0	0	0	NA	0	1	NA	1	NA	0	2	0	1
6063130	TGCAGTTTTTGACATGTGTGTGAACTAAAAATATTTATTATAGTTCACAACGAAGAAATTTACAGATCG	42:G>A	42	Yes	0	NA	NA	NA	0	0	0	NA	NA	0	NA	NA	0	0	0	0	0	0	0	NA	0	NA	1	0	1	0	0	0	NA	NA	0	NA	0	0	0	NA	0	NA	1	1	NA	0	0	0	NA
6063130	TGCAGTTTTTGACATGTGTGTGAACTAAAAATATTTATTATAGTTCACAACGAAGAAATTTACAGATCG	53:A>T	53	Yes	0	NA	NA	NA	0	0	0	NA	NA	0	NA	NA	0	0	0	0	0	0	2	NA	0	NA	NA	0	NA	0	0	0	NA	NA	0	NA	0	0	0	1	0	NA	NA	NA	1	0	0	0	NA
100035368	TGCAGTGACCTGTGGATTGAATTGGGTAAATGGAAGGGGTGGTGACATACCCAAAATAGATCGTATCAG	68:G>A	68	Yes	0	0	0	0	0	0	0	0	0	0	0	0	0	0	0	0	0	0	2	NA	0	0	0	NA	0	0	0	0	0	0	0	0	NA	0	0	1	0	0	0	0	1	0	0	0	0
6062413	TGCAGTGAAATCTTCCAACATATACAAAGCCTGCATTCATTCCCCCAGAAACAACAATGTCAAAAAGTT	55:A>G	55	Yes	0	0	0	0	0	0	0	1	0	0	1	1	0	0	0	0	0	0	0	1	0	1	0	1	0	0	0	0	1	1	0	2	0	0	0	0	0	0	0	0	0	0	0	0	0
100034675	TGCAGGGCCTGCGTTTAGGTTCACGCAATGGCTCCAACTTGTTCGTAAACGCACCGCTAAGTATCGCTC	66:C>T	66	Yes	0	0	0	0	0	0	0	0	0	0	0	0	0	0	0	0	0	0	0	0	0	0	0	0	0	0	0	0	0	0	0	0	0	0	0	0	0	0	0	0	0	0	0	NA	0
100031967	TGCAGAAAGAACATCAGCAGCTCTTGGCAGGGTACTAATGTTGGACCTTGTCATCAGGAATGAAGATAG	51:C>T	51	Yes	0	0	0	0	0	0	0	0	0	0	0	0	0	0	0	0	0	0	2	0	0	0	0	0	0	0	0	0	0	0	0	0	0	0	0	0	1	0	0	2	0	0	0	0	0
6122290	TGCAGATAGCAGATTCGATTCTCATAAAGGACCTCTCTTGATATCGCAAACCTCTGATCTTACAGAGAT	50:C>T	50	Yes	0	0	0	0	0	0	0	0	0	1	0	0	0	0	0	0	0	0	0	0	0	1	0	0	0	0	0	2	0	0	0	0	0	1	0	0	0	0	0	0	0	1	0	0	0
100034382	TGCAGGAGAAAGCATACTTCTAAGCTAGGAAATATTATAAAATATACGGAAGAAAAAAAAACAAGATAT	53:A>C	53	Yes	1	1	1	1	1	1	NA	1	NA	1	1	1	1	1	1	1	1	1	NA	NA	1	1	1	NA	1	1	1	1	1	1	NA	NA	1	NA	1	1	1	NA	0	1	1	1	1	NA	NA
6122878	TGCAGAAGGAAGTTCAGAATCATGGCTAGGGTTTTGGCTCAGTCAATTACAGATCGGAAGAGCGGTTCA	9:A>C	9	Yes	0	1	0	1	2	0	0	0	0	0	0	0	0	0	0	0	0	0	0	0	0	0	0	0	0	0	0	0	0	0	0	0	0	0	0	0	0	0	0	0	0	0	0	0	1
6063009	TGCAGTTTATTATGAAACATATTAGTCGACAAGTAACACAGCATATCAATATAAAGGACAAGGAATCGC	8:A>T	8	Yes	0	1	0	1	2	0	0	0	0	0	0	0	0	0	0	0	0	0	NA	0	0	0	0	0	0	0	0	0	0	0	0	0	0	0	0	NA	NA	0	0	0	NA	0	0	0	1
6063009	TGCAGTTTATTATGAAACATATTAGTCGACAAGTAACACAGCATATCAATATAAAGGACAAGGAATCGC	26:C>T	26	Yes	0	NA	0	NA	0	0	0	0	0	0	0	0	0	0	0	0	0	0	1	0	0	0	0	0	0	0	0	0	0	0	0	0	0	0	0	NA	1	0	0	0	NA	0	0	0	NA
6063009	TGCAGTTTATTATGAAACATATTAGTCGACAAGTAACACAGCATATCAATATAAAGGACAAGGAATCGC	28:A>G	28	Yes	2	NA	0	NA	0	0	0	0	0	0	0	0	0	0	0	0	0	0	1	0	0	0	0	0	0	0	0	0	0	0	0	0	0	0	0	1	NA	0	0	0	1	0	0	0	NA
100035770	TGCAGTTGATGATGAGAAGATTGATGCTCTTTACACTTCAAGAAAATATGGATCAGAGGGCTGGATGTC	28:C>G	28	Yes	1	1	1	1	1	1	1	1	1	1	1	1	1	1	1	1	1	1	1	1	1	1	1	1	1	1	1	1	1	1	1	1	1	1	1	1	1	1	1	1	1	1	1	1	NA
100032811	TGCAGATACAGAAAAGGTCAGTTTTGTCGCAGTGTAAGATATCACCAAAAGAAGCCAATATCAAAAGAG	54:C>T	54	Yes	0	0	0	0	0	0	0	0	0	0	0	0	0	0	0	0	0	0	0	0	0	0	0	0	0	0	0	0	0	0	0	0	0	0	0	0	0	0	0	0	0	0	0	0	0
6119589	TGCAGCTCGCACATCATAAAACTCTATAAATTTGAGATGATTCATTTCTGGATATTCATAGATCTGCAA	40:T>C	40	Yes	0	0	0	0	0	0	0	0	0	0	0	0	0	0	0	0	0	0	0	0	0	0	0	0	0	0	0	0	0	0	0	0	0	0	0	0	0	2	0	2	0	2	0	0	0
9581824	TGCAGATTTTACTGAAATAAGGCTATCATAATGCACACATAGTCTTCACTATGTTGTTGAAACTTTTTA	43:C>T	43	Yes	1	1	1	1	2	1	1	0	1	1	0	0	1	1	1	1	1	1	2	0	1	1	1	0	1	1	1	1	0	0	1	2	1	1	0	2	1	1	1	1	0	1	1	1	0
100034010	TGCAGCTCAGACTCCAGAGAATCTGCAAAAAAGAGATATTGTTGAAAAGCTTGTCACTTGCTAGCTTCC	25:C>T	25	Yes	0	0	0	0	0	0	0	0	0	0	0	0	0	0	0	0	0	0	0	0	0	0	0	0	0	0	0	0	0	0	0	0	0	0	0	0	0	0	0	0	0	0	0	0	0
9575802	TGCAGATGCTGTGTTGTGAGATGGCATATGCATTCTGTATGATAAATAACTTGTCATTTGCTTTTTGTT	32:T>C	32	Yes	1	1	1	1	1	1	1	1	1	1	1	1	1	1	1	1	1	1	1	1	1	1	0	1	0	0	1	0	1	1	1	2	1	1	1	1	1	0	1	2	1	1	1	1	0
9585454	TGCAGAACAGAACGGGGAAAATATTTTTGAAGTGAAATGTACTAAAATAAATAAATAAATATGTCTCTT	12:C>G	12	Yes	NA	0	1	0	1	1	0	1	1	1	1	1	1	NA	NA	NA	NA	1	1	1	NA	1	0	1	1	0	NA	0	1	1	NA	2	NA	1	1	1	NA	1	1	1	NA	1	1	NA	1
100067744	TGCAGTGCAGACAACCCTGCTTCAATTTGAGCATAATCCAAGTACCCATTGTTTGCAGCATCAAAGAAA	8:A>G	8	Yes	0	0	0	0	0	0	0	0	0	0	0	0	0	0	0	0	0	0	0	0	0	0	0	0	0	0	0	0	0	0	0	NA	0	0	0	0	NA	1	0	2	0	0	0	0	0
100067744	TGCAGTGCAGACAACCCTGCTTCAATTTGAGCATAATCCAAGTACCCATTGTTTGCAGCATCAAAGAAA	47:A>G	47	Yes	0	0	0	0	0	0	0	0	0	0	0	0	0	0	0	0	0	0	0	0	0	0	0	0	0	0	0	0	0	0	0	NA	0	0	0	0	NA	NA	0	0	0	0	0	0	0
9577291	TGCAGGTTATTCGGACAAGGTATAATGTCGGGTCATTATGGATGGTATCAGTTTTGTTCATCGAACCTG	61:C>G	61	Yes	0	0	0	0	0	0	0	0	0	0	0	0	0	0	0	0	0	0	0	0	0	0	0	0	0	0	0	0	0	0	0	0	0	0	0	0	0	0	0	0	0	0	0	0	0
100050252	TGCAGATAAATGTGTTTCGGTTGATTTTGCTGTATTTCAGCCAAAGTCAAGCCATCTGAATGATAACCA	68:A>G	68	Yes	1	1	1	1	1	1	1	1	1	1	1	1	1	1	1	1	1	1	1	1	1	1	1	1	1	1	1	1	1	1	1	1	1	1	1	1	0	1	1	1	1	1	1	1	1
6060662	TGCAGCCATCTTCTAACCAGGCTGTGGAACACTCTGAAATCTGCAATGCTTTCCATAAACTGTTTAGCT	33:C>A	33	Yes	0	0	0	0	0	0	0	0	0	0	0	0	0	0	0	0	0	0	2	0	0	0	0	0	0	0	0	0	0	0	0	0	0	0	0	0	0	0	0	0	0	0	0	0	0
6060662	TGCAGCCATCTTCTAACCAGGCTGTGGAACACTCTGAAATCTGCAATGCTTTCCATAAACTGTTTAGCT	64:T>C	64	Yes	0	0	0	0	0	0	0	0	0	0	0	0	0	0	0	0	0	0	0	0	0	0	0	0	0	0	0	0	0	0	0	0	0	0	0	0	0	0	0	0	0	0	0	0	0
9576556	TGCAGCTAGTTTTCCTTTGTTATCACTCATCTACCTATTTGAAGATCTTACTGAATATTTGTATAGTAG	66:T>C	66	Yes	0	0	0	0	0	0	0	0	0	0	NA	0	0	0	0	0	0	0	0	0	0	0	1	NA	0	0	0	0	0	0	0	0	0	0	0	0	0	0	0	0	0	0	0	NA	0
9576820	TGCAGGAACATCTGCTTGATTGAGTGATAGCAAAATCAAGTTGATCAGTCTAGCATTTATAGAAATGAC	9:A>T	9	Yes	1	1	1	1	1	1	1	1	1	1	1	1	1	1	1	1	1	1	2	1	1	NA	1	1	1	1	1	1	1	1	1	1	1	1	0	1	1	1	1	1	0	1	1	1	1
6109199	TGCAGAATATAATAGCAACGATAGGGAGACTCTGCCATTGTTTCTATATCGCAAATTGAAGAGCATATC	18:C>A	18	Yes	0	0	0	0	0	0	0	0	0	0	0	0	0	0	0	0	0	0	0	0	0	0	0	0	0	0	0	0	0	0	0	0	0	0	1	0	0	0	0	0	1	0	0	0	0
6109199	TGCAGAATATAATAGCAACGATAGGGAGACTCTGCCATTGTTTCTATATCGCAAATTGAAGAGCATATC	29:C>A	29	Yes	0	0	0	0	0	0	0	0	0	0	0	0	0	0	0	0	0	0	0	0	0	0	0	0	0	0	0	0	0	0	0	0	0	0	NA	0	0	0	0	0	NA	0	0	0	0
6102073	TGCAGTCTATAAACCATGCAAAGAATGGCGTGGATATAGTCTCTGGAACACGTGTTATGTCTCACTTTG	19:A>G	19	Yes	0	0	0	0	2	1	0	1	1	0	1	1	0	0	0	0	0	0	2	1	0	1	0	1	1	0	0	0	1	1	0	0	0	0	1	1	0	0	0	0	1	0	0	0	1
100033961	TGCAGCTACTCATGCTCTTAGAGGACTCAAGTTTATCAGCAAAACTGGCGGCGGCGGTGGCAGTACAGG	57:T>C	57	Yes	1	1	NA	1	1	1	1	NA	NA	1	NA	NA	1	1	1	NA	1	NA	NA	NA	1	NA	1	NA	NA	1	1	1	NA	NA	1	1	1	NA	NA	NA	NA	1	1	1	NA	1	NA	1	NA
6123782	TGCAGCCTTATTCCTATCGTAGCGCTTCGCTTGCTTTGAAAATGAAGTTACAGATCGGAAGAGCGGTTC	18:G>A	18	Yes	0	0	0	0	2	0	0	1	0	0	1	1	0	0	0	0	0	0	2	1	0	1	0	1	1	0	0	0	1	1	0	0	0	0	1	1	0	0	0	0	1	0	2	0	1
9568533	TGCAGACCTTTGTACCAATCAATAGAACCAGGACCACCCTGGCAAGCTGGACAGTGCCACTGCCTTTCT	34:C>T	34	Yes	0	0	0	0	0	2	0	0	0	0	0	0	0	0	0	0	0	0	0	0	0	0	0	0	0	0	0	0	0	0	0	0	0	0	0	0	0	0	0	0	0	0	2	0	0
6114783	TGCAGGCACACAAATCATATTATATACTCTACACAAAATCATTTTACAGATCGGAAGAGCGGTTCAGCA	10:C>G	10	Yes	0	1	0	1	0	NA	1	NA	NA	0	NA	NA	0	0	0	0	0	0	0	NA	0	NA	0	NA	NA	0	0	0	NA	NA	0	0	0	0	NA	0	0	0	0	0	NA	0	0	0	NA
100033796	TGCAGCCTCTCAAAATATTCTTCCTTTGCATTCCTTGAATCATGAATGATTCTGATCTGGTCCTTACAG	65:A>G	65	Yes	1	1	1	1	1	1	1	NA	NA	1	1	1	1	1	1	1	1	NA	1	1	1	1	1	1	1	1	1	1	1	1	1	1	1	1	1	1	1	NA	1	1	1	1	1	1	1
100033952	TGCAGCTACCGCCGGCGGAGCCATGTTCGGCGGCGTTTGCAAGTTAGAGAGTGAGAGAGAATCGAAGGA	53:A>C	53	Yes	0	0	0	0	0	0	0	0	0	0	0	0	0	0	0	0	0	0	0	0	0	0	0	0	0	0	0	0	0	0	0	0	0	0	0	1	0	0	0	0	0	0	0	0	0
6112820	TGCAGTCAAACAATGCATATATTATTTCAGAAATGAGTTCACTTCAGCTAAAATTCTGATTTACAGATC	40:A>T	40	Yes	0	0	0	0	0	1	0	NA	1	0	NA	NA	0	0	0	0	0	0	0	NA	0	0	0	NA	NA	0	0	0	0	NA	0	0	0	0	NA	NA	0	0	0	0	NA	0	0	0	NA
6087294	TGCAGACCTTTTTGCTCAGGCTAGATAATTTATCTATGATAATATGCTGACCATGGACCAATATGTTCT	64:G>T	64	Yes	0	0	0	0	2	0	0	0	0	0	0	0	0	0	0	0	0	0	0	0	0	0	0	0	0	0	0	0	0	0	0	0	0	0	0	0	0	0	0	0	0	0	0	0	1
6062967	TGCAGTTGTCCTCTAAGCTCTTGTTCCATGGAAGAAACTTTGTACTAATGTGTAGAGATGATAACATAA	65:A>C	65	Yes	0	0	0	0	1	NA	0	1	NA	0	1	1	0	0	0	0	0	0	2	1	0	1	0	1	1	1	0	2	0	1	0	2	0	0	1	2	0	NA	0	2	1	0	2	0	1
9575950	TGCAGCAAAGACAAGGAGGAGCAAGAACAAAATACAAAGTGTTTTCCTCTCCATTTGCACTGAAGTTCA	12:A>G	12	Yes	1	1	1	1	0	0	0	1	0	1	1	1	1	1	1	1	1	1	0	1	1	1	1	1	1	1	1	1	1	1	1	2	1	1	0	0	NA	1	0	0	0	1	NA	1	0
6104100	TGCAGCGTATAATGGCTGTTCAATACAAAATCCCGGATTATGTTCACATATCTCAAGATTGCAGACACA	34:G>C	34	Yes	0	1	0	1	2	1	1	NA	1	0	NA	NA	0	0	0	0	0	0	2	NA	0	0	0	NA	NA	0	0	0	0	NA	0	0	0	0	1	NA	0	0	0	0	1	0	0	0	1
6121374	TGCAGTCACAGAAGAAAGACCCCATAAAAGTAGATATTACAGATCGGAAGAGCGGTTCAGCAGGAATGC	29:G>A	29	Yes	0	1	0	1	0	1	1	1	1	0	1	1	0	0	0	0	0	0	2	0	0	0	0	1	1	0	0	0	0	1	0	0	0	0	1	1	0	0	0	0	1	0	0	0	0
9583954	TGCAGTGGGTGGAGTGAGGTGGTGGTAGAGGGTGCTGTACTGGGTTGGGAGAGAGTATTGTTGACTAAG	37:T>C	37	Yes	1	NA	1	1	NA	1	1	1	1	NA	NA	1	1	1	1	1	1	1	NA	1	NA	1	1	1	1	1	1	1	1	1	1	1	NA	NA	1	1	1	1	1	1	1	1	1	1	NA
100046200	TGCAGATATATTATTTACCATGATAGTATAAATAACTTACAGATCGGAAGAGCGGTTCAGCAGGAATGC	18:C>T	18	Yes	0	0	0	0	0	0	0	NA	0	0	NA	NA	0	0	0	NA	0	0	0	0	0	NA	0	1	1	0	0	0	0	NA	0	0	0	0	0	0	0	0	0	0	0	0	0	0	0
6074313	TGCAGATTGATTTGTAAAAGAAAAAAAGTGAAATGCAGTAACCAACAAACAGAAAAGTTACAGATCGGA	19:G>T	19	Yes	0	0	0	0	0	0	0	0	0	0	0	0	0	0	0	0	0	0	0	0	0	0	0	0	0	0	0	0	0	0	0	0	0	0	0	0	0	0	0	0	0	0	0	0	0
100033282	TGCAGCAAGATAGCTGCTAAACTTCTGGCCTCAGTGCTGATTTTATAGCGAGAAGGGAACACAAACCCT	32:A>G	32	Yes	1	1	1	1	1	1	1	1	1	1	1	1	2	1	1	1	1	1	1	1	1	0	1	1	1	0	1	2	1	1	1	NA	1	NA	1	1	1	1	1	2	1	1	1	1	1
6089616	TGCAGGTCCTTTAGGTTCATCTTCTGAAGTCCTCCTCAACATGAATACCTGAACATATAATCCCATGAT	53:C>T	53	Yes	0	0	0	0	0	0	0	0	0	0	0	0	0	0	0	0	0	0	0	0	0	0	0	0	0	0	0	0	0	0	0	0	0	0	0	0	0	0	0	0	0	0	0	0	0
6107015	TGCAGTACAGAACTACAGATTACAACTTACAGATCGGAAGAGCGGTTCAGCAGGAATGCCGAGACCGAT	15:C>T	15	Yes	0	0	0	0	0	0	0	0	0	0	0	0	2	0	0	0	0	0	2	0	0	0	0	0	2	0	0	0	0	0	0	0	0	0	1	0	2	0	0	0	0	0	0	0	0
100064820	TGCAGCTAGGGCAAAGAAGAAAGTTTGGAAAAAGTTTACAGATCGGAAGAGCGGTTCAGCAGGAATGCC	33:G>T	33	Yes	0	0	0	0	0	0	0	0	0	0	0	0	0	0	0	0	0	0	0	0	0	0	0	0	0	0	0	0	0	0	0	0	0	0	0	0	0	0	0	0	0	0	0	0	0
6061292	TGCAGGACCAAGATTGGCATTGCGTGATAATCAATCAGCCTCACTTGACTTCAAATCCTTTATTATATG	34:T>C	34	Yes	0	NA	0	NA	0	NA	NA	NA	NA	0	NA	0	0	0	0	0	0	0	0	0	0	0	0	0	2	0	0	0	0	NA	0	0	0	0	0	NA	NA	0	0	0	NA	0	0	0	0
6087638	TGCAGATACAAGCTCATCTAGATGTTCAGGACCTACGAAAAAGGGCAAGGTAAAGAGTTGAGTTCTTAT	67:A>G	67	Yes	0	0	0	0	0	0	0	0	0	0	0	1	0	0	0	0	0	0	0	0	0	0	0	0	0	0	0	0	0	0	0	2	0	0	0	0	0	0	0	0	0	0	0	0	0
6096935	TGCAGTTGAAGGTGTCGAACGCCAGCGGGGTAGCAATGTATCTGGTTGGTTACAGATCGGAAGAGCGGT	25:C>T	25	Yes	0	2	0	0	0	0	0	0	1	0	0	0	0	0	0	0	0	0	0	0	0	0	0	0	0	0	0	0	0	0	0	0	0	0	0	0	0	0	0	0	0	2	2	0	0
6117132	TGCAGATACACTAGCCATTGACGCACTTCAGAAGATGGTCCAAGGTTAGCTACAGCCCTACTGATAATG	63:A>T	63	Yes	0	1	0	1	2	1	0	1	0	0	1	1	0	0	0	0	0	0	2	0	0	0	0	1	0	0	0	0	0	1	0	2	0	0	NA	0	0	0	0	0	1	0	2	0	0
6117132	TGCAGATACACTAGCCATTGACGCACTTCAGAAGATGGTCCAAGGTTAGCTACAGCCCTACTGATAATG	56:C>T	56	Yes	0	NA	0	NA	0	NA	0	NA	0	0	NA	NA	0	0	0	0	0	0	0	0	0	0	0	NA	0	0	0	0	0	NA	0	0	0	0	NA	0	0	0	0	0	NA	0	0	0	0
9586297	TGCAGCTCTTTGTGGTGTGGTTGGTCTGAAACCAACTTTTAGCCGCATACCTCATTCAGGGTGAGTATT	48:A>G	48	Yes	0	0	0	0	0	0	0	0	0	0	0	0	0	0	0	0	0	0	0	0	0	0	0	0	0	0	0	0	0	0	0	0	0	0	0	0	1	0	0	0	NA	0	0	0	0
6073890	TGCAGAAGAAAATAAACAGACATGCTCTTATTACCAACTAATTCAGTGAAAGTTCATTACAGATCGGAA	45:G>A	45	Yes	0	0	0	0	0	0	0	0	0	0	0	0	0	0	0	0	0	0	0	0	0	0	0	0	0	0	0	0	0	0	0	0	0	0	0	0	0	0	0	0	0	0	0	0	0
6061598	TGCAGGGGAACCAATCTCTGTGCTAGATGGTGTTCCGGTTGCTATCAAAGATGAAATAGATTGTTTACC	37:G>A	37	Yes	0	0	0	0	0	0	0	0	0	0	0	0	0	0	0	0	0	0	0	0	0	0	0	0	0	0	0	0	0	0	0	0	0	0	1	2	0	0	0	0	1	0	0	0	0
6061598	TGCAGGGGAACCAATCTCTGTGCTAGATGGTGTTCCGGTTGCTATCAAAGATGAAATAGATTGTTTACC	35:C>T	35	Yes	0	0	0	0	0	0	0	0	0	0	0	0	0	0	2	0	0	0	0	0	0	0	0	0	0	0	0	0	0	0	0	0	0	0	NA	0	0	0	0	0	NA	0	0	0	0
6073987	TGCAGACAAAAAAAATCTGATATGAATTAGGAAAAGAAAAAAGCTATTTACAGATCGGAAGAGCGGTTC	28:A>C	28	Yes	0	0	0	0	0	0	0	0	0	0	0	0	0	1	0	0	0	0	0	0	0	NA	0	0	0	0	0	0	0	0	1	0	0	0	0	0	1	0	0	2	0	0	0	0	0
6073987	TGCAGACAAAAAAAATCTGATATGAATTAGGAAAAGAAAAAAGCTATTTACAGATCGGAAGAGCGGTTC	43:C>A	43	Yes	0	0	0	0	0	0	0	0	0	0	0	0	0	NA	0	0	0	0	0	0	0	1	0	0	0	0	0	0	0	0	NA	0	0	0	0	0	NA	0	0	0	0	0	0	0	0
9587216	TGCAGTGCAGGTATACATCAATTATTACTATAATAATGTAAAATTCATTCTCATCCCGCAAAAAATATA	56:C>T	56	Yes	NA	NA	NA	NA	1	NA	1	NA	1	NA	NA	NA	0	0	1	NA	0	0	1	0	NA	NA	0	NA	0	NA	1	NA	NA	NA	0	NA	NA	0	NA	NA	NA	0	1	2	NA	NA	1	1	1
6113060	TGCAGTTGTTGCTTAGCCAGAATACTGCATACCTCCAGAGAGAAGCTCATACAACATTGGCTTACAGAT	64:C>A	64	Yes	0	0	0	0	0	0	0	0	0	0	0	0	0	0	0	0	0	0	0	0	0	0	0	0	0	0	0	0	0	0	0	0	0	0	0	0	0	0	0	0	0	0	0	0	0
6087865	TGCAGATGTTCTGATTCTAATTTTCTTTATTGGATATGGAACAGATTGTTCTTGTCGATCAGTCTGAAC	14:T>G	14	Yes	0	0	0	0	0	0	0	0	0	0	0	0	0	0	0	0	0	0	2	0	0	0	0	0	0	0	0	0	0	0	0	0	0	0	1	1	0	0	0	0	1	0	0	0	0
6060287	TGCAGCAATAATACCAACCTCTATGAATGCAAACAGTAAAATGAATTCAGAAAACAAAAGATAGTGTTA	54:C>T	54	Yes	0	NA	0	1	0	NA	NA	NA	NA	NA	NA	NA	NA	NA	NA	0	0	NA	NA	NA	0	1	NA	NA	NA	NA	0	NA	NA	NA	NA	NA	NA	NA	0	NA	NA	1	NA	NA	NA	NA	NA	0	NA
6060287	TGCAGCAATAATACCAACCTCTATGAATGCAAACAGTAAAATGAATTCAGAAAACAAAAGATAGTGTTA	49:G>T	49	Yes	0	NA	0	NA	0	NA	NA	NA	NA	NA	NA	NA	NA	NA	NA	0	0	NA	NA	NA	0	NA	NA	NA	1	NA	0	1	1	NA	NA	1	NA	NA	0	NA	NA	NA	NA	NA	NA	NA	NA	0	NA
9591674	TGCAGCAATAAGACCAACCTCTATGAATGCAAACAGTAAAATAAATTCAGAAAACAAAAGAGATTGTGT	11:G>T	11	Yes	1	0	1	0	2	0	0	NA	NA	NA	NA	NA	NA	NA	NA	1	1	NA	NA	NA	1	NA	NA	0	NA	NA	1	NA	NA	NA	NA	NA	NA	NA	1	NA	NA	NA	NA	NA	NA	NA	NA	1	0
6102987	TGCAGCAGAGTTACCCTTGATGGTGCATGAGTGGGGCAAGAAAAAAGATGCTAGAAAGGGTAATCAGAT	14:C>A	14	Yes	0	1	0	1	2	1	0	NA	0	0	NA	NA	0	0	0	0	0	0	0	0	0	0	0	NA	0	NA	0	0	0	NA	0	0	0	0	NA	NA	0	0	0	0	NA	0	0	0	0
9576311	TGCAGCATTGAGAAAATATATACATCAACCTATTGGATTTGCTCCTAGGCATTGCTTTATTCTAAAAGC	31:A>C	31	Yes	0	0	0	0	0	0	0	0	0	0	0	0	0	0	0	0	0	0	2	0	0	0	0	0	0	0	0	0	0	0	0	0	0	0	0	0	0	0	0	0	0	0	0	0	0
100033124	TGCAGATTGCAGACGTATACCGAGATCGAGAGATTTCAGTATTTGATCATAAAAAGTTCTACCAAGTTC	14:G>A	14	Yes	0	0	0	0	0	0	0	0	0	0	0	0	0	0	0	0	0	0	0	0	0	0	0	0	0	0	0	0	0	0	0	0	0	0	0	0	NA	0	0	0	0	0	0	0	0
9576657	TGCAGCTGCTGCAAGGATGAATCAACAAAACAATGAAAATGATCTTGAATCCTTCTTTGGCATGGGTGT	68:T>A	68	Yes	1	1	1	1	1	NA	1	1	1	1	NA	1	1	1	1	1	1	1	1	1	NA	1	1	1	1	1	1	1	1	1	1	1	1	1	0	0	1	1	1	1	0	1	1	1	NA
9589895	TGCAGCTCTTTCTCGGGCTTCTACAGCAGCCCTTTCTCGGGCCTCAGCAGCAGCTCTTTCTACAGCAGC	9:T>G	9	Yes	1	0	1	0	2	0	1	NA	1	1	NA	NA	1	1	1	1	1	1	1	1	1	1	1	NA	1	1	1	1	1	NA	1	1	1	1	NA	NA	NA	1	1	1	NA	1	1	1	1
9589896	TGCAGCTCTTTCTTGGGCTTCTACAGCAGCCCTTTCTCGGGCCTCAGCAGCAGCCCTTTCTACAGCAGC	13:T>C	13	Yes	1	NA	1	NA	1	NA	1	NA	1	1	NA	NA	1	1	1	1	1	1	1	1	1	1	1	NA	1	1	1	1	1	NA	1	1	1	1	0	0	NA	1	1	1	0	1	1	1	1
100060206	TGCAGAGGCAAAGGAGAAAGAAACTCGAGTAAGAGCTGCAAGGGCTGAAGCTGAAGCCCGGGTTACAGA	65:C>A	65	Yes	0	0	0	0	0	0	0	0	0	0	0	0	0	0	0	0	0	0	0	0	0	0	0	0	0	0	0	0	0	0	0	0	0	0	0	0	0	0	0	0	0	0	0	0	0
100060206	TGCAGAGGCAAAGGAGAAAGAAACTCGAGTAAGAGCTGCAAGGGCTGAAGCTGAAGCCCGGGTTACAGA	66:A>T	66	Yes	0	0	0	0	0	0	2	0	0	0	0	0	0	0	0	0	0	0	0	0	0	0	0	0	0	0	0	0	0	0	0	0	0	0	0	0	0	0	0	0	0	0	0	0	0
100060972	TGCAGCCCTTGGCCGGTTGTGGGGCTAGTTCGATGGAACGACAGATGCAGTGGCCGGACCTGGCACAAG	14:G>A	14	Yes	NA	0	NA	0	0	0	NA	0	NA	0	0	0	0	0	NA	0	0	0	1	0	NA	0	0	0	0	0	NA	0	0	0	0	0	NA	0	1	1	0	0	NA	0	1	0	0	NA	NA
6060704	TGCAGCCCTTGGCCGGTTGTGGGGCTAGTTCGATGGAACGACAGATGCAGTGGCCAGACCTGGCACAAG	55:A>G	55	Yes	0	1	0	1	2	1	0	1	0	1	1	1	1	1	0	1	2	1	0	1	0	1	2	1	1	1	0	1	1	1	1	1	0	1	NA	NA	1	1	0	2	NA	2	2	0	0
6105340	TGCAGTTTCAAGCACCTCCTCATGGGGAAAGTTCACTTGCATGGGAGAAGAACGATCACAATTGTCACC	20:C>G	20	Yes	0	0	0	0	0	0	0	0	0	0	1	0	0	0	0	0	0	0	0	0	0	0	0	0	0	1	0	0	0	1	0	2	0	0	0	0	0	0	0	0	NA	0	0	0	0
6105340	TGCAGTTTCAAGCACCTCCTCATGGGGAAAGTTCACTTGCATGGGAGAAGAACGATCACAATTGTCACC	38:G>C	38	Yes	0	0	0	0	0	0	0	0	0	0	NA	0	0	0	0	0	0	0	0	0	0	0	0	0	0	NA	0	0	0	NA	0	0	0	0	0	0	0	0	0	0	1	0	0	0	0
6119262	TGCAGATACCTAGCTCCTGAATACTTCATGCATGGTAGAGTGACTGACAAGATTGACGTATATGCTTTT	11:A>T	11	Yes	0	0	0	0	0	0	0	0	0	1	NA	NA	0	1	0	0	0	0	0	0	0	1	0	NA	1	NA	0	1	1	NA	1	1	0	0	0	0	0	0	0	0	0	0	0	0	0
6119262	TGCAGATACCTAGCTCCTGAATACTTCATGCATGGTAGAGTGACTGACAAGATTGACGTATATGCTTTT	14:T>C	14	Yes	0	0	0	0	0	0	0	0	0	NA	1	1	0	NA	0	0	0	0	0	0	0	NA	0	1	NA	1	0	NA	NA	1	NA	1	0	0	0	0	0	0	0	0	0	0	0	0	0
6059616	TGCAGAGAAACACAACTCAATGATTTTTATTCGTATACCAGAAGAATTTCAATTTCATATGCTATATAA	31:C>T	31	Yes	0	0	0	0	0	0	0	0	0	0	0	0	0	0	0	0	0	0	0	0	0	0	0	0	0	0	0	0	0	0	0	0	0	0	0	0	0	0	0	0	0	0	0	0	0
9575920	TGCAGATTTTTCTGTATAGAAGCAAGCAACACACTCAATATATATAGTCAGAGGTGAATATAAGATTCG	22:C>G	22	Yes	1	1	1	1	1	1	1	1	1	1	1	1	1	1	1	1	1	1	2	1	1	1	1	1	1	1	1	1	1	1	1	1	1	1	0	0	1	1	1	1	0	1	1	1	1
6117006	TGCAGAATATCTCAGAACTACCCAAAGAGTTTCAATGGCCTTCTGAGCAGTTAGTTGAAACCTCTCATG	17:C>T	17	Yes	0	0	0	0	0	0	0	0	0	0	0	0	0	0	0	0	0	0	0	0	0	0	0	0	0	0	0	0	0	0	0	0	0	0	0	0	0	0	0	2	0	0	0	0	0
100032637	TGCAGAGCGATGCTTGTGCATTAGTCTCTCATTGGGCGCCATCCTGCTTCGTCCCTAGGCAACCCGACA	66:A>G	66	Yes	0	0	NA	0	NA	NA	0	0	NA	NA	0	0	0	1	0	0	0	0	0	0	0	0	NA	NA	0	0	0	NA	0	0	NA	0	0	NA	0	0	0	0	0	2	0	0	0	0	NA
9588361	TGCAGCAAATCTTGAACCCAAAAAAAAAAAACAAAAGGATGTCAAACACAGGTGGTGATGTAGGTTACA	67:C>A	67	Yes	NA	0	0	0	NA	0	0	NA	NA	NA	0	0	0	NA	0	0	0	NA	0	0	NA	NA	0	0	0	0	0	NA	NA	0	1	0	NA	0	NA	NA	0	0	1	0	NA	0	NA	0	0
9575969	TGCAGCAAATCTTGAACCCAAAAAAAAAACAAAAGGATGTCAAACACAGGTGGTGATGTAGGTTACAGA	66:A>C	66	Yes	0	0	0	0	0	0	0	0	NA	NA	0	0	0	NA	0	0	0	0	0	0	0	NA	0	NA	0	0	0	NA	NA	NA	NA	NA	0	0	0	0	0	0	NA	0	0	0	0	0	0
9588361	TGCAGCAAATCTTGAACCCAAAAAAAAAAAACAAAAGGATGTCAAACACAGGTGGTGATGTAGGTTACA	26:A>G	26	Yes	NA	0	0	0	NA	0	0	NA	1	1	2	0	0	1	0	0	0	NA	0	0	NA	1	0	0	0	2	0	1	1	0	1	2	NA	0	NA	NA	0	0	1	2	NA	0	NA	0	0
9585919	TGCAGCAAATCTTGAACCCAAAAAAAAAAACAAAAGGATGTCAAACACAGGTGGTGATGTAGGTTACAG	66:C>A	66	Yes	0	2	2	0	0	2	0	0	NA	NA	0	0	0	0	0	0	0	0	0	0	0	NA	0	0	2	0	0	NA	NA	0	NA	0	0	0	0	NA	0	0	NA	0	0	0	0	0	0
6059723	TGCAGAGCCAAAAAAAAAGTTAGCTAGAATTTAGATATATTTAGAGGTGGTTGCCAGATAGGAAAAGTG	10:A>C	10	Yes	0	0	0	0	0	0	0	NA	NA	NA	NA	NA	0	NA	0	0	0	0	0	0	0	NA	NA	NA	0	NA	0	NA	NA	NA	NA	NA	0	0	NA	NA	1	0	1	1	NA	1	0	0	0
6059723	TGCAGAGCCAAAAAAAAAGTTAGCTAGAATTTAGATATATTTAGAGGTGGTTGCCAGATAGGAAAAGTG	16:A>T	16	Yes	0	0	0	0	0	0	0	NA	NA	NA	NA	NA	0	NA	0	0	0	0	2	0	0	NA	NA	NA	0	NA	0	NA	NA	NA	NA	NA	0	0	1	1	NA	0	NA	NA	1	NA	0	0	0
6059723	TGCAGAGCCAAAAAAAAAGTTAGCTAGAATTTAGATATATTTAGAGGTGGTTGCCAGATAGGAAAAGTG	34:A>T	34	Yes	0	0	0	0	0	0	0	1	1	1	1	1	0	1	0	0	0	0	0	0	0	1	1	1	0	1	0	1	1	1	1	1	0	0	NA	NA	NA	0	NA	1	NA	NA	2	0	0
6103399	TGCAGAGATGCAGAAAAGGGCTTGATATGAAGACTTTGGAAGAGGCAATGGGTCAGACACTTCTTACTC	16:A>G	16	Yes	0	0	0	0	0	2	0	0	0	0	0	0	0	0	0	2	0	0	0	0	0	0	0	0	0	0	0	0	0	0	0	0	0	0	0	0	0	0	0	0	0	0	0	0	0
6107661	TGCAGACTGCCTTATCAAGCACTGTAGCACATTTATCACATGTTTCACCTTTTTTACAGATCGGAAGAG	9:C>T	9	Yes	0	0	0	0	0	0	0	0	0	0	0	0	0	0	0	2	0	0	0	0	0	0	0	0	0	0	0	2	0	0	0	0	0	0	0	0	0	0	0	0	0	0	0	0	0
9575486	TGCAGAGATTACAAAACATCATCTATAAATTGGGGAAGGGGAACCTTTATATCTCTTTCCTCTAATCCA	59:C>G	59	Yes	0	0	0	0	0	0	0	0	0	0	0	0	0	0	0	0	0	0	0	0	0	0	0	0	0	0	0	0	0	0	0	0	0	0	0	0	0	0	0	0	0	0	0	0	0
9581496	TGCAGAGCCAAAAGACACTAAGCTTGACAACAAGACAAGGCAGGGTTAGCAAAATGGAAACAATTTTTT	54:T>G	54	Yes	1	1	1	1	1	1	1	1	0	1	1	1	0	1	0	0	1	0	1	1	1	1	1	1	1	1	1	1	1	1	1	1	1	0	1	1	1	0	1	1	1	1	2	1	1
100050086	TGCAGAGCCAAAAGACACTAAGCTTGACAACAAGACAAGGCAGGGTTAGCAAAAGGGAAACAATTTTTT	53:A>G	53	Yes	0	0	0	0	0	0	0	0	NA	0	0	0	NA	0	NA	NA	0	NA	0	0	0	0	0	0	0	0	0	0	0	0	0	0	0	NA	0	0	0	NA	0	0	0	0	0	0	0
6090703	TGCAGTTGCGGTATGATGGTATGGTGCGGTTGTGGTGGTCACTGCAACCGCAATATTCAGGCTAATCAG	62:T>A	62	Yes	0	1	0	1	2	1	1	NA	NA	NA	NA	NA	NA	NA	NA	NA	NA	NA	0	0	0	1	NA	NA	NA	NA	0	1	1	NA	NA	1	0	NA	NA	NA	1	NA	1	1	NA	1	NA	0	0
6090703	TGCAGTTGCGGTATGATGGTATGGTGCGGTTGTGGTGGTCACTGCAACCGCAATATTCAGGCTAATCAG	48:C>T	48	Yes	0	NA	0	NA	0	NA	NA	NA	1	NA	NA	NA	1	NA	1	1	NA	1	0	0	0	NA	NA	NA	NA	NA	0	NA	NA	NA	NA	NA	0	1	NA	NA	NA	1	NA	1	NA	NA	NA	0	0
100035565	TGCAGTGTGATGCGGCCTGACCGTATTTGAACTGCACCAGGCCTCATCGGACTGCATCAAATTCATAAA	19:A>G	19	Yes	0	0	0	0	NA	0	NA	NA	0	0	NA	NA	2	0	0	0	NA	NA	NA	NA	0	0	0	NA	NA	NA	0	0	0	NA	0	0	NA	0	NA	NA	0	NA	0	0	NA	0	NA	0	0
100067783	TGCAGTGGTCTACTGATTCTACACATATAATATCCGGATCAGTTGATAATTCTTGCATTATATGGGATG	18:C>T	18	Yes	0	NA	0	NA	0	0	0	0	0	0	0	0	NA	0	NA	0	0	NA	0	NA	NA	0	NA	0	0	0	0	0	0	0	0	0	NA	NA	0	NA	NA	NA	NA	NA	1	NA	NA	0	0
100067783	TGCAGTGGTCTACTGATTCTACACATATAATATCCGGATCAGTTGATAATTCTTGCATTATATGGGATG	34:C>T	34	Yes	0	NA	0	NA	0	0	0	0	0	0	0	0	1	2	1	0	0	1	2	1	NA	0	NA	0	0	0	1	0	0	0	0	0	NA	1	0	1	NA	1	1	1	1	NA	1	0	0
100034523	TGCAGGCACAAGTAGAAATGAACCATCAGGAGACCAGGCTAATCTTCTGAAGAAAGATGGCAACGTCTC	62:A>G	62	Yes	0	0	0	0	0	0	0	0	0	0	0	0	1	1	1	0	0	1	0	1	0	0	0	0	0	0	1	0	0	0	0	0	NA	1	0	0	0	1	1	2	0	2	1	0	0
6104593	TGCAGGGGGCTGTTACACTCCTCTAAAACCTTCCCTCCTAGAACAAATATGCAATAGGAAGATTACAGA	65:C>A	65	Yes	0	0	0	0	0	0	0	0	0	0	0	0	0	0	2	0	0	0	0	0	0	0	0	0	0	0	0	0	0	0	0	0	0	0	0	0	0	0	0	0	0	0	0	0	0
9581352	TGCAGACATCGAATGACACAGTCATTGTTCCTACTGGGTACGTTGGTGCCATTGTAGCACAAAGCAGGA	30:C>G	30	Yes	NA	1	0	1	0	1	NA	0	0	0	0	0	0	0	NA	0	0	0	NA	NA	0	0	0	0	0	0	0	0	0	0	0	NA	0	0	1	1	1	0	0	0	1	1	0	0	0
9581352	TGCAGACATCGAATGACACAGTCATTGTTCCTACTGGGTACGTTGGTGCCATTGTAGCACAAAGCAGGA	38:T>C	38	Yes	NA	NA	0	NA	0	NA	NA	0	0	0	0	0	0	0	NA	0	0	0	NA	NA	0	0	0	0	0	0	0	0	0	0	0	NA	0	0	NA	NA	NA	0	0	0	NA	NA	0	0	0
6109907	TGCAGCAGAATTGCCAAAGATGAAGTCTATATTGCCTTGGATATAGCATGATTTGTAAAATTGGCGCAG	29:T>C	29	Yes	0	0	0	0	0	0	0	1	0	0	1	1	0	0	0	0	0	0	2	0	0	0	0	1	1	1	0	0	0	1	0	2	0	0	0	0	0	0	0	0	0	0	2	0	0
9589117	TGCAGGCATAATGTATATAATTGAGAGTAATATTTATGCAATATCAGTGAAAAGATTTATATACAATCA	5:G>A	5	Yes	0	0	0	0	0	1	NA	NA	0	0	NA	NA	0	0	0	0	0	0	0	NA	0	NA	0	NA	NA	NA	0	0	0	NA	0	0	0	0	NA	NA	NA	0	NA	0	NA	NA	0	0	0
9589117	TGCAGGCATAATGTATATAATTGAGAGTAATATTTATGCAATATCAGTGAAAAGATTTATATACAATCA	43:T>C	43	Yes	0	0	0	0	0	NA	NA	NA	0	0	NA	NA	0	0	0	0	0	0	2	NA	0	NA	0	NA	NA	NA	0	0	0	NA	0	0	0	0	1	1	NA	0	NA	0	1	NA	0	0	0
9589118	TGCAGGCATAATGTATATAATTGAGAGTAATATTTATGCAATACCAATGAAAAGATTTATATATAATTA	46:A>G	46	Yes	1	1	1	1	1	NA	NA	NA	1	1	NA	NA	1	1	1	1	1	1	1	NA	1	NA	1	NA	NA	NA	1	1	1	NA	1	1	1	1	NA	NA	NA	1	NA	1	NA	NA	1	1	1
9589117	TGCAGGCATAATGTATATAATTGAGAGTAATATTTATGCAATATCAGTGAAAAGATTTATATACAATCA	53:G>A	53	Yes	0	0	0	0	0	NA	NA	NA	0	0	NA	NA	0	0	0	0	0	0	0	NA	0	NA	0	NA	NA	NA	0	0	0	NA	0	0	0	0	NA	NA	NA	0	1	0	NA	NA	0	0	0
6108698	TGCAGTTGTTGTCTTCAATCTAAACAAACCAGGTAACATTGAGAAGGCCATTACAGATCGGAAGAGCGG	28:C>T	28	Yes	0	0	0	0	0	0	0	0	0	0	0	0	0	0	0	0	0	0	0	0	0	0	0	0	0	0	0	0	0	0	0	0	0	0	0	0	0	0	0	0	0	0	0	0	0
6104422	TGCAGGAGATGGGAAGGGGAGGGTCAGATTATCAAGATGAGTTATTTCCGTTTCGATCGGATTACAGAT	49:G>A	49	Yes	0	0	0	0	0	NA	0	0	0	NA	0	0	0	0	0	0	NA	0	0	0	0	NA	NA	0	0	0	0	0	0	0	NA	0	0	0	0	0	NA	0	NA	0	0	NA	0	0	0
6099762	TGCAGCTGCGCTCCGATGTGCAGAAAGTAAGATAATTTATTATTGCTGTGATCGAAAGCAAGCATATCA	45:C>T	45	Yes	0	0	0	0	0	0	0	0	0	0	0	0	0	0	0	0	0	0	0	0	0	0	0	NA	NA	0	0	0	0	0	0	0	0	0	0	0	1	0	0	0	0	1	0	0	0
6099762	TGCAGCTGCGCTCCGATGTGCAGAAAGTAAGATAATTTATTATTGCTGTGATCGAAAGCAAGCATATCA	19:G>A	19	Yes	0	0	0	0	0	0	0	0	0	0	0	0	0	0	0	0	0	0	0	0	0	0	0	NA	NA	0	0	0	0	0	0	0	0	0	0	0	NA	0	0	0	0	NA	0	0	2
6099762	TGCAGCTGCGCTCCGATGTGCAGAAAGTAAGATAATTTATTATTGCTGTGATCGAAAGCAAGCATATCA	65:A>G	65	Yes	0	0	0	0	0	0	0	0	0	0	0	0	0	0	0	0	0	0	0	0	0	0	0	1	1	0	0	0	0	0	0	0	0	0	0	0	NA	0	0	0	0	NA	2	0	0
100035549	TGCAGTGTCAGTGGTAAAGAATGGATTTCCAATACCAGCAGCAAAAATGACAACCCTTCCCTTTTCCAA	21:T>C	21	Yes	1	NA	1	NA	NA	1	1	NA	1	1	NA	1	1	1	1	NA	1	1	1	1	1	1	1	NA	1	1	1	1	1	1	1	1	1	1	1	1	NA	1	1	1	1	NA	1	1	NA
100046694	TGCAGATTATATTGGGTAGTTCCCTGAATCTCTCTTAATTACAGATCGGAAGAGCGGTTCAGCAGGAAT	25:G>C	25	Yes	0	0	0	0	NA	NA	0	NA	0	NA	NA	NA	0	NA	0	0	NA	0	0	0	0	NA	NA	NA	NA	NA	0	0	0	NA	NA	0	0	0	NA	NA	NA	0	NA	0	NA	NA	NA	0	0
9581704	TGCAGATGACCGGTCCAGGCCACTACATCCAGCCCAAGCAGATCCACGGAATATGTTACCCCCACCAAC	35:A>G	35	Yes	1	1	1	1	1	1	1	1	NA	NA	1	1	1	1	1	1	NA	1	1	1	1	NA	NA	1	1	1	1	1	1	1	NA	1	1	1	1	1	0	1	NA	1	1	0	1	1	1
100050424	TGCAGATGACCGGTCCAGGCCACTACATCCAGCCCGAGCAGATCCACGGAAGATGTTACCCCCACCAAC	51:G>T	51	Yes	0	0	0	0	0	0	0	0	NA	1	0	0	0	2	0	0	1	0	0	0	0	1	1	0	0	0	0	0	0	0	1	0	0	0	0	0	NA	0	1	2	0	NA	0	0	0
6124296	TGCAGAGTAAAACCATGCTGCAAGAAAGTTTGATTTTGTTGCTCCCATCCAATGTCACTGTCCTGACGA	12:C>T	12	Yes	0	0	0	0	2	1	0	NA	0	0	1	NA	0	0	0	0	0	0	0	0	0	0	NA	NA	NA	NA	0	0	0	NA	0	0	0	0	NA	0	0	0	0	0	NA	0	0	0	0
6124296	TGCAGAGTAAAACCATGCTGCAAGAAAGTTTGATTTTGTTGCTCCCATCCAATGTCACTGTCCTGACGA	57:C>T	57	Yes	0	0	0	0	0	NA	0	NA	0	0	NA	NA	0	0	0	0	0	0	0	0	0	0	1	NA	NA	NA	0	0	0	NA	0	0	0	0	NA	0	0	0	0	0	1	0	0	0	0
9584675	TGCAGCAGGAATGCACATACAAGTACATTCGAGAGAAAATAAGTGTCTCCTAGCTTACAGATCGGAAGA	29:C>T	29	Yes	1	0	1	0	2	0	0	0	0	0	0	0	0	0	1	0	0	0	1	1	1	0	0	0	0	0	1	0	0	0	0	0	1	0	0	2	0	0	1	2	0	0	0	0	1
100057665	TGCAGCAGGAATGCACATACAAGTACATTCGGGAGAAAATAAGTGTCTCCTAGCTTACAGATCGGAAGA	31:G>A	31	Yes	1	NA	1	NA	1	NA	NA	NA	NA	NA	NA	NA	NA	NA	1	NA	NA	NA	2	1	1	NA	NA	NA	0	NA	1	NA	NA	NA	NA	NA	1	NA	NA	1	NA	NA	1	1	NA	NA	NA	NA	1
9584973	TGCAGTCTGCATGAGGCATAGATTTTCACACAACAAGATGTAATAAATGTAGCTTACAGATCGGAAGAG	41:A>C	41	Yes	0	0	0	0	0	0	0	0	0	0	0	0	0	0	0	0	0	0	0	0	0	0	0	0	0	0	0	0	0	0	0	0	0	0	1	1	0	0	0	0	2	0	0	0	0
6090445	TGCAGTGTCTCATTTGGTGCCTCTATCCATGCTTTCAGTGGTAAAACAAACATTATGATCTATAGGAAG	52:T>C	52	Yes	0	0	0	0	2	1	0	0	0	0	0	0	0	0	0	0	0	0	0	0	0	0	1	0	0	0	0	0	0	0	0	0	0	0	1	1	0	0	0	0	1	0	0	0	0
6090445	TGCAGTGTCTCATTTGGTGCCTCTATCCATGCTTTCAGTGGTAAAACAAACATTATGATCTATAGGAAG	65:G>A	65	Yes	0	0	0	0	0	NA	0	0	0	0	0	0	0	0	0	0	0	0	0	0	0	0	NA	0	0	0	0	0	0	0	0	0	0	0	NA	NA	0	0	0	0	NA	0	0	0	0
6090445	TGCAGTGTCTCATTTGGTGCCTCTATCCATGCTTTCAGTGGTAAAACAAACATTATGATCTATAGGAAG	31:C>A	31	Yes	0	0	0	0	0	NA	0	0	0	0	0	0	0	0	0	0	0	0	0	0	0	0	NA	0	0	0	0	0	0	0	0	0	0	0	NA	NA	0	0	0	0	NA	0	0	0	0
100037255	TGCAGTTGCCGGGTTTGGTGAAGGATGGAATAAAAGAAGATACTGGGCAATGTGTTGCCAAGTTTACAG	66:C>A	66	Yes	0	0	0	0	0	NA	0	0	0	0	0	0	0	0	0	2	0	0	0	0	0	0	0	0	0	0	0	0	0	0	0	0	0	0	NA	NA	0	0	0	0	0	0	0	0	0
6074953	TGCAGGCTCACTAGTCTAATGCATTAGTTTATTGGGGTTTACAGATCGGAAGAGCGGTTCAGCAGGAAT	22:A>T	22	Yes	0	0	0	0	0	0	0	1	0	0	1	1	0	0	0	0	0	0	0	0	0	0	0	1	1	0	0	0	0	1	0	2	0	0	0	0	0	0	0	0	0	0	2	0	0
9575746	TGCAGATCTCACAGCACTGAGCCAATTCAGGTGGATTCCATCAACCAGTAATAGATCTTAGACTGAATT	37:C>T	37	Yes	1	1	1	1	1	1	1	1	1	1	1	1	1	1	1	1	1	1	1	1	NA	1	NA	1	1	1	1	1	1	1	1	1	1	1	1	1	1	1	1	1	1	1	1	1	1
9576007	TGCAGCAACGTAAGAAGCCAACCTTTACCAACATAGTAGGAATTTGAAGATGAAGAACAGAACGAGATA	62:C>T	62	Yes	0	1	1	1	0	0	0	0	0	0	0	NA	1	0	1	1	0	NA	1	1	0	1	0	0	1	1	0	2	1	0	0	0	0	1	0	0	0	1	1	2	0	0	2	0	NA
100058249	TGCAGTTCCCTCATTTTGGAGAGGGATTACAGATCGGAAGAGCGGTTCAGCAGGAATGCCGAGACCGAT	5:T>C	5	Yes	0	0	0	0	0	0	0	0	0	0	0	0	0	0	0	0	0	0	0	0	0	0	0	0	2	2	2	0	0	0	0	0	0	0	0	0	0	0	0	2	0	0	2	0	0
100032108	TGCAGAACTGAAAAAAATTGAGAAAGAAAAGCAGAAGTGGGAAAAAGGGAAGTTTGCAATCAAATCTAT	66:T>C	66	Yes	0	0	0	0	0	0	0	0	0	0	0	0	0	0	2	0	0	0	0	0	0	0	0	0	0	2	0	0	0	0	0	0	0	0	1	2	0	0	0	0	2	0	0	0	0
6105329	TGCAGTTGTCTAATGCAACGGCCGAAGGAAAATCATTAGCAATGAAAGCATCAGGGTTCTTACAGATCG	18:C>T	18	Yes	0	0	0	0	0	0	0	NA	0	0	NA	NA	0	0	0	0	0	0	0	0	0	0	0	NA	0	NA	0	0	0	1	0	NA	0	0	NA	1	0	0	0	0	0	0	0	NA	0
6105329	TGCAGTTGTCTAATGCAACGGCCGAAGGAAAATCATTAGCAATGAAAGCATCAGGGTTCTTACAGATCG	48:C>A	48	Yes	0	0	0	0	0	0	0	1	0	0	1	1	0	2	0	0	2	0	2	0	0	0	0	1	0	1	0	2	0	NA	0	1	0	0	1	1	0	0	0	0	2	0	2	1	0
9580162	TGCAGTTCATCCACTCTGGTTTCGGGTTTACAGATCGGAAGAGCGGTTCAGCAGGAATGCCGAGACCGA	16:T>C	16	Yes	0	0	0	0	0	0	0	1	0	0	1	1	0	0	0	0	0	0	2	0	0	0	0	1	0	1	0	2	0	1	0	1	0	0	1	1	0	0	0	0	2	0	1	1	0
9581451	TGCAGAGAGAGGGTGATAGATCACCCAATGTCTATCATCATTGCCCTCCCATGTTTCCTTTTCTGGTTG	29:G>A	29	Yes	1	1	1	1	1	1	1	1	1	1	1	1	1	1	1	1	1	1	1	1	1	1	1	1	1	1	1	1	1	1	1	1	1	1	0	0	1	1	1	1	2	1	1	1	1
6103877	TGCAGCAGTGGTGAAGATCATTATGATGGGTGATTGCATATTTGACATTTTTGCATCAAAAAAGCTTAT	12:G>A	12	Yes	0	1	1	1	0	0	0	0	0	1	0	0	0	0	1	0	0	0	2	0	0	0	1	0	0	0	0	0	0	0	0	0	0	0	0	0	0	0	1	2	2	0	2	0	0
9582589	TGCAGCTTCTGTAACTCTAACCCGTGGAGGCTGCACTTTATCTTCAATGTCCATCTCGGAGATAGGAGT	20:C>T	20	Yes	0	0	0	0	0	0	1	0	1	0	0	0	NA	0	0	NA	0	NA	0	0	0	0	1	0	NA	0	0	0	NA	0	0	0	0	NA	0	0	0	0	0	0	2	0	0	0	0
9582589	TGCAGCTTCTGTAACTCTAACCCGTGGAGGCTGCACTTTATCTTCAATGTCCATCTCGGAGATAGGAGT	47:T>C	47	Yes	0	0	0	0	0	0	NA	0	NA	0	0	0	1	0	0	1	0	1	0	0	0	0	NA	0	1	0	0	2	1	0	0	0	0	1	0	0	0	0	0	2	0	0	0	0	0
6107676	TGCAGAGAAGGTCTGTTACTGCTAAGATCCTTTTTTTCTGAATTTATTACAGATCGGAAGAGCGGTTCA	25:G>C	25	Yes	0	0	0	0	0	0	0	0	0	0	0	0	1	0	0	1	0	1	0	0	0	0	0	0	1	0	0	2	1	0	0	0	0	1	0	0	0	0	0	2	0	0	0	0	0
6107676	TGCAGAGAAGGTCTGTTACTGCTAAGATCCTTTTTTTCTGAATTTATTACAGATCGGAAGAGCGGTTCA	36:T>C	36	Yes	0	0	0	0	0	0	0	0	2	0	0	0	NA	0	0	NA	0	NA	0	0	0	0	0	0	NA	2	0	2	NA	0	0	0	0	0	0	0	0	0	0	0	2	0	0	0	0
6075778	TGCAGTTTTTATCCAATCAAAATGATTACATTACCTTGCGATATTTTCTTGAGTCTTTACAGATCGGAA	39:G>A	39	Yes	0	0	0	0	0	0	0	0	0	0	0	0	1	0	0	1	0	1	0	0	0	0	0	0	1	0	0	2	1	0	0	0	0	1	0	0	0	0	0	2	0	0	0	0	0
6114988	TGCAGTGTGTTTGGAGACACAAATTTTACAGATCGGAAGAGCGGTTCAGCAGGAATGCCGAGACCGATC	19:C>T	19	Yes	0	0	0	0	2	1	1	1	1	0	1	1	NA	0	0	NA	0	NA	2	0	0	1	1	1	NA	1	0	1	NA	1	0	1	0	NA	1	2	1	1	0	0	1	1	2	1	1
9574984	TGCAGAAAGATGTACTGAAGTTGATATAATAATAATTGTTGCCGTTACAAACAAAGAGATGATCAAGTT	32:T>C	32	Yes	NA	NA	NA	NA	0	0	0	0	0	NA	0	0	0	NA	NA	0	NA	0	0	NA	NA	0	0	0	0	0	NA	0	0	0	NA	0	NA	0	0	0	0	0	NA	1	0	0	0	0	0
6062632	TGCAGTGTCATGGCCCTTTGTCCATTAGATTGAATGTATTCATCAGTAAATACAACAAGTTCATACCCT	8:C>T	8	Yes	0	0	0	0	0	NA	NA	1	NA	0	1	1	NA	0	0	NA	0	NA	0	0	0	1	NA	1	NA	1	0	1	NA	1	0	1	0	NA	NA	NA	0	NA	0	0	NA	NA	2	1	NA
[truncated: 43,238 more rows]
[truncated: 97 more columns]
