# Supplementary material for: Exploring the genetic and adaptive diversity of a pan-Mediterranean crop wild relative: narrow-leafed lupin
Source: Theor Appl Genet. 2018 Jan 20;131(4):887–901. doi: 10.1007/s00122-017-3045-7 (PMC5852200; doi:10.1007/s00122-017-3045-7)
Supplement: Supplementary file 3 — Supplementary material 3 (XLSX 6624 kb) [file 122_2017_3045_MOESM3_ESM.xlsx]

## Sheet: Sheet1
Online Resource 3 The allelic profile per accession for 11,690 SNP markers, applied on 142 wild accessions of narrow-leafed lupin
Marker ID	AlleleSequencea	SnpPositionb	RefSnpc	AltSnpd	CHROMe	POSf	REFg	ALTh	P20711	P20716	P20720	P20724	P20726	P21624	P22660	P22664	P22666	P22670	P22677	P22687	P22696	P22713	P22732	P22739	P22744	P22753	P22754	P22764	P22770	P22780	P22802	P22804	P22810	P22817	P22829	P22831	P22833	P22834	P22835	P22836	P22839	P22841	P22845	P22847	P22864	P22870	P22872	P22879	P22888
LaDArT_SNP16748	TGCAGAGATTCTCTGCTTGAAAATATATATTCAGGTTTTACAGATCGGAAGAGCGGTTCAGCAGGAATG	28	C	A	NLL-01	6253	T	G	1	1	0	1	1	1	1	1	0	0	1	1	0	0	0	0	0	1	0	0	0	0	0	1	1	0	0	0	0	0	0	0	0	0	1	1	0	1	0	0	1
LaDArT_SNP05105	TGCAGTCTTGTATACGTCATCAGTGCCAACAGCAATCTGATACATGCCACACAAAGTTTATCAAGTCTA	15	G	A	NLL-01	25269	C	T	0	0	0	0	0	0	0	1	1	0	1	1	0	0	0	0	0	1	0	0	1	2	0	1	0	0	0	0	2	0	0	1	0	0	0	0	0	0	0	0	NA
LaDArT_SNP17389	TGCAGCACCAGACCAGCTCCAAGTTCATCAACATTTTAGTATGACTACTACCACTTTATAGTTGGAAAA	53	T	C	NLL-01	68689	G	A	0	0	0	0	0	0	0	0	0	0	NA	NA	0	NA	0	0	0	NA	0	0	NA	0	0	0	0	0	0	0	0	0	0	NA	0	0	0	1	0	0	0	0	0
LaDArT_SNP18519	TGCAGCTGGTGGTGTTGTTGTTGAAGAGATAGAAATATCAGTGCTACTACTGTCTAACTTCTCCATGCT	11	C	G	NLL-01	83712	C	G	1	1	1	1	1	1	0	0	1	1	0	0	1	1	1	1	1	0	1	1	0	2	1	0	1	1	1	1	2	1	1	0	1	1	1	1	1	1	1	1	1
LaDArT_SNP14440	TGCAGCTTATTTCTGCAACAGCTTGTATGGTTCTCTCATCAGTAAAACTCATCAAACATGATTATGGAG	27	T	C	NLL-01	84232	T	C	1	1	0	1	1	1	0	0	0	0	0	0	0	1	0	0	0	0	0	0	0	0	0	0	0	0	0	0	0	0	0	0	0	0	0	0	0	1	0	0	0
LaDArT_SNP19300	TGCAGCTGATGAGATTGGAGAAAAGAAACTCACTTTTCATCATTCAAATTATAGGTTCTGGACATTTAC	33	C	T	NLL-01	84890	T	C	0	0	1	0	0	0	0	0	1	1	0	0	1	0	1	1	1	0	1	1	0	2	1	0	1	1	1	1	2	1	1	0	1	1	0	0	1	0	1	1	0
LaDArT_SNP02699	TGCAGAAACTGCCGCAAACTGTCAAGAGGTCTCAAGGAGAGAAAAGAAAACTCAGTCGCAGTTTCAGTC	56	C	T	NLL-01	104099	C	T	NA	NA	1	NA	1	NA	0	NA	NA	1	0	0	1	NA	1	1	1	NA	1	1	0	2	1	NA	1	1	1	1	2	1	1	0	1	1	NA	1	1	NA	1	1	NA
LaDArT_SNP12417	TGCAGATTATACTCTTACCAAGCAAGGAAATACACAGTTTTACAGATCGGAAGAGCGGTTCAGCAGGAA	21	G	A	NLL-01	139510	C	T	0	0	0	0	0	0	0	0	0	0	0	0	0	0	0	0	0	0	0	0	0	0	0	NA	1	0	0	1	2	0	1	0	2	0	0	0	NA	0	0	0	0
LaDArT_SNP07737	TGCAGGATTAGTAATTACATGTACAGAAGGTGTATTCGTATCTTCACTACCAACAGAATCATTCACTTT	22	A	C	NLL-01	161540	A	C	NA	NA	0	NA	0	0	NA	0	0	0	0	0	0	NA	NA	0	0	0	0	0	0	0	0	0	0	0	0	0	0	NA	0	0	0	0	0	0	0	0	0	0	0
LaDArT_SNP07738	TGCAGGATTAGTAATTACATGTACAGAAGGTGTATTCGTATCTTCACTACCAACAGAATCATTCACTTT	29	G	A	NLL-01	161547	G	A	1	1	0	1	0	0	1	0	0	0	0	0	0	1	1	0	0	0	0	0	0	0	0	0	0	0	0	0	0	NA	0	0	0	0	0	0	0	0	0	0	0
LaDArT_SNP08117	TGCAGGTAATTGCATTTGACATTCAGAATGCCACAGATTATTACAGATCGGAAGAGCGGTTCAGCAGGA	30	C	T	NLL-01	173465	C	T	1	1	0	1	0	0	1	0	0	0	0	0	0	1	1	0	0	0	0	0	0	0	0	0	0	0	0	0	0	0	0	0	0	0	0	NA	1	0	0	0	NA
LaDArT_SNP02284	TGCAGGTTGGAAGGTCTAACCAACCTTCTGTCATAGGTTCAAGCAGCTGGACTGGATTTGTTGGTCATA	43	C	T	NLL-01	173831	G	A	0	0	1	0	1	0	0	0	0	0	0	0	1	0	0	1	0	0	1	1	0	2	1	0	0	0	1	0	0	0	0	0	1	1	1	0	0	0	0	0	0
LaDArT_SNP01550	TGCAGGATGGCACGTCATATTGTTTTCAATAAAAAAGATAAGAAATTTTACAGATCGGAAGAGCGGTTC	13	G	A	NLL-01	190891	C	T	1	1	1	1	1	1	1	0	0	1	0	0	0	0	0	1	0	0	1	1	0	0	1	0	0	1	1	0	0	1	0	0	1	1	1	0	1	1	1	1	NA
LaDArT_SNP10546	TGCAGCACCTAATAATTTCTGTCATTTTCTCTTGGGCGATCTGAAAGAGAAGCTCTATTTAGTTACAGA	54	T	C	NLL-01	190955	C	T	1	1	1	1	1	1	1	0	0	1	0	0	0	1	1	1	0	0	1	1	0	2	1	0	1	1	1	1	2	1	1	0	1	1	1	0	1	1	1	1	0
LaDArT_SNP01928	TGCAGGTACGACTTATTGTTATACATGATGCTGAAAGATGAAAGTATGCAATTTTGTGCATTAGTTTTG	10	G	A	NLL-01	208429	A	G	1	1	0	2	0	1	1	0	0	2	0	0	0	2	0	0	0	0	0	0	0	0	0	0	2	0	0	NA	0	0	NA	0	0	0	0	0	1	1	1	2	0
LaDArT_SNP10980	TGCAGTATTCATTGGTGGCAAGTTTGTAGGTTCAGCTAACATGGTCATAACCCTTCACCTCAATGGCTC	27	G	A	NLL-01	216385	T	C	0	0	1	0	1	0	0	1	0	1	0	0	0	1	1	1	0	0	1	1	0	0	1	0	1	1	1	1	2	1	1	0	1	1	1	NA	NA	0	1	1	0
LaDArT_SNP12873	TGCAGTCCTCACATCACCCATTTTGGAGTACAAATCAAGAAGACCAGTTTGTACATAAACACAAGAATT	38	G	C	NLL-01	226978	G	C	1	1	0	1	0	1	1	0	0	0	0	0	0	0	0	0	1	NA	0	0	NA	1	0	NA	0	0	0	0	0	0	0	NA	NA	0	0	NA	0	1	1	2	1
LaDArT_SNP11308	TGCAGAAAAATTGGGGGATATAAATAAACACAAATTACAGATCGGAAGAGCGGTTCAGCAGGAATGCCG	25	A	C	NLL-01	235486	A	C	0	0	0	0	0	0	0	0	0	0	0	0	0	0	0	0	0	0	0	0	0	0	0	0	0	0	0	0	0	0	0	0	0	0	0	0	0	0	0	0	0
LaDArT_SNP17827	TGCAGTGGGCATATCCAAAGTCGCAGAGGATCTGTAATAGTCCCAGATGGATGAACAGAAGAATTGTTA	9	A	C	NLL-01	266256	G	T	0	0	0	0	0	0	0	0	0	0	0	NA	0	0	0	0	0	NA	0	0	0	0	0	NA	0	0	0	0	0	0	0	0	NA	0	0	0	0	0	0	0	0
LaDArT_SNP08073	TGCAGGACTATGTGCGGACAGGTTATACCTAAATGTATTAGTGTTTTCTGTTTACAGATCGGAAGAGCG	47	C	T	NLL-01	329657	C	T	0	0	NA	0	0	NA	0	0	NA	0	0	0	0	0	0	NA	0	0	NA	NA	NA	0	0	0	NA	0	0	NA	NA	0	NA	NA	0	0	0	1	0	0	0	0	1
LaDArT_SNP01111	TGCAGGTGCTAGCCTTGTGTAGTAGGCCGCCATTTTCAGAGAATGGCTAATGGCTAGTTCACGAAAGAT	25	T	G	NLL-01	333459	G	T	0	0	0	0	0	0	1	0	0	2	0	0	1	0	NA	0	0	0	0	0	0	0	0	0	0	0	0	NA	0	NA	NA	0	0	0	0	0	0	0	0	0	0
LaDArT_SNP00649	TGCAGGTGCTAGCCTTGTGTAGTAGGCCGCCATTTTCAGAGAATGGCTAATGGCTAGTTCACGAAAGAT	61	C	T	NLL-01	333495	C	T	0	0	0	0	0	0	NA	0	0	0	0	0	1	1	1	0	0	0	0	0	0	0	0	0	0	0	0	1	2	1	1	0	0	0	0	0	0	0	0	0	0
LaDArT_SNP06921	TGCAGCTTTGATGCTATTCTCATCATTACTGTTTTTGATGGGATCAAAATTGTATGTCAAAGTTACAGA	25	G	T	NLL-01	385975	A	C	0	0	0	0	1	0	1	0	1	1	0	0	0	0	0	0	0	0	0	0	1	1	1	0	1	1	1	1	1	0	1	1	1	1	1	0	1	1	1	0	0
LaDArT_SNP04568	TGCAGGAATTCCCAATCCTAATGTCCAGCTTACATTTGATTGTATATAAACGATTACAGTTACGGACAC	63	T	G	NLL-01	386060	G	T	0	0	0	0	1	0	1	0	0	0	0	0	0	0	0	0	0	0	0	0	1	0	0	0	0	0	0	0	0	0	0	0	0	0	0	0	0	NA	0	0	0
LaDArT_SNP07770	TGCAGGGGTTAGACCATGTAACATGGCATTTGGAGCTGATCAGTTTACAGATCGGAAGAGCGGTTCAGC	6	G	A	NLL-01	386186	C	T	0	0	0	0	0	0	0	0	0	0	0	0	0	0	0	0	0	0	0	0	0	1	0	0	1	1	0	0	2	0	0	1	0	0	0	0	0	0	0	0	0
LaDArT_SNP17804	TGCAGTGACAAGACACAGTTGAATCTTTTATATCTTAGAAAAGGATGATCCTACTAATCTCTAAAAACG	37	G	C	NLL-01	457874	G	C	0	0	0	NA	0	0	0	0	0	0	0	0	0	0	NA	0	0	NA	0	0	0	0	NA	0	0	0	NA	0	0	0	0	0	0	NA	0	2	0	NA	0	NA	NA
LaDArT_SNP17805	TGCAGTGACAAGACACAGTTGAATCTTTTATATCTTAGAAAAGGATGATCCTACTAATCTCTAAAAACG	53	C	A	NLL-01	457890	C	A	2	0	0	1	2	0	0	0	0	0	0	0	0	0	1	0	0	NA	0	0	0	0	1	0	0	0	1	0	0	0	0	0	0	1	0	0	0	1	0	1	1
LaDArT_SNP14129	TGCAGATATGAGAAAAATATGTCAAGAATTTCAAATGAACTGAAGCTGTCTTATTGTAACATAAAGAGT	41	G	A	NLL-01	622465	G	A	0	0	1	0	1	0	0	0	0	2	0	0	1	0	1	0	0	0	0	0	1	0	0	0	0	0	0	0	0	0	0	0	0	0	1	0	0	0	0	2	0
LaDArT_SNP17696	TGCAGGTACTTATCATCATTATATCTCAATTATTTGTATATTATGTGGAACACAATACTCATCTTTATA	56	A	T	NLL-01	649051	A	T	0	0	0	0	1	0	0	0	1	0	0	0	1	1	0	1	0	0	1	0	1	0	1	0	0	1	1	0	1	1	0	0	1	1	0	NA	1	0	1	0	NA
LaDArT_SNP07251	TGCAGTAACATTGAGAAGATAACAAATATCTAAATAAGGACATGTAAATTGAAGCATTACTATATACAC	24	T	A	NLL-01	711619	T	A	1	1	0	1	0	1	0	1	1	0	1	1	0	0	0	0	NA	NA	0	0	0	0	0	1	0	1	1	1	2	1	1	0	1	0	1	NA	0	0	0	0	1
LaDArT_SNP10503	TGCAGATTCTGAATTTTATGATATCAGAAAAGGGTTTTCTGTCTGGAATGATATTGATGCTGAATTTGA	30	A	C	NLL-01	711670	A	C	0	0	0	0	0	0	0	0	0	0	0	0	0	0	0	0	1	1	0	0	0	0	0	0	0	0	0	0	0	0	0	0	0	0	0	1	0	0	0	0	1
LaDArT_SNP04451	TGCAGCTGTGATGGAGGAGAAAGTATGAGGATGAGGGTTTTTACGCGATTCTCCAAATCTCCATCCTAT	37	T	G	NLL-01	736652	A	C	1	1	0	NA	0	1	NA	NA	0	0	NA	NA	0	0	0	0	1	NA	0	0	0	0	0	1	1	0	0	0	0	0	0	0	0	0	0	0	0	0	0	0	NA
LaDArT_SNP14888	TGCAGAGATGAAGGATCCTAAAATTATGCAATCCAATTTCAATCTCAGTTGGATGATGAAGGTGGAAAA	36	T	A	NLL-01	780510	T	A	0	0	0	0	0	0	0	1	0	0	0	0	0	NA	0	0	0	0	0	0	0	0	0	1	0	0	0	0	0	0	0	0	0	0	0	0	1	1	0	0	0
LaDArT_SNP09817	TGCAGATGTTTTTATTATATTGGTTTCTTCATTGAATTCATCATTTTATATTACAGATCGGAAGAGCGG	47	T	A	NLL-01	788664	T	A	1	1	0	1	0	1	1	1	0	2	1	0	0	0	0	0	0	1	0	0	0	0	0	1	0	0	0	0	0	0	0	0	0	0	0	1	1	1	0	2	1
LaDArT_SNP01911	TGCAGAATCATTCATAGGAAAGATAACAGATTATATCAGCCTTATTTACAGATCGGAAGAGCGGTTCAG	36	G	C	NLL-01	838388	G	C	1	1	0	1	0	1	0	1	0	2	0	1	0	2	0	0	0	1	0	0	1	0	0	1	0	1	0	1	0	0	1	0	0	0	0	0	1	0	0	0	0
LaDArT_SNP17163	TGCAGAACTTGCACATGTGTTGTTGTCTCATCAATTGTTGATCTTCTTCCATTGAATTCCGAAAAACCA	60	G	T	NLL-01	872862	G	T	0	0	0	1	0	0	0	0	0	0	0	0	0	0	0	0	0	0	0	0	0	0	0	0	0	0	0	0	0	0	0	0	0	0	0	NA	0	0	0	0	NA
LaDArT_SNP04888	TGCAGTAACATATTTCTGGGGGCACGATTTCTGCGAGGATGATGAGGTCCCTGCCCCATCGTTTTGCCC	33	C	T	NLL-01	884772	C	T	0	0	0	0	0	0	0	0	0	0	NA	0	0	0	0	0	NA	0	NA	NA	0	2	NA	0	0	0	NA	0	0	0	0	0	NA	NA	0	0	0	0	0	0	1
LaDArT_SNP03137	TGCAGCAGGCATTAGAGTTTGCCTTCCAGTACCAAGCTGCCCAGCATCATTGAGACTATTACAGATCGG	5	T	C	NLL-01	886468	C	T	1	0	0	1	0	1	0	1	1	0	0	1	0	1	0	0	0	1	0	0	1	1	2	1	1	1	0	1	1	0	1	1	0	0	0	1	1	1	0	2	1
LaDArT_SNP06556	TGCAGCAACTTCCAAACCGGCCACAATAAAGAATCATAAGAAAGAAAGAAATACGCTTATGAAATAGAA	12	C	T	NLL-01	892079	C	T	0	0	0	0	0	0	0	0	0	0	0	0	0	0	0	0	0	0	0	0	0	1	0	0	1	0	0	0	1	0	0	1	0	0	0	0	0	0	0	0	0
LaDArT_SNP06557	TGCAGCAACTTCCAAACCGGCCACAATAAAGAATCATAAGAAAGAAAGAAATACGCTTATGAAATAGAA	52	A	G	NLL-01	892119	A	G	0	0	0	0	0	0	0	0	0	0	0	0	0	0	0	0	0	0	0	0	0	NA	0	0	NA	0	0	0	NA	0	0	NA	0	0	0	0	0	0	0	2	0
LaDArT_SNP08148	TGCAGTAAATACTAAATTTTGGTAATAAAAAGCATTTGAAATCTAATTTTTTACAGATCGGAAGAGCGG	8	A	G	NLL-01	917661	T	C	0	0	0	0	0	0	0	0	0	0	0	0	0	0	0	0	0	0	0	0	0	0	0	0	0	0	0	0	0	0	0	0	0	0	0	1	0	0	0	0	1
LaDArT_SNP11129	TGCAGATCCAAGAACAATTTTGAGACTAAGCTTTCGAATAACATAACTCCACGTTACAGATCGGAAGAG	26	T	C	NLL-01	923261	T	C	0	NA	0	NA	0	NA	NA	NA	0	0	NA	NA	0	0	0	0	0	NA	0	0	0	0	0	1	0	0	0	0	0	0	0	1	0	0	0	NA	0	NA	0	0	NA
LaDArT_SNP11128	TGCAGATCCAAGAACAATTTTGAGACTAAGCTTTCGAATAACATAACTCCACGTTACAGATCGGAAGAG	38	A	T	NLL-01	923273	T	A	0	1	0	1	0	1	1	1	0	0	1	1	0	0	0	0	0	1	0	0	0	0	0	NA	0	0	0	0	0	0	0	NA	0	0	0	1	0	NA	0	0	1
LaDArT_SNP04010	TGCAGCAACATTATTGGCCTTGTTGTTTGTACTTGTTTGATCTTGGAATGGATTTCCTGGTGATGGTTG	58	G	T	NLL-01	940361	C	A	0	0	0	0	0	0	0	0	0	0	0	0	0	0	0	0	0	0	0	0	1	0	0	0	0	0	0	1	0	1	0	0	0	0	0	NA	0	0	1	2	NA
LaDArT_SNP00429	TGCAGTAAAAAAGAGGATGCTTCAAAATTGAAAAGTGGTCCCTTTTCCAAACGATATGTTGTTGGACCA	20	T	A	NLL-01	969533	A	T	NA	1	0	1	0	1	1	0	NA	0	0	1	0	0	0	0	0	1	1	0	NA	0	0	1	0	NA	NA	NA	NA	0	0	0	NA	NA	0	1	1	1	1	1	1
LaDArT_SNP14244	TGCAGCACCCCCCATATGTGTAGCTCCTGATATACGATTATCTCCCTATAATTTCAAAATTACAGATCG	49	A	G	NLL-01	978574	A	G	0	0	0	0	0	0	0	0	0	0	0	0	0	0	0	0	0	0	0	0	0	0	0	0	0	0	0	0	0	0	0	0	0	0	0	0	0	0	0	0	0
LaDArT_SNP16994	TGCAGTAGCTTCTTCAATTGCTGAGGTATCCCATTACAGATCGGAAGAGCGGTTCAGCAGGAATGCCGA	27	A	T	NLL-01	987815	T	A	0	0	0	0	0	0	0	0	1	0	0	0	0	0	0	0	0	0	0	0	1	1	0	0	1	1	0	1	2	0	1	1	0	0	0	0	NA	NA	0	0	0
LaDArT_SNP14450	TGCAGCTTGAGTTTTATGAGAAAGTTCACGTAGGAAACGACCAAATTTGCGAACAGCAACAGAAATAAC	63	A	T	NLL-01	987908	A	T	0	0	0	0	0	0	0	0	1	0	0	0	0	0	0	0	0	NA	0	0	1	1	0	0	1	1	0	1	2	0	1	1	0	0	0	0	0	0	0	0	0
LaDArT_SNP02615	TGCAGTATTGCGGTTTTAGTAGTTTTCGAAACCGCGGGCACAATTAGGAATCTCCAAATTCACACCACT	25	C	T	NLL-01	989329	T	C	1	1	0	1	0	1	1	0	1	0	1	1	0	0	0	0	0	1	1	0	1	1	0	NA	1	1	1	1	1	1	1	1	1	1	0	NA	1	1	1	1	NA
LaDArT_SNP05462	TGCAGTTTTCAGCTACTGGCTTGTTCCTGGTGGGTTAGCTTGGGCTCTAACCTCTAACAAACCCACCAT	12	T	C	NLL-01	995648	C	T	1	1	1	1	0	1	1	0	1	2	1	1	0	1	1	0	0	1	0	0	2	1	0	1	0	1	2	1	2	0	1	1	0	0	0	0	0	1	1	0	0
LaDArT_SNP06355	TGCAGAGTAAATAGAACATAACCCTCAATAGTCTATATCTATAGTCTATACATTGTTTTACAGTAGGGT	40	C	A	NLL-01	1045205	A	C	0	0	2	0	0	0	1	1	0	0	1	0	0	2	0	0	0	1	0	0	0	0	0	1	0	0	0	0	0	0	0	0	0	0	0	0	0	0	0	0	0
LaDArT_SNP15277	TGCAGTACAGAGGTTATCTATCCTTTAGTTGCTATTACAGATCGGAAGAGCGGTTCAGCAGGAATGCCG	6	A	G	NLL-01	1124440	A	G	0	0	0	0	0	0	NA	0	0	0	NA	NA	0	NA	0	0	0	NA	0	0	0	0	0	NA	0	0	0	0	0	0	0	0	0	0	0	1	0	0	0	0	1
LaDArT_SNP14802	TGCAGTTAGTGTAGATCAATGAAAATTTCTGAATGCGACCTTATATGAATTTCGGGGATATTTTTATTT	35	C	T	NLL-01	1138670	G	A	NA	0	0	0	0	NA	NA	0	1	0	NA	NA	0	NA	0	0	0	NA	1	0	0	1	0	NA	1	1	1	0	1	1	1	1	1	1	1	NA	NA	0	0	0	0
LaDArT_SNP10130	TGCAGAGCATACTGAAAACCAAGAAGAAACATACGACATATATCTTCTACCCCCTGGGGAAGATCCTGA	54	T	G	NLL-01	1150040	T	G	0	0	0	0	0	0	0	0	0	2	0	0	0	0	0	0	0	0	0	0	0	0	0	0	0	0	0	0	0	0	0	0	0	0	0	0	0	0	0	2	0
LaDArT_SNP01777	TGCAGCATTCGAAATTTTTTAGTAGAGGTGGTTTTTTCTTACAGATCGGAAGAGCGGTTCAGCAGGAAT	14	A	T	NLL-01	1150717	A	T	0	0	1	0	0	0	0	0	0	2	0	0	0	0	1	0	0	0	0	0	0	0	0	0	1	0	0	0	1	0	0	1	0	0	0	0	1	1	0	0	NA
LaDArT_SNP12133	TGCAGGAGCAACAAAGAGGCCTACTTGCTGTGTTTTGGTTATGACCAAGCCTACAAAGGGTGATCTAGA	30	T	C	NLL-01	1155302	A	G	0	0	0	0	0	0	0	0	1	2	0	0	0	0	0	0	0	0	0	0	0	1	0	0	0	1	1	0	0	0	1	0	1	1	1	2	1	1	0	2	1
LaDArT_SNP09141	TGCAGCTTTGGATATAGACCCTGATACTGGAATTGTTTATTTCACTGAAGCTAGTTCTAATTACCAGAT	7	T	G	NLL-01	1159260	T	G	0	0	0	0	0	0	1	1	0	0	1	1	0	NA	0	0	0	1	0	0	0	0	0	NA	0	0	0	0	0	0	0	0	0	0	0	1	0	0	0	0	1
LaDArT_SNP18239	TGCAGAACTTAGAACAAAGATGACAAAGCTAAAGACCGGCATGATTGAAGAGAATGAACAAGTGAAAAT	49	A	G	NLL-01	1162357	C	T	0	0	0	0	0	0	NA	NA	1	2	NA	NA	1	NA	0	1	1	NA	1	0	0	2	1	NA	0	1	1	0	0	0	1	0	1	1	1	0	0	0	NA	1	NA
LaDArT_SNP18238	TGCAGAACTTAGAACAAAGATGACAAAGCTAAAGACCGGCATGATTGAAGAGAATGAACAAGTGAAAAT	37	A	G	NLL-01	1162369	C	T	0	0	0	0	0	0	1	1	NA	0	1	1	NA	NA	0	NA	NA	1	NA	0	0	0	NA	NA	0	NA	NA	0	0	0	NA	0	NA	NA	NA	2	0	0	NA	NA	1
LaDArT_SNP09681	TGCAGGTGGCAATCTCTTTGGCTGCTTGCATATATTTTCTTACAGATCGGAAGAGCGGTTCAGCAGGAA	38	C	G	NLL-01	1171322	G	C	0	0	0	0	0	0	0	0	0	0	0	0	0	0	0	0	0	0	0	0	0	0	0	0	0	0	0	0	0	0	0	0	0	0	0	0	0	0	0	0	0
LaDArT_SNP15797	TGCAGCAAAAGAAAGATTCATCAATATGCAATTATGCACGAAAGAACAGTGGAAGCGGGAAATGCAGAG	18	C	T	NLL-01	1171375	C	T	1	2	0	0	0	0	0	0	0	2	0	0	0	0	0	0	0	0	0	0	0	0	0	0	0	0	0	0	0	0	0	0	0	0	0	0	0	0	0	2	0
LaDArT_SNP15797	TGCAGCAAAAGAAAGATTCATCAATATGCAATTATGCACGAAAGAACAGTGGAAGCGGGAAATGCAGAG	18	C	T	NLL-01	1172173	C	T	1	2	0	0	0	0	0	0	0	2	0	0	0	0	0	0	0	0	0	0	0	0	0	0	0	0	0	0	0	0	0	0	0	0	0	0	0	0	0	2	0
LaDArT_SNP01207	TGCAGCCGATATATATCCGTTACCATCGCAATCAAACGACCTGAACACACCTAAGATCTGTTCTTGATT	29	G	A	NLL-01	1181202	T	C	1	1	1	1	0	1	1	1	1	1	1	1	1	1	1	1	1	1	1	1	0	1	1	1	1	1	1	1	1	1	1	1	1	1	1	1	1	1	1	1	1
LaDArT_SNP01207	TGCAGCCGATATATATCCGTTACCATCGCAATCAAACGACCTGAACACACCTAAGATCTGTTCTTGATT	29	G	A	NLL-01	1186529	T	C	1	1	1	1	0	1	1	1	1	1	1	1	1	1	1	1	1	1	1	1	0	1	1	1	1	1	1	1	1	1	1	1	1	1	1	1	1	1	1	1	1
LaDArT_SNP18665	TGCAGTATGGCACACAGCCAACAACCGTAGGAAGTTCTGTATTACATTGGCATTGGGTTCTCTGACCCA	29	T	G	NLL-01	1191115	G	T	0	0	0	0	0	0	0	0	0	0	0	0	0	0	0	0	0	0	0	0	0	0	0	0	0	0	0	0	0	0	0	0	0	0	0	0	0	0	0	0	0
LaDArT_SNP05355	TGCAGTTGAACTTTTATGTCCAACATATTTTTTACTAATTTGTTATTATATTGACACTACAGGGTGGCA	29	T	G	NLL-01	1239452	A	C	0	0	0	0	0	0	0	0	1	1	0	0	1	0	0	0	1	0	0	1	0	0	1	0	0	0	0	0	0	0	0	0	0	0	0	0	0	0	1	0	NA
LaDArT_SNP13295	TGCAGCAACATTCTCTGAGGTGGGTATATTTATATATCCTTTTATTGTCGGTTTACAGATCGGAAGAGC	48	C	T	NLL-01	1291058	C	T	0	0	0	0	0	NA	NA	NA	0	0	NA	NA	0	0	0	0	0	NA	0	0	0	0	0	NA	0	0	0	0	0	0	0	0	0	0	0	0	1	0	0	0	NA
LaDArT_SNP03034	TGCAGGATATTATATGCCTAAGTATGGAATTGTTTTAGCTGTAAATGAAACACAGTCAATGCTTTTATA	55	A	T	NLL-01	1296398	T	A	1	1	1	1	0	1	1	1	1	2	1	1	1	0	0	1	1	1	1	1	0	2	1	1	0	1	1	0	0	0	1	0	1	1	1	1	0	0	0	2	1
LaDArT_SNP02011	TGCAGCTGTTGGCCAACTCAGCCGGGTTCTTTTGGGTCTGGTATTAGCGTAAATATATTACTATTTTTC	25	G	A	NLL-01	1306291	C	T	NA	0	0	0	0	NA	NA	1	0	0	NA	1	0	0	0	0	0	1	0	0	0	0	0	1	0	0	0	0	0	0	0	0	0	0	0	0	0	0	0	0	0
LaDArT_SNP02010	TGCAGCTGTTGGCCAACTCAGCCGGGTTCTTTTGGGTCTGGTATTAGCGTAAATATATTACTATTTTTC	22	C	T	NLL-01	1306294	G	A	NA	0	0	0	0	1	1	NA	0	0	NA	NA	0	0	0	0	0	NA	0	0	0	0	0	NA	0	0	0	0	0	0	0	0	0	0	0	0	0	0	0	0	0
LaDArT_SNP11455	TGCAGTCATGTACCTCATAAACAGCTCCAGTGCCGGGATAAAAATTTCCACGCTCATGTCTATGCAACG	57	G	A	NLL-01	1306394	G	A	0	0	0	0	0	NA	NA	NA	0	0	NA	NA	0	0	0	0	0	NA	0	1	0	1	0	NA	1	1	1	1	1	0	1	1	1	1	0	0	0	0	0	0	0
LaDArT_SNP00618	TGCAGCTCCTATTGTTGTGCTGATGCAGTTGCAGAGACTCCAAAATCCGCAATACTGAAGACAAAATTG	33	G	A	NLL-01	1310519	C	T	NA	0	0	0	0	NA	NA	NA	0	0	NA	NA	0	0	0	0	0	NA	0	0	0	0	0	NA	0	0	0	0	0	0	0	0	0	0	0	0	0	0	0	0	NA
LaDArT_SNP00617	TGCAGCTCCTATTGTTGTGCTGATGCAGTTGCAGAGACTCCAAAATCCGCAATACTGAAGACAAAATTG	19	C	G	NLL-01	1310533	G	C	1	0	0	0	0	NA	NA	NA	0	0	1	NA	0	0	0	0	0	NA	0	0	0	0	0	NA	0	0	0	0	0	0	0	0	0	0	0	2	0	0	0	0	1
LaDArT_SNP00707	TGCAGCCGCAATGTGCTTTCATGTGATTTTCCACAATGGCAGTAAATATTACCACAAACACGACCATAT	53	A	G	NLL-01	1310602	A	G	NA	1	1	1	0	NA	NA	NA	1	1	NA	NA	1	1	1	1	1	NA	1	1	0	1	1	NA	1	1	1	1	1	1	1	1	1	1	1	0	1	1	1	1	NA
LaDArT_SNP10289	TGCAGTCTCTGACTTCCGTATCCGGTGTTGATGTTGGCAATCTAGCTTACAGCGGACATGTCGAGTGCA	61	C	G	NLL-01	1346530	C	G	0	0	0	0	0	0	0	1	0	0	1	1	0	0	0	0	0	1	0	0	0	2	0	1	0	0	0	0	0	0	0	0	0	0	0	1	0	0	0	0	NA
LaDArT_SNP15108	TGCAGCAGTAGATAACCTGATATCCATTCTAGATGTGGAAACCCTGGGTTGCATACTTACAGATCGGAA	30	T	A	NLL-01	1381566	T	A	0	0	0	0	0	0	0	0	0	0	0	0	0	0	0	0	0	0	0	NA	0	0	0	1	0	0	0	0	0	0	0	0	0	0	0	1	0	0	0	0	1
LaDArT_SNP10203	TGCAGCTAGAAGTCTTCCCAAACCAGGTTGAAATCTCATCTGAGTTACACCACCCTGATAAAACATAAG	12	T	C	NLL-01	1381605	T	C	0	0	0	0	0	0	0	0	0	0	0	0	0	0	0	0	0	0	0	0	0	0	0	1	0	0	0	0	0	0	0	0	0	0	0	1	0	0	0	0	1
LaDArT_SNP14360	TGCAGCCTGGTTATTCTCTTAGAACATTCACAGGGCATGCAACAACTGTAATGTCACTAGACTTTCACC	17	T	C	NLL-01	1381874	G	A	0	0	0	0	0	0	0	0	0	0	0	0	0	0	0	0	0	0	0	0	0	0	0	0	0	0	0	0	0	0	0	NA	0	0	0	1	0	0	0	0	1
LaDArT_SNP09788	TGCAGAGTGTAATCAAATTCCATCAATATATATGCTAAAATTACAGATCGGAAGAGCGGTTCAGCAGGA	9	T	G	NLL-01	1381897	T	G	0	0	0	0	0	0	0	0	0	0	0	0	0	0	0	0	0	0	0	0	0	0	0	0	0	0	0	0	0	0	0	0	0	0	0	0	NA	NA	0	0	0
LaDArT_SNP06674	TGCAGCATGGGGTAGGCCGTAATGTCGGTCAACTTCTGGAACCAAATCATGCCTCATTGCTGAAAGCAG	18	G	A	NLL-01	1385151	C	T	0	0	0	0	0	0	0	1	1	2	1	1	0	0	0	1	1	1	0	1	0	1	1	NA	2	1	1	1	1	1	1	1	1	1	0	1	0	1	0	2	1
LaDArT_SNP07715	TGCAGTTTTCTAAAAGAAAGTGTTGATTGTGGGCATACCTATAACAATGTTTTTATTAGCAATTGTTGA	44	C	G	NLL-01	1411178	G	C	0	0	0	NA	0	0	0	1	1	1	1	1	1	0	0	1	1	0	0	1	0	1	1	1	1	1	1	1	1	1	1	1	1	1	1	1	0	NA	NA	0	1
LaDArT_SNP00843	TGCAGCTATTCTATCATACTTCATAATTGGATCAAGTAATGAAGATGTCTTCTGTTGACATTATTTTAC	13	A	T	NLL-01	1432277	T	A	NA	0	0	0	1	1	1	NA	0	2	NA	NA	0	0	1	1	1	1	1	0	1	0	0	1	0	0	0	0	0	0	0	0	0	0	1	1	NA	0	0	0	NA
LaDArT_SNP11295	TGCAGTTGCAGGCTGCTAATAACTTTTTTGCTTCTTCACTTTCAGGTTTACCATTTTACAGATCGGAAG	38	T	C	NLL-01	1498801	G	A	1	1	1	1	1	1	0	NA	1	1	1	NA	1	1	1	1	1	1	1	1	1	1	NA	NA	1	1	1	1	1	1	1	1	1	1	1	1	0	1	1	1	NA
LaDArT_SNP18754	TGCAGAAACTGACACACTGAGATATTGATTCTAAGTCAAGGTTTACAGATCGGAAGAGCGGTTCAGCAG	35	G	T	NLL-01	1516218	A	C	0	2	0	1	0	0	0	0	0	0	0	0	0	0	0	0	0	0	0	0	0	0	0	0	0	0	0	0	0	0	0	0	0	0	0	1	0	0	0	0	1
LaDArT_SNP01424	TGCAGCCCCTTCATAATTCTGCTATACTTTTCAGATGATGAACGAATTCTCCCTGAAAGAAAAGATCTC	14	T	A	NLL-01	1540366	A	T	1	2	1	0	0	0	1	1	1	1	1	1	1	1	1	1	1	1	1	1	0	1	1	1	1	0	0	1	0	1	1	1	1	1	0	2	0	1	1	1	1
LaDArT_SNP01347	TGCAGAAGCAAAAAAGAATATTATGCAACTGTTTGTGATAGCTAGGCACTGAAAAATGAAAATGACTTT	30	A	G	NLL-01	1579799	G	A	1	1	1	1	0	1	1	1	1	2	1	1	1	0	0	1	1	1	0	1	0	1	1	1	1	1	0	1	1	1	1	1	1	1	1	0	1	1	NA	0	0
LaDArT_SNP03441	TGCAGAAATCAGATTGTACTCTCATCATTTACTAGTTATATATGATTTATGACCATACCTATTATTGTG	43	G	A	NLL-01	1655114	G	A	0	0	0	0	0	0	NA	NA	0	2	0	0	0	0	0	0	0	0	0	0	0	0	0	0	0	0	0	0	0	0	0	0	0	0	0	0	1	1	0	2	0
LaDArT_SNP10267	TGCAGGTGCTCAGCAATCTAGGTTATGATGGTGCAGCAGCAGATGTTTGGTCATGTGGAGTCATCCTCT	17	C	T	NLL-01	1675736	G	A	0	0	0	0	0	0	0	0	0	0	0	0	0	0	0	0	0	0	0	0	0	0	0	0	0	0	0	0	0	0	0	0	0	0	0	0	0	0	0	0	0
LaDArT_SNP04597	TGCAGGAGATTATTTTAGTAAGAACTGGAGCACATAAAAACAATATGTGTACGGGGAGCATATCTTCTG	50	A	C	NLL-01	1675800	A	C	0	0	0	0	0	0	0	NA	0	0	NA	NA	0	0	0	0	0	0	0	0	0	0	NA	NA	0	NA	0	0	0	0	0	NA	0	0	0	NA	0	0	0	0	NA
LaDArT_SNP08388	TGCAGCCAAAGGCTTGCTTGTATATCTTTGTGCTTGACTGTGTATTTAGGGCAGAACAAGATGTAGTAT	23	C	A	NLL-01	1677434	T	G	0	0	0	0	0	0	0	1	0	0	0	0	0	0	0	0	0	0	0	0	0	0	0	0	0	0	0	0	0	0	0	0	0	0	0	1	0	0	0	0	1
LaDArT_SNP06905	TGCAGCTTCTGCTTTCGGCAAATTTCAGAGTTTGTGTTCAAAATGACTGCCTATAGCCACGCAGACCGT	59	C	T	NLL-01	1763194	G	A	0	2	0	0	0	NA	0	1	0	0	0	0	0	0	0	0	0	0	0	0	0	1	0	1	0	0	0	0	1	0	0	1	0	0	0	1	0	0	0	0	1
LaDArT_SNP07464	TGCAGTGAGTCATCCATGTTCTTGTGAAGCTATTCCGAGCGAGGATCCACGAAACAAGACTTGTTCCCC	36	A	G	NLL-01	1782834	G	A	1	1	0	1	0	1	1	1	0	0	0	1	1	0	0	0	0	1	0	0	0	2	1	1	1	0	0	1	1	0	1	1	0	0	0	2	1	0	0	2	1
LaDArT_SNP09563	TGCAGTTGCAGAAGATCCTTCACCAGATGTGCTCTTAGTATATTATAGGGCACATAGATTACAGATCGG	13	C	G	NLL-01	1804523	C	G	1	1	0	1	0	1	1	1	0	0	0	0	0	0	0	0	0	0	0	0	0	0	0	1	0	1	0	0	1	0	0	0	0	0	0	1	1	0	0	0	1
LaDArT_SNP12449	TGCAGTTCCCCTTTTCACTGGACATGTCACCTTATCTCTCATCATCGATCTTACAGATCGGAAGAGCGG	40	A	C	NLL-01	1922123	T	G	0	0	0	0	0	0	0	0	1	0	0	0	0	0	0	0	0	0	0	0	0	0	0	0	0	0	0	0	0	0	0	0	0	0	0	0	0	0	0	0	0
LaDArT_SNP10435	TGCAGAGGATACAGTCATGGAATGGAGTGAATACAAATGCTAATGCATTGGTCATCAAAGATCTAAATA	35	A	G	NLL-01	1930863	T	C	1	1	0	1	0	1	1	1	0	0	1	1	0	0	0	0	0	0	0	2	0	0	0	1	0	1	0	0	0	0	0	0	0	0	0	0	0	0	0	0	0
LaDArT_SNP11791	TGCAGTTACCATTGCAGCTAAGAATCAATAAGGGATAGAATGAAAAAACAAGAGTGAATAGCAATGCGC	54	T	C	NLL-01	1934728	T	C	1	1	0	1	0	1	1	1	NA	0	1	NA	0	0	0	0	0	0	0	0	0	0	1	NA	0	1	0	0	0	0	0	0	0	0	0	0	0	0	0	1	NA
LaDArT_SNP13430	TGCAGGTGGTTTAGTTTCACCGGACCTAGATCACATTTCATATCCTTTTGCTATGATTTATGCAGACAT	21	A	G	NLL-01	1942874	C	T	0	0	1	0	1	0	0	0	0	1	0	0	0	1	1	1	1	1	0	1	1	0	0	0	0	0	0	0	0	0	0	0	0	0	0	1	0	0	0	0	0
LaDArT_SNP14144	TGCAGATCGATGATGCTAATGCGAAAGAGCCAAACCAGAAAAATTAGTAAAGGCAAAGCCAATTGCATG	48	C	A	NLL-01	1942940	A	C	0	0	0	0	0	0	0	0	0	0	0	0	0	0	0	0	0	0	0	0	0	0	0	0	0	0	0	0	0	0	0	0	0	0	0	0	0	0	0	0	0
LaDArT_SNP06933	TGCAGGAAACACAACTGCTGCTATTGGAAAGGTTTGGATTTTCTTTATTGTTCATTCACTTTCAATCTT	24	C	T	NLL-01	1961733	T	C	1	1	0	1	0	1	1	0	0	0	0	0	0	0	0	0	0	0	0	0	0	0	0	0	0	0	0	0	0	0	0	0	0	0	0	1	0	0	0	0	1
LaDArT_SNP04523	TGCAGGAAAGTAACACCATGAGATTCTTCTGTCTAAGATATTATTCAGTGCTTGGTGTTTTTCCTTGTC	43	T	G	NLL-01	1967224	A	C	0	0	0	0	0	0	0	1	1	0	1	1	0	0	0	0	0	0	0	0	0	0	NA	1	0	1	0	0	0	0	0	0	0	0	0	0	0	0	0	0	1
LaDArT_SNP04523	TGCAGGAAAGTAACACCATGAGATTCTTCTGTCTAAGATATTATTCAGTGCTTGGTGTTTTTCCTTGTC	43	T	G	NLL-01	1969950	A	C	0	0	0	0	0	0	0	1	1	0	1	1	0	0	0	0	0	0	0	0	0	0	NA	1	0	1	0	0	0	0	0	0	0	0	0	0	0	0	0	0	1
LaDArT_SNP03354	TGCAGAAAAGATTGAAATTATAGTAAGGTACAAAGGTGCTCACATGCACAAATAATTTATTTCAAATGT	28	T	C	NLL-01	1979723	A	G	0	0	0	0	0	0	0	1	0	0	NA	1	0	0	0	0	0	0	0	0	0	0	0	1	0	1	0	0	0	0	0	0	0	0	0	1	0	0	0	0	NA
LaDArT_SNP14686	TGCAGTAGATGGTATGTTTCCCATGATAATTAGGAACTTTGTAGCTAAATAGATATGATTGATATGTAT	65	G	T	NLL-01	1985693	C	A	0	0	0	0	0	0	0	1	0	0	1	1	0	0	0	0	0	0	0	0	0	0	0	1	0	1	0	0	0	0	0	0	0	0	0	0	0	0	0	0	0
LaDArT_SNP16019	TGCAGCCTACATAAAAACTGTGCCTCCCGTTCTGTTGCGAGTTACGCTCCTAATAGACTCAACGCGCGT	8	G	A	NLL-01	1997300	T	C	0	0	0	0	0	0	0	NA	NA	0	NA	NA	0	0	0	0	0	0	0	0	0	0	0	0	0	NA	0	0	0	0	NA	0	0	0	0	1	0	0	0	0	1
LaDArT_SNP13705	TGCAGACAATGAAATGAAACATGATTCAGGACATCAATGGCTCCTCATACAAACAGGAAAATTTGAATT	60	T	A	NLL-01	2012509	A	T	1	1	0	1	0	1	1	0	0	0	0	0	0	0	0	0	0	0	0	0	0	0	0	0	0	0	0	0	0	0	0	0	0	0	0	NA	1	0	0	0	0
LaDArT_SNP13538	TGCAGAGTTCCAGACAACAACAGGATTTACTACACTCTGTCATTAGCTTCACACCCTGGGTTTCAGGGG	50	T	A	NLL-01	2034349	A	T	1	1	NA	1	NA	1	1	1	0	NA	1	1	NA	NA	NA	NA	0	1	0	NA	NA	0	0	1	0	0	0	0	NA	NA	0	0	NA	0	NA	1	1	NA	1	1	1
LaDArT_SNP01481	TGCAGACACATAGATGCAGATACGTTTGCATGCTAGTGCTATTGTTCAGTCAAGAAAGTATAACAAACT	39	T	A	NLL-01	2086753	A	T	0	2	1	0	1	0	0	1	0	1	1	1	0	1	1	1	1	1	0	1	1	0	1	1	0	0	0	0	0	0	0	0	0	0	1	1	1	1	1	1	1
LaDArT_SNP11482	TGCAGTTGCATCAATAACTCCAACAGACTTTGCTAGCACACCTTTACCATTCTACAAAGCACAAAAAGA	59	C	G	NLL-01	2089947	G	C	0	0	0	0	0	0	0	NA	0	0	1	NA	0	0	0	0	0	0	0	0	0	0	0	1	0	0	0	0	0	0	0	0	0	0	0	0	0	1	1	1	0
LaDArT_SNP11482	TGCAGTTGCATCAATAACTCCAACAGACTTTGCTAGCACACCTTTACCATTCTACAAAGCACAAAAAGA	59	C	G	NLL-01	2092100	G	C	0	0	0	0	0	0	0	NA	0	0	1	NA	0	0	0	0	0	0	0	0	0	0	0	1	0	0	0	0	0	0	0	0	0	0	0	0	0	1	1	1	0
LaDArT_SNP12041	TGCAGTTTTAGTAAAGCTACTCAATTTACCATTCAGTATCAAAGGCTTACAACATTACAGATCGGAAGA	8	T	C	NLL-01	2098028	A	G	0	0	0	0	0	0	0	NA	0	0	0	NA	0	0	0	0	1	0	0	0	0	2	NA	0	0	0	0	0	1	0	0	0	0	0	0	0	1	0	1	0	0
LaDArT_SNP02457	TGCAGATAGCAGCAATGCTGGTTTGCCTGAAGTTTTAGACTCTTGTGTAATAGCTGCGCGCCATTCCTT	12	C	T	NLL-01	2118780	C	T	0	0	0	0	0	0	0	0	0	0	0	0	0	0	0	0	0	0	0	0	0	0	0	0	0	0	0	0	0	0	0	0	0	0	0	0	0	0	0	0	1
LaDArT_SNP02458	TGCAGATAGCAGCAATGCTGGTTTGCCTGAAGTTTTAGACTCTTGTGTAATAGCTGCGCGCCATTCCTT	59	G	A	NLL-01	2118827	G	A	0	2	0	0	0	0	0	0	0	0	0	0	0	0	0	0	0	0	0	0	0	0	0	0	0	0	0	0	0	0	0	0	0	0	0	0	0	0	0	0	NA
LaDArT_SNP08545	TGCAGCAGTTGCACCATCCTCTTCAACTGCCCCAGCAAATGTTTCCAATATTGCTCTGTCCCTTCTAGC	64	C	G	NLL-01	2140360	C	G	1	1	0	1	0	1	1	1	1	0	1	0	0	0	1	0	0	1	1	0	0	1	0	1	1	1	2	1	1	1	1	1	0	0	0	1	1	1	1	1	1
LaDArT_SNP14664	TGCAGTAACTTTTCTACTGCCAAAACCATCATACCCTTTTTTCCACACATCACCTTTCTTGCTCCTTTG	16	G	C	NLL-01	2145043	G	C	0	2	0	0	0	0	0	1	0	0	1	0	0	0	0	0	0	0	0	0	0	2	0	1	0	1	2	0	1	0	0	0	0	0	0	1	0	0	0	0	0
LaDArT_SNP12428	TGCAGCTAACTCAGGTGGCAAATCTGGATCATAGTCCTGGAATGAAATTACAGATCGGAAGAGCGGTTC	18	C	T	NLL-01	2150250	C	T	1	1	0	1	0	1	1	0	1	0	0	0	0	0	1	0	1	0	1	0	0	2	1	0	2	1	2	2	1	1	1	0	0	0	0	0	1	1	0	0	1
LaDArT_SNP06514	TGCAGCAAAAAGTGCTGAATTTGCGGCAGTAAAAGGTGTCTATTGGATTTTCATTATTCATTCTTCTTA	38	G	T	NLL-01	2159764	T	G	1	0	0	0	0	0	0	1	NA	0	1	0	NA	0	NA	0	0	0	NA	0	0	0	NA	1	0	0	0	0	0	NA	NA	0	0	0	0	0	NA	NA	1	1	NA
LaDArT_SNP17414	TGCAGCAACAGGTTTTTCTTCTGTTTGTTTCTTGTTCCGGAATACACCTAAATTTAGGGATGATAGATT	20	T	C	NLL-01	2183734	G	A	0	NA	0	NA	0	0	0	NA	0	NA	0	0	0	0	NA	0	0	NA	NA	0	0	NA	NA	1	NA	0	0	0	NA	0	0	0	0	0	0	0	NA	NA	NA	NA	NA
LaDArT_SNP09046	TGCAGCTAGGAAAATTGGTTTGCTTATAGGTTATGTGGGAAAGCTTGCAATGCAACCTTCTCTGTAGAA	32	A	G	NLL-01	2183783	A	G	0	1	0	1	0	0	0	0	0	0	NA	0	0	0	1	0	0	0	1	0	0	1	1	NA	1	0	0	2	1	0	2	0	0	0	0	0	NA	NA	1	1	NA
LaDArT_SNP06000	TGCAGAAAACACTTAGAGAATTTACATTTAGAATCTCAACATACTTGTTTCTGTTCTAAACGTCGGATC	61	G	A	NLL-01	2257634	G	A	0	0	0	1	0	0	0	NA	NA	NA	NA	0	NA	0	0	0	0	NA	0	NA	0	1	NA	NA	1	0	0	1	1	NA	NA	NA	0	NA	0	0	0	NA	NA	NA	0
LaDArT_SNP13585	TGCAGAAAATGATATAAGCAATATTACACAAAAGTTGATCTTATTACAGATCGGAAGAGCGGTTCAGCA	23	T	G	NLL-01	2302670	T	G	0	0	0	0	0	0	0	0	0	0	0	0	0	0	0	0	0	0	0	0	0	2	0	0	0	0	0	0	0	0	0	0	0	0	1	0	0	0	0	0	0
LaDArT_SNP05192	TGCAGTGGAGCCCAAACCCATGTTGCTTGACTTCCAAGTTCCAATACATTCTGCTCTATCTATGTTTGT	38	T	G	NLL-01	2324778	T	G	0	0	0	0	0	0	0	0	0	0	0	0	NA	0	0	0	NA	0	NA	0	0	0	0	0	0	0	0	0	0	NA	0	0	0	0	0	1	0	0	0	0	1
LaDArT_SNP11796	TGCAGTTGTGAATACTGGCGCTAATGCTGCACATTGTACAATATCCATTTTCATATAATTTGCATTACA	7	A	G	NLL-01	2362696	G	A	1	1	0	0	0	1	1	1	1	0	0	0	0	0	1	0	0	1	0	0	0	1	0	1	1	0	0	2	1	1	2	1	0	0	NA	NA	0	1	1	1	NA
LaDArT_SNP08484	TGCAGTCCAATCAATATCTGAAAGTGAGGTTTGGGAGGTTCAGTATGATCGTTGCATGAAATCAAACAC	24	T	C	NLL-01	2363387	A	G	0	0	0	0	0	0	0	0	0	0	0	0	0	0	0	0	0	0	0	0	0	0	0	0	0	0	0	0	0	0	0	0	0	0	0	0	0	0	0	0	0
LaDArT_SNP06534	TGCAGCAAATAGAATTAGGATTGAAATTATAAAAAAAAGGTGGGAACTTGATTTTAGCGAGTGGCATGC	37	G	A	NLL-01	2365037	A	G	0	0	0	0	0	1	1	0	NA	0	0	0	0	0	0	0	0	0	0	0	0	0	0	0	NA	0	0	0	NA	NA	0	NA	0	0	0	0	NA	0	0	0	0
LaDArT_SNP13459	TGCAGCAATACAAAAAGGGTAATTACACTCACATGATGTATGGAAAAGAAGCATACACTTTTTCCTGTT	26	A	T	NLL-01	2379965	A	T	1	1	0	1	0	1	1	1	1	0	0	1	0	0	NA	0	0	1	1	0	0	1	0	1	1	0	2	1	1	1	2	1	1	0	1	1	1	1	1	0	1
LaDArT_SNP17766	TGCAGTAGTATCTTTCACTGTTTAGGGCTGGAACATATCTAGAGAAATAGACTTGAGTTGTGGAACGAG	57	A	T	NLL-01	2421335	A	T	0	0	0	0	0	0	0	0	1	0	0	0	0	0	0	0	NA	NA	NA	0	0	1	0	NA	1	0	0	0	NA	1	0	1	0	0	0	0	NA	0	0	0	0
LaDArT_SNP16452	TGCAGTCATTTGAAGGCTTGCAGCATCCAGACTGCATAAAACATCCAAAAATTGAGCAGACAAAAGTTA	60	G	C	NLL-01	2470115	G	C	0	0	0	NA	0	NA	0	0	0	0	0	0	0	0	0	0	0	0	0	0	0	0	0	NA	0	0	0	0	0	0	0	0	0	0	1	2	0	0	0	0	1
LaDArT_SNP09508	TGCAGTTACATGTATAAGAGTCCAACTAACTGGGCTAAGTTAGGAAATGCAACTCTTACCAACCCTGAT	14	C	T	NLL-01	2470186	T	C	1	1	0	0	0	0	1	0	0	0	0	0	0	0	0	0	0	0	0	0	0	0	0	0	0	0	0	0	0	0	0	0	0	0	0	0	0	0	0	0	0
LaDArT_SNP08624	TGCAGAAGGCGATCGCGGACCGTAGCGGCCAGCGAGGAAGAAAATAACATTCAGGAATTTCCCTAATTT	40	A	G	NLL-01	2527617	T	C	0	0	0	0	0	1	0	1	0	0	1	0	0	0	0	0	0	1	0	0	0	0	0	1	0	0	0	0	0	0	0	0	0	0	1	2	NA	0	1	0	1
LaDArT_SNP08667	TGCAGACAGTGTACGTATAGGGCACTAAATTCATTCCATCTCTAACACAATTCACAACACAACACTCAG	13	C	A	NLL-01	2563135	G	T	1	1	0	0	0	1	1	1	0	0	NA	0	0	0	0	0	0	2	0	0	0	0	0	1	0	0	0	0	0	0	0	0	0	0	NA	NA	1	0	0	0	NA
LaDArT_SNP19553	TGCAGTCCTTTTGATCCTATGAATAATAATTCCTATTTCCATCTAACAAGAAAAAATGAATGTTACAGA	7	G	C	NLL-01	2587292	C	G	0	0	0	0	0	0	0	NA	0	NA	0	0	0	0	0	0	0	0	0	0	0	0	0	0	0	NA	0	0	0	0	0	0	NA	0	0	0	1	0	0	0	0
LaDArT_SNP19554	TGCAGTCCTTTTGATCCTATGAATAATAATTCCTATTTCCATCTAACAAGAAAAAATGAATGTTACAGA	26	C	T	NLL-01	2587311	T	C	0	0	0	0	0	0	0	1	0	NA	0	0	0	0	0	0	0	0	0	0	0	0	0	0	0	NA	0	0	0	0	0	0	NA	0	0	0	NA	0	0	0	0
LaDArT_SNP12378	TGCAGTGCCAAATTGGTTGATGGTAATGCTCCATCACCCTTTCGCTATATTTGATGCTGCTTATATTTC	34	C	G	NLL-01	2603186	C	G	1	1	0	0	0	1	1	1	0	0	0	0	0	0	0	0	0	0	0	0	0	2	0	1	0	0	0	0	0	0	0	0	0	0	NA	NA	NA	0	NA	0	NA
LaDArT_SNP00548	TGCAGAGTAAAATGGTGCAGTATTTGGAAATTTTGTGGAACTGAATGGAATTTGAATCACTTTTGGGCA	16	A	G	NLL-01	2623133	C	T	1	1	0	0	0	1	1	1	NA	0	1	0	0	0	0	0	0	0	0	0	NA	1	0	1	NA	NA	0	2	NA	NA	2	NA	0	0	NA	NA	NA	0	NA	0	NA
LaDArT_SNP13149	TGCAGCATCATCAATGGCACCAGGAAGGTCCTGTATAGCAGGGGAAAACATTTACAGATCGGAAGAGCG	35	T	C	NLL-01	2659025	T	C	0	0	0	0	0	0	0	0	0	0	0	0	0	0	0	0	0	0	0	0	0	0	0	0	0	0	0	0	0	0	2	0	0	0	0	0	0	0	0	0	0
LaDArT_SNP02497	TGCAGCACTTTTATTGTAAGTGTTGTTGATACCATATTTTCCAGCTTCATTATGATATCCCAGTATCTT	57	T	C	NLL-01	2798389	T	C	1	1	0	0	0	0	1	0	0	0	0	0	0	0	0	0	0	0	0	0	0	0	0	0	0	0	0	0	0	0	0	0	0	0	0	0	0	0	0	0	0
LaDArT_SNP01364	TGCAGACATGGAATCCCATCGATAACAAGAAGTTTGAGACACTGTCCTACCTTCCTCCTCTCTCAGATG	43	G	T	NLL-01	2919086	G	T	1	1	1	1	0	1	1	1	1	2	1	1	0	1	1	0	1	0	0	0	0	0	0	1	0	0	1	2	0	0	2	0	1	1	1	1	0	0	1	0	1
LaDArT_SNP00632	TGCAGTTGTTTCAATAGAACGGGTCAATAACAAGACAACCCATCTTGTATTTCCTCAGCAAAAGTATCT	7	G	T	NLL-01	2964158	C	A	0	1	0	0	0	1	1	0	0	0	0	0	0	0	0	0	1	0	0	0	0	0	0	0	0	0	0	0	0	0	2	0	0	0	NA	NA	0	1	0	NA	NA
LaDArT_SNP18858	TGCAGTAAGTTTATCAATGCAACAGTAAAATGATTTGACTTACTGATTTACAGATCGGAAGAGCGGTTC	19	C	T	NLL-01	3005934	G	A	0	0	0	0	0	0	0	1	0	0	0	1	0	1	1	0	0	0	0	0	0	0	0	1	0	0	0	2	0	0	0	0	0	0	1	0	0	0	1	0	1
LaDArT_SNP18598	TGCAGGTATGTATGTCAGACAGGCATAGACCGCGGAAGAAGGTGAAAGGGAATAAGAGTGGTAAAGGAA	40	G	C	NLL-01	3019338	G	C	1	1	0	NA	0	0	0	NA	0	0	0	NA	0	NA	NA	0	NA	0	0	0	0	0	0	NA	0	0	0	0	0	0	0	0	0	0	NA	1	NA	0	NA	0	NA
LaDArT_SNP10566	TGCAGCATATCGAAAACTGGCGATGACATTACTAGTAGTCTAGGACAACTATGCTTGACTATAGATAAA	60	A	C	NLL-01	3058644	T	G	0	0	0	0	0	0	1	1	1	0	0	1	0	0	0	0	0	0	0	0	0	0	0	1	0	0	0	0	1	0	0	0	0	0	0	0	0	0	0	0	0
LaDArT_SNP00832	TGCAGTAACCAAACAACTTTCGTAGTAGAGGTAACACAATCAACTATATATTACAGATCGGAAGAGCGG	43	C	A	NLL-01	3058744	C	A	1	0	NA	0	0	1	1	1	1	0	0	1	NA	NA	0	0	0	NA	0	0	0	0	0	1	0	0	0	0	1	0	0	0	NA	0	1	2	0	0	0	0	1
LaDArT_SNP08468	TGCAGTGAATGATGAACCCTCTGGATTATCATCTGTAGGAACAACAGATATTTCACTTCAAGGCCTTCT	19	T	C	NLL-01	3163347	T	C	0	0	0	0	0	0	0	0	0	0	0	0	0	0	0	NA	0	0	NA	0	0	0	NA	0	0	0	0	0	0	0	0	0	0	0	NA	NA	0	0	0	0	NA
LaDArT_SNP03726	TGCAGAGAATGGTAATAAGAAAATCGGCCCAAACACCTTCAACCTCCTCTACAAGAGCAGATGTACAAT	61	T	C	NLL-01	3163704	T	C	1	0	0	0	0	0	0	0	0	0	0	0	0	0	0	0	0	0	0	0	0	0	0	0	0	0	0	0	0	0	0	0	0	0	0	0	0	0	0	0	0
LaDArT_SNP05455	TGCAGTTTTATAAAGACTACTTTGATTTATATTTACAAGAAGGCCCTTCTTCTAAAATCTAAACAATTG	46	T	A	NLL-01	3179229	A	T	0	0	0	0	0	0	0	0	0	0	0	0	0	0	0	0	0	0	0	0	0	0	0	0	0	0	0	0	0	0	0	0	0	0	0	0	0	0	0	0	NA
LaDArT_SNP04973	TGCAGTAGCACTCATACCAGTAGTCACTTTCATAAGAGTCAGTTTATTAGGAAAATACTTCATCTTTTC	39	C	T	NLL-01	3179728	G	A	0	0	0	0	0	1	1	1	0	0	1	1	0	0	0	NA	0	0	NA	0	0	0	NA	1	0	0	0	0	0	0	0	0	0	0	NA	NA	0	NA	0	0	1
LaDArT_SNP03613	TGCAGAATTCTCTAAGCAATAAGCTTCTATGAAAACCCTCAAAACATTACTTGCGAAACTGTTTCTAAT	12	T	G	NLL-01	3190799	T	G	0	0	0	0	0	0	0	0	0	0	0	0	0	0	0	0	1	0	0	0	0	0	0	0	0	0	0	0	0	0	0	0	0	0	NA	0	1	0	0	NA	NA
LaDArT_SNP04544	TGCAGGAACATGATTACTGGTCAATACTTACTAATATTTAGATTGATATATATCTGGCAGGAAGGTGAT	23	A	G	NLL-01	3195200	T	C	0	0	0	0	0	1	1	1	0	0	1	1	0	0	0	0	0	0	0	0	0	0	0	1	0	0	0	0	0	0	0	0	2	0	1	NA	0	0	0	1	1
LaDArT_SNP16580	TGCAGTTGATATGCTGTAAATAATATTGGTTAGGGACGATTATTGTACTTGTGAAGAATACATTTGGAA	56	A	T	NLL-01	3195276	A	T	0	0	0	0	0	1	1	1	0	0	1	1	0	0	0	0	0	0	0	0	0	0	0	1	0	0	0	0	0	0	0	0	0	0	1	NA	0	0	0	1	1
LaDArT_SNP16514	TGCAGTGGCATATATCAAACATATATTTATAGTTGTTAGTAGCATACTAGCCTCTTTATTATGTCATCT	51	C	G	NLL-01	3228600	C	G	1	1	1	1	0	1	1	1	1	1	1	1	1	0	1	0	1	1	0	1	1	1	0	1	1	0	2	1	1	1	1	1	1	0	NA	NA	0	0	1	NA	NA
LaDArT_SNP03488	TGCAGAACCAAGATTTATTTTCCTACATGAAGTTGGACAGCTTTGTTGTTTTTTCCATTCTCTTGTACA	16	A	T	NLL-01	3256597	T	A	0	0	0	0	0	1	1	0	0	0	0	NA	0	0	0	NA	0	0	0	0	0	0	0	NA	0	0	0	0	0	0	0	0	0	0	NA	NA	0	0	0	0	0
LaDArT_SNP09493	TGCAGTGTGACTCTTATTTGCATTCCTATTATCAACATTAGGTGCCAAAGTTCCATTTTCAGATGGTTG	10	C	T	NLL-01	3262749	C	T	0	0	0	0	0	0	0	0	0	0	0	0	0	0	0	0	0	0	0	0	0	0	0	0	0	0	0	0	0	0	0	0	0	0	0	0	0	0	0	0	0
LaDArT_SNP07051	TGCAGGCAATGGAAAGGGAAGGTATTCCCTAATTAGAGATCCAGAGGACTTTCAAGTGGGAATTTATGA	48	C	A	NLL-01	3344629	C	A	0	0	0	0	0	1	1	0	0	0	0	0	0	0	0	0	0	0	0	0	0	0	0	0	0	0	0	0	0	0	0	0	0	0	1	1	0	0	0	0	1
LaDArT_SNP03525	TGCAGAAGATTGATAACAATGACTGCTAATTGAAATTAGAACTATTTTCTTTTATTCTGTTACAGATCG	13	T	G	NLL-01	3360570	T	G	0	NA	0	0	0	NA	NA	NA	0	0	NA	NA	0	0	0	0	0	0	0	0	0	0	0	NA	0	0	0	0	0	0	0	0	0	0	1	1	0	0	0	0	1
LaDArT_SNP03526	TGCAGAAGATTGATAACAATGACTGCTAATTGAAATTAGAACTATTTTCTTTTATTCTGTTACAGATCG	34	A	C	NLL-01	3360591	A	C	0	NA	0	0	0	1	1	NA	0	0	NA	NA	0	0	0	0	0	0	0	0	0	0	0	NA	0	0	0	0	0	0	0	0	0	0	NA	NA	0	0	0	0	NA
LaDArT_SNP14374	TGCAGCGGCTTTCTTTTCACCCAGCTTGTATGCTTAGAATTTCATCGTTATGGGGAAGTGCTTATTCTG	50	C	T	NLL-01	3379642	A	G	0	0	0	0	0	0	0	0	0	0	0	0	0	0	0	0	0	0	0	0	0	0	0	0	0	0	0	0	0	0	0	0	0	0	NA	0	0	0	0	0	1
LaDArT_SNP09431	TGCAGTCTGTAGCTGCTAATGCTCATGACATACCTGGTTTGGCAATTTGTAGTGGAAGCAAAGGCAACA	9	T	A	NLL-01	3476066	A	T	0	0	0	0	0	0	0	0	0	0	0	0	0	0	0	0	0	0	0	0	0	0	0	0	0	0	0	0	0	0	0	0	0	0	NA	NA	0	0	0	0	NA
LaDArT_SNP18680	TGCAGTGAATGCAGCCAAACTTTCCAATTTGGTCCAAGTTTATGCATGACAATTTTCAGACTAGTTACA	41	A	G	NLL-01	3507012	T	C	0	0	0	0	0	0	0	0	0	0	0	0	0	0	0	0	0	0	0	0	0	0	0	0	0	0	0	0	0	0	0	0	0	0	0	0	0	0	0	0	0
LaDArT_SNP06037	TGCAGAAAGAAGAAAATTTTTAGTGTCCCTTACCAAAATTTGTTGACTAGTTATTCATGAAAAGGGAAT	16	T	A	NLL-01	3523294	A	T	0	0	0	1	0	0	0	1	1	2	1	1	1	0	0	1	0	1	1	0	1	2	1	1	1	0	0	1	1	1	1	0	0	0	1	1	0	1	1	1	1
LaDArT_SNP08767	TGCAGATAGCTTGAGAAGAACTCACTTCTAGAAACATCTTCAAATGCTCCACTACTGTAGGTTTGTCTA	31	A	T	NLL-01	3547779	T	A	1	1	0	1	0	1	1	1	1	1	1	1	1	1	0	1	1	1	1	0	1	1	1	1	1	1	1	1	1	1	1	1	1	1	1	1	0	1	1	1	1
LaDArT_SNP12911	TGCAGTTACTCATCCAAGGATTAGAATTCAGGGCATTACTTTTCCTTCGATGTTTACAGATCGGAAGAG	11	A	G	NLL-01	3551480	A	G	0	0	0	NA	0	0	0	0	NA	0	0	0	NA	0	0	NA	NA	0	0	0	NA	0	NA	0	NA	0	0	NA	0	NA	NA	0	0	0	0	0	0	1	1	1	0
LaDArT_SNP12912	TGCAGTTACTCATCCAAGGATTAGAATTCAGGGCATTACTTTTCCTTCGATGTTTACAGATCGGAAGAG	33	C	T	NLL-01	3551502	C	T	0	0	0	1	0	0	0	0	1	2	0	0	1	0	0	1	1	0	0	0	1	2	1	0	1	0	0	1	0	1	1	0	0	0	0	0	0	NA	NA	NA	0
LaDArT_SNP03976	TGCAGATTTTGTTTCACTTGACTGAAGTTTACATGTTCTAGAACAACATCTCCATTTCGGTCACTCGGA	57	C	A	NLL-01	3576238	G	T	0	0	0	NA	0	0	0	0	NA	NA	0	0	0	NA	0	NA	0	NA	0	0	NA	NA	0	0	NA	0	NA	NA	NA	NA	NA	NA	NA	NA	0	0	1	0	0	0	0
LaDArT_SNP03975	TGCAGATTTTGTTTCACTTGACTGAAGTTTACATGTTCTAGAACAACATCTCCATTTCGGTCACTCGGA	23	G	A	NLL-01	3576272	C	T	0	0	0	1	0	0	0	0	1	1	0	0	0	1	0	1	0	1	0	0	1	1	0	0	1	0	1	1	1	1	1	1	1	1	0	0	NA	0	0	0	0
LaDArT_SNP14167	TGCAGATGGTCCTCAATCCTCATAGCAATTAGCAACTCCAAAAATTTATACGGGTGTAAGAGTAATTTT	45	A	T	NLL-01	3576337	T	A	0	0	0	1	0	0	0	0	1	1	0	0	0	1	0	1	0	1	0	0	1	1	0	0	1	0	1	1	1	1	1	1	1	1	0	0	0	0	0	0	0
LaDArT_SNP06755	TGCAGCCTGCATATAGAGAAGTTTTATCTTGGATGCCTTTGATATGATGATGTTATCTATTGATTGCTT	34	G	A	NLL-01	3586736	G	A	0	0	0	1	0	0	0	0	1	2	0	0	0	0	0	1	0	0	0	0	1	2	0	0	1	0	0	1	0	1	1	0	0	0	0	0	0	0	0	0	0
LaDArT_SNP16766	TGCAGATAAATTTCATATTTATGGAATTTGTTACAGATCGGAAGAGCGGTTCAGCAGGAATGCCGAGAC	27	G	T	NLL-01	3654071	A	C	0	0	0	0	0	0	0	1	0	0	0	0	0	0	0	0	0	0	0	0	0	0	0	0	0	0	0	0	0	0	0	0	0	0	0	0	0	0	0	0	0
LaDArT_SNP04897	TGCAGTAACTGTTCCCACCAAACCCATACATAATTTTCAGCCACCAAAAGAGTATGCAATACATTGCCT	15	C	A	NLL-01	3656777	G	T	0	0	0	0	0	0	0	1	0	0	1	1	0	0	0	0	0	0	0	0	0	0	0	1	0	0	0	0	0	0	0	0	0	0	1	1	0	1	0	0	1
LaDArT_SNP11685	TGCAGGAATAACCTCACACTTAGCACCAAAGCAACCTTATGAACTATGAAGTGAGCTCAGAAGCTATCA	29	A	C	NLL-01	3659930	A	C	0	0	0	0	0	0	0	0	0	0	0	0	0	0	0	0	0	0	0	0	0	0	0	0	0	0	0	0	0	0	0	0	0	0	0	2	0	0	0	0	0
LaDArT_SNP19659	TGCAGAGGAGTTTGGGTTTGACCAGAGTGGTGGACTCACAATACCATGTGAGATTGAAACATTTACAGA	15	T	G	NLL-01	3700660	G	T	0	NA	0	1	0	1	1	0	1	1	0	0	0	2	1	1	0	1	0	0	1	1	1	0	1	0	2	1	1	1	1	1	1	1	0	0	0	0	1	1	0
LaDArT_SNP02327	TGCAGTTTCATGGTTAGAGTGATTGATATGAGTAAAATAAGTTACAGATCGGAAGAGCGGTTCAGCAGG	22	T	A	NLL-01	3708972	A	T	1	NA	0	0	0	0	0	NA	0	0	NA	NA	1	0	0	0	1	0	1	1	0	0	0	NA	0	0	0	0	0	0	0	0	0	0	NA	0	1	1	1	0	NA
LaDArT_SNP04276	TGCAGCCTCCCTCTTGATTGGATGGTCCAAACTACTTTTTTCTCTAGGTACTTGATCTATCTCTCTTAC	23	G	A	NLL-01	3758131	C	T	0	0	0	0	0	0	0	1	0	0	1	1	0	0	0	0	0	0	0	0	0	0	0	1	0	0	0	0	0	0	0	0	0	0	0	0	0	0	0	0	1
LaDArT_SNP15690	TGCAGATAAAACTATTCAGTAATAAATGAACCAATGCTTCAAGTGGAGAAAAAATAAAAGCATACCTCA	26	C	T	NLL-01	3790249	A	G	0	1	0	0	0	1	1	NA	NA	2	NA	NA	1	0	0	0	0	1	1	0	1	0	0	NA	1	0	0	1	0	NA	0	NA	0	0	0	0	1	1	0	0	0
LaDArT_SNP15689	TGCAGATAAAACTATTCAGTAATAAATGAACCAATGCTTCAAGTGGAGAAAAAATAAAAGCATACCTCA	11	C	T	NLL-01	3790264	G	A	0	NA	0	0	0	NA	NA	1	1	0	1	1	NA	0	0	0	0	NA	NA	0	NA	2	0	1	NA	0	0	1	0	1	0	1	0	0	0	0	NA	NA	0	0	0
LaDArT_SNP01216	TGCAGCTAGTCTCTGCTAGCACTAGCACATAGTCTGGCACATCATTTTCTGATATGTTAGTTGAACTCA	50	G	A	NLL-01	3790322	G	A	1	1	0	1	0	1	1	1	1	1	1	1	1	0	0	1	1	1	1	1	1	1	1	1	1	0	0	1	1	1	0	1	0	0	1	2	1	1	1	1	1
LaDArT_SNP14002	TGCAGACACCTGTTGATTGTTGCTACACTTGTATTAGACAACATTGGAAGCCTTGTCTGCATCCTTTTA	13	C	T	NLL-01	4177717	A	G	0	0	0	1	0	0	0	0	0	0	0	0	0	0	1	1	1	0	0	0	2	2	0	0	1	0	2	1	1	1	0	1	1	1	0	0	0	0	1	0	0
LaDArT_SNP15282	TGCAGTACTAACCGATACAAACCTTTCATAACAACTTGTCCGAGTTACAGATCGGAAGAGCGGTTCAGC	39	A	C	NLL-01	4350208	G	T	0	1	NA	0	0	1	1	1	1	2	1	1	0	0	0	0	0	NA	0	0	0	2	NA	1	0	0	0	0	0	0	0	0	0	0	1	1	0	0	0	0	1
LaDArT_SNP01921	TGCAGACAGGTTTTTTTGTTTGTTTGCATTATCTCTTGTTTTGCTTGCTTGATTCCATTCAGCAAGTGG	55	A	C	NLL-01	4531446	G	T	0	1	0	0	0	1	1	1	1	2	1	1	0	0	0	0	0	0	0	0	0	0	0	1	0	0	0	0	0	0	0	0	0	0	1	1	0	0	0	0	1
LaDArT_SNP17564	TGCAGCTGCGAAGCAACCTGAACAGGACCCGGAGAATGATGATACTGTTGCGAAGAAGAGGAAGGAAGC	8	C	G	NLL-01	5600612	C	G	1	0	0	0	0	0	0	NA	0	0	NA	NA	0	2	0	0	0	0	0	0	0	0	0	NA	0	0	0	0	0	0	0	0	0	0	0	0	0	0	0	0	0
LaDArT_SNP17563	TGCAGCTGCGAAGCAACCTGAACAGGACCCGGAGAATGATGATACTGTTGCGAAGAAGAGGAAGGAAGC	23	A	C	NLL-01	5600627	A	C	NA	0	0	0	0	0	0	1	0	0	1	1	0	0	0	0	0	0	0	0	0	0	0	1	0	0	0	0	0	0	0	0	0	0	0	0	0	0	0	0	0
LaDArT_SNP11584	TGCAGAGTTGTCTAAGGATGCTGTTTGTCGTTCTATTGGGACTCTCACACCTTTTCTCTCCACTAAGTC	45	C	A	NLL-01	5722796	C	A	0	0	0	1	0	1	1	1	1	2	1	1	0	0	0	0	0	0	0	1	2	1	0	1	1	0	0	1	1	1	0	1	0	0	1	2	1	0	1	1	1
LaDArT_SNP04477	TGCAGCTTCGATTGCGCAGAGGGGTCCTGTTTCTCTTTTAGTTGTGCATCAGAAGGACAAATCAAATGC	14	C	T	NLL-01	5781174	C	T	NA	0	0	0	0	0	0	1	0	0	1	1	0	0	0	0	0	0	0	0	0	0	0	1	0	0	0	0	0	0	0	0	0	0	NA	NA	0	0	0	0	NA
LaDArT_SNP12701	TGCAGAGTTAGTGGAAGTGAAAGAGGAATCTTCTGTAGTTGCGAAGCGTTTACAGATCGGAAGAGCGGT	47	G	T	NLL-01	5787927	C	A	0	0	0	0	0	1	1	0	1	0	0	0	0	0	0	0	0	0	0	0	0	0	0	0	0	0	0	0	0	0	0	0	0	0	0	0	0	0	0	0	0
LaDArT_SNP04044	TGCAGCAATGTAAGAAAAAGCTCTGTCAATATTATTTTTTGTGTGTGATACAAAGGTGTGTCCAGTCTT	64	G	A	NLL-01	5888329	C	T	0	0	0	2	0	0	0	2	0	0	2	2	0	0	0	0	0	0	0	0	0	0	1	2	1	0	0	0	0	1	0	0	NA	0	0	0	0	0	0	0	0
LaDArT_SNP06643	TGCAGCAGTTGCCTTTCCACTCTGTAGTTTTTTGAGGTGGGAGGAGATTTTAGACTAAGAAATACTTGG	58	G	T	NLL-01	6052959	C	A	1	1	0	1	0	1	1	1	1	1	1	1	1	1	1	0	0	1	1	1	2	1	1	1	1	1	1	1	1	1	1	1	1	1	1	1	1	1	1	1	1
LaDArT_SNP07152	TGCAGGTACTGCCCCAAAATTTTATGACTATCTATCACTGCTAATTTACACTAACTATTAGGTGAAACC	28	T	A	NLL-01	6053042	T	A	0	0	0	0	0	0	0	1	0	2	1	1	0	0	0	0	0	0	0	0	0	0	0	1	0	0	0	0	0	0	0	0	0	0	1	1	0	0	0	0	1
LaDArT_SNP07484	TGCAGTGCAGTTGTAGAAAAATGATATAATGTTGGTGAAAAGTACTGCAATGTTACCAAGAAAGTGACA	63	G	A	NLL-01	6120202	G	A	0	0	0	0	0	0	0	1	0	2	1	1	0	0	0	0	0	0	0	0	0	0	0	1	0	0	0	0	0	0	0	0	0	0	0	0	0	0	0	0	0
LaDArT_SNP15700	TGCAGATAATAATGCATAATTTTTGATATTATCTGTATGTCTTGGATATTAGAAGGAGAATCACTCTAG	32	G	C	NLL-01	6142254	C	G	1	0	0	0	0	1	1	NA	1	0	NA	NA	0	0	0	0	0	0	0	0	0	0	0	NA	0	0	0	0	0	0	0	0	0	0	1	1	NA	1	0	0	1
LaDArT_SNP15700	TGCAGATAATAATGCATAATTTTTGATATTATCTGTATGTCTTGGATATTAGAAGGAGAATCACTCTAG	32	G	C	NLL-01	6147835	C	G	1	0	0	0	0	1	1	NA	1	0	NA	NA	0	0	0	0	0	0	0	0	0	0	0	NA	0	0	0	0	0	0	0	0	0	0	1	1	NA	1	0	0	1
LaDArT_SNP09988	TGCAGGTGGTAATGAATCTAGTTGATATTGATTTAGCTCAATTTCATTGAATGACAATTACAGATCGGA	31	T	A	NLL-01	6203756	T	A	NA	0	0	0	0	NA	NA	1	NA	2	1	1	0	0	0	0	0	0	0	0	0	0	0	1	0	0	0	0	0	0	0	0	0	0	1	1	NA	0	0	0	1
LaDArT_SNP09989	TGCAGGTGGTAATGAATCTAGTTGATATTGATTTAGCTCAATTTCATTGAATGACAATTACAGATCGGA	51	T	G	NLL-01	6203776	T	G	1	0	0	0	0	1	1	NA	1	0	NA	NA	0	0	0	0	0	0	0	0	0	0	0	NA	0	0	0	0	0	0	0	0	0	0	NA	0	1	0	0	0	NA
LaDArT_SNP00353	TGCAGCTGACTTTATAAGTAATAGAATAGTTTGCAACATTTTGAGTTATCTATCTTTGATTGATGAGTT	44	G	A	NLL-01	6206405	G	A	1	1	0	1	0	1	1	1	1	1	1	1	1	1	1	0	0	1	1	1	2	1	1	1	1	1	1	1	1	1	1	1	1	1	1	1	NA	1	1	1	1
LaDArT_SNP14504	TGCAGGACTTGAGCAAAATATTTTCCCCCCTACATTTCGTCCTGTACAGTCGCACAAAGACATGGAGAA	24	C	T	NLL-01	6775612	G	A	1	NA	0	1	0	1	1	1	1	1	1	1	1	1	1	0	0	1	1	1	2	1	1	1	1	0	1	1	1	1	1	1	1	1	1	NA	NA	2	1	1	1
LaDArT_SNP09152	TGCAGGAACTATTGCGGGTTCTTTTATTGTTGAAGTATCATTTGAGGCGAGAACTAATATGTTACAGAT	18	T	C	NLL-01	7404404	A	G	0	0	0	0	0	0	0	0	0	2	0	0	1	1	1	1	1	1	1	1	0	0	1	0	1	0	2	0	0	0	1	0	0	1	0	0	0	0	0	0	0
LaDArT_SNP14501	TGCAGGACATGAAACGTGATTGTCCGGATTCAACCCCACAGAAGTGCCTTCGAAAAGTTAGGTACATGC	33	T	C	NLL-01	7431862	G	A	NA	NA	0	0	0	1	1	NA	1	0	NA	NA	0	0	0	0	0	0	0	0	0	0	0	NA	0	0	0	0	0	0	0	0	NA	0	0	0	1	0	0	0	0
LaDArT_SNP19626	TGCAGGTGCTATCAGATGATAAAAAAAGAGCTTTGTATGATAAATATGGTGAGGATGGAGTTACAGATC	23	G	A	NLL-01	7729515	T	C	0	0	0	2	1	1	0	1	0	0	0	1	NA	0	0	0	0	NA	1	0	0	0	0	1	0	0	0	0	0	0	0	2	0	0	0	1	NA	0	NA	0	1
LaDArT_SNP16782	TGCAGATGGAAATTCCGGAACTGCTGAAGGATCAAATATCACGGTTACAGATCGGAAGAGCGGTTCAGC	18	G	A	NLL-01	7735989	T	C	0	0	0	0	0	0	0	0	0	0	0	0	0	0	0	0	0	0	0	0	0	0	0	0	0	0	0	0	0	0	0	0	0	0	0	0	1	0	0	0	0
LaDArT_SNP08998	TGCAGCCTATAAGGACCATCCCAGTCTACTCCATTTGTAAATGAGAAGATCAAGTTCAAAGCTGAAAAA	41	G	T	NLL-01	7743701	T	G	0	0	0	0	1	1	0	0	0	0	0	0	0	0	0	0	0	0	0	0	0	0	0	0	0	0	0	0	0	0	0	0	0	0	0	0	0	0	0	0	0
LaDArT_SNP01980	TGCAGAGTATGCCCAAACCTTCTCTTCTTACAGAAAGCAACAACTAAAATTATTTCAGGAATCTAACCA	7	T	C	NLL-01	7765108	T	C	0	NA	0	0	0	0	0	0	0	0	0	0	0	0	0	0	NA	0	1	0	0	0	0	0	0	0	0	0	0	0	0	0	0	0	0	0	0	0	0	0	0
LaDArT_SNP05321	TGCAGTTCATGGGTCAAACCAACCAAAGATTGAAGGCAAAAGAGAGATTATGGCAGGATTTTTTCTTTC	49	A	G	NLL-01	8343567	T	C	0	0	0	0	0	0	0	0	0	0	0	0	0	0	NA	NA	NA	NA	NA	NA	0	0	NA	0	NA	NA	0	0	0	0	NA	0	0	NA	1	1	0	0	0	0	1
LaDArT_SNP11264	TGCAGTCGTGGTCACATTGGCCACATTTCGCAATTGTGTGGTAAAGCAGCCACAATTACAGATCGGAAG	8	T	C	NLL-01	8344426	A	G	1	1	1	0	0	1	1	1	1	2	1	1	1	0	1	1	1	1	1	1	0	0	1	1	1	1	2	0	0	0	1	0	0	1	NA	NA	1	1	0	0	NA
LaDArT_SNP04176	TGCAGCATTATAATATCATGAGAGGCCCAGGTTCAAAATAAGTGTCAGCATCATCAGTGAGTTGATCTT	55	A	G	NLL-01	8363731	T	C	0	0	0	0	0	NA	NA	0	NA	0	0	0	0	0	0	0	0	0	0	0	0	0	0	0	0	0	0	0	0	0	0	0	0	0	0	0	NA	0	0	0	0
LaDArT_SNP17849	TGCAGTTAGCAATGATGCCACTGGAAAGGGAACAAGTACAAGTGCTGAGGACAAGAGTAGTGGTGGATG	60	T	C	NLL-01	8365697	A	G	0	NA	0	0	0	0	0	NA	0	0	0	NA	0	2	0	0	0	0	0	0	0	0	0	NA	0	0	0	0	0	0	0	0	0	0	NA	0	0	0	0	0	NA
LaDArT_SNP17848	TGCAGTTAGCAATGATGCCACTGGAAAGGGAACAAGTACAAGTGCTGAGGACAAGAGTAGTGGTGGATG	57	T	G	NLL-01	8365700	A	C	0	NA	0	0	0	0	0	NA	0	0	0	NA	0	0	0	0	0	0	0	0	0	0	0	NA	0	0	0	0	0	0	0	0	0	0	1	2	0	0	0	0	1
LaDArT_SNP17847	TGCAGTTAGCAATGATGCCACTGGAAAGGGAACAAGTACAAGTGCTGAGGACAAGAGTAGTGGTGGATG	19	A	C	NLL-01	8365738	T	G	0	1	0	0	0	0	0	1	0	0	0	1	0	0	0	0	0	0	0	0	0	0	0	1	0	0	0	0	0	0	0	0	0	0	NA	0	0	0	0	0	NA
LaDArT_SNP15595	TGCAGACCTCAGTGTTTTTATCACTGAGCAGGTTGTGTGTGCCTATAATATACAACAGTGTTGATGTTG	12	T	C	NLL-01	8451297	A	G	0	1	0	0	0	1	1	1	1	0	0	1	0	0	0	0	0	0	0	0	0	0	0	1	0	0	0	0	0	0	0	0	0	0	1	1	1	0	0	0	1
LaDArT_SNP03672	TGCAGACATTTCTAATAGCTAAAAACTTCAAGACTACCGATAAACTAAGGTGCCGCTGAAATTTATAGA	17	G	A	NLL-01	8451323	G	A	NA	1	0	0	0	1	1	1	1	0	0	1	NA	0	NA	NA	NA	NA	NA	NA	0	0	NA	1	0	NA	0	0	0	0	NA	0	0	NA	1	1	1	0	0	0	1
LaDArT_SNP16140	TGCAGCTTCAGTTCAACCACTGACAGTTCTGAGTAGTTGATCACTTGATATTATCACAGTTACAGATCG	51	C	T	NLL-01	8487735	A	G	0	0	0	0	0	1	1	0	1	0	0	0	0	0	0	0	0	0	0	0	0	0	0	0	0	0	0	0	0	0	0	0	0	0	NA	0	0	0	0	0	0
LaDArT_SNP16139	TGCAGCTTCAGTTCAACCACTGACAGTTCTGAGTAGTTGATCACTTGATATTATCACAGTTACAGATCG	46	C	G	NLL-01	8487740	C	G	0	0	0	0	0	NA	NA	0	NA	0	0	0	0	0	0	0	0	0	0	0	0	0	0	0	0	0	0	0	0	0	0	0	0	0	1	0	0	0	0	0	0
LaDArT_SNP06018	TGCAGAAAATGAGAATGGAGCTCAAATACCGTCCGTAATTTATTCCAATTGCTTTATTTGTCTTTCCTT	43	T	A	NLL-01	8582480	T	A	0	0	0	0	0	1	1	0	1	0	0	0	0	0	0	0	0	0	0	0	0	0	0	0	0	0	0	0	0	0	0	0	0	0	1	1	1	0	0	0	1
LaDArT_SNP12188	TGCAGTAGTATCACCAGTTTACTATGTCATGTTTACGACACTGACCATCTTTGCCAGCATGATCATGTT	48	C	A	NLL-01	8683503	G	T	0	0	0	0	0	0	0	1	0	0	0	1	0	0	0	0	0	0	0	0	0	0	0	1	0	0	0	0	0	0	0	0	0	0	0	0	0	0	0	0	0
LaDArT_SNP18396	TGCAGCACCCGGGGGATAGAAATAGATTCCAGAATTTCTTGATGCATTATTTTTCTTATTTACAAACAA	48	C	A	NLL-01	8898824	T	G	NA	0	1	0	0	1	1	NA	1	2	1	NA	1	1	1	1	1	1	1	1	2	1	1	NA	1	1	2	1	1	1	1	1	0	1	NA	NA	1	1	0	0	NA
LaDArT_SNP14235	TGCAGCAATCTAAGCCCTGGCTAAGAAAACAATCTTGGACTTATCAAGGAACTTACCAGCAAACTGTGC	10	G	T	NLL-01	9287295	T	G	NA	0	0	0	0	1	1	0	1	0	0	0	0	0	0	0	0	0	0	0	0	0	0	NA	0	0	0	0	0	0	0	0	0	0	0	0	1	0	0	0	NA
LaDArT_SNP01000	TGCAGCATTCCAACCAGTGCCAGTGTAACATGTCACTTCTCTTCTTCGCTCCCGTCCGCATACGATTAC	46	C	T	NLL-01	9309701	C	T	1	0	0	0	0	NA	NA	1	NA	0	0	NA	0	0	0	0	0	0	0	0	0	0	0	1	0	0	NA	0	0	0	0	0	NA	0	NA	NA	NA	0	0	0	NA
LaDArT_SNP16055	TGCAGCTAAAATTGAATCTAGTTTCTCAATGCCAGACAATCTACAACAAGAACAAAATCTACAAGAAAA	33	T	A	NLL-01	9670607	T	A	0	1	0	0	1	1	1	0	0	0	0	0	0	0	0	0	0	0	0	0	0	0	0	0	0	0	0	0	0	0	0	0	0	0	0	0	0	0	1	0	0
LaDArT_SNP04581	TGCAGGACGATAGAAAGACATAAAAGCCCTTTACACATACCAGTAATAACAACATCTCACCCTACAAAA	59	C	T	NLL-01	9983667	C	T	0	1	1	0	0	0	0	0	0	2	0	0	1	1	1	1	1	1	1	0	0	0	1	0	1	1	1	0	0	0	1	0	1	1	0	0	0	1	0	1	0
LaDArT_SNP15618	TGCAGAGACTGGCTGTCCAATCCTGATAGTAGTGACTGATGCAGTGTATGCGTTGCGGACTTTCGTTCG	55	C	T	NLL-01	10234010	G	A	1	0	0	0	0	0	0	1	0	0	NA	1	0	0	0	0	0	0	0	NA	0	NA	0	1	0	0	0	NA	NA	NA	0	NA	0	0	1	1	0	NA	0	0	0
LaDArT_SNP05620	TGCAGCAACTAAGCAGGAGTCTGTGCCAATGACCATTGATAGTAAAGCTTACAGATCGGAAGAGCGGTT	24	G	A	NLL-01	10311085	G	A	1	0	0	0	0	1	1	1	1	2	0	1	0	0	0	0	0	0	0	0	0	0	0	1	0	0	0	0	0	0	0	0	0	0	1	1	1	0	0	0	1
LaDArT_SNP11776	TGCAGTGCAACAAAGAATTCCACATGGTAATGAAAATATTCTTCGCTAGCCTAAAACAATTACAGATCG	26	G	A	NLL-01	10437177	G	A	0	1	0	0	0	0	0	0	0	2	0	0	0	0	0	0	0	0	0	0	0	0	0	0	0	0	2	0	0	0	2	0	0	0	0	0	0	0	0	0	0
LaDArT_SNP18484	TGCAGCGGCAGCAACTTGAACATCGGTGCGGTGACAACTTTGAGCGGTCCGTAGAGGGAAGAGGCTTTC	44	T	C	NLL-01	10438007	G	A	0	1	0	0	0	NA	NA	0	NA	0	0	0	0	0	0	0	0	0	0	0	0	0	0	0	0	0	0	0	0	0	0	0	0	0	0	0	NA	0	0	0	0
LaDArT_SNP18485	TGCAGCGGCAGCAACTTGAACATCGGTGCGGTGACAACTTTGAGCGGTCCGTAGAGGGAAGAGGCTTTC	23	T	C	NLL-01	10438028	G	A	0	NA	0	0	0	1	1	0	1	0	0	0	0	0	0	0	0	0	0	0	0	0	0	0	0	0	0	0	0	0	0	0	0	0	0	0	NA	0	0	0	0
LaDArT_SNP18483	TGCAGCGGCAGCAACTTGAACATCGGTGCGGTGACAACTTTGAGCGGTCCGTAGAGGGAAGAGGCTTTC	12	G	A	NLL-01	10438039	T	C	0	NA	0	0	0	NA	NA	0	NA	2	0	0	0	0	0	0	0	0	0	0	0	0	0	0	0	0	2	0	0	0	0	0	0	0	0	0	NA	0	0	0	0
LaDArT_SNP09104	TGCAGCTGCTTCTTGTTTGTAAAAGCACAGCAAAAAAATGTGCAAGTGCCAGGAGTGATTTTTCAATCT	34	A	C	NLL-01	10548591	A	C	1	1	1	1	0	1	1	1	1	1	1	1	1	1	1	1	1	1	1	1	2	1	1	1	1	1	1	1	1	1	1	1	1	1	1	1	1	1	1	1	1
LaDArT_SNP17342	TGCAGATTATTTTTATACGAAGTTCCTGCTTAGGGTGTAAAATACTCTTCTCTTTCCTCCAACCTGTAC	34	A	G	NLL-01	10836616	C	T	0	0	NA	0	0	0	0	0	0	0	NA	0	NA	0	0	0	0	0	0	0	0	0	0	0	0	NA	0	NA	NA	NA	0	0	0	0	0	0	NA	0	0	0	0
LaDArT_SNP17341	TGCAGATTATTTTTATACGAAGTTCCTGCTTAGGGTGTAAAATACTCTTCTCTTTCCTCCAACCTGTAC	29	A	T	NLL-01	10836621	A	T	0	0	1	0	0	0	0	0	0	0	1	0	1	0	0	0	0	0	0	0	0	2	0	0	0	1	0	1	1	1	0	0	0	0	0	0	NA	0	0	0	0
LaDArT_SNP03757	TGCAGAGCATTCAGGTAAGTACCACTACTTTTTCTCTAGTTGATTTAGCATGGTTTTCTACGCCAAGTT	36	T	G	NLL-01	10837291	A	C	0	0	0	0	0	0	0	1	0	0	0	1	0	0	0	0	0	0	0	0	0	0	0	1	0	0	0	0	0	0	0	0	0	0	0	0	0	0	0	0	1
LaDArT_SNP14882	TGCAGTTTTCTTATAGGTTATGAAAATTATCATTATTTGTCTTCTTTTACAGCCAAGCTAATTTCTTGT	24	C	A	NLL-01	12175427	T	G	1	1	0	0	0	1	1	1	1	0	0	1	0	2	0	0	0	0	0	0	0	0	0	1	0	0	0	0	0	0	0	0	0	0	1	1	1	0	0	0	1
LaDArT_SNP15854	TGCAGCACCATATCTAAATAGCATAGGTAGAAAGTAGCACAACAATCCCAGAAGCAGCATAAGCGAGTT	62	G	A	NLL-01	12502541	C	T	0	0	0	0	0	0	0	1	0	0	0	1	0	0	0	0	0	0	0	0	0	0	0	1	0	0	0	0	0	0	0	0	0	0	NA	0	0	0	0	0	1
LaDArT_SNP15363	TGCAGTTTTTCTTGAGAATGAAAACTTCTATTCTACGCCTTTGCAGTTACAGATCGGAAGAGCGGTTCA	45	A	G	NLL-01	12674197	C	T	0	0	0	0	0	0	0	NA	0	0	0	NA	0	0	0	0	0	0	0	0	0	0	0	NA	0	0	0	0	0	0	0	0	0	0	NA	0	0	0	0	0	NA
LaDArT_SNP15188	TGCAGCTTTATGTTATTTTACACATGAGATTGCACCTCCAATAGACCTGTTACAGATCGGAAGAGCGGT	11	G	A	NLL-01	12965558	C	T	0	0	0	0	0	0	0	0	0	0	0	0	0	0	0	0	0	0	NA	0	0	0	1	0	0	1	0	0	0	0	0	1	0	0	NA	NA	0	0	0	0	NA
LaDArT_SNP13145	TGCAGTTATGGGGCAAAGGAATGAAAAGGTGTTCCATGTGATAAGCTATGCTAACAATGTTTTACAGAT	7	A	T	NLL-01	13411877	T	A	1	1	1	0	0	1	1	0	2	0	1	0	1	2	0	0	0	0	0	0	0	2	0	0	1	1	0	1	1	1	0	0	0	0	1	2	1	1	1	0	0
LaDArT_SNP10971	TGCAGTTTGCGGATGACACTGTAATTGTGTGTAAAATGTCATCTCCCAACTTGTGGACTGTCAAAAATT	61	C	A	NLL-01	13416273	G	T	0	0	0	0	0	0	0	1	0	0	0	1	0	0	0	0	0	0	0	0	0	0	0	1	0	0	0	0	0	0	0	0	0	0	1	NA	0	0	0	0	1
LaDArT_SNP15003	TGCAGAGAACTAGAGAGAAGGGAAAATGACCCCATAGGGACGTTTTCACACTTAATTACAGATCGGAAG	34	T	C	NLL-01	14144285	T	C	1	0	0	0	0	1	1	0	1	0	0	0	0	0	0	0	0	0	0	0	0	0	NA	0	0	0	0	0	0	0	0	0	0	0	0	1	0	0	0	0	0
LaDArT_SNP15004	TGCAGAGAACTAGAGAGAAGGGAAAATGACCCCATAGGGACGTTTTCACACTTACAGATCGGAAGAGCG	34	C	T	NLL-01	14144285	T	C	1	0	0	0	0	1	1	0	1	0	0	0	0	0	0	0	0	0	0	0	0	0	NA	0	0	0	0	0	0	0	0	0	0	0	0	1	0	0	0	0	0
LaDArT_SNP05892	TGCAGCACCAAGTCTAACTAAAAAAATGCCGAACCAGAAATCAGTTTTTATCAAGTACTAAAGCTTCAA	30	G	A	NLL-01	14203209	G	A	1	0	0	0	0	1	1	0	1	0	0	0	0	0	0	0	0	0	0	0	0	0	0	0	0	0	0	0	0	0	0	0	0	0	0	1	1	0	0	0	0
LaDArT_SNP05376	TGCAGTTGCAGAGGAAGAAACATTTGAAGCAGATACTTCTTCTCATTGTCACCAAATACATCGTGGACG	49	C	T	NLL-01	14760575	C	T	1	0	NA	0	0	1	1	0	1	0	NA	0	NA	0	0	0	0	0	1	0	0	0	NA	0	0	0	0	0	0	0	0	0	0	0	0	1	1	0	0	0	0
LaDArT_SNP12328	TGCAGGTACGCATAGAGAATGATATGAGGACTACACAAATTGTTATCTCAATGAGACAAGTGCTTAGGA	9	G	A	NLL-01	15064566	G	A	1	0	0	0	0	1	1	1	1	0	0	1	0	0	0	0	0	0	1	0	0	0	0	1	0	0	0	0	0	0	0	0	0	0	2	1	1	0	0	0	1
LaDArT_SNP17090	TGCAGTTTTTTCTATATACATAAGCAGTGTGAATATTTGTGAAAAGTTACAGATCGGAAGAGCGGTTCA	20	G	T	NLL-01	15106055	A	C	0	0	0	1	0	0	0	0	0	2	0	0	0	0	0	0	0	0	0	0	0	1	0	0	0	0	0	1	1	1	1	1	0	0	0	0	0	1	1	1	0
LaDArT_SNP07890	TGCAGAGGGATTGGCCTAGCTTGTTACATGACACAATATCTTACAGATCGGAAGAGCGGTTCAGCAGGA	34	A	T	NLL-01	15141687	T	A	1	0	0	0	0	1	1	0	1	0	0	0	0	0	0	0	0	0	1	0	0	0	0	0	0	0	0	0	0	0	0	0	0	0	1	1	1	0	0	0	1
LaDArT_SNP16736	TGCAGACTAATGCATACTTCTAATATTATCCTAGTTATTGCAACTATTACAGATCGGAAGAGCGGTTCA	45	A	C	NLL-01	15427891	T	G	0	0	0	1	0	1	1	0	1	2	0	0	0	0	0	0	0	0	1	0	0	1	0	0	1	0	0	1	1	1	0	1	0	0	0	1	1	0	1	1	0
LaDArT_SNP10593	TGCAGCCACAAAAACCCTGTCTTCGGATGGGTTTTACATTCCCCTTGCAAAGGTTGAGCTTATGAAATC	36	C	T	NLL-01	16221973	C	T	0	0	0	0	0	0	0	0	0	0	0	0	0	0	0	0	0	0	0	0	0	0	0	0	0	0	0	0	0	0	NA	0	0	0	0	0	0	0	0	0	0
LaDArT_SNP17987	TGCAGAGCATTGAGCATGAACGCGTTGGTTGAAATCTCCCCTTCTCTTACAGATCGGAAGAGCGGTTCA	40	C	T	NLL-01	16271663	G	A	0	0	0	0	0	0	0	NA	0	0	0	NA	0	0	0	0	0	0	0	0	0	0	0	NA	0	0	0	0	0	0	0	0	0	0	1	0	0	0	0	0	NA
LaDArT_SNP06581	TGCAGCAATACAGGTAAAAGCCATTTTTTTTGTACATATAACAAACTCGTTCTTTTAGAATTACAGATC	40	A	G	NLL-01	16476234	T	C	0	0	0	0	0	0	0	1	0	0	0	1	0	0	0	0	0	0	0	0	0	0	0	1	0	0	0	0	0	0	0	0	0	0	1	0	0	0	0	0	1
LaDArT_SNP14723	TGCAGTCACATCCTCTGCGTATTCTAATAATTTTCCACAATTACTAACACTTGTAAAGTAAAACTCAAT	35	C	G	NLL-01	16670614	C	G	0	0	0	0	0	0	0	NA	0	0	0	NA	0	0	0	0	0	0	0	0	0	0	0	NA	0	0	0	0	0	0	0	0	0	0	NA	0	0	0	0	0	NA
LaDArT_SNP07380	TGCAGTCACTGTTGTGGTTCCGAGTGTTTTGCATCAGTCATATTTTCTCTCAATTTTACACCATTGCCC	9	T	G	NLL-01	17017553	T	G	0	0	0	1	0	0	0	NA	0	2	1	NA	1	0	0	1	1	0	0	0	2	1	1	NA	0	0	2	1	1	1	1	1	0	1	NA	1	0	0	0	0	NA
LaDArT_SNP07379	TGCAGTCACTGTTGTGGTTCCGAGTGTTTTGCATCAGTCATATTTTCTCTCAATTTTACACCATTGCCC	36	G	T	NLL-01	17017580	G	T	0	0	0	NA	0	0	0	NA	0	0	NA	NA	NA	0	0	NA	NA	0	0	0	0	NA	NA	NA	0	0	0	NA	NA	NA	NA	NA	0	NA	1	NA	0	0	0	0	1
LaDArT_SNP06145	TGCAGAAGCTTTTTGGGGTCTTATATTCTTTGTTCTCTGGAACCTGAAGTAAAGAAATAGCAAACAGTT	13	T	C	NLL-01	17031238	A	G	0	0	0	1	0	0	0	1	0	0	0	1	0	0	0	0	0	0	0	0	0	1	0	1	0	0	2	1	1	1	1	1	0	1	1	1	0	0	0	0	1
LaDArT_SNP14383	TGCAGCTAAGCTTTGACGATTTCAAGAAAATCGTTGTTCGTTGCAACATGATTGAAGGGTCTTCAAATT	25	G	A	NLL-01	17038811	C	T	0	0	0	0	0	0	0	1	0	0	0	1	0	0	0	0	0	0	0	0	0	0	0	1	0	0	0	0	0	0	0	0	0	0	1	0	0	0	0	0	1
LaDArT_SNP15675	TGCAGAGTCTTGTAGAGAAAGAGCAATGGCCTATTCCACATGTATCACACAGTTAGCATGCTTGTATAC	35	G	C	NLL-01	17039876	C	G	0	0	0	0	0	0	0	0	0	0	0	0	0	0	0	0	0	0	0	0	0	0	0	NA	0	0	0	0	0	0	0	0	0	0	NA	0	0	0	0	0	NA
LaDArT_SNP10251	TGCAGGCTCCTCACCAAGTTTCAAAGACTCAAGTCCAAGGTCCTGTCCAGAAGATTCTGGAAACAATCT	42	C	T	NLL-01	17261152	G	A	1	1	0	1	0	1	1	1	1	2	1	1	1	0	1	1	1	0	1	0	2	1	1	1	0	0	2	1	1	1	0	1	0	1	NA	1	1	1	1	1	1
LaDArT_SNP13948	TGCAGAAGCCTCACTAAGGTCTGGCTATGGCAAAGAATTTCATGTATATGCATGTATAAGAAGAAATTG	62	T	G	NLL-01	17269713	G	T	0	0	0	0	0	NA	NA	0	NA	0	0	0	0	0	0	0	0	0	0	0	0	0	0	0	0	0	0	0	0	0	0	0	0	0	0	0	0	0	0	0	1
LaDArT_SNP12073	TGCAGATAGACGCTGCAATAAATTCTGGGAATTCTGGTGGACCTGCATTCAATGATAAGGGAAAATGTG	63	A	T	NLL-01	17450624	A	T	0	0	0	0	0	1	1	0	1	0	0	0	0	0	0	0	0	0	0	0	0	0	0	0	0	0	0	0	0	0	0	0	0	0	0	0	1	0	0	0	0
LaDArT_SNP14176	TGCAGATGTTGTTGAATTCAACCCACAGCGCGATACTGTTGATGGAATGACTGCTATGGTAGCTGCTAA	54	T	C	NLL-01	17508047	T	C	0	0	0	0	0	1	1	0	1	0	0	0	0	0	0	0	0	0	0	0	0	0	0	0	0	0	2	0	0	0	0	0	0	0	0	0	1	0	0	0	0
LaDArT_SNP16732	TGCAGACCTCCTGAACCATCACTTATGCAAAGGTTGATTTACAGATCGGAAGAGCGGTTCAGCAGGAAT	27	C	T	NLL-01	17522149	G	A	0	0	0	0	0	NA	NA	0	NA	0	0	0	0	0	0	0	0	0	0	0	0	0	0	0	0	0	0	0	0	0	0	0	0	0	NA	0	NA	0	0	0	NA
LaDArT_SNP05256	TGCAGTGTTATGAGTTGGACTAATTGGATCTTATGTAATGAAAACTTGTTTGCCTATTTATTTATGACT	49	T	C	NLL-01	17746475	A	G	NA	NA	0	NA	0	0	0	NA	0	NA	0	NA	0	0	0	0	0	0	0	0	0	2	1	NA	0	0	NA	1	1	1	1	1	NA	NA	NA	NA	1	NA	NA	NA	NA
LaDArT_SNP05255	TGCAGTGTTATGAGTTGGACTAATTGGATCTTATGTAATGAAAACTTGTTTGCCTATTTATTTATGACT	13	G	A	NLL-01	17746511	C	T	NA	1	0	1	0	0	0	NA	0	1	0	NA	0	0	0	0	0	0	0	0	0	0	NA	NA	0	0	1	NA	NA	NA	NA	NA	1	1	NA	NA	NA	1	1	1	NA
LaDArT_SNP14101	TGCAGAGTGCAGCTTCTAACTAATCATCCGAAAAATCAGATACTCTACCCGATAAAGAAAGTTGTAAAA	11	A	G	NLL-01	17746532	G	A	0	0	0	0	0	0	0	0	0	0	0	0	0	0	0	0	0	0	0	0	0	0	0	0	0	0	0	0	0	0	0	0	0	0	0	0	1	0	0	0	0
LaDArT_SNP11604	TGCAGATTGGTTCTGGGATTGGGCCCAACCCCGATGACAAATGATGAGGAACACAATAATTTGGGCTTT	51	C	T	NLL-01	18213690	C	T	1	1	0	1	0	1	1	NA	1	1	1	NA	1	1	1	0	0	1	0	0	2	1	1	NA	1	0	1	1	1	1	0	1	1	1	NA	0	1	1	1	1	NA
LaDArT_SNP08927	TGCAGCAGTTAGACCTTCTTTCCCTCTTTCTGCGGCAGTGAATATGTTCTGCAATTTTTGGCCACTTAC	30	T	A	NLL-01	18267042	T	A	0	0	0	0	0	0	0	1	0	0	0	1	0	0	0	0	0	0	0	0	0	0	0	1	0	0	0	0	0	0	0	0	0	0	NA	0	0	0	0	0	NA
LaDArT_SNP07645	TGCAGTTGGAATAGCAAAGTCTTCAGGTCCAGAAAGACCCAAACTTTGGAAGATTCGTTCGAATTCACC	12	A	T	NLL-01	18527625	T	A	0	0	0	0	0	0	0	0	0	0	0	0	0	0	0	0	0	0	0	0	0	0	0	0	0	0	0	0	0	0	0	0	0	0	1	0	0	0	0	0	1
LaDArT_SNP18030	TGCAGCAATAGATAAAAAGCACATTTTGTTACACCTTACAGATCGGAAGAGCGGTTCAGCAGGAATGCC	33	G	C	NLL-01	18635165	G	C	1	1	0	0	0	NA	NA	1	NA	2	1	1	1	1	0	0	0	1	2	0	0	0	1	1	1	0	1	0	0	0	0	0	1	1	1	1	1	NA	0	0	1
LaDArT_SNP11898	TGCAGGTTTTTATCCTATAGGTCTCTGGAAAATCTAAAATCTAGTATTGCTTTACAGATCGGAAGAGCG	40	C	G	NLL-01	18671618	G	C	0	0	1	0	0	0	0	1	0	2	0	1	0	0	1	1	1	1	2	1	2	0	1	1	0	2	1	1	0	0	1	0	1	1	0	1	1	0	1	1	0
LaDArT_SNP06192	TGCAGAATCTCAAATGGTGAGTAAAACACTAGTGAGTCATCCAAGAGGCATGGTTCAGTTCTAAAGAAG	20	G	C	NLL-01	18790267	G	C	0	0	0	1	0	0	0	1	0	2	0	1	0	0	0	0	0	0	2	0	0	1	1	1	0	2	0	0	1	1	0	1	0	1	1	1	1	1	1	1	1
LaDArT_SNP16032	TGCAGCGAAAGGAACGAGAGAAAAAACTCAAGACAAGGCCAAAGTTACCTTCTTCGATCTTGAAAGATA	19	G	A	NLL-01	18820681	G	A	0	0	0	0	0	0	0	1	0	0	0	1	0	0	0	0	0	0	2	0	0	2	NA	1	0	0	0	0	0	1	0	0	0	0	1	1	1	NA	0	0	1
LaDArT_SNP16033	TGCAGCGAAAGGAACGAGAGAAAAAACTCAAGACAAGGCCAAAGTTACCTTCTTCGATCTTGAAAGATA	64	A	T	NLL-01	18820726	A	T	0	0	0	0	0	0	0	NA	0	0	0	NA	0	0	0	0	0	0	0	0	0	0	1	NA	0	0	0	0	0	NA	0	0	0	0	NA	NA	NA	1	0	0	NA
LaDArT_SNP14472	TGCAGGAAACTCTCATTAGAGAAACAACTAGTTAGGGATCTTCTTTTCTTTTTATGAATGCTTTCTTAT	60	T	C	NLL-01	18853883	G	A	0	0	0	0	0	0	0	1	0	2	0	1	0	1	0	0	0	1	1	NA	2	2	0	1	1	2	2	1	0	1	1	0	1	0	0	NA	0	0	1	1	NA
LaDArT_SNP18091	TGCAGGAATTGTATCTGCGCAATTATCAATTTCACATCCCTCGCTTCCTTACAGATCGGAAGAGCGGTT	5	G	A	NLL-01	19004195	G	A	0	0	0	0	0	0	0	1	0	0	0	1	0	0	0	0	0	0	2	0	0	2	0	1	NA	0	0	NA	1	1	NA	NA	NA	NA	NA	NA	NA	0	NA	NA	NA
LaDArT_SNP18090	TGCAGGAATTGTATCTGCGCAATTATCAATTTCACATCCCTCGCTTCCTTACAGATCGGAAGAGCGGTT	14	C	T	NLL-01	19004204	C	T	0	0	0	0	0	0	0	NA	0	0	0	NA	0	2	0	0	0	0	0	0	2	0	0	NA	1	2	1	1	NA	NA	1	1	1	1	NA	NA	1	0	1	1	NA
LaDArT_SNP04025	TGCAGCAAGTGGCGTGGAGGAGGCAGCAGAGGTATAAGGATCCGGTCAAAGTAGGTGCAACGGATAGTA	65	A	G	NLL-01	19115972	T	C	2	NA	0	1	0	NA	NA	0	NA	0	1	0	0	0	0	0	0	0	0	0	2	0	0	0	0	0	0	1	0	0	0	1	0	0	0	0	0	0	0	0	0
LaDArT_SNP04024	TGCAGCAAGTGGCGTGGAGGAGGCAGCAGAGGTATAAGGATCCGGTCAAAGTAGGTGCAACGGATAGTA	10	G	A	NLL-01	19116027	C	T	0	1	0	NA	0	1	1	0	1	0	NA	0	0	0	0	0	0	0	0	0	0	0	0	0	0	0	0	NA	0	0	0	NA	0	0	0	0	0	0	0	0	0
LaDArT_SNP09285	TGCAGGTCCTCGCTTTGATAAGGACATGTCATTAGACACTAAGTTGCGGCATGAGTGTGTTTTCAGTAA	10	C	T	NLL-01	19197417	G	A	0	0	1	1	0	0	0	1	0	1	1	1	1	1	0	0	0	0	1	0	0	1	0	1	1	1	0	0	1	1	1	0	0	1	1	0	0	1	1	1	0
LaDArT_SNP17782	TGCAGTCAGCTTCTATGCCTATGAACGTTACAAGAATGTAATTTCTGTTGTCCTTTCCATAATGTAAGT	25	C	G	NLL-01	19276180	G	C	0	0	0	0	0	0	0	0	0	0	0	0	0	0	0	0	0	0	0	0	0	0	0	0	0	0	0	0	0	0	0	0	0	0	0	0	0	2	0	0	0
LaDArT_SNP14780	TGCAGTGGCTACGGCGTGAGCAACGACGCCAGGTTCAGCACGCCAAGTGCCCAAAGCAACAGATGGAAT	6	G	A	NLL-01	19297136	C	T	0	0	0	0	0	0	0	0	0	0	0	0	0	0	0	0	0	0	0	0	0	0	0	0	0	0	0	0	1	0	0	1	0	0	0	0	0	0	0	0	0
LaDArT_SNP15401	TGCAGAAAAGTTGGGGAAGACACCGGCCCAAATAGCTCTTCGATGGGGACTGCAAATGGGTCACAGTGT	49	C	G	NLL-01	19302179	C	G	0	0	0	0	0	0	0	0	0	0	0	0	0	0	0	0	0	0	0	0	0	0	0	0	0	0	0	0	NA	0	0	NA	0	0	0	0	0	0	0	0	0
LaDArT_SNP15557	TGCAGAATTATCTCATGGTTATAACTTATAACATGCACAAAAATGATGAAGAAAAAAATAATAAAAAAT	46	T	C	NLL-01	19320743	T	C	0	0	0	0	0	0	0	0	0	0	0	0	NA	NA	0	0	0	0	NA	0	0	0	0	0	NA	0	0	NA	0	0	0	0	0	NA	0	1	0	NA	0	0	1
LaDArT_SNP15558	TGCAGAATTATCTCATGGTTATAACTTATAACATGCACAAAAATGATGAAGAAAAAAATAATAAAAAAT	48	C	A	NLL-01	19320745	A	C	0	0	0	0	0	0	0	0	0	0	0	0	1	1	0	0	0	0	1	0	2	0	0	0	1	0	0	1	0	0	0	0	0	1	0	NA	0	1	0	0	NA
LaDArT_SNP13869	TGCAGAAACCACAAGGAAGTTGAGAGAATTTAGAAACAATAATGCTAATGATTTGGAGAATGAAAATGA	17	A	G	NLL-01	19341653	A	G	2	0	0	0	0	0	0	1	0	0	1	1	0	0	0	0	0	0	0	0	0	0	0	1	0	0	0	0	1	0	0	1	0	0	1	1	1	1	0	0	1
LaDArT_SNP11302	TGCAGTTTCTTATTCACCTGATGGTCAAGTATGGTTTTCTTTCCCCTAACATTTACAGATCGGAAGAGC	38	C	A	NLL-01	19401299	C	A	0	0	0	0	0	0	0	1	0	0	0	1	0	0	0	0	0	0	0	0	0	0	0	1	0	0	0	0	0	0	0	0	0	0	1	0	0	0	0	0	1
LaDArT_SNP12369	TGCAGTCTTACATGTCATATCAGTGTTGAGCTCGAAAATAGTCGGAATTGATGTAGCCGATTACAGATC	5	T	C	NLL-01	19430955	A	G	2	0	0	0	0	0	0	1	0	0	0	1	0	0	0	0	0	0	0	0	0	0	0	1	0	0	0	0	1	0	0	1	0	0	1	1	0	0	0	0	0
LaDArT_SNP07587	TGCAGTTCAGCATCCCCAAAATTGTTATGTCAACTAGTAATTGGACATCGATTAGTAATTACATGTTGA	11	A	G	NLL-01	19436105	A	G	0	0	0	0	0	0	0	1	0	0	0	1	NA	0	0	0	0	0	NA	0	0	0	0	1	NA	0	NA	0	1	0	0	1	NA	NA	NA	1	0	0	0	0	NA
LaDArT_SNP07588	TGCAGTTCAGCATCCCCAAAATTGTTATGTCAACTAGTAATTGGACATCGATTAGTAATTACATGTTGA	22	T	G	NLL-01	19436116	T	G	0	0	0	0	0	0	0	NA	0	0	0	NA	1	1	0	0	0	0	1	0	0	0	0	NA	1	0	1	0	NA	0	0	NA	1	1	NA	NA	0	0	0	0	NA
LaDArT_SNP12471	TGCAGCAAGAGTTGGAGACTCAGTATCTGGATATAAAACTATTACAGATCGGAAGAGCGGTTCAGCAGG	18	C	T	NLL-01	19440976	G	A	0	0	0	0	0	1	0	0	0	0	0	0	0	0	0	0	0	0	0	0	0	0	0	0	0	0	0	0	0	0	0	0	0	0	0	0	0	0	0	0	0
LaDArT_SNP15693	TGCAGATAAATAGAAGCAGAAAATATAGGCTCTGATATACAAAATAAAAAGAAAATTGGTGACAAGAGT	49	A	T	NLL-01	19474920	A	T	0	0	0	0	0	0	0	1	0	0	0	1	0	0	0	0	0	0	0	0	0	0	0	1	0	0	0	0	NA	0	0	0	0	0	1	1	0	0	0	0	1
LaDArT_SNP17587	TGCAGCTTCTGTGTGGGGAAATTGAGGGATTGGAATATAAAGAGGGTGGAGTTTGGGATTAGGGTTTTC	29	T	C	NLL-01	19501256	A	G	0	0	0	0	0	0	0	NA	0	0	0	NA	0	0	0	0	0	0	0	0	0	0	0	NA	0	0	0	0	0	0	0	0	0	0	0	0	0	0	0	0	0
LaDArT_SNP03340	TGCAGAAAAATTCAACTTTTCCTTTTCTAGTTGTGCCATCCTCAGCCTTTCTCTAAGTATTTCAATTTC	27	T	A	NLL-01	19508882	A	T	0	0	0	NA	0	0	0	0	0	2	NA	0	0	0	1	1	1	1	1	1	2	0	1	0	0	2	0	NA	1	0	1	1	0	0	1	NA	1	1	1	NA	NA
LaDArT_SNP03725	TGCAGAGAATGGAGGAAGCGAAAAAGGCCGGTTGAAGCTCCCGGAGGAGATAGCAAACTATCTCATATA	28	C	A	NLL-01	19508934	C	A	0	0	0	0	0	0	NA	0	0	0	0	0	0	0	0	0	0	0	0	0	0	0	0	0	0	0	0	0	0	0	0	0	0	0	0	0	0	0	0	0	NA
LaDArT_SNP18900	TGCAGAAAATTCTTCATTCCTCACTTTCAATACATTATGCCCATTACTTGTTTCATCTTTACAGATCGG	15	A	T	NLL-01	19548168	A	T	0	NA	0	0	0	NA	NA	0	NA	0	0	0	0	0	0	0	0	0	0	0	0	0	0	0	0	0	0	0	0	0	0	0	0	0	0	0	0	0	0	0	0
LaDArT_SNP18901	TGCAGAAAATTCTTCATTCCTCACTTTCAATACATTATGCCCATTACTTGTTTCATCTTTACAGATCGG	16	T	C	NLL-01	19548169	T	C	2	1	0	0	2	1	1	0	1	0	0	0	0	0	0	0	0	0	0	0	0	0	0	0	0	0	0	0	0	0	0	0	0	0	0	0	0	0	0	0	0
LaDArT_SNP16069	TGCAGCTAGTTCTTGAAATGAACACGTGTCTTGATTCTTATCGAACACATGTCTCTGTTCGTATTGATG	46	G	A	NLL-01	19631039	A	G	0	0	0	0	2	1	1	NA	1	0	1	NA	0	0	0	0	0	0	0	0	0	0	0	NA	0	0	NA	0	NA	0	0	NA	NA	0	NA	NA	NA	NA	NA	NA	NA
LaDArT_SNP14398	TGCAGCTATGGGCCAAAATGTATCTCAGAGTACGAGAAAGGTTGGTATATGCTGCTGTAAATCCAGCAG	27	G	A	NLL-01	19679097	C	T	0	0	0	0	0	0	0	0	0	2	0	0	0	0	0	0	0	0	0	0	0	0	0	1	0	0	0	0	0	0	0	0	0	0	1	1	0	0	0	0	0
LaDArT_SNP18360	TGCAGATTGGGTGAAAAAACGAGACACTGAAAACGAAATTCCTTTTATACTTTTGGCAATAACCACTTA	20	G	A	NLL-01	19718371	C	T	2	0	1	0	2	0	0	0	2	1	NA	0	1	1	1	1	1	1	1	1	2	0	0	NA	1	2	0	NA	0	0	0	0	0	0	NA	0	NA	1	NA	NA	0
LaDArT_SNP07402	TGCAGTCGGTTCCCAAGGAAAACAGAATCATCCAATTTTCTTTTTGCAAACCTGAAAATGTAGGTACTC	44	C	T	NLL-01	19720393	A	G	1	1	1	0	1	1	1	1	1	1	1	1	1	1	1	1	1	1	1	1	1	0	0	1	1	2	0	1	1	0	0	1	0	0	1	1	1	1	1	1	1
LaDArT_SNP04186	TGCAGCATTTAGATTATTTGACACCTAATAGAAGTAAAAACAATGCTGATTTTCTCAAATGTGAAAGGA	62	G	C	NLL-01	19733698	G	C	0	0	0	0	0	0	0	1	0	0	0	1	0	0	0	0	0	0	0	0	2	0	0	0	0	0	0	0	1	0	0	1	0	0	0	0	1	0	1	0	0
LaDArT_SNP03828	TGCAGATACAAGGAAAAATGTAAGCATCTCTTTTTTCGGGGGTGGGTTGTAGCATCCAAAATGTAGCCA	51	G	T	NLL-01	19752386	G	T	0	0	0	0	0	0	0	1	0	0	0	1	0	0	0	0	0	0	0	0	2	0	0	1	0	0	0	0	1	0	0	1	0	0	NA	1	0	0	0	0	NA
LaDArT_SNP18848	TGCAGGTATATCATTTACTCGTAGTGACCAACCGACCGCAAATTTACAGATCGGAAGAGCGGTTCAGCA	14	A	T	NLL-01	19760949	T	A	0	0	0	0	0	0	0	0	0	0	0	0	0	0	0	0	0	0	0	0	0	0	0	1	0	0	0	0	0	0	0	0	0	0	NA	0	0	0	0	0	NA
LaDArT_SNP18849	TGCAGGTATATCATTTACTCGTAGTGACCAACCGACCGCAAATTTACAGATCGGAAGAGCGGTTCAGCA	19	C	T	NLL-01	19760954	C	T	0	0	0	0	0	0	0	0	0	0	0	0	0	0	0	0	0	0	0	0	0	0	0	NA	0	0	0	0	0	0	0	0	0	0	1	0	0	0	0	0	1
LaDArT_SNP09626	TGCAGTTTTTGCAATCACCTCAATCACAGCAGCAACTACGGTCCTATTATTGCTGTTTTCTTACAGATC	38	C	G	NLL-01	19779447	C	G	0	0	0	1	0	0	0	0	0	1	0	0	0	0	0	0	0	0	0	0	0	1	1	0	1	2	0	0	0	1	0	0	0	0	0	0	0	1	NA	0	0
LaDArT_SNP18254	TGCAGAATACCAGTCTGCTTACATGACAGTGAGAAATGGATGAGAAGGAGAATTCAGTTGGGGGTTAGT	65	T	G	NLL-01	19843760	A	C	0	1	0	0	2	0	0	0	0	0	0	0	0	0	0	0	0	0	0	0	0	0	0	NA	0	0	0	0	0	0	0	0	0	0	NA	1	NA	0	0	1	1
LaDArT_SNP03678	TGCAGACCATTTAGCTTGAAAATTTTGAATCCTGCCTTTATTGTACCCTTGGCCAAAAGCACTGGCTCC	5	A	G	NLL-01	19843827	A	G	0	1	1	0	2	0	0	1	0	0	1	1	1	1	1	1	1	1	1	0	1	0	0	1	0	0	0	1	1	0	0	1	0	0	1	1	0	0	1	1	NA
LaDArT_SNP16031	TGCAGCCTTGGTTGGTCTTTACAGTGGTCGCAATTTCGGTAAACAAGTGCTTGTTGTTGCTCATGAATA	23	A	G	NLL-01	19862684	C	T	0	0	1	NA	0	0	NA	0	0	0	0	0	1	1	1	1	1	1	NA	NA	0	0	0	0	0	0	0	0	0	0	NA	0	NA	0	0	0	0	1	0	0	0
LaDArT_SNP14571	TGCAGGGCCATTCTCGAGGCCTTCGGCTATGTCTTCCACATACACGACCTTCCCTTCTCTGATATGAGG	6	T	G	NLL-01	19862710	G	T	0	1	1	1	2	0	0	1	0	1	1	1	1	2	1	1	1	1	1	0	1	1	1	1	1	2	0	1	1	1	0	1	0	0	1	1	1	1	1	1	1
LaDArT_SNP08902	TGCAGCACAAGGTGTTCGAAAAGAAAGCAGTTTTTACAATATTTTCAGTTAGGTGTATGTCTGTTTACC	54	G	A	NLL-01	19897942	G	A	0	0	NA	0	0	0	0	1	0	0	1	1	NA	NA	NA	NA	NA	NA	NA	NA	1	0	0	1	0	0	0	0	1	0	0	1	0	0	NA	0	0	0	0	0	1
LaDArT_SNP14204	TGCAGCAAACCTCAAAAACGAATAGCTGAAAGTTCATGTTTTGGTTATAAAAGGTTTGTCATGAACTGA	47	C	T	NLL-01	19906217	A	G	2	2	NA	NA	0	1	1	1	1	NA	1	1	NA	0	NA	NA	NA	NA	NA	NA	1	NA	NA	NA	NA	NA	0	NA	1	NA	NA	1	0	0	1	1	1	1	NA	NA	NA
LaDArT_SNP03668	TGCAGACATTCTTATTTCCAAAGTTTGCAAAGGAAGCAGTGAGGAAGAAATTCTTCAGTCTTTATTCAA	56	A	G	NLL-01	19929416	T	C	0	NA	0	0	0	NA	NA	1	NA	0	1	1	0	0	0	0	0	0	0	0	1	0	0	1	0	0	0	0	1	0	0	1	0	0	NA	1	0	0	0	0	NA
LaDArT_SNP03667	TGCAGACATTCTTATTTCCAAAGTTTGCAAAGGAAGCAGTGAGGAAGAAATTCTTCAGTCTTTATTCAA	16	T	G	NLL-01	19929456	A	C	2	1	0	0	0	1	1	NA	1	0	NA	NA	0	0	0	0	0	0	0	0	NA	0	0	NA	0	0	0	0	NA	0	0	NA	0	0	1	0	0	0	0	0	1
LaDArT_SNP04932	TGCAGTACACCACTGTTTCTGAATTTGGATCGGCTGTTGAATGGTTTTATATAAGGTTTAGAGGTTGAA	11	C	A	NLL-01	19967427	A	C	2	0	1	1	2	0	0	0	0	1	0	0	1	1	1	1	1	1	1	1	0	1	1	0	1	1	0	1	0	1	1	0	0	0	0	0	1	1	1	1	0
LaDArT_SNP17950	TGCAGAACCCTTGTGGCATTTCTCTGTCCTTTCAATTTTGGGTTCTCTGATATGAACTTACAGATCGGA	12	G	A	NLL-01	20070779	C	T	2	0	0	0	0	1	1	0	1	0	0	0	0	0	0	0	0	0	0	0	0	0	0	0	0	0	0	0	0	0	0	0	0	0	0	0	0	0	0	0	0
LaDArT_SNP15225	TGCAGGGATTTTTTAGTTACATGATTTATGTAGTCATAGTTTACAGATCGGAAGAGCGGTTCAGCAGGA	7	A	T	NLL-01	20119997	T	A	2	0	0	0	0	1	1	0	1	0	0	0	0	2	0	0	0	0	0	0	0	0	0	0	0	0	0	0	0	0	0	0	0	0	0	0	1	0	0	0	0
LaDArT_SNP14419	TGCAGATGATATAGGTTGGCTTCAGCGAGCTCCAGGAATGCCTCCAGTTGAAGATGGAACAGAGAGGTT	5	A	C	NLL-01	20121625	T	G	0	0	0	1	2	0	0	0	0	0	0	0	0	1	0	0	0	1	0	0	0	1	0	0	1	2	1	1	0	1	1	0	1	1	0	0	0	0	0	0	0
LaDArT_SNP04960	TGCAGTAGAGAATAATATCATCAATTGATACTTGCCTTTGCACATAATGAGTTTGCATTTCCTCCGGAT	38	T	C	NLL-01	20240573	A	G	0	0	0	0	0	0	0	0	0	0	0	0	0	0	0	0	0	0	0	0	0	0	0	0	0	0	0	0	0	0	0	0	0	0	0	0	0	0	0	0	0
LaDArT_SNP07725	TGCAGTTTTTACCTTTCTCTTCGTTGCTTGGAGAAAGGGTATACCTTCCTTCCATTTTGGACTTTTGAT	21	C	T	NLL-01	20264021	G	A	0	0	0	0	0	0	0	0	0	NA	0	0	0	0	0	1	1	0	1	1	NA	NA	NA	0	NA	1	NA	1	NA	NA	NA	0	NA	NA	1	1	0	NA	0	0	1
LaDArT_SNP08983	TGCAGCCCAACAACATGGAACCACACAAATATGTCAAAAAATAGAGATATAATGACAATAAATTTTTCA	32	G	C	NLL-01	20264071	G	C	0	0	0	0	0	0	0	0	0	1	0	0	0	0	0	0	0	0	0	0	1	1	1	0	1	2	1	0	1	1	1	0	1	1	0	2	0	0	0	0	1
LaDArT_SNP18566	TGCAGGCTCACAATATGCAGCATCCTTATATGTCTATGCTTTGGTGCAAAGATCACAGAGGGTAGAATC	61	G	A	NLL-01	20305836	C	T	1	1	1	1	1	1	1	1	1	1	1	2	0	1	1	1	0	1	0	1	1	1	2	NA	1	2	1	1	1	1	0	1	1	1	1	1	1	1	1	1	1
LaDArT_SNP09555	TGCAGTTGATATATATAGAACCAAATACCAGGTAATGTGATTTGAGTTATCATCACCAAAATTACAGAT	12	A	C	NLL-01	20315624	T	G	0	1	0	1	0	1	0	0	1	2	1	0	0	1	1	1	0	0	0	1	1	1	1	0	2	2	1	1	1	1	0	1	1	1	0	0	NA	NA	0	0	0
LaDArT_SNP12650	TGCAGCGTTATCGTTATTCACCGATAAAATGATGCCATATTTACTTGCATAATTACAATCTGATGCATC	6	G	A	NLL-01	20320005	C	T	0	0	0	0	0	0	0	0	0	0	0	0	0	0	0	0	0	0	0	0	0	0	0	0	0	0	0	1	0	0	0	0	0	0	0	2	1	1	1	0	1
LaDArT_SNP06991	TGCAGGACTTCGAAAAATCTCTTCAAGGTGCCTTTAGATTGCATTAGTCTTATTTACAATTGCAAATTC	10	C	T	NLL-01	20336673	C	T	0	0	0	0	0	0	1	1	0	0	1	1	1	1	0	0	0	0	0	1	0	0	0	1	0	0	0	0	0	0	1	0	0	0	2	1	NA	0	0	0	1
LaDArT_SNP03425	TGCAGAAATAAAGTATGAAGTAACAAGAATTGCTGTAGTAGCAGACATCATATAGGTAAAGAATAGCTT	57	A	C	NLL-01	20423726	A	C	0	0	0	0	0	0	0	0	0	0	0	0	0	0	0	0	0	0	0	0	0	0	0	0	0	0	0	0	0	0	0	0	0	0	0	0	0	0	0	0	0
LaDArT_SNP17724	TGCAGGTTTTCAAACTGCCTGCCATACAGGAGATAGTGCTGCTCCGTACTACACAGCGAGAACTAAGAC	45	A	G	NLL-01	20430667	C	T	0	1	1	1	2	0	1	1	0	1	0	1	0	1	1	0	0	1	1	0	1	1	1	1	1	2	1	1	1	1	1	1	1	1	2	NA	NA	1	1	1	1
LaDArT_SNP08373	TGCAGCAGGACATTTTGGGCATGATGTTGATGAGATTGGGAGAGCCAGTTTTCTTGAAAATAGTGAAAC	15	T	C	NLL-01	20436573	A	G	0	NA	1	1	0	0	NA	1	0	1	0	1	0	1	1	0	0	1	1	0	1	1	1	1	1	2	1	1	1	1	1	1	1	1	2	1	1	NA	1	1	1
LaDArT_SNP08373	TGCAGCAGGACATTTTGGGCATGATGTTGATGAGATTGGGAGAGCCAGTTTTCTTGAAAATAGTGAAAC	15	T	C	NLL-01	20438987	A	G	0	NA	1	1	0	0	NA	1	0	1	0	1	0	1	1	0	0	1	1	0	1	1	1	1	1	2	1	1	1	1	1	1	1	1	2	1	1	NA	1	1	1
LaDArT_SNP09848	TGCAGCACCAGCGTCATCTGCCATGCTTTTCAAAGAGCAACAATTACAGATCGGAAGAGCGGTTCAGCA	5	C	T	NLL-01	20441665	G	A	0	0	0	0	0	0	0	0	0	0	0	0	0	0	0	0	0	0	0	0	0	0	0	0	0	0	0	0	0	0	0	0	0	0	2	1	0	NA	0	0	1
LaDArT_SNP04773	TGCAGGTACCTATTTTTGTATTCAATGTGAAAAACCAAGTGAGTTTATGAAGTAAATATAATCATAAGT	38	G	T	NLL-01	20447721	G	T	0	NA	0	0	0	0	NA	0	0	0	0	0	0	0	0	0	0	0	0	0	0	0	0	0	0	0	0	0	0	0	0	0	0	0	0	0	0	0	0	0	0
LaDArT_SNP07496	TGCAGTGGAAAAGGATGAGAAACAGAAAGGAAAAAAACTTGGGACATTTTATTCTATATCATTTACAGA	59	C	T	NLL-01	20449790	G	A	0	NA	0	0	0	0	NA	1	0	0	0	1	0	0	0	0	0	0	0	0	0	0	0	1	0	0	0	0	0	0	0	0	0	0	0	NA	0	0	0	0	NA
LaDArT_SNP08791	TGCAGATCATATAATACTCGTGCAATTGCTCCCCCTGTTCTTCCTCAATAACCATTTTCTTATGGTTCA	35	T	G	NLL-01	20467512	A	C	0	NA	0	0	0	0	NA	NA	0	0	0	NA	0	0	0	NA	0	0	0	0	0	0	0	NA	0	0	0	0	0	0	0	0	0	0	0	0	0	0	0	0	NA
LaDArT_SNP08792	TGCAGATCATATAATACTCGTGCAATTGCTCCCCCTGTTCTTCCTCAATAACCATTTTCTTATGGTTCA	8	A	T	NLL-01	20467539	T	A	0	1	0	0	2	0	1	NA	0	0	0	NA	0	0	0	1	0	0	0	0	0	0	0	NA	0	0	0	0	0	0	0	0	0	0	2	0	0	0	0	0	NA
LaDArT_SNP14436	TGCAGCTTATAAAATGTTTATCACTACAAAATTCCTCATCACTACAACAATATTGAGCAATTTATTTGT	23	C	A	NLL-01	20468674	C	A	0	1	0	0	2	0	1	1	0	0	0	1	0	0	0	1	0	0	0	0	0	0	0	1	0	0	0	0	0	0	0	0	0	0	2	1	1	1	0	0	1
LaDArT_SNP17216	TGCAGACCACGAATCATAGTAGCAGCAGCCGCCTTACAAATCACAAATCATAGTCAGACAGTGGATCCA	32	C	G	NLL-01	20502469	G	C	0	1	0	0	2	1	1	1	1	0	1	1	0	2	0	0	1	0	1	0	0	0	0	1	0	0	0	0	0	0	1	0	0	0	0	NA	NA	NA	1	1	NA
LaDArT_SNP17216	TGCAGACCACGAATCATAGTAGCAGCAGCCGCCTTACAAATCACAAATCATAGTCAGACAGTGGATCCA	32	C	G	NLL-01	20503942	G	C	0	1	0	0	2	1	1	1	1	0	1	1	0	2	0	0	1	0	1	0	0	0	0	1	0	0	0	0	0	0	1	0	0	0	0	NA	NA	NA	1	1	NA
LaDArT_SNP16679	TGCAGAAACATACCTTCCCATTTTACTACTATAAGACATTATAGTGAAGCATCCTTACAGATCGGAAGA	45	G	A	NLL-01	20507598	G	A	0	1	0	1	2	1	1	1	NA	1	1	1	1	1	1	1	0	0	1	0	1	1	1	1	1	2	1	0	1	1	1	1	1	1	2	1	1	1	1	0	1
LaDArT_SNP08332	TGCAGAGGATCATGTTGGTCTGAGCCCTTATCTATCTTATGTCAGTGGGGCATTAGCTGGGTGTGCAGC	63	T	C	NLL-01	20511594	T	C	0	0	0	0	2	1	1	0	1	0	0	0	0	0	0	0	0	0	0	0	0	0	0	0	0	0	0	0	0	0	0	0	0	0	0	0	0	0	0	0	0
LaDArT_SNP16516	TGCAGTGGGAAGGTAAGCTAACACCTTTTTATTCTTCCTTGGAACTTCGTGCAAGTGATATTACTAAAT	64	C	T	NLL-01	20537856	T	C	0	0	0	0	2	0	0	0	0	0	0	0	0	0	0	0	0	0	0	0	0	0	0	0	0	0	0	0	0	0	0	0	0	0	2	1	0	0	0	0	1
LaDArT_SNP16516	TGCAGTGGGAAGGTAAGCTAACACCTTTTTATTCTTCCTTGGAACTTCGTGCAAGTGATATTACTAAAT	64	C	T	NLL-01	20539009	T	C	0	0	0	0	2	0	0	0	0	0	0	0	0	0	0	0	0	0	0	0	0	0	0	0	0	0	0	0	0	0	0	0	0	0	2	1	0	0	0	0	1
LaDArT_SNP03765	TGCAGAGCTAATACTGAATTTTCAATAGATCTTCACCAATATCTGAACTTTTTACAATAAAAAACAATG	10	G	A	NLL-01	20553068	T	C	1	0	1	1	1	0	0	1	0	1	1	1	0	0	1	1	1	0	0	1	1	1	1	1	1	2	1	1	1	1	0	1	1	1	1	1	0	0	0	0	1
LaDArT_SNP07550	TGCAGTTACTTTCGATGATTCAGAAAATGTGAAGTCACTGGATTCTGATCTTGAAAAAGAGAAGCAAGC	14	G	A	NLL-01	20553600	A	G	1	0	1	1	1	0	0	1	0	1	2	1	0	1	1	1	1	1	0	1	1	1	1	1	1	0	1	1	1	1	1	1	1	1	1	1	0	1	1	1	1
LaDArT_SNP09908	TGCAGCGACTAAAGTAACTGATTTTGGTGATCTTGTTACAGATCGGAAGAGCGGTTCAGCAGGAATGCC	32	T	C	NLL-01	20610201	T	C	0	0	0	0	2	0	0	0	0	0	0	0	0	0	0	0	0	0	0	0	0	0	0	0	0	0	0	0	0	0	0	0	0	0	0	0	0	0	0	0	0
LaDArT_SNP03689	TGCAGACTATGATTACCATGAAGTTGGAAGGGGCATTTGTACAATTATTCACCATTGGTATTTTGTACT	53	A	G	NLL-01	20695859	T	C	0	0	1	0	0	0	0	0	0	0	1	0	1	0	1	1	0	0	0	1	0	0	0	0	0	0	0	1	0	0	1	0	0	0	0	0	0	0	0	0	0
LaDArT_SNP15583	TGCAGACAGGACATGAATCATTCTTGACAAGCCATTTGTCCACACATTTCAAATGGAATGTATGGTGAC	64	G	T	NLL-01	20696050	G	T	0	0	0	0	0	0	0	1	0	0	0	1	0	0	0	0	0	0	0	0	0	0	0	1	0	0	0	0	0	0	0	0	0	0	0	0	0	0	0	0	0
LaDArT_SNP03689	TGCAGACTATGATTACCATGAAGTTGGAAGGGGCATTTGTACAATTATTCACCATTGGTATTTTGTACT	53	A	G	NLL-01	20698038	T	C	0	0	1	0	0	0	0	0	0	0	1	0	1	0	1	1	0	0	0	1	0	0	0	0	0	0	0	1	0	0	1	0	0	0	0	0	0	0	0	0	0
LaDArT_SNP15583	TGCAGACAGGACATGAATCATTCTTGACAAGCCATTTGTCCACACATTTCAAATGGAATGTATGGTGAC	64	G	T	NLL-01	20698229	G	T	0	0	0	0	0	0	0	1	0	0	0	1	0	0	0	0	0	0	0	0	0	0	0	1	0	0	0	0	0	0	0	0	0	0	0	0	0	0	0	0	0
LaDArT_SNP04299	TGCAGCCTTTGGTGCGTTTGAGTAATGCACTGATACACATGTATGCCAGTTGTGGAATCATCGATGAAG	60	T	C	NLL-01	20701807	T	C	0	1	0	0	0	0	1	NA	1	0	0	NA	0	0	0	0	0	0	0	0	0	0	0	NA	0	0	1	0	0	0	0	0	1	1	0	0	0	0	0	0	0
LaDArT_SNP04300	TGCAGCCTTTGGTGCGTTTGAGTAATGCACTGATACACATGTATGCCAGTTGTGGAATCATCGATGAAG	61	C	T	NLL-01	20701808	C	T	0	NA	0	0	0	0	NA	1	NA	0	0	1	0	0	0	0	0	0	0	0	0	0	0	1	0	0	NA	0	0	0	0	0	NA	NA	0	0	0	0	0	0	0
LaDArT_SNP16299	TGCAGGGTATCTTGTGCTCCTGTCGAACATATATGCTTTTGCTAAAAGGTGGCAGGATGTGATTACTGT	21	G	A	NLL-01	20702306	G	A	0	0	1	NA	0	0	0	NA	0	2	1	NA	1	0	1	1	0	0	0	1	0	0	0	NA	0	0	0	1	0	0	1	0	0	0	0	0	0	0	0	0	0
LaDArT_SNP16300	TGCAGGGTATCTTGTGCTCCTGTCGAACATATATGCTTTTGCTAAAAGGTGGCAGGATGTGATTACTGT	24	G	A	NLL-01	20702309	G	A	0	0	NA	1	0	0	0	1	0	0	NA	1	NA	0	NA	NA	0	0	0	NA	0	0	0	1	0	0	0	NA	0	0	NA	0	0	0	0	0	0	0	0	0	0
LaDArT_SNP06073	TGCAGAACAAGGATCCTTGTTTGTGCTCTATAATTTTTCATCCTGTTCAATCCACTAGAAATGACATAT	44	G	A	NLL-01	20703146	G	A	0	0	NA	NA	0	0	0	0	0	0	NA	0	NA	0	NA	NA	0	0	0	NA	0	0	0	0	0	0	0	NA	0	0	NA	0	0	0	2	2	0	0	0	0	1
LaDArT_SNP12508	TGCAGTTTAGTTGGTTCAGAAAGCATTTATCTCCTCTCTTTTTTCACACCATTTCTTTACAGATCGGAA	21	A	G	NLL-01	20725359	A	G	0	0	0	0	0	0	0	0	0	0	0	0	0	0	0	0	0	0	0	0	0	0	0	0	0	0	0	0	0	0	0	0	0	0	0	0	0	0	0	0	0
LaDArT_SNP15267	TGCAGTAACATATTTCTGCGGGCATGATATCTGCACATTTGCAGTTACAGATCGGAAGAGCGGTTCAGC	18	C	G	NLL-01	20755944	C	G	1	1	1	1	1	1	1	1	1	1	1	1	1	0	1	1	0	1	0	1	1	1	1	1	1	2	1	2	1	1	1	1	1	1	1	1	1	1	0	0	1
LaDArT_SNP15087	TGCAGCAACTTCCAAACCAACCATAACAAAGAATATTACAGATCGGAAGAGCGGTTCAGCAGGAATGCC	30	G	T	NLL-01	20763795	G	T	0	0	0	0	0	0	0	1	0	0	0	1	0	0	0	0	0	0	0	0	0	0	0	1	0	0	0	0	0	0	0	0	0	0	0	0	0	0	0	0	0
LaDArT_SNP05011	TGCAGTATGAAAAGATGCACGACACAAATAGTACCATTTTCATTGTCCCTTAGGTACAATAGCACCTCC	26	A	G	NLL-01	20804393	T	C	0	1	0	0	0	0	0	1	0	0	1	1	0	0	0	0	0	0	0	0	0	0	0	1	0	0	0	0	0	0	0	0	0	0	2	0	0	1	1	0	1
LaDArT_SNP16125	TGCAGCTGGCAAAGGAAACCACTTTCTAGAATCTGTTTACTACTGATATATACAATCCTACTCAATTGA	60	C	T	NLL-01	20833427	G	A	0	1	0	0	2	1	1	0	1	0	0	0	0	0	0	0	0	0	0	0	0	0	0	0	0	0	1	2	1	1	0	0	1	0	0	0	0	0	0	0	0
LaDArT_SNP16124	TGCAGCTGGCAAAGGAAACCACTTTCTAGAATCTGTTTACTACTGATATATACAATCCTACTCAATTGA	30	G	A	NLL-01	20833457	T	C	0	NA	0	0	0	NA	NA	0	NA	0	0	0	0	0	0	0	0	0	0	0	0	0	0	0	0	0	NA	0	NA	NA	0	0	NA	0	0	0	0	0	0	0	0
LaDArT_SNP06503	TGCAGATTTTCCGCAACCACCAAAGATGAATAGCCGTTTACCAACAACTGCTGCACTATGTCCCTCACG	60	T	A	NLL-01	20842778	T	A	0	0	0	0	0	0	0	1	0	0	1	1	0	0	0	0	0	0	0	0	0	0	0	1	0	0	0	0	0	0	0	0	0	0	2	2	1	1	0	0	1
LaDArT_SNP12862	TGCAGGTGTTTGGGACCAACAACCATCTCTTCCTTTACGTTGGCACATGTGTGGTGCTCTTCCCAAACA	38	G	A	NLL-01	20868173	C	T	0	0	0	0	0	0	0	0	0	0	0	0	0	0	0	0	0	0	0	0	0	0	0	0	0	0	0	0	0	0	0	0	0	0	0	0	0	0	0	0	0
LaDArT_SNP17800	TGCAGTGAAGAAGGTGTTGTTGTACCTGAGCCAGTTGCAGCTGTGTCGATTCCTGGCGAGCCAATGGAC	56	T	C	NLL-01	20882366	G	A	0	1	0	1	2	1	1	1	1	2	1	1	0	0	0	0	0	0	0	0	1	1	0	1	1	2	1	1	1	1	0	1	1	0	0	1	1	1	0	0	NA
LaDArT_SNP16471	TGCAGTCTTTGATATAAGACCAAATTTTGCACATTCGGATTTACCCAGCCAATCTTTGGAAAACTTTTC	23	A	G	NLL-01	20916402	T	C	0	0	0	1	0	0	0	0	0	2	0	0	0	2	1	0	1	0	0	0	0	0	1	NA	0	2	0	0	0	1	1	0	0	1	0	0	0	1	0	1	0
LaDArT_SNP10541	TGCAGCACCACCAACCCTCTTACAGAAGACAATAGGTCTAATACAAAAGAGATAATGATGAAATAGAGT	23	A	T	NLL-01	20916445	A	T	0	0	0	0	2	1	1	NA	1	0	NA	NA	0	0	0	0	0	0	0	0	0	0	0	NA	0	0	0	0	0	0	0	0	0	0	0	NA	0	0	0	0	NA
LaDArT_SNP10542	TGCAGCACCACCAACCCTCTTACAGAAGACAATAGGTCTAATACAAAAGAGATAATGATGAAATAGAGT	44	A	G	NLL-01	20916466	A	G	0	0	0	0	0	NA	NA	1	NA	0	1	1	0	0	0	0	0	0	0	0	0	0	0	NA	0	0	0	0	0	0	0	0	0	0	2	1	0	0	0	0	1
LaDArT_SNP14084	TGCAGAGGCTGGTGCCCAGGATGAAGAACTAGAAAACGAAGAAACATTTTTTCTCAAGAAAGAATTCCA	52	C	G	NLL-01	20919478	G	C	0	NA	0	0	0	0	0	0	0	0	0	0	0	0	0	0	0	0	0	0	0	0	0	1	0	0	0	0	0	0	0	0	0	0	0	0	NA	0	0	0	0
LaDArT_SNP14084	TGCAGAGGCTGGTGCCCAGGATGAAGAACTAGAAAACGAAGAAACATTTTTTCTCAAGAAAGAATTCCA	52	C	G	NLL-01	20920968	G	C	0	NA	0	0	0	0	0	0	0	0	0	0	0	0	0	0	0	0	0	0	0	0	0	1	0	0	0	0	0	0	0	0	0	0	0	0	NA	0	0	0	0
LaDArT_SNP14417	TGCAGCTGAGGCAATAGAAAAGGGGAAACATGGCAAGGGAAACAAGCTTTTATTTCCGTCTTCCATGGA	9	G	A	NLL-01	20996171	C	T	0	0	0	1	0	0	0	0	0	1	0	0	0	0	1	0	1	0	0	0	1	2	1	0	0	2	0	0	1	1	1	2	0	0	0	0	0	1	0	0	0
LaDArT_SNP07973	TGCAGCACACATCTTTTGCAAATTTGACAAATAAGCACTAACCATATAGTTACAGATCGGAAGAGCGGT	23	T	A	NLL-01	21028284	T	A	0	0	0	0	0	0	0	1	0	0	1	1	0	0	0	0	0	0	0	0	0	0	0	0	0	0	0	0	0	0	0	0	0	0	0	0	0	0	0	0	0
LaDArT_SNP09522	TGCAGTTATTTTTAGTGGACCTATATTGGAGTATGGTTTTGAAGCTGAGTAAGAAGTGAAACTTGAGGC	55	G	T	NLL-01	21029040	G	T	0	0	0	0	0	0	0	1	0	0	1	1	0	0	0	0	0	0	2	0	0	0	0	1	0	0	0	0	0	0	0	0	0	0	2	1	0	0	0	0	1
LaDArT_SNP18906	TGCAGAAGAATAGGTCAATAAAAACATCATGAAATTTTCAAGTCAACATTCTGAGAAACACGAAGGTAA	36	T	C	NLL-01	21063029	A	G	0	0	0	0	0	0	0	NA	0	0	NA	NA	0	0	0	0	0	0	0	0	0	0	0	0	0	0	0	0	0	0	0	0	0	0	0	NA	1	0	0	0	NA
LaDArT_SNP05915	TGCAGCTTTGGTTGTTATGGGAGTTGTTACTCATTGGTGAACCGATTCTCATCATTGCACCTACACCTC	52	C	A	NLL-01	21069222	C	A	0	0	0	0	0	0	0	0	0	0	0	0	0	0	0	0	0	0	0	0	0	0	0	0	0	0	0	0	0	0	0	0	0	0	0	0	1	0	0	0	0
LaDArT_SNP07291	TGCAGTAGAAGGTGCGGTCCAAACGGAATGAAGAGGAGCAGTGGTAGCATAATAATCATCATCATCTTC	16	G	T	NLL-01	21074473	C	A	0	0	0	0	0	0	0	0	0	0	0	0	0	0	0	0	0	0	0	0	0	0	0	1	0	0	0	0	0	0	0	0	0	0	0	0	1	0	0	0	0
LaDArT_SNP12272	TGCAGCCAGTACACTAAAGATATCTTCCCTCGAGTCATGTTTTGCCAATAAGTCAGCGCACTGATTAGC	56	A	C	NLL-01	21256021	G	T	1	1	1	0	1	1	1	1	1	0	1	1	1	2	0	0	0	1	1	0	2	2	NA	NA	0	0	1	0	0	0	1	2	1	1	2	1	0	1	0	0	1
LaDArT_SNP10401	TGCAGGCAAGGAATGCTGGGACCGGGAAAGGATAATGGTTTTGAAGTTCATTTAGAGAAAGCAGATTTA	34	A	T	NLL-01	21287569	A	T	0	0	0	0	0	0	0	NA	0	1	NA	NA	0	0	0	0	1	0	0	0	0	2	0	NA	0	0	0	2	0	0	0	2	1	1	0	NA	1	1	1	1	NA
LaDArT_SNP12453	TGCAGATGTTTCACCCCAATAAGCAATTCAGCAAACAACATCTTACAGATCGGAAGAGCGGTTCAGCAG	18	A	G	NLL-01	21375202	A	G	0	0	0	0	0	0	0	1	0	0	1	1	0	0	0	0	0	0	0	0	0	0	0	1	0	0	0	0	0	0	0	0	0	0	0	0	0	0	0	0	0
LaDArT_SNP09247	TGCAGGGGTAATATTTCCTGTACATGAACCCAATGTTGTGCCTCTCTTTCTTTCCCAAATTGATAGGGC	35	T	C	NLL-01	21442361	A	G	0	0	0	0	0	0	0	0	0	0	0	0	0	0	0	0	0	0	0	0	0	0	0	0	0	0	0	0	0	0	0	0	0	0	0	NA	0	0	0	0	NA
LaDArT_SNP01200	TGCAGAAGAAATGTTCTGTATATATATCTCTTTGTTTGGAGAAGCTGTTGTCTGAGTCTTTTGTACTGT	9	A	T	NLL-01	21471259	T	A	0	0	0	0	0	0	0	NA	0	0	0	0	0	0	0	0	0	0	0	0	0	0	0	0	0	0	0	0	0	0	0	0	0	0	0	0	0	0	0	0	0
LaDArT_SNP00924	TGCAGAAAGGCAAGCCCGCTATCTTGTAGCCGATTCTCTCGAATGCAGGTTACAGATCGGAAGAGCGGT	27	A	G	NLL-01	21471292	A	G	0	0	0	0	0	0	0	1	0	0	1	0	0	0	0	0	0	0	2	0	0	0	NA	0	0	0	0	0	0	0	0	0	0	0	2	1	0	0	0	0	1
LaDArT_SNP16435	TGCAGTCAAGCAATGACACATTTTGTGAGCTTATGCTCTGAATTTTTTGTTGGTTTGTGTGCTTGATGC	42	A	T	NLL-01	21546755	T	A	0	NA	0	0	0	NA	NA	0	NA	0	0	NA	0	0	0	0	0	0	0	0	0	0	0	NA	0	0	0	0	0	0	0	0	0	0	0	NA	1	0	0	0	NA
LaDArT_SNP12045	TGCAGCTGTCAGCTTCGGCAGATTTGTTGCTGCAAAAAAGATTGAAATGATCGTAAGGCACAAAGGTGC	57	G	A	NLL-01	21548734	C	T	0	0	0	0	0	0	0	0	0	0	0	NA	0	0	0	0	0	0	0	0	0	0	0	NA	0	0	0	0	0	0	0	0	0	0	0	0	1	0	0	0	0
LaDArT_SNP00109	TGCAGGAAATGGAGTGCATGATGTAAAACCAAAAAAATTTACTTGTCAGCTATGAACATCGCACAGGAA	32	A	G	NLL-01	21558879	T	C	0	0	1	0	0	0	0	0	0	0	0	1	0	1	1	0	1	0	1	0	0	0	0	1	0	0	0	0	0	0	0	2	0	0	2	1	0	NA	1	0	NA
LaDArT_SNP04757	TGCAGGTAAAATTCGCCTATATGGAACTCAGTTCGCCAGCTTAGCCACTCCTCATGGTCGGGAATATGA	59	G	C	NLL-01	21635370	C	G	0	0	0	0	0	0	0	1	0	0	1	NA	0	0	0	0	0	0	0	0	2	2	0	1	0	1	0	0	0	0	0	1	0	0	0	0	0	0	0	0	0
LaDArT_SNP01556	TGCAGATGGCTTGCCACATTCTCCCTTGTAAGCCCTTCGACATTCATCAAGTCAAGTATTTTCTTAGGA	53	A	G	NLL-01	21687919	T	C	0	0	0	0	0	0	0	0	0	0	0	NA	0	0	0	0	0	0	0	0	0	0	0	1	0	0	0	0	0	0	0	0	0	0	0	0	0	0	0	0	0
LaDArT_SNP01555	TGCAGATGGCTTGCCACATTCTCCCTTGTAAGCCCTTCGACATTCATCAAGTCAAGTATTTTCTTAGGA	20	C	T	NLL-01	21687952	G	A	0	0	0	0	0	0	0	0	0	0	0	1	0	0	0	0	0	0	0	0	0	0	0	NA	0	0	0	0	0	0	0	2	0	0	0	0	0	0	0	0	0
LaDArT_SNP01575	TGCAGTTACACCCTCTTCAACTGCATCAGCAAATGCTTCCAACTTTGTTCTCTCCCTTGTAGCAATCTT	41	G	A	NLL-01	21696669	A	G	1	1	1	1	1	1	1	0	1	1	0	NA	1	1	1	1	1	1	2	1	2	2	0	0	1	0	1	1	1	1	1	0	1	0	2	0	1	1	1	1	NA
LaDArT_SNP17246	TGCAGAGATCTCTTCAATTCCATGATCACAATGACCGATGTATAATTACCGAACAGTTGTAGTTGTATG	29	A	G	NLL-01	21723527	A	G	1	0	1	0	1	0	0	NA	0	1	NA	NA	0	NA	1	NA	0	0	NA	1	1	0	1	NA	0	1	1	0	0	0	0	0	1	1	1	1	1	0	1	1	NA
LaDArT_SNP04894	TGCAGTAACTGGGGTTAGTCCAATTCTCATATTTTCCCTATGACTATTCTTTACTGGTTCCGGCGTTCC	60	C	T	NLL-01	21741096	C	T	0	0	0	0	0	0	0	0	0	0	0	0	0	2	0	0	0	0	0	0	0	0	0	0	0	0	0	0	0	0	0	0	0	0	0	0	0	0	0	0	0
LaDArT_SNP11184	TGCAGCGTCTATACATGCCTGAAATCTGAAGCAACTGATAAGGTGGTCGTTCGTTACAGATCGGAAGAG	48	G	A	NLL-01	21758889	C	T	0	0	0	0	0	0	0	0	0	0	0	0	0	0	0	0	1	0	0	0	2	1	0	0	0	1	0	1	1	1	0	2	0	0	0	0	1	0	0	0	0
LaDArT_SNP00788	TGCAGTAAAGTTTTCATCCACATTGCAATTAGCTTTGGGTTCCTTTGACAAATTATAACTCCCAGTTTA	6	C	A	NLL-01	21811946	A	C	0	0	0	0	0	0	0	NA	1	0	NA	NA	0	0	0	0	NA	0	2	0	0	0	0	1	0	0	0	0	0	0	0	0	0	0	2	NA	0	0	0	0	1
LaDArT_SNP11233	TGCAGGTAATGATCATTAGGGACACACTTGGAAGCGTCTATTTACAGATCGGAAGAGCGGTTCAGCAGG	39	A	T	NLL-01	21813468	T	A	0	0	0	0	0	0	0	0	1	0	0	0	0	0	0	0	0	0	0	0	0	0	0	0	0	0	0	0	0	0	0	0	0	0	0	0	0	0	0	0	0
LaDArT_SNP02588	TGCAGATTATTTTGGATTATTCAGTAAGTCATATTTATTTTGGATTTTGTCTGTCAGAATCGTAAACGA	55	G	A	NLL-01	21853244	A	G	0	0	0	0	0	0	0	1	1	0	1	1	0	0	0	0	0	0	2	0	0	0	0	1	0	0	0	0	0	0	0	0	0	0	2	1	0	0	0	0	1
LaDArT_SNP02096	TGCAGTCCCAACTCGAATGGGAGGGGAAGACAATATTTTGAACCACCTGGTTACAAGGATGAGTCTGAA	49	G	A	NLL-01	21866574	C	T	0	0	0	0	0	0	0	1	NA	0	0	1	0	0	0	0	0	0	0	0	0	0	0	1	0	0	0	0	0	0	0	0	0	0	0	NA	0	0	0	0	NA
LaDArT_SNP02095	TGCAGTCCCAACTCGAATGGGAGGGGAAGACAATATTTTGAACCACCTGGTTACAAGGATGAGTCTGAA	14	G	T	NLL-01	21866609	C	A	0	0	0	0	0	0	0	NA	1	0	0	1	0	0	0	0	0	0	2	0	0	0	0	NA	0	0	0	0	0	0	0	0	0	0	2	1	0	0	0	0	1
LaDArT_SNP17631	TGCAGGATCACACATGGATTTGATTGGCTAGCTAAGTTTTTTCATCTCTCCTTTTGAGAGAGTTCATCT	8	C	T	NLL-01	21866628	C	T	0	0	0	0	0	0	0	NA	0	0	0	NA	0	0	0	0	0	0	0	0	0	2	0	NA	0	0	0	1	0	0	0	1	0	1	0	NA	0	0	0	0	0
LaDArT_SNP17630	TGCAGGATCACACATGGATTTGATTGGCTAGCTAAGTTTTTTCATCTCTCCTTTTGAGAGAGTTCATCT	37	T	A	NLL-01	21866657	T	A	0	0	0	0	0	0	0	1	0	0	0	1	0	0	0	0	0	0	0	0	0	0	0	1	0	0	0	NA	0	0	0	NA	0	NA	0	1	0	0	0	0	0
LaDArT_SNP05612	TGCAGCAAAAATGAATGAGTGATTACAACTTTAGTATACCAACTATTTACAGATCGGAAGAGCGGTTCA	32	A	T	NLL-01	21879373	T	A	0	0	0	0	0	0	0	0	NA	1	1	0	0	0	0	1	1	0	1	0	0	0	0	0	0	0	0	0	0	0	0	0	0	0	2	1	1	0	0	0	1
LaDArT_SNP03082	TGCAGCTGAAATCTGTTATTGGCACAGTTGGAGAAGTAAATGCGCTATGGTTGGGGGTTGTACCCTTCT	27	T	G	NLL-01	21880280	A	C	0	0	0	0	0	0	0	0	0	0	0	0	0	0	0	0	0	0	0	0	0	0	0	0	0	0	0	0	0	0	0	0	0	0	0	0	0	0	0	0	NA
LaDArT_SNP03081	TGCAGCTGAAATCTGTTATTGGCACAGTTGGAGAAGTAAATGCGCTATGGTTGGGGGTTGTACCCTTCT	19	T	G	NLL-01	21880288	A	C	0	0	0	0	0	0	0	0	0	0	0	0	0	0	0	0	0	0	0	0	0	0	0	0	0	0	0	0	0	0	0	0	0	0	0	0	0	0	0	0	NA
LaDArT_SNP17092	TGCAGACATGAACAAACCACCTGATGATACCTTACAGATCGGAAGAGCGGTTCAGCAGGAATGCCGAGA	8	C	T	NLL-01	21885032	A	G	0	1	1	1	2	1	1	1	1	1	1	1	0	0	0	1	1	0	2	0	2	1	1	1	1	1	0	1	1	1	1	1	0	1	2	1	NA	1	1	1	1
LaDArT_SNP01831	TGCAGAAGGACAAATTATTTGGATGATTCGAGATAAATGACTCTAGATATTCCAGTACTAGTTAGTAGT	42	C	G	NLL-01	21885079	C	G	0	0	0	0	0	0	0	1	1	0	0	1	0	0	0	0	0	0	0	0	0	0	0	1	0	NA	0	0	NA	NA	0	0	0	0	0	0	NA	0	0	0	NA
LaDArT_SNP04277	TGCAGCCTCCTCTACCATACTTCTTCATAACTATCTCATATCTAAATCACATTAGGTATAGATGAATGA	19	C	T	NLL-01	21897319	G	A	0	0	0	0	0	0	0	NA	1	0	0	NA	0	0	0	0	0	0	0	0	0	0	0	NA	0	0	0	0	0	0	0	0	0	0	0	NA	0	0	0	0	NA
LaDArT_SNP02030	TGCAGTGAAGAGAAAGGAGTTCCAGATGAGTCTGACCATTTCATGATGGACCCTGCTCCTTTTGTGTCT	55	C	T	NLL-01	21917233	C	T	0	1	0	1	2	1	1	1	1	0	0	1	1	1	1	0	1	1	1	1	2	1	1	1	1	1	0	1	1	1	0	1	0	1	0	NA	1	1	0	0	1
LaDArT_SNP07165	TGCAGGTCAGATGGATATAGCTATTTTACTAGAACGTATACAACAATCGAAGCTTGAAGATCACGATCT	48	G	C	NLL-01	21917508	C	G	0	0	0	0	0	0	0	0	0	0	0	0	0	0	0	0	0	0	2	0	0	0	0	0	0	0	0	0	0	0	0	0	0	0	2	1	0	0	0	0	0
LaDArT_SNP01474	TGCAGCTCATGGACACCATGAGGTACTCAATTCAACCACCTCCAATCTTCATGCTTTTTCGGTATCATC	35	T	C	NLL-01	21927399	G	A	1	1	0	0	1	1	0	0	0	0	0	0	1	1	1	1	NA	1	2	1	2	0	0	0	0	0	1	0	0	0	0	0	1	0	2	0	NA	0	0	0	0
LaDArT_SNP00192	TGCAGTGCACCCATAACTAGAATAGTCCTACTAATACTATATACTCTTACAGATCGGAAGAGCGGTTCA	40	G	A	NLL-01	21950464	T	C	1	0	0	0	2	0	1	NA	0	0	0	NA	0	1	0	1	0	0	1	1	1	2	0	NA	0	0	1	0	0	0	NA	2	1	0	1	NA	0	1	0	0	NA
LaDArT_SNP00462	TGCAGTAGGAAAAAACTTTTACCATATCAAAACTCATTTAGGAATGAAGATTGTCTCTCATGTTCCCAA	53	T	C	NLL-01	21972406	A	G	0	0	0	0	0	0	0	NA	0	0	0	NA	0	0	0	0	0	0	0	0	0	0	0	NA	0	0	0	0	0	0	0	0	0	0	0	0	NA	0	0	0	NA
LaDArT_SNP05738	TGCAGGTTGATGTGGCGAAAATTCATGTGTTCTTTCACAAGCCCTATTATTTACAGATCGGAAGAGCGG	15	C	T	NLL-01	21982775	C	T	0	0	0	0	0	0	1	NA	0	0	0	NA	1	1	0	1	0	1	1	1	0	2	1	1	0	1	0	2	0	1	0	2	0	2	2	1	1	0	0	0	1
LaDArT_SNP08689	TGCAGACTATATCCTTTTCAGAGCAAAATAAAGTTGTGGAGAATGTATTGGGAACTGTCGGTCCTGTTG	23	C	A	NLL-01	22021624	G	T	0	0	0	0	0	0	0	0	0	0	0	0	0	0	0	0	0	0	0	0	0	0	0	NA	0	0	0	0	0	0	0	2	0	0	0	0	0	0	0	0	0
LaDArT_SNP08688	TGCAGACTATATCCTTTTCAGAGCAAAATAAAGTTGTGGAGAATGTATTGGGAACTGTCGGTCCTGTTG	21	A	T	NLL-01	22021626	T	A	0	0	0	0	0	0	0	0	0	0	0	0	0	0	0	0	0	0	0	0	0	0	0	1	0	0	0	0	0	0	0	0	0	0	0	0	0	0	0	0	0
LaDArT_SNP14168	TGCAGATGTAACATACACCAATATCCTATAAAAACATACAATTCCTAAGTCTAATTTAGCCAAATCAAT	20	G	A	NLL-01	22050987	T	C	0	0	0	0	0	0	0	0	NA	0	0	0	0	0	0	0	0	0	0	NA	0	0	0	0	0	0	0	0	0	0	0	0	0	0	0	1	0	0	0	0	1
LaDArT_SNP08912	TGCAGCACTTTTACTGTAAGTGTTGTTGGTACTATATTTTCCTGCTTCATTATGATTTCCTGGCATCTT	61	G	A	NLL-01	22082520	G	A	0	0	0	1	0	0	1	1	0	0	0	1	0	NA	NA	NA	0	0	2	0	0	2	0	1	1	0	0	2	1	0	0	2	0	0	2	1	0	0	0	NA	1
LaDArT_SNP10010	TGCAGTACTTTTTGATTTGACTGATAAGCACAAAAGCTTACAGATCGGAAGAGCGGTTCAGCAGGAATG	11	T	C	NLL-01	22084315	T	C	0	0	0	0	0	0	0	0	0	0	0	0	0	1	1	1	0	0	0	0	0	0	0	0	NA	0	0	0	NA	0	0	0	0	0	0	NA	0	0	0	0	NA
LaDArT_SNP15892	TGCAGCAGCAGCACCAAGAAACATAAACAGAACTATAGTGTCAAATCCACCTCCAATACCCACAGCTGC	57	G	A	NLL-01	22238783	T	C	0	0	0	0	0	0	0	1	0	0	0	1	0	0	0	0	0	0	0	0	0	0	0	1	0	0	0	0	0	0	0	0	0	0	0	0	0	NA	0	0	0
LaDArT_SNP01586	TGCAGAGGAAGGCATTTTTACCGGAACACGTCGCTTTGATGCAGGGCCTAGCTCATATAGTACTTCATT	10	G	T	NLL-01	22250097	G	T	0	1	0	2	2	1	0	0	1	1	0	0	0	0	0	1	0	0	2	1	0	0	0	0	0	0	0	0	0	0	0	2	0	0	0	0	0	0	1	1	0
LaDArT_SNP15575	TGCAGACACACAAGATAATTCGTCAAGCTGCTTAGTTTACTCTGAATCGATCAGGTCAGAAAAACTTTC	47	T	C	NLL-01	22308289	C	T	0	0	0	0	0	0	0	0	0	0	0	0	0	0	0	0	0	0	0	0	0	0	0	0	0	0	0	0	0	0	0	0	0	0	0	1	NA	0	0	0	1
LaDArT_SNP05001	TGCAGTATATTTATATATGAATAACATCTATTGTCTCATTTTCTTTATCATGCAATGCCTCATCCTCTT	21	T	A	NLL-01	22324600	A	T	0	NA	0	0	0	0	0	NA	0	0	NA	NA	0	0	0	0	NA	0	0	0	0	0	0	NA	0	NA	0	0	0	0	0	0	0	0	0	NA	1	0	0	0	NA
LaDArT_SNP14256	TGCAGCAGCAAGAGCACTGGACAGCTTTGGCGTGAGTAACTCATTTACTTATTCTCTTGGCCTTTCCAT	62	T	A	NLL-01	22407624	T	A	0	0	0	0	0	0	0	0	0	0	0	0	0	0	0	NA	1	0	2	0	0	0	0	0	0	0	0	0	0	0	0	2	0	0	0	1	0	0	0	2	1
LaDArT_SNP09256	TGCAGGTAAAAGTAGTTTCTATTGCAACTTGCAAAGCTGGTTGAAATTCTGACAAGGACATGCTTTTGC	31	C	A	NLL-01	22465286	G	T	0	0	0	0	0	0	0	1	0	0	1	1	0	0	0	0	0	0	0	0	0	0	0	1	0	0	0	0	0	0	0	0	0	0	0	0	0	0	0	0	0
LaDArT_SNP12745	TGCAGCTTTTATGCTAAGTTGCCTAGAACACAGGAAGAAATTTACAGATCGGAAGAGCGGTTCAGCAGG	32	G	C	NLL-01	22560220	G	C	0	0	0	0	0	0	0	0	0	0	0	0	0	0	0	0	0	0	2	0	0	0	0	0	0	0	0	0	0	0	0	0	0	0	0	2	0	0	0	0	1
LaDArT_SNP12533	TGCAGATGCTGGCAATATGCAAGCGGGGCTCTACAAACCAAAGGGAATGGGGAAAAAACTAGTTACATA	52	A	G	NLL-01	22592157	A	G	0	1	0	1	2	1	1	1	1	0	1	1	0	0	0	0	0	0	0	0	0	2	0	1	1	1	0	1	1	0	0	2	0	0	0	0	0	0	0	0	0
LaDArT_SNP16504	TGCAGTGCTCTGTGGACAGCTTTTCTCAGTTTCTTCATCTTCAAAATTCCATCAGGGTGCTGCCACAGG	26	T	C	NLL-01	22600300	C	T	0	0	0	0	0	0	0	0	0	0	0	0	0	0	0	0	0	0	0	0	0	0	0	0	0	0	0	0	0	0	1	2	0	1	0	0	0	0	0	0	0
LaDArT_SNP00376	TGCAGAAGCACAATAAGCAGACAACGCTGCTGACGTGTCGCCGGTCGAGGCACAACCCACCCCATATAC	42	G	A	NLL-01	22605776	G	A	0	0	1	0	0	0	0	0	0	0	0	0	0	1	1	1	0	0	0	0	0	0	1	0	0	0	0	0	0	0	1	2	0	1	0	0	1	1	0	2	0
LaDArT_SNP00771	TGCAGTTCGTCTGCAATCTATTTTGCGAGGTGACCTTAGTTTTATGTAACATGTTTGCTTAGATTTTTG	60	T	A	NLL-01	22616613	A	T	1	1	1	1	1	1	1	1	1	NA	1	1	NA	1	0	1	0	NA	2	0	1	1	1	1	2	1	1	1	1	NA	0	2	1	NA	1	1	NA	1	0	0	1
LaDArT_SNP04064	TGCAGCACCCACCCATAAGCAAAATTTGTAACCTCTTGTCAGTAAATTGGAGATATAATTTTGAAAACA	34	C	A	NLL-01	22773315	G	T	0	0	0	0	0	NA	NA	0	0	0	0	0	0	0	0	0	0	0	2	0	0	0	0	0	0	0	0	0	0	0	0	0	0	0	0	1	0	0	0	0	1
LaDArT_SNP12070	TGCAGATGATAACCACTACAATCATCCAACTTCCCGACTAGAAGAATGGTTGAGGAAAATCCTTGTAAA	7	G	A	NLL-01	22905487	G	A	0	1	NA	1	2	0	1	1	0	NA	1	1	0	0	0	0	0	0	2	0	0	0	0	NA	0	0	0	0	0	0	0	2	0	0	0	1	NA	NA	0	NA	1
LaDArT_SNP12067	TGCAGATGATAACCACTACAATCATCCAACTTCCCGACTAGAAGAATGGTTGAGGAAAATCCTTGTAAA	33	C	T	NLL-01	22905513	C	T	0	NA	NA	NA	0	0	NA	NA	0	NA	NA	NA	0	0	0	0	0	0	0	0	0	0	0	NA	0	0	0	0	0	0	0	0	0	0	0	0	NA	NA	0	1	NA
LaDArT_SNP12068	TGCAGATGATAACCACTACAATCATCCAACTTCCCGACTAGAAGAATGGTTGAGGAAAATCCTTGTAAA	35	G	A	NLL-01	22905515	G	A	0	NA	NA	NA	0	0	NA	NA	0	NA	NA	NA	0	0	0	0	0	0	0	0	0	0	0	1	0	0	0	0	0	0	0	0	0	0	0	0	NA	NA	0	NA	NA
LaDArT_SNP12069	TGCAGATGATAACCACTACAATCATCCAACTTCCCGACTAGAAGAATGGTTGAGGAAAATCCTTGTAAA	53	G	C	NLL-01	22905533	G	C	0	NA	1	NA	0	0	NA	NA	0	1	NA	NA	0	0	0	0	0	0	0	0	0	0	0	NA	0	0	0	0	0	0	0	0	0	0	0	0	1	1	0	1	NA
LaDArT_SNP11386	TGCAGCCTTCTTTTTGGGATCAGGTTCCTTCTTTATACCATTCTTTTGGACCTTACCAAGCTTACAGAT	21	A	T	NLL-01	22980175	T	A	0	1	0	1	2	1	1	1	1	0	1	1	0	0	0	0	0	0	2	0	0	0	0	1	0	0	0	0	0	0	0	2	0	0	0	1	1	1	0	0	1
LaDArT_SNP14648	TGCAGGTTGATGTTGTTATAAGTTTGCTGCCTGCTAGTTGTCACATTATAGTAGCAAAAGCTTGCATTG	59	G	A	NLL-01	22980793	G	A	0	1	0	1	2	1	1	1	1	0	1	1	0	0	0	0	0	0	0	0	0	0	0	1	0	0	0	0	0	0	0	2	0	0	0	0	1	1	0	0	0
LaDArT_SNP04856	TGCAGGTTTGGGAGATTGTGCTGATGGAGATGGAAGGGCTACAACAACAAGCACATAAATTATAGTTGC	53	C	T	NLL-01	22997698	C	T	0	1	0	0	2	0	1	1	0	0	1	1	0	0	0	0	0	0	0	0	0	0	0	1	0	0	0	0	0	0	0	2	0	0	0	1	0	0	0	2	NA
LaDArT_SNP08137	TGCAGGTTATACAATGATTCCAGCTTCTGCTACTTGTTATTTACAGATCGGAAGAGCGGTTCAGCAGGA	16	A	C	NLL-01	23012586	T	G	0	0	0	0	0	0	0	0	0	0	0	0	0	0	0	0	0	0	0	0	0	0	0	0	0	0	0	0	0	0	0	0	0	0	0	0	0	0	0	0	0
LaDArT_SNP10338	TGCAGAAAAGGTAGCTCTTTGTCGAAAGATGACATGATAAATGAATATTGCCGAAGTTGTGCTTTTATT	23	G	A	NLL-01	23024102	G	A	0	NA	0	0	0	0	NA	1	0	0	1	NA	0	0	0	0	0	0	0	0	0	0	0	1	0	0	0	0	0	0	0	0	0	0	0	0	0	0	0	0	NA
LaDArT_SNP10339	TGCAGAAAAGGTAGCTCTTTGTCGAAAGATGACATGATAAATGAATATTGCCGAAGTTGTGCTTTTATT	37	T	A	NLL-01	23024116	T	A	0	1	0	0	2	0	1	1	0	0	NA	1	0	0	0	0	0	0	0	0	0	0	0	NA	0	0	0	0	0	0	0	2	0	0	0	0	0	0	0	0	NA
LaDArT_SNP10340	TGCAGAAAAGGTAGCTCTTTGTCGAAAGATGACATGATAAATGAATATTGCCGAAGTTGTGCTTTTATT	52	G	C	NLL-01	23024131	G	C	0	NA	0	0	0	0	NA	NA	0	0	NA	NA	0	0	0	0	0	0	0	0	0	0	0	NA	0	0	0	0	0	0	0	0	0	0	0	2	0	0	0	0	1
LaDArT_SNP07240	TGCAGTAAAGTCCAGCAATCTATTGACATGGGCACGTGACACAATATAGAAAGTACGAGATTGTAAAAT	30	G	T	NLL-01	23047931	G	T	0	NA	0	NA	0	NA	NA	1	NA	0	1	NA	0	0	0	0	0	0	0	0	0	0	0	1	0	1	0	0	0	0	0	0	0	0	0	0	1	1	0	0	NA
LaDArT_SNP07241	TGCAGTAAAGTCCAGCAATCTATTGACATGGGCACGTGACACAATATAGAAAGTACGAGATTGTAAAAT	55	C	T	NLL-01	23047956	C	T	0	1	0	1	2	1	1	NA	1	0	NA	1	0	0	0	0	0	0	0	0	0	0	0	NA	0	NA	0	0	0	0	0	2	0	0	0	0	NA	NA	0	0	1
LaDArT_SNP06248	TGCAGACCCTGAAGCATCAAAGTCTCATATCACATATGCATAACTCGAATCTGTCAAGAGCACATTTAC	19	A	G	NLL-01	23106211	T	C	0	1	0	1	2	1	1	0	1	0	1	0	0	1	0	0	0	0	0	0	0	0	0	0	0	0	0	0	0	0	0	2	0	0	0	0	1	1	0	0	0
LaDArT_SNP19282	TGCAGCATTGTGAAAAACTTGAAAAGAAAAAGATCACTACCTGAATTTACATATTGCCTCGGTTTACAG	36	C	G	NLL-01	23106263	C	G	0	1	0	1	2	1	1	0	1	0	NA	0	0	1	0	0	0	0	0	0	0	0	0	0	0	0	0	0	0	0	0	0	0	0	0	0	1	1	0	0	0
LaDArT_SNP07410	TGCAGTCTCAAAACAAAATATTATATTTCTAGCATGAGGACATGGATACCTATAGATATAAAATTTACA	40	C	T	NLL-01	23107941	G	A	0	1	1	1	2	1	1	NA	1	0	NA	NA	0	1	1	1	1	0	0	1	0	NA	0	NA	NA	0	0	0	0	0	1	NA	0	0	0	NA	1	1	0	0	1
LaDArT_SNP17415	TGCAGCAGCATAATGGATAGGCCATAATGTGGTGTTGAATAGAGACTTTTTAGGGCAATAAACATTGGC	58	T	C	NLL-01	23108036	T	C	0	1	1	1	0	1	1	1	1	0	1	1	0	1	1	1	1	0	2	1	0	1	0	1	1	0	0	0	0	0	1	1	0	0	0	NA	1	1	0	0	NA
LaDArT_SNP09934	TGCAGCTGTAACAAACTACTTCAAGAAAAAGCTTTGCCATGAGTTTGGTGCATGTAATTACAGATCGGA	21	C	G	NLL-01	23109330	G	C	0	1	0	1	2	1	1	NA	1	0	1	NA	0	NA	0	0	0	0	2	0	0	1	1	NA	NA	0	0	0	0	0	0	1	0	0	0	2	NA	0	0	0	1
LaDArT_SNP03579	TGCAGAATATTCCACGTGCTGAATTTCTAGATGAAGAAGGGCTCTACACAAGGAAACAAAGACATGTTA	60	G	T	NLL-01	23120748	C	A	0	0	0	0	0	0	0	0	0	0	1	0	0	0	0	0	0	0	2	0	0	0	0	1	0	0	0	0	0	0	0	2	0	0	0	0	0	0	0	0	0
LaDArT_SNP18933	TGCAGAGAAGACTAAAGATTATGCAGGTGATGCTGCTGAAAAGGCCCAAGATTATGGGGGTAGTGCTGC	46	A	C	NLL-01	23129266	C	A	0	NA	0	NA	0	1	1	1	1	0	1	1	0	1	0	0	0	0	0	0	0	NA	1	1	1	1	0	1	1	1	0	1	0	1	0	0	NA	0	0	0	NA
LaDArT_SNP03331	TGCAGAAAAAAGCCAATGCTAAATATAAAAAAGCACTTCAGAAACTAAATATACAACAAACAAAGTTGC	54	A	C	NLL-01	23152075	T	G	0	1	0	1	2	0	0	0	0	0	NA	0	0	NA	0	0	0	0	0	0	0	0	0	0	0	0	0	0	0	0	0	0	0	0	0	0	0	0	0	0	0
LaDArT_SNP03490	TGCAGAACCCAAAAAAGGTGAGTAGTTATCATGTTCATGTGATCATGTGCATTTTTTTTATTTCAGTTC	18	C	T	NLL-01	23189899	T	C	1	0	1	0	2	1	1	0	1	0	0	0	0	1	0	1	0	0	2	0	1	0	1	0	1	1	1	1	1	1	0	2	1	1	1	2	1	1	0	1	0
LaDArT_SNP16450	TGCAGTCATGGAGTTCTAATTAGTGACGGAATGAAAAAAATTGAAACAACTATTTTATTTTGAAAGGAC	5	T	A	NLL-01	23271317	A	T	0	0	NA	0	0	0	0	1	0	NA	0	1	0	0	1	0	0	0	0	0	0	0	0	0	0	0	0	NA	NA	0	0	0	0	0	0	0	0	0	NA	0	0
LaDArT_SNP05128	TGCAGTGACAACATGAAACCTCAGAATAGTACTTATGAAACCTCATTATGGATTCCAATCTTTGGGATG	24	A	T	NLL-01	23307570	A	T	0	1	1	1	2	1	1	1	1	1	1	1	1	1	1	0	1	1	1	1	0	1	1	1	1	1	0	1	1	1	1	1	0	1	0	2	NA	1	1	1	1
LaDArT_SNP09856	TGCAGCAGCACAATTGAAGGTTTTCAACTGTTCTAATCACAAAAAAATTACAGATCGGAAGAGCGGTTC	41	A	C	NLL-01	23447473	T	G	0	0	0	0	0	0	0	0	0	0	0	0	0	0	0	0	0	0	2	0	0	0	0	0	0	0	0	0	0	0	0	0	0	0	0	1	0	0	0	0	1
LaDArT_SNP09855	TGCAGCAGCACAATTGAAGGTTTTCAACTGTTCTAATCACAAAAAAATTACAGATCGGAAGAGCGGTTC	12	A	G	NLL-01	23447502	T	C	0	0	0	0	0	0	0	0	0	0	0	0	0	0	0	0	0	0	0	0	0	0	0	0	0	0	0	0	0	0	0	0	0	0	0	NA	0	0	0	2	NA
LaDArT_SNP03787	TGCAGAGGTCAGATGTGTCCTTTTGCATTATATATACTCTCTCTGAGAACAACTATGTTACAGTTTCCA	43	T	C	NLL-01	23475219	A	G	0	1	0	1	2	1	1	1	1	0	1	1	0	1	1	0	0	0	2	0	0	1	0	1	1	1	0	1	1	0	1	2	0	0	0	NA	1	1	0	2	1
LaDArT_SNP03787	TGCAGAGGTCAGATGTGTCCTTTTGCATTATATATACTCTCTCTGAGAACAACTATGTTACAGTTTCCA	43	T	C	NLL-01	23482456	A	G	0	1	0	1	2	1	1	1	1	0	1	1	0	1	1	0	0	0	2	0	0	1	0	1	1	1	0	1	1	0	1	2	0	0	0	NA	1	1	0	2	1
LaDArT_SNP12840	TGCAGACCAACCCAAAGTGTTTCTCAATGTTCACAAACTTTTTGGAGTAAGTAACATTGTAAAGATATT	64	A	C	NLL-01	23568123	A	C	0	0	1	0	0	0	0	0	0	1	0	0	1	0	0	0	1	1	2	1	0	0	1	0	0	0	0	1	1	1	0	2	0	1	0	0	0	1	1	1	0
LaDArT_SNP07584	TGCAGTTCAGAAGAATCGCTGAAAGATACGAGGAAGTTCACTGAGCATGTTGCTGAGAATGAATTGAAG	11	A	C	NLL-01	23568968	A	C	0	1	1	1	0	0	1	0	1	1	0	0	NA	0	0	0	1	NA	0	NA	0	0	NA	0	0	0	0	NA	NA	0	0	NA	0	NA	0	0	NA	NA	1	NA	0
LaDArT_SNP07585	TGCAGTTCAGAAGAATCGCTGAAAGATACGAGGAAGTTCACTGAGCATGTTGCTGAGAATGAATTGAAG	42	G	A	NLL-01	23568999	G	A	0	NA	NA	NA	0	0	NA	0	NA	NA	0	0	1	0	0	0	NA	1	2	1	0	0	1	0	0	0	0	1	1	0	0	1	0	1	0	0	1	1	NA	1	0
LaDArT_SNP10779	TGCAGGTTGAGGTAAATATCTTCATCTTTCTATTGCTATTGACAATTGCCACTCAATGATGTTACCTTT	25	C	G	NLL-01	23577473	C	G	0	1	0	1	0	0	1	0	1	0	0	0	0	0	0	0	0	0	2	0	0	0	0	0	0	0	0	0	0	0	0	0	0	0	0	1	1	0	0	0	1
LaDArT_SNP16316	TGCAGGTAAGATAAGTTTCCAACTTTCCGTTACCGAATGAATCTCATGCATCTGCTGACTCTACAATCC	41	G	T	NLL-01	23584798	A	C	0	0	0	0	0	0	0	0	0	0	0	0	0	0	0	0	0	0	0	0	0	0	0	0	0	0	0	0	0	0	0	0	0	0	0	0	1	0	0	0	0
LaDArT_SNP16315	TGCAGGTAAGATAAGTTTCCAACTTTCCGTTACCGAATGAATCTCATGCATCTGCTGACTCTACAATCC	13	C	A	NLL-01	23584826	T	G	0	0	0	0	0	0	0	0	0	0	0	0	0	0	0	0	0	0	0	0	0	0	0	0	0	0	0	0	0	0	0	2	0	0	0	0	NA	0	0	0	0
LaDArT_SNP11354	TGCAGATGCTTGCTTTGTGCTCTTGGAATTATCTGCTTTTTCCTTGGGCGTATTTCTTGTTACAGATCG	49	T	G	NLL-01	23584885	G	T	1	0	1	0	1	1	0	NA	1	1	NA	NA	1	1	NA	0	1	1	2	0	1	NA	0	NA	NA	NA	1	0	0	NA	NA	0	1	0	1	1	NA	1	0	0	1
LaDArT_SNP03629	TGCAGACAAAAACTAAGGATCAATCAATAGGTAAAGATATCCCAGTTCAAGGGAGTTAGACAGCTAAAT	42	C	A	NLL-01	23632696	G	T	0	0	0	0	0	0	0	0	0	0	0	0	0	0	0	0	0	0	2	0	0	0	0	0	0	0	0	0	0	0	0	0	0	0	0	2	0	0	0	0	1
LaDArT_SNP03630	TGCAGACAAAAACTAAGGATCAATCAATAGGTAAAGATATCCCAGTTCAAGGGAGTTAGACAGCTAAAT	6	C	G	NLL-01	23632732	G	C	0	0	0	0	0	0	0	0	0	0	0	0	0	0	0	0	0	0	0	0	0	0	0	0	0	0	0	0	0	0	0	0	0	0	0	0	0	0	0	0	0
LaDArT_SNP04499	TGCAGCTTGGCACATTGAAATAGAACTATAGAAGACATTTCTTGCCATATCATTGTTCTTGTTCTGTTT	52	T	A	NLL-01	23659089	A	T	0	1	0	1	2	0	0	0	1	0	0	0	NA	0	0	NA	NA	NA	0	0	0	0	0	0	0	0	0	0	0	0	0	0	0	0	0	NA	0	0	0	0	NA
LaDArT_SNP18514	TGCAGCTGCAAGCTTCTTGATTCAATAATATGCATCTCCTTTCCACTGGTCCTGAGAAGAAATAAAAAA	47	G	A	NLL-01	23741271	C	T	0	NA	0	NA	0	1	1	NA	NA	0	1	1	0	0	0	0	0	0	0	0	0	0	0	1	1	0	0	1	1	0	0	0	0	0	0	0	NA	NA	0	0	0
LaDArT_SNP14140	TGCAGATCCACCAGAAGTATTAGCAACAATAAACATCAATAAGAAAAAAATTGGGTGAGACAATATGGC	23	C	A	NLL-01	23814552	G	T	0	0	0	0	0	0	0	0	0	0	0	0	0	0	0	0	0	0	2	0	0	0	0	0	0	0	0	0	0	0	0	0	0	0	0	1	0	0	0	2	1
LaDArT_SNP05927	TGCAGGCCTCATCCAAATGAATGCTCTGGGGGTGATCTCGATGGAGATTTATTTTTCATAAGCTGGGAC	14	G	A	NLL-01	23814586	A	G	0	1	0	1	2	1	1	1	1	0	1	1	0	0	0	0	0	0	2	0	0	0	0	1	1	1	0	1	1	1	0	2	0	0	0	1	0	0	0	2	1
LaDArT_SNP09805	TGCAGATCAGGTATGAGTTCATGATGTTGAACTCTCGGATAATTCATGTGGGTGATTTTACAGATCGGA	35	C	A	NLL-01	23816418	C	A	0	1	0	1	2	1	1	0	1	0	1	1	0	0	0	0	0	0	0	0	0	0	0	0	0	0	0	0	0	0	0	1	0	0	0	0	0	0	0	0	0
LaDArT_SNP09806	TGCAGATCAGGTATGAGTTCATGATGTTGAACTCTCGGATAATTCATGTGGGTGATTTTACAGATCGGA	51	G	A	NLL-01	23816434	G	A	0	NA	0	NA	0	NA	NA	0	NA	0	NA	0	0	0	0	0	0	0	0	0	0	0	0	0	0	0	0	0	0	0	0	1	0	0	0	0	0	0	0	0	0
LaDArT_SNP09805	TGCAGATCAGGTATGAGTTCATGATGTTGAACTCTCGGATAATTCATGTGGGTGATTTTACAGATCGGA	35	C	A	NLL-01	23818624	C	A	0	1	0	1	2	1	1	0	1	0	1	1	0	0	0	0	0	0	0	0	0	0	0	0	0	0	0	0	0	0	0	1	0	0	0	0	0	0	0	0	0
LaDArT_SNP09806	TGCAGATCAGGTATGAGTTCATGATGTTGAACTCTCGGATAATTCATGTGGGTGATTTTACAGATCGGA	51	G	A	NLL-01	23818640	G	A	0	NA	0	NA	0	NA	NA	0	NA	0	NA	0	0	0	0	0	0	0	0	0	0	0	0	0	0	0	0	0	0	0	0	1	0	0	0	0	0	0	0	0	0
LaDArT_SNP07066	TGCAGGCGAAGGTTCAATGCTTCCAGATTTTCATGCGTGCGATGGCGAAATTGCGCGAGGGAGATCCTA	41	A	G	NLL-01	23845276	T	C	0	1	0	1	2	0	0	0	NA	0	0	0	0	0	0	0	0	0	0	0	0	0	0	0	0	0	0	0	0	0	0	0	0	0	0	1	0	0	0	0	1
LaDArT_SNP18966	TGCAGATGGTGATGAAATTGAATATGAATCTATCATGGACACCTCCTGAACTGTGCCCTGACATTACAG	8	G	A	NLL-01	23875969	C	T	0	0	0	0	0	1	1	1	1	0	1	1	0	0	0	0	0	0	2	0	0	0	0	1	1	1	0	0	0	1	0	2	0	1	0	0	0	0	0	0	NA
LaDArT_SNP06078	TGCAGAACACTCAGTCAACTGCATGCCAATAGAACTGATACAAGGAATTAGATTATTGCTAACCTGCAA	44	G	A	NLL-01	23886742	C	T	0	NA	0	NA	0	1	1	1	1	0	1	1	0	0	2	0	0	0	0	0	0	0	0	1	1	1	0	0	0	1	0	2	0	0	0	1	NA	NA	0	0	1
LaDArT_SNP11881	TGCAGGAAGCATGGGGCTGAAGGTCATATAGACAAAGCACTTACAGATCGGAAGAGCGGTTCAGCAGGA	11	A	T	NLL-01	23886794	T	A	0	1	0	1	2	1	1	1	1	0	1	1	0	0	0	0	0	0	2	0	0	0	0	1	2	1	0	0	0	1	0	2	0	0	0	2	0	0	0	0	1
LaDArT_SNP13506	TGCAGTATCATTTCGGTTTTAGGAATATTTTGCAGTTGTATATGATATCGGTTACAGATCGGAAGAGCG	13	C	T	NLL-01	23910536	G	A	0	1	0	1	2	1	1	1	1	0	1	1	0	0	0	0	0	0	2	0	0	0	0	1	1	1	0	2	0	1	0	2	0	0	0	1	0	0	0	0	1
LaDArT_SNP07855	TGCAGACAAAGAAAAAAAGACCAACTCATTAGAGAATTACAACGGTCAATCATTACAGATCGGAAGAGC	29	T	A	NLL-01	23920473	A	T	0	0	0	0	0	1	1	1	1	0	1	1	0	0	0	0	0	0	0	0	0	0	0	1	1	1	0	1	1	1	0	2	0	0	0	0	0	0	0	0	0
LaDArT_SNP12719	TGCAGGTTTACGTGTCCATATTATACTTGCGGATACCAGAAAGTTTTACAGATCGGAAGAGCGGTTCAG	10	C	T	NLL-01	23925496	C	T	0	0	0	0	0	1	1	0	1	0	0	0	0	0	0	0	0	0	0	0	0	0	0	0	0	0	0	0	0	0	0	0	0	0	0	2	0	0	0	0	0
LaDArT_SNP11514	TGCAGAACATGTTACTCAACATTGCTTTTCCCTCCTTCCCTCTAATCTAACGGCTCTCATCACTGGTAA	51	G	C	NLL-01	24026774	C	G	0	0	0	0	0	1	1	0	1	0	0	0	0	0	0	0	0	0	2	0	0	0	0	1	0	0	0	0	NA	0	0	1	0	0	0	1	0	0	0	0	1
LaDArT_SNP11513	TGCAGAACATGTTACTCAACATTGCTTTTCCCTCCTTCCCTCTAATCTAACGGCTCTCATCACTGGTAA	20	A	T	NLL-01	24026805	T	A	0	0	0	0	0	NA	NA	0	NA	0	0	0	0	0	0	0	0	0	0	0	0	0	0	NA	0	0	0	0	1	0	0	1	0	0	0	0	0	0	0	0	NA
LaDArT_SNP16276	TGCAGGGACCAAGACCGGACTGAAGAATACAAGCAGTGGCGCCGCCACTGCAAGCCCTATAACGGTTGC	7	A	C	NLL-01	24111538	A	C	0	0	0	0	0	NA	NA	1	NA	0	1	1	0	0	0	0	0	0	0	0	0	1	0	0	0	1	0	1	1	1	0	0	0	0	0	0	0	0	0	0	0
LaDArT_SNP16275	TGCAGGGACCAAGACCGGACTGAAGAATACAAGCAGTGGCGCCGCCACTGCAAGCCCTATAACGGTTGC	13	A	G	NLL-01	24111544	A	G	0	0	0	0	0	1	1	NA	1	0	NA	NA	0	0	0	0	0	0	0	0	0	NA	0	0	0	NA	0	NA	NA	NA	0	0	0	0	0	0	0	0	0	0	0
LaDArT_SNP16996	TGCAGTATAAGCATTTAGTTGCTGTCAAAATTTGAACGTCACGGTGTTACAGATCGGAAGAGCGGTTCA	5	C	T	NLL-01	24124540	A	G	0	0	0	0	0	0	0	0	0	0	0	0	0	0	0	0	0	0	0	0	0	0	0	0	0	0	0	0	0	0	0	0	0	0	0	0	0	0	1	0	0
LaDArT_SNP17831	TGCAGTGGGTTTTTTGCAAAAAAAAAAATTATTCTATCTTGATAGTGATTTGGTCGGTCACTGCAAACT	26	A	T	NLL-01	24146326	T	A	0	1	0	1	2	1	1	1	1	1	1	1	1	0	0	1	1	1	1	1	0	1	0	1	1	1	0	1	1	1	1	1	0	NA	NA	1	1	NA	1	1	1
LaDArT_SNP11239	TGCAGGTGATGTAATGACTGAAGCATATATAAAGTTGTCAAGGATTACAGATCGGAAGAGCGGTTCAGC	26	A	G	NLL-01	24176611	T	C	0	1	0	1	2	1	1	1	1	1	1	1	0	0	0	0	1	0	2	1	0	1	0	2	1	1	0	1	1	1	0	1	0	0	0	2	1	0	0	0	1
LaDArT_SNP09829	TGCAGATTTATACAGTGACTAATACATAGGAATTCATTACATTACAGATCGGAAGAGCGGTTCAGCAGG	35	A	T	NLL-01	24176669	A	T	0	0	0	0	0	0	0	0	0	1	1	1	0	0	0	0	1	0	0	1	0	0	0	1	1	0	0	0	1	0	0	1	0	0	0	0	0	0	0	0	0
LaDArT_SNP06834	TGCAGCTCCACTATTGAAAGATGGTTCCTTTTCTGTGCATGTTGGTGGTATGTTTTCTTCAATTTCCCT	54	A	T	NLL-01	24448661	A	T	1	0	0	0	2	0	0	0	0	0	0	0	1	0	0	1	0	1	2	0	1	0	1	0	0	0	1	0	0	0	0	0	1	1	1	2	0	1	1	2	0
LaDArT_SNP07843	TGCAGAATCTTTTCCAAGTAGTAAATTATAGAGTGCCTATACTATTTACAGATCGGAAGAGCGGTTCAG	18	T	G	NLL-01	24571895	T	G	0	0	0	0	0	0	0	1	0	1	1	0	0	0	0	0	0	0	0	1	0	0	0	1	0	1	0	1	0	0	0	2	0	0	0	0	0	0	0	0	0
LaDArT_SNP09712	TGCAGAAAGCAGACCGGAGTCACAGCTTTTCTCCATCAACTATATTACAGATCGGAAGAGCGGTTCAGC	7	A	C	NLL-01	24572337	A	C	0	0	0	0	0	0	0	0	0	0	0	0	0	0	0	0	0	0	0	0	0	0	0	0	0	0	0	0	0	0	0	0	0	0	0	0	0	0	0	0	0
LaDArT_SNP03904	TGCAGATGCCTAACTTACCCCATGTTGCTGCTTTTATAGAAGATATGCTTTTATTGCTTCTCATGTATG	36	T	G	NLL-01	24584918	T	G	0	1	0	1	2	1	1	1	1	1	1	1	0	0	0	0	1	0	2	1	0	0	0	1	1	1	0	1	1	0	0	1	0	0	0	NA	1	0	0	0	1
LaDArT_SNP11939	TGCAGAATTTTTAGACGTTCAAGCATAACTAGCATTCCTTGTTTATGACGACCTTTACAGATCGGAAGA	22	G	A	NLL-01	24585623	G	A	0	1	0	1	2	1	1	0	1	0	0	0	0	0	0	0	0	0	0	0	0	0	0	1	1	0	0	0	1	0	0	0	0	0	0	1	1	0	0	0	0
LaDArT_SNP09286	TGCAGGTCTAGGTTGCACTCACCCTCTCATTCTACTACTAATTTATGATTACATAATAGATTTTGCCGT	27	C	G	NLL-01	24588091	G	C	0	1	1	1	2	1	1	1	1	1	1	1	1	0	1	0	1	1	2	1	0	1	1	1	1	1	0	1	1	1	0	1	0	1	0	1	1	1	0	2	1
LaDArT_SNP03495	TGCAGAACTAAAACTTTACCAGATTTTTTATTCTTCAATCCCACTAATCTTGGGAAAAAATCAATGCTG	13	C	T	NLL-01	24626645	G	A	0	1	1	1	2	1	1	1	1	1	1	1	1	0	1	1	1	1	2	1	0	1	1	1	1	1	0	1	1	1	0	2	0	0	0	1	1	1	0	0	1
LaDArT_SNP03912	TGCAGATGGACCTCAAACCAAAATATGTAGACCAAGAAAAAGAATCAATAAATCTTGGTGGTTGTTCAA	65	T	G	NLL-01	24626720	T	G	0	0	1	0	0	0	0	0	0	0	0	0	1	0	1	1	0	1	0	0	0	0	1	0	0	0	0	0	0	0	0	0	0	0	0	0	0	1	0	0	0
LaDArT_SNP12384	TGCAGTGTCATCCTTGCGCTGGATAAGAGGTTCACCAGTAACCTGAGGTAAAGTAAAAGATTTTACAGA	41	C	T	NLL-01	24642285	C	T	0	1	0	1	2	0	1	NA	0	NA	NA	NA	0	0	0	1	0	0	0	NA	0	NA	1	NA	NA	NA	0	0	NA	NA	0	0	0	0	0	0	1	1	0	2	NA
LaDArT_SNP12385	TGCAGTGTCATCCTTGCGCTGGATAAGAGGTTCACCAGTAACCTGAGGTAAAGTAAAAGATTTTACAGA	55	A	C	NLL-01	24642299	A	C	0	NA	0	0	0	0	NA	1	0	1	1	1	0	0	0	NA	2	0	2	1	0	1	NA	1	1	1	0	1	1	1	0	2	0	0	0	2	NA	NA	0	0	1
LaDArT_SNP16095	TGCAGCTCCAGCGGCAACAGCACTATATGCTGCGGCCCATATTTCTGAATCAAAATGTTCCAAACTTCC	13	G	A	NLL-01	24724874	G	A	0	1	0	1	2	0	0	0	0	0	0	0	0	0	0	0	0	0	0	0	0	0	NA	0	0	0	0	0	0	0	0	0	0	0	0	0	NA	0	NA	0	0
LaDArT_SNP13714	TGCAGTTACTAAGATCTGATTTGCACTCATCCACAAGGCATGTAACTACGTGATTCCCATTGTTACAGA	48	T	C	NLL-01	24756109	C	T	1	1	1	2	1	1	1	1	1	1	1	1	1	1	1	0	1	1	1	1	1	1	1	1	1	1	1	2	1	1	1	1	1	0	1	1	1	0	1	2	1
LaDArT_SNP16273	TGCAGGGACAATATGTTTGTGATGATGAACAAGTACTATCCGACTCTGATGTACTTACTATGCAGCAGT	30	T	A	NLL-01	24917780	A	T	1	0	1	0	2	0	0	0	0	NA	0	0	1	1	1	0	1	1	0	0	1	0	1	0	0	0	1	0	0	0	1	2	1	0	1	0	0	1	1	2	NA
LaDArT_SNP05475	TGCAGTTTTTGACATGTGTGTGAACTAAAAATATTTATTATAGTTCACAACGAAGAAATTTACAGATCG	50	C	T	NLL-01	25163433	G	A	0	1	1	1	2	0	0	1	1	0	1	1	0	0	0	0	0	0	0	1	0	1	NA	0	NA	0	0	0	1	1	0	1	0	0	0	NA	0	1	NA	1	NA
LaDArT_SNP05474	TGCAGTTTTTGACATGTGTGTGAACTAAAAATATTTATTATAGTTCACAACGAAGAAATTTACAGATCG	42	G	A	NLL-01	25163441	C	T	0	NA	NA	NA	0	0	0	NA	NA	0	NA	NA	0	0	0	0	0	0	0	NA	0	NA	1	0	1	0	0	0	NA	NA	0	NA	0	0	0	NA	0	NA	1	1	NA
LaDArT_SNP05115	TGCAGTGAAATCTTCCAACATATACAAAGCCTGCATTCATTCCCCCAGAAACAACAATGTCAAAAAGTT	55	A	G	NLL-01	25223649	T	C	0	0	0	0	0	0	0	1	0	0	1	1	0	0	0	0	0	0	0	1	0	1	0	1	0	0	0	0	1	1	0	2	0	0	0	0	0	0	0	0	0
LaDArT_SNP12622	TGCAGATAGCAGATTCGATTCTCATAAAGGACCTCTCTTGATATCGCAAATCTCTGATCTTACAGAGAT	50	C	T	NLL-01	25226292	T	C	1	1	1	1	1	1	1	1	1	0	1	1	1	1	1	1	1	1	1	1	1	0	1	1	1	1	1	2	1	1	1	1	1	0	1	1	1	1	1	1	1
LaDArT_SNP05421	TGCAGTTTATTATGAAACATATTAGTCGACAAGTAACACAGCATATCAATATAAAGGACAAGGAATCGC	8	A	T	NLL-01	25235357	A	T	0	1	0	1	2	0	0	0	0	0	0	0	0	0	0	0	0	0	NA	0	0	0	0	0	0	0	0	0	0	0	0	0	0	0	0	NA	NA	0	0	0	NA
LaDArT_SNP12626	TGCAGATTTTACTGAAATAAGGCTATCATAATGCACACATAGTTTTCACTATGTTGTTGCAACTTTTTA	43	T	C	NLL-01	25436883	A	G	0	0	0	0	2	0	0	1	0	0	1	1	0	0	0	0	0	0	2	1	0	0	0	1	0	0	0	0	1	1	0	2	0	0	1	2	0	0	0	0	1
LaDArT_SNP14639	TGCAGGTTATTCGGACAAGGTATAATGTCGGGTCATTATGGATGGTATCAGTTTTGTTCATCGAACCTG	61	C	G	NLL-01	25530553	C	G	0	0	0	0	0	0	0	0	0	0	0	0	0	0	0	0	0	0	0	0	0	0	0	0	0	0	0	0	0	0	0	0	0	0	0	0	0	0	0	0	0
LaDArT_SNP10843	TGCAGTCAAACAATGCATATATTATTTCAGAAATGAGTTCACTTCAGCTAAAATTCTGATTTACAGATC	40	A	T	NLL-01	25630283	T	A	0	0	0	0	0	1	0	NA	1	0	NA	NA	0	0	0	0	0	0	0	NA	0	0	0	NA	NA	0	0	0	0	NA	0	0	0	0	NA	NA	0	0	0	0	NA
LaDArT_SNP06252	TGCAGACCTTTTTGCTCAGGCTAGATAATTTATCTATGATAATATGCTGACCATGGACCAATATGTTCT	64	G	T	NLL-01	25635447	C	A	0	0	0	0	2	0	0	0	0	0	0	0	0	0	0	0	0	0	0	0	0	0	0	0	0	0	0	0	0	0	0	0	0	0	0	0	0	0	0	0	0
LaDArT_SNP05401	TGCAGTTGTCCTCTAAGCTCTTGTTCCATGGAAGAAACTTTGTACTAATGTGTAGAGATGATAACATAA	65	A	C	NLL-01	25667385	A	C	0	0	0	0	1	NA	0	1	NA	0	1	1	0	0	0	0	0	0	2	1	0	1	0	1	1	1	0	2	0	1	0	2	0	0	1	2	0	NA	0	2	1
LaDArT_SNP12494	TGCAGTCACAGAAGAAAGACCCCATAAAAGTAGATATTACAGATCGGAAGAGCGGTTCAGCAGGAATGC	29	G	A	NLL-01	25747297	G	A	0	1	0	1	0	1	1	1	1	0	1	1	0	0	0	0	0	0	2	0	0	0	0	1	1	0	0	0	0	1	0	0	0	0	1	1	0	0	0	0	1
LaDArT_SNP04735	TGCAGGGGAACCAATCTCTGTGCTAGATGGTGTTCCGGTTGCTATCAAAGATGAAATAGATTGTTTACC	37	G	A	NLL-01	25873008	C	T	0	0	0	0	0	0	0	0	0	0	0	0	0	0	0	0	0	0	0	0	0	0	0	0	0	0	0	0	0	0	0	0	0	0	1	2	0	0	0	0	1
LaDArT_SNP06472	TGCAGATGTTCTGATTCTAATTTTCTTTATTGGATATGGAACAGATTGTTCTTGTCGATCAGTCTGAAC	14	T	G	NLL-01	25895287	A	C	0	0	0	0	0	0	0	0	0	0	0	0	0	0	0	0	0	0	2	0	0	0	0	0	0	0	0	0	0	0	0	0	0	0	1	1	0	0	0	0	1
LaDArT_SNP08529	TGCAGCAGAGTTACCCTTGATGGTGCATGAGTGGGGCAAGAAAAAAGATGCTAGAAAGGGTAATCAGAT	14	C	A	NLL-01	25913808	C	A	0	1	0	1	2	1	0	NA	0	0	NA	NA	0	0	0	0	0	0	0	0	0	0	0	NA	0	NA	0	0	0	NA	0	0	0	0	NA	NA	0	0	0	0	NA
LaDArT_SNP06846	TGCAGCTCTGTCTCGGGCTTCTACAGCAGCCCTTTCTCGGGCCTCAGCAGCAGCCCTTTCTACAGCAGC	9	G	T	NLL-01	25994503	G	T	0	1	0	1	2	1	0	NA	0	0	NA	NA	0	0	0	0	0	0	0	0	0	0	0	NA	0	0	0	0	0	NA	0	0	0	0	NA	NA	NA	0	0	0	NA
LaDArT_SNP06845	TGCAGCTCTGTCTCGGGCTTCTACAGCAGCCCTTTCTCGGGCCTCAGCAGCAGCCCTTTCTACAGCAGC	13	C	T	NLL-01	25994507	C	T	0	NA	0	NA	0	NA	0	NA	0	0	NA	NA	0	0	0	0	0	0	0	0	0	0	0	NA	0	0	0	0	0	NA	0	0	0	0	1	1	NA	0	0	0	1
LaDArT_SNP04249	TGCAGCCCTTGGCCGGTTGTGGGGCTAGTTCGATGGAACGACAGATGCAGTGGCCAGACCTGGCACAAG	55	A	G	NLL-01	26003507	A	G	0	1	0	1	2	1	0	1	0	1	1	1	1	1	0	1	2	1	0	1	0	1	2	1	1	1	0	1	1	1	1	1	0	1	NA	NA	1	1	0	2	NA
LaDArT_SNP09592	TGCAGTTTCAAGCACCTCCTCATGGGGAAAGTTCACTTGCATGGGAGAAGAACGATCACAATTGTCACC	20	C	G	NLL-01	26006530	C	G	0	0	0	0	0	0	0	0	0	0	1	0	0	0	0	0	0	0	0	0	0	0	0	0	0	1	0	0	0	1	0	2	0	0	0	0	0	0	0	0	NA
LaDArT_SNP03979	TGCAGATTTTTCTGTATAGAAGGAAGCAACACACTCAGTATATATAGTCAGAGGTGAATATAAGATTCG	22	G	C	NLL-01	26061470	C	G	0	0	0	0	0	0	0	0	0	0	0	0	0	0	0	0	0	0	2	0	0	0	0	0	0	0	0	0	0	0	0	0	0	0	1	1	0	0	0	0	1
LaDArT_SNP03759	TGCAGAGCCAAAAAAAAAGTTAGCTAGAATTTAGATATATTTAGAGGTGGTTGCCAGATAGGAAAAGTG	34	A	T	NLL-01	26205188	A	T	0	0	0	0	0	0	0	1	1	1	1	1	0	1	0	0	0	0	0	0	0	1	1	1	0	1	0	1	1	1	1	1	0	0	NA	NA	NA	0	NA	1	NA
LaDArT_SNP09766	TGCAGACTGCCTTATCAAGCACTGTAGCACATTTATCACATGTTTCACCTTTTTTACAGATCGGAAGAG	9	C	T	NLL-01	26280262	G	A	0	0	0	0	0	0	0	0	0	0	0	0	0	0	0	2	0	0	0	0	0	0	0	0	0	0	0	2	0	0	0	0	0	0	0	0	0	0	0	0	0
LaDArT_SNP14061	TGCAGAGATTACAAAACATCATCTATAAATTGGGGAAGGGGAACCTTTATATCTCTTTCCTCTAATCCA	59	C	G	NLL-01	26280327	C	G	0	0	0	0	0	0	0	0	0	0	0	0	0	0	0	0	0	0	0	0	0	0	0	0	0	0	0	0	0	0	0	0	0	0	0	0	0	0	0	0	0
LaDArT_SNP15636	TGCAGAGCCAAAAGACACTAAGCTTGACAACAAGACAAGGCAGGGTTAGCAAAAGGGAAACAATTTTTT	54	T	G	NLL-01	26294811	C	A	0	0	0	0	0	0	0	0	1	0	0	0	1	0	1	1	0	1	0	0	0	0	0	0	0	0	0	0	0	0	0	0	0	1	0	0	0	1	0	0	0
LaDArT_SNP09174	TGCAGGAGATGGGAAGGGGAGGGTCAGATTATCAAGATGAGTTATTTCCGTTTCGATCGGATTACAGAT	49	G	A	NLL-01	26420633	G	A	0	0	0	0	0	NA	0	0	0	NA	0	0	0	0	0	0	NA	0	0	0	0	NA	NA	0	0	0	0	0	0	0	NA	0	0	0	0	0	NA	0	NA	0	0
LaDArT_SNP16837	TGCAGCAGGAATGCACATACAAGTACATTTGAGAGAAAATAAGTGTCTCCTAGCTTACAGATCGGAAGA	29	C	T	NLL-01	26538449	T	C	0	1	0	1	2	1	1	1	1	1	1	1	1	1	0	1	1	1	0	0	0	1	1	1	1	1	0	1	1	1	1	1	0	1	1	2	1	1	0	2	1
LaDArT_SNP17016	TGCAGTCTGCATGAGGCATAGATTTTCACACAACAAGATGTAATAAATGTAGCTTACAGATCGGAAGAG	41	A	C	NLL-01	26540841	T	G	0	0	0	0	0	0	0	0	0	0	0	0	0	0	0	0	0	0	0	0	0	0	0	0	0	0	0	0	0	0	0	0	0	0	1	1	0	0	0	0	2
LaDArT_SNP07523	TGCAGTGTCTCATTTGGTGCCTCTATCCATGCTTTCAGTGGTAAAACAAACATTATGATCTATAGGAAG	52	T	C	NLL-01	26540931	T	C	0	0	0	0	2	1	0	0	0	0	0	0	0	0	0	0	0	0	0	0	0	0	1	0	0	0	0	0	0	0	0	0	0	0	1	1	0	0	0	0	1
LaDArT_SNP09584	TGCAGTTGTCTAATGCAACGGCCGAAGGAAAATCATTAGCAATGAAAGCATCAGGGTTCTTACAGATCG	48	C	A	NLL-01	26904437	G	T	0	0	0	0	0	0	0	1	0	0	1	1	0	2	0	0	2	0	2	0	0	0	0	1	0	1	0	2	0	NA	0	1	0	0	1	1	0	0	0	0	2
LaDArT_SNP03743	TGCAGAGAGAGGGTGATAGATCACCCAATATCTATCATCATTGCCCTCCCATGTTTCTTTTTCTGGTTG	29	A	G	NLL-01	26925037	T	C	0	0	0	0	0	0	0	0	0	0	0	0	0	0	0	0	0	0	0	0	0	0	0	0	0	0	0	0	0	0	0	0	0	0	1	1	0	0	0	0	2
LaDArT_SNP08926	TGCAGCAGTGGTAAAGATCATTATGATGGGTGATTGCATATTTGACATTTTTGCATCAAAAAAGCTTAT	12	G	A	NLL-01	26925075	A	G	1	0	0	0	1	1	1	1	1	0	1	1	1	1	0	1	1	1	2	1	1	1	0	1	1	1	1	1	1	1	1	1	1	1	1	1	1	1	0	2	2
LaDArT_SNP16144	TGCAGCTTCTGTAACTCTAACCCGTGGAGGCTGCACTTTATCTTCAATGTCCATCTCGGAGATAGGAGT	20	C	T	NLL-01	26953373	G	A	0	0	0	0	0	0	1	0	1	0	0	0	NA	0	0	NA	0	NA	0	0	0	0	1	0	NA	0	0	0	NA	0	0	0	0	NA	0	0	0	0	0	0	2
LaDArT_SNP05823	TGCAGTTTTTATCCAATCAAAATGATTACATTACCTTGCGATATTTTCTTGAGTCTTTACAGATCGGAA	39	G	A	NLL-01	26956583	C	T	0	0	0	0	0	0	0	0	0	0	0	0	1	0	0	1	0	1	0	0	0	0	0	0	1	0	0	2	1	0	0	0	0	1	0	0	0	0	0	2	0
LaDArT_SNP05232	TGCAGTGTCATGGCCCTTTGTCCATTAGATTGAATGTATTCATCAGTAAATACAACAAGTTCATACCCT	14	C	T	NLL-01	26959930	C	T	0	0	0	0	2	1	1	NA	1	0	NA	NA	1	0	0	1	0	1	0	0	0	NA	1	NA	1	NA	0	1	1	NA	0	NA	0	1	NA	NA	2	1	0	2	1
LaDArT_SNP15484	TGCAGAACTCAACTTTGATTCATTCATCATAAAGTAGGCTCCAGAAACTTCCATAGACAACATACGAAA	64	A	C	NLL-01	26960665	C	A	0	0	0	0	2	1	1	NA	1	0	NA	NA	1	0	0	1	0	1	0	0	0	NA	1	NA	1	NA	0	1	1	NA	0	NA	0	1	NA	NA	1	1	0	2	1
LaDArT_SNP03960	TGCAGATTTCTCTCCAACTCCAACACTACTTACGCCAAAAATACCTTTTATTCCCTCACATTGTTTCTA	27	A	G	NLL-01	26966043	A	G	0	0	0	0	0	0	0	NA	0	0	NA	NA	1	0	0	1	0	1	0	0	0	NA	0	NA	0	NA	0	0	0	NA	0	NA	0	1	NA	0	0	0	0	0	2
LaDArT_SNP06065	TGCAGAAATGTAAAAGCATGTTTATAGACAATAGTCACAATACTAAGGTGGTTGTTTGAAGCAATACTT	50	G	A	NLL-01	26967563	C	T	0	0	0	0	0	0	1	0	1	0	0	0	0	0	0	0	0	0	0	0	0	0	1	0	0	0	0	0	0	0	0	0	0	0	0	0	0	0	0	0	2
LaDArT_SNP06064	TGCAGAAATGTAAAAGCATGTTTATAGACAATAGTCACAATACTAAGGTGGTTGTTTGAAGCAATACTT	38	A	G	NLL-01	26967575	T	C	0	0	0	0	0	0	NA	0	NA	0	0	0	0	0	0	0	0	0	0	0	0	0	NA	0	0	0	0	0	0	0	0	0	0	0	0	0	0	0	0	0	0
LaDArT_SNP06063	TGCAGAAATGTAAAAGCATGTTTATAGACAATAGTCACAATACTAAGGTGGTTGTTTGAAGCAATACTT	23	A	G	NLL-01	26967590	T	C	0	0	0	0	0	0	NA	0	NA	0	0	0	0	0	0	0	0	0	0	0	0	0	NA	0	0	0	0	0	0	0	0	0	0	0	0	0	0	0	0	0	0
LaDArT_SNP13247	TGCAGAAACAATGTTGACTTGTTATATTGCAGTCACATGCATAGAACATGCAAAGTAACCCTTTTACAG	25	T	A	NLL-01	27134584	T	A	1	NA	NA	NA	1	1	NA	0	NA	0	0	0	0	2	NA	0	NA	0	0	NA	1	1	NA	0	0	0	1	0	NA	0	NA	0	1	0	0	0	0	0	NA	NA	0
LaDArT_SNP04654	TGCAGGCAAGCGTACGGATAGGCAAAATGTAATGAAAGCCAAACACTATTAGATATTATTACTATTGGA	40	A	G	NLL-01	27423609	T	C	0	1	1	1	2	0	0	0	0	0	0	0	0	0	1	0	0	0	2	1	0	1	1	0	0	1	0	2	0	1	0	2	0	0	0	0	0	0	1	2	2
LaDArT_SNP12329	TGCAGGTAGCCTAGATTGCACCAAATAATACAATATGACTCTTTATTTTCTAATCCATTACAAGTTACA	37	A	C	NLL-01	27490012	T	G	0	0	1	0	0	0	1	1	0	0	NA	1	1	NA	0	1	1	1	0	0	0	0	0	NA	1	0	0	0	0	0	1	0	0	1	NA	0	0	1	0	0	0
LaDArT_SNP04833	TGCAGGTTCCTTAGCTTGAGCAACAACGTATCGTTTTTTGCCAAATTTATTAGTTAGTGTTTACAGATC	30	T	A	NLL-01	27490076	T	A	0	0	0	0	0	0	0	1	0	0	0	0	0	0	0	0	0	0	0	0	0	0	0	0	1	0	0	0	0	0	0	0	0	0	0	0	0	0	0	0	0
LaDArT_SNP16167	TGCAGGAACATGATCTATCTGCTGAGGCTTTATATCCTCAACAGAATTTTCAGGTTTCTGATTTCTGGC	50	T	C	NLL-01	27514472	G	A	0	0	NA	0	0	0	NA	1	0	0	NA	NA	NA	NA	0	NA	NA	NA	0	0	0	0	0	NA	1	0	0	0	0	0	NA	0	0	NA	NA	NA	0	0	0	0	0
LaDArT_SNP16166	TGCAGGAACATGATCTATCTGCTGAGGCTTTATATCCTCAACAGAATTTTCAGGTTTCTGATTTCTGGC	37	T	C	NLL-01	27514485	A	G	0	0	1	0	0	0	1	NA	0	0	1	NA	1	1	0	1	1	1	2	0	0	0	0	1	NA	0	0	0	0	0	1	0	0	1	1	1	0	0	0	2	2
LaDArT_SNP10705	TGCAGGCAAATTCATTTCACTAAATGACATATTATTACAGGAAAATGTGCTTGATTTGATCAAAAGTGC	6	C	A	NLL-01	27515510	C	A	0	0	0	0	0	1	0	0	1	0	NA	NA	0	0	0	0	0	0	0	0	0	0	0	NA	0	0	0	0	0	0	0	0	0	0	0	0	0	0	0	0	0
LaDArT_SNP18348	TGCAGATGCTGGGGGAACATCTCCCTTGAAAATATTGTTCCCTGTGAGCTCTGCAAACTTTTGGTCATG	36	A	G	NLL-01	27649106	C	T	0	0	NA	0	0	1	NA	1	1	0	1	1	NA	1	1	NA	1	NA	1	NA	0	1	1	1	1	1	0	2	1	1	NA	1	0	NA	1	2	1	1	1	1	1
LaDArT_SNP08558	TGCAGAAAAGTCTCTGAGCAGAGCTAAACTTAGAGAAATCACTGGGAGTAACATATTCGCTGACGGAAA	63	T	C	NLL-01	27649202	C	T	0	0	1	0	0	1	1	1	1	0	1	1	1	2	1	1	1	1	1	1	0	0	1	1	1	1	0	1	1	1	1	1	0	1	1	1	1	1	1	1	1
LaDArT_SNP11580	TGCAGAGTCTGTTGCTTCCTTGAGACACATCTAAACCAACTCTGTGGAATCAGATATCCATTTTCCTCC	48	T	A	NLL-01	27662541	A	T	1	1	1	1	1	1	1	1	1	1	1	1	1	1	0	1	1	1	1	1	1	1	1	1	1	1	0	1	1	1	1	1	1	0	1	1	1	1	1	2	1
LaDArT_SNP03528	TGCAGAAGATTTTGACGGCCATTACTCATCCTACATTGTTCATGGAAAATTATAAGTTCACGCTTTTAT	31	T	A	NLL-01	27737013	A	T	0	0	1	0	2	0	0	0	0	0	0	0	1	0	0	1	0	1	NA	1	0	0	0	0	0	0	0	0	0	0	1	0	0	1	NA	0	NA	0	0	0	0
LaDArT_SNP03527	TGCAGAAGATTTTGACGGCCATTACTCATCCTACATTGTTCATGGAAAATTATAAGTTCACGCTTTTAT	25	T	G	NLL-01	27737019	A	C	0	0	NA	0	0	0	0	0	0	0	0	0	NA	0	0	NA	0	NA	NA	NA	0	0	0	0	0	0	0	0	0	0	NA	0	0	NA	NA	0	1	0	0	0	0
LaDArT_SNP15627	TGCAGAGATGGAGATTACTCATGCTAGTTCATAATCATGGACATTGTTGTGTCAGTGGTTGATGCCAGT	13	A	G	NLL-01	27737666	T	C	0	0	0	0	0	0	0	0	0	0	0	0	0	0	0	0	0	0	0	0	0	0	0	0	0	0	0	0	0	0	0	0	0	0	0	0	0	0	0	0	0
LaDArT_SNP11401	TGCAGCTGACCAGCTCGACTCATTATGTCAACTAAGCAAGCATAGTGTTCAGACCTTGGTGGAATATCA	22	T	C	NLL-01	27791007	T	C	0	0	0	0	0	0	0	1	0	0	1	1	0	2	0	0	0	0	0	0	0	0	0	1	0	0	0	0	0	0	0	2	0	0	0	0	0	0	0	0	0
LaDArT_SNP08860	TGCAGCAAAACAATGAAGAGGTGAGTGAATAAGATCTCAGGACAAAAATAAAAAGTTTGACCTATTTTA	26	G	C	NLL-01	27798340	G	C	0	0	0	0	0	0	0	1	0	0	1	1	0	2	0	0	0	0	2	0	0	0	0	1	0	0	0	0	0	0	0	2	0	0	1	1	0	0	0	0	2
LaDArT_SNP08922	TGCAGCAGTAAATAAACTTTGGCGAATAAAGTCAGGAATCATAGCACGATAGCACTTGTCCTGGTTATG	22	C	T	NLL-01	27987165	C	T	0	0	1	0	0	0	0	0	0	0	0	0	1	1	0	1	1	1	2	1	0	0	0	0	1	1	0	1	1	1	1	2	0	1	0	0	0	0	0	0	0
LaDArT_SNP02594	TGCAGATTAGTAGCACAAACACTTCTTATGTCACCACAATTGGATACCACCTTACAGATCGGAAGAGCG	15	C	T	NLL-01	28073317	C	T	1	1	0	0	0	1	1	1	1	2	1	1	0	0	0	0	0	0	0	0	0	2	0	1	0	0	0	0	0	0	0	0	0	0	0	0	0	0	0	0	0
LaDArT_SNP07006	TGCAGGAGGAGGCGGTGGCTATCCTTGAGGCGATGGTGAAGCGTGGTGGGTTGGTGGCAGTGGCTGTAG	12	C	T	NLL-01	28209632	G	A	0	0	0	0	0	0	0	0	0	0	0	0	0	0	0	0	0	0	0	0	2	2	0	0	1	0	0	1	0	0	0	1	0	0	0	0	0	0	0	0	0
LaDArT_SNP01804	TGCAGCCGATTGGACGGTTGCACACTACTTTTGCCATGCTCGCCTGCACTGGATCACACAGACCTATCT	11	G	C	NLL-01	28318534	C	G	1	1	0	0	0	1	1	1	1	2	1	1	0	0	0	0	0	0	0	0	0	2	0	1	0	0	0	0	0	0	0	0	0	0	0	0	0	0	0	0	0
LaDArT_SNP15391	TGCAGTAGTGCAGTACAACTCATATAAAGGCGGGGGTTTGATTGCAGTTAGCTATGAGGCTCGTGCACA	28	G	T	NLL-01	28481437	G	T	0	0	0	0	0	NA	0	0	NA	0	0	0	0	0	0	0	0	0	0	0	0	0	0	0	0	0	0	0	0	0	0	0	0	0	0	0	0	0	0	0	0
LaDArT_SNP06474	TGCAGATGTTGGTGGCACATTCTTCTTCAACTCAAAAAAATTCCTTTGTGGAGCAGTTTCACCTTTTTG	24	C	T	NLL-01	28646890	G	A	0	0	0	0	0	0	0	1	0	0	0	1	0	NA	0	0	0	0	0	NA	0	0	0	0	0	0	0	0	0	0	0	2	0	0	0	0	0	0	NA	0	0
LaDArT_SNP06473	TGCAGATGTTGGTGGCACATTCTTCTTCAACTCAAAAAAATTCCTTTGTGGAGCAGTTTCACCTTTTTG	14	G	A	NLL-01	28646900	C	T	0	0	0	0	0	0	0	NA	0	0	0	NA	0	1	0	0	0	0	0	1	0	0	0	0	0	0	0	0	0	0	0	0	0	0	0	0	0	0	1	0	0
LaDArT_SNP17079	TGCAGTTTTATAGTTGCATCCATGAGGTTGTTTCCAGGATTTACAGATCGGAAGAGCGGTTCAGCAGGA	6	C	T	NLL-01	28733425	A	G	0	0	0	0	2	1	1	0	1	0	0	0	0	0	0	0	0	0	0	0	0	0	0	0	0	0	0	0	0	0	0	0	0	0	0	0	0	0	0	0	0
LaDArT_SNP05356	TGCAGTTGAAGGTCCTGGAAAATGATATGGATTACTAAAGTTTATAAGCTTTTATGTACTAGAGTAATT	52	T	G	NLL-01	28945474	A	C	0	NA	0	NA	2	1	1	1	1	0	1	1	0	1	NA	0	0	0	2	NA	0	1	0	1	1	1	0	1	1	1	0	1	0	0	1	1	1	1	1	1	2
LaDArT_SNP14515	TGCAGGAGCAACAAAGAGCTCTGCTTGCTGCGTTTCGGTAAGGACCGAACCTACAAAGGGTGATCTAGA	45	T	C	NLL-01	28945568	C	T	0	0	0	0	2	1	1	0	1	0	0	0	0	0	0	0	0	0	0	0	0	0	0	0	0	0	0	0	0	0	0	0	0	0	0	0	0	0	0	0	0
LaDArT_SNP16366	TGCAGGTTGCGTAACTTGTGGAGGTGAAGGAGGAGCAGTTCTGATCTGGACCAGAGAAACTCGGCTCCA	62	G	T	NLL-01	28985615	C	A	0	0	0	0	0	0	0	0	0	0	0	0	0	0	0	0	0	0	0	0	0	0	0	0	0	1	0	2	0	1	0	2	0	0	0	0	NA	0	0	0	0
LaDArT_SNP16365	TGCAGGTTGCGTAACTTGTGGAGGTGAAGGAGGAGCAGTTCTGATCTGGACCAGAGAAACTCGGCTCCA	35	G	C	NLL-01	28985642	G	C	0	0	0	0	0	0	0	0	0	0	0	0	0	0	0	0	0	0	0	0	0	0	0	0	0	NA	0	0	0	NA	0	0	0	0	0	0	1	0	0	0	0
LaDArT_SNP10706	TGCAGGCACCATCACTCGACAGCCACCACCTCCTTCTGGGAGCGACGTGGCTGAGAAGATTGTTACAGA	46	G	A	NLL-01	28985720	G	A	0	0	0	0	0	0	0	0	0	0	0	0	0	0	0	0	0	0	0	0	0	0	0	0	0	0	0	0	0	0	0	0	0	0	0	0	1	0	0	0	0
LaDArT_SNP10707	TGCAGGCACCATCACTCGACAGCCACCACCTCCTTCTGGGAGCGACGTGGCTGAGAAGATTGTTACAGA	48	G	A	NLL-01	28985722	G	A	0	0	0	0	0	0	0	0	0	0	0	0	0	0	0	0	0	0	0	0	0	0	0	0	0	0	0	0	0	0	0	0	0	0	0	0	NA	0	0	0	0
LaDArT_SNP14250	TGCAGCAGAAAACTGCTGCGAAAGATTTGAAGCCGGAGCAGTTAGACAAGCTAGCAAAACTGGAAGATT	19	A	G	NLL-01	28990501	C	T	0	1	0	1	0	0	0	0	0	0	0	0	0	1	1	0	0	0	0	1	0	0	0	0	0	0	0	0	0	0	0	0	0	0	0	0	0	0	0	2	0
LaDArT_SNP11624	TGCAGCACTGCGTTTAGGTCTGCTTCTTTCCCCACTAAATGAATAATTCATCATGCTGAAACGACACTC	48	C	T	NLL-01	29128361	G	A	0	0	0	0	2	1	0	0	1	0	0	0	0	0	0	0	0	0	0	0	0	0	0	0	NA	0	0	0	NA	0	0	0	0	0	0	0	1	0	0	0	0
LaDArT_SNP13355	TGCAGAGATCATGTCAGGACTGAAGACACAGTTTTCAATTGAATCAAAACAAAATCTTATGCATGTTTA	24	G	C	NLL-01	29536001	G	C	0	0	0	0	0	0	0	0	0	0	0	0	0	1	0	0	0	0	0	1	0	0	0	0	0	0	0	0	0	0	0	0	0	0	0	0	0	0	1	0	0
LaDArT_SNP04712	TGCAGGGAACATAAAACGCAGCAAGCATCACATAAAACACCACGCCTAAACAGGTTGGTTTTTGAAGAG	9	C	A	NLL-01	30190182	C	A	0	0	0	0	0	0	0	0	0	0	0	0	0	0	0	0	0	0	2	0	0	0	0	0	0	0	0	0	0	0	0	0	0	0	1	1	0	0	0	0	2
LaDArT_SNP15550	TGCAGAATGACCTCATATGATTTTTACCTTTTTAGTAATAAATAAAGGAGTTTTATAGTGAACATTATC	46	G	C	NLL-01	30193991	C	G	0	0	0	0	0	0	0	0	0	0	0	0	0	0	0	0	0	0	2	0	0	0	0	0	0	0	0	0	0	0	0	0	0	0	1	1	NA	0	0	0	2
LaDArT_SNP15549	TGCAGAATGACCTCATATGATTTTTACCTTTTTAGTAATAAATAAAGGAGTTTTATAGTGAACATTATC	24	G	T	NLL-01	30194013	A	C	0	0	0	0	0	0	0	0	0	0	0	0	0	0	0	0	0	0	0	0	0	0	0	0	0	0	0	0	0	0	0	0	0	0	NA	NA	1	0	0	0	0
LaDArT_SNP07916	TGCAGATAGTACTATGGTACTAGTTGTGCTTCATTAGAGCCACGCCAAATATGAATTACAGATCGGAAG	39	C	G	NLL-01	30383244	C	G	0	0	0	0	0	0	1	1	1	0	1	1	0	0	0	0	0	0	0	0	0	1	0	1	1	0	0	0	0	0	0	2	0	0	NA	NA	0	1	0	0	0
LaDArT_SNP06458	TGCAGATGCTGCTGAAGATGCGCTTGGTTATGAAATTGAGCTTGAGATGAATGCTGATTTTCTTGATTA	29	A	T	NLL-01	30399683	A	T	0	0	0	0	0	0	1	1	1	0	1	1	0	0	0	0	0	0	0	0	0	0	0	1	1	0	0	0	0	0	0	2	0	0	NA	NA	1	0	0	0	0
LaDArT_SNP06274	TGCAGAGAAAAGGGCAAACACAGCAAGGCTGATGGAGAAGATGCCCGAAATGCTGTTGGATTTCAAGAA	28	C	T	NLL-01	30462507	C	T	0	1	1	1	2	1	1	1	1	0	1	1	0	1	1	0	0	0	2	1	0	1	0	1	1	1	0	1	1	1	0	1	0	0	1	1	1	1	1	1	2
LaDArT_SNP10021	TGCAGTCACATTTGCAGATAAATATCATAAAAGTTCTTGGACTTATCAAAATATTACAGATCGGAAGAG	28	A	C	NLL-01	30499198	T	G	0	1	1	1	0	0	0	0	0	0	0	0	0	0	1	0	0	0	2	0	0	0	0	0	0	0	0	0	0	0	0	0	0	0	0	0	0	0	0	0	0
LaDArT_SNP04503	TGCAGCTTTCTGTGCAAGAATTTATATTTGATTTTAGCTTTTGTGAGGTCGTACCAGTGTGATTGTTAT	53	C	G	NLL-01	30500361	C	G	0	1	1	1	2	1	1	NA	1	0	1	NA	1	1	1	1	0	1	1	0	0	0	1	1	1	1	0	2	0	1	1	1	0	1	1	1	1	1	0	2	1
LaDArT_SNP08377	TGCAGCATAAGGGTAGTCATCAATCACAAGTTTTACACCACATGACATTGAAGAGTCTTCTACTGCCAT	20	C	A	NLL-01	30511647	C	A	0	0	0	0	2	1	0	0	0	0	0	0	0	0	0	0	0	0	0	0	0	0	0	0	0	NA	0	0	0	NA	0	0	0	0	0	0	NA	0	1	0	0
LaDArT_SNP08378	TGCAGCATAAGGGTAGTCATCAATCACAAGTTTTACACCACATGACATTGAAGAGTCTTCTACTGCCAT	37	C	G	NLL-01	30511664	C	G	0	0	0	0	0	NA	0	0	0	0	0	0	0	0	0	0	0	0	0	0	0	0	0	0	0	1	0	2	0	1	0	2	0	0	0	0	NA	0	NA	0	0
LaDArT_SNP17321	TGCAGATATTCTTACTAGTTCTTTTTTTGTCATGTCAGGACTCCACAATCTTTGATTGCTGGATTACAG	34	C	T	NLL-01	30573719	T	C	0	0	0	0	0	0	1	0	0	0	0	0	0	0	0	0	0	0	0	0	0	0	0	0	1	0	0	0	0	0	0	0	0	0	0	0	0	0	0	0	0
LaDArT_SNP17321	TGCAGATATTCTTACTAGTTCTTTTTTTGTCATGTCAGGACTCCACAATCTTTGATTGCTGGATTACAG	34	C	T	NLL-01	30577827	T	C	0	0	0	0	0	0	1	0	0	0	0	0	0	0	0	0	0	0	0	0	0	0	0	0	1	0	0	0	0	0	0	0	0	0	0	0	0	0	0	0	0
LaDArT_SNP06552	TGCAGCAACATAGAGGACGACATGAACAACAGTCAGACATCCAAATTGAGCAATGTTTGGTGACAAATC	8	C	T	NLL-01	30747217	G	A	0	1	1	1	2	0	0	0	1	1	0	0	0	1	1	0	1	0	1	1	0	1	0	0	0	1	0	2	1	0	0	2	0	1	NA	NA	0	1	1	0	0
LaDArT_SNP09393	TGCAGTCAACAAGTTTTTTTATCCTTTCGTCACTCCTTCAAAATTCTCCAGTCTCTTATAAAAAAGCAT	65	G	C	NLL-01	30814328	C	G	0	1	0	1	2	1	1	1	1	1	1	1	1	0	0	1	1	1	2	1	0	1	1	1	1	1	0	2	1	0	1	1	0	1	1	1	1	0	1	1	1
LaDArT_SNP10960	TGCAGTTTCACTTGTAGATTTTTTGTCTCCAGATTCAGTACCATGACAACAACACCTGGTGAACATGTT	50	A	C	NLL-01	30828996	T	G	0	1	0	1	0	0	0	0	0	0	0	0	0	0	0	1	1	0	0	0	0	0	1	0	0	0	0	0	0	0	1	0	0	0	0	0	0	0	1	2	2
LaDArT_SNP14052	TGCAGAGAGAGCATTAGTGAGTAGCTAGATTTTCTTTGAAAGAACAAAGAAGTGAACTTTGAAGAAGGG	12	A	G	NLL-01	30829055	A	G	0	0	0	0	0	0	0	0	0	0	0	0	0	0	0	0	0	0	0	0	0	0	0	0	0	0	0	0	0	0	0	0	0	0	0	0	0	0	0	0	0
LaDArT_SNP17418	TGCAGCAGGTCCCTTCATTGATATGACTTCTCTGCCTTCTTTGATATCCATAACTTTACAAAACTGAAA	31	C	G	NLL-01	31030550	G	C	0	1	0	1	0	0	0	NA	0	0	NA	NA	NA	0	0	1	0	NA	0	0	0	0	1	NA	NA	0	0	0	0	0	1	0	0	0	NA	NA	0	0	0	0	1
LaDArT_SNP17419	TGCAGCAGGTCCCTTCATTGATATGACTTCTCTGCCTTCTTTGATATCCATAACTTTACAAAACTGAAA	8	A	G	NLL-01	31030573	C	T	0	NA	0	NA	0	0	0	1	0	0	1	1	1	0	0	NA	0	1	2	0	0	0	NA	1	1	0	0	0	0	0	NA	2	0	0	1	1	0	0	0	0	1
LaDArT_SNP16772	TGCAGATATCTTTTTTTTTGTTGTTGCAGAAATTACAGATCGGAAGAGCGGTTCAGCAGGAATGCCGAG	30	T	A	NLL-01	31032437	A	T	0	0	0	0	0	0	0	1	0	0	1	1	1	0	0	0	0	1	2	0	0	0	0	1	1	0	0	0	0	0	0	2	0	0	1	1	0	0	0	0	2
LaDArT_SNP18139	TGCAGTACTATATGATTGCATTTATCTTCTTCAGACATTACAGATCGGAAGAGCGGTTCAGCAGGAATG	5	T	A	NLL-01	31408553	T	A	0	NA	0	NA	0	NA	NA	0	NA	0	0	0	0	0	0	0	0	0	2	0	0	0	0	0	0	0	0	0	0	0	0	0	0	0	1	1	0	0	NA	0	2
LaDArT_SNP17846	TGCAGTTAGCAATAATGCCACCGGAAATGGAACAAGTTCTAGGGACAAGAGTGGTGGTGGATGGGGAAA	28	G	A	NLL-01	31430740	G	A	0	0	0	0	0	0	0	NA	0	0	NA	NA	0	0	0	0	0	0	0	0	0	0	0	NA	1	0	0	0	0	0	0	0	0	0	2	0	0	0	0	0	0
LaDArT_SNP16825	TGCAGCAGAAAACTAAGATCAGCCAGTAACATTCAAAAACATACGATAACAACTTACAGATCGGAAGAG	43	C	T	NLL-01	31520290	G	A	0	0	0	0	0	0	0	1	0	1	1	1	0	1	0	0	1	0	2	0	0	0	1	1	1	0	0	0	0	0	0	0	0	0	1	1	0	0	1	2	1
LaDArT_SNP15774	TGCAGATTCTTCACCATAAGGACCACCAGCAACCTCAAAATAGATCAGAAAAACCAATGGAAGAAGTGC	15	G	A	NLL-01	31559867	T	C	0	1	0	1	2	1	1	1	1	1	1	NA	1	1	0	1	1	1	2	1	0	1	1	1	1	1	0	1	1	1	1	1	0	1	0	0	0	0	1	1	2
LaDArT_SNP08210	TGCAGTCTGATCGGTGTAGATGCAAAATTTCTGAGTAGGATGATAGCTTACAGATCGGAAGAGCGGTTC	11	C	T	NLL-01	31644795	C	T	0	NA	0	NA	0	NA	NA	1	NA	0	1	1	0	0	0	1	0	0	0	1	0	1	1	1	1	1	0	1	1	1	0	1	0	1	NA	NA	1	1	0	0	1
LaDArT_SNP03468	TGCAGAACAAAGGATACCATGTTAGAGAAGGTTGGAATCAATCTTTAGTTGTTATTTCTACATCTAGGT	13	A	G	NLL-01	31724342	T	C	0	1	1	1	2	1	1	NA	1	1	NA	NA	1	1	1	1	1	1	0	1	0	1	1	NA	1	1	0	1	1	1	1	1	0	1	NA	NA	0	1	1	1	1
LaDArT_SNP10651	TGCAGCTGTTTCGAGAATGCATTCATCGGCCCTATCGCAGACACGCTCAATTTCTATGGAACTTGTCTG	12	G	A	NLL-01	31756149	C	T	0	0	0	0	0	0	0	0	0	0	1	0	0	0	0	0	0	0	2	0	0	0	0	0	0	0	0	0	0	0	0	0	0	0	1	1	0	0	0	0	2
LaDArT_SNP16447	TGCAGTCAGTGTTGCACCTGAAAATGGAGGCCCTGAGCAACTTGTTATATTTGTAGTTCTAAAGAAAGG	62	A	C	NLL-01	31756220	A	C	0	0	0	0	0	0	0	0	0	0	0	0	0	0	0	0	0	0	0	0	0	0	0	0	0	0	0	0	0	0	0	0	0	0	0	0	0	0	0	2	0
LaDArT_SNP17127	TGCAGAAAATTCGATTGAACAGAAAAAAAGATTACAAGATTATGATAACAGTGTTTGAGTAACTCTCAG	58	G	A	NLL-01	31756633	C	T	0	0	0	0	0	0	0	0	0	NA	1	0	0	0	0	NA	0	0	0	NA	0	NA	NA	0	NA	0	0	0	NA	NA	0	0	NA	NA	1	1	0	0	0	0	NA
LaDArT_SNP17126	TGCAGAAAATTCGATTGAACAGAAAAAAAGATTACAAGATTATGATAACAGTGTTTGAGTAACTCTCAG	29	G	T	NLL-01	31756662	C	A	0	0	0	0	0	0	0	0	0	1	NA	0	0	0	0	1	0	0	0	1	0	1	1	0	1	0	0	2	1	1	0	0	NA	1	NA	NA	0	0	0	0	1
LaDArT_SNP07445	TGCAGTGAATGAATGATGTTACTAAAGTCTGCTCTGAGCTGATACTCCATGCTTCATTTGATCCCTCAA	10	G	C	NLL-01	31757076	C	G	0	NA	1	NA	0	NA	NA	0	NA	1	0	0	1	1	1	1	1	1	0	1	0	1	1	0	1	1	0	1	1	1	1	1	0	1	0	0	0	NA	1	1	2
LaDArT_SNP17207	TGCAGACATCAAAATAAAATTCAAATGACTTCTGCTCAAGAAATAATTTTGCACTCATGCAACGCAAAA	21	G	C	NLL-01	31782290	G	C	0	0	0	0	0	0	0	0	0	0	0	0	0	0	0	0	0	0	0	0	0	0	0	0	0	0	0	0	0	0	0	2	0	0	0	0	0	0	0	0	0
LaDArT_SNP09501	TGCAGTGTTTGATCGACCATATTGCCGATGCTTCGTTTATCCTTCAAGTATTCAGCAGCCTAGAAAATT	33	C	T	NLL-01	31881015	G	A	0	0	0	0	0	1	0	1	0	0	1	1	0	0	0	0	0	0	1	0	0	0	0	1	0	1	0	2	0	0	0	2	0	0	NA	NA	1	0	0	2	0
LaDArT_SNP10241	TGCAGGATAAAGATTCCATACCCTCTTGAATGGGGTGCTCCTACATTTGACGCTGGTCATTGTTTTGGA	17	T	A	NLL-01	31892366	A	T	0	0	0	0	0	NA	0	NA	0	0	NA	NA	0	0	0	0	0	0	0	0	0	0	0	NA	0	NA	0	0	0	0	0	NA	0	0	NA	NA	1	0	0	0	0
LaDArT_SNP10242	TGCAGGATAAAGATTCCATACCCTCTTGAATGGGGTGCTCCTACATTTGACGCTGGTCATTGTTTTGGA	50	T	C	NLL-01	31892399	C	T	0	0	0	0	0	1	0	1	0	0	1	1	0	0	0	0	0	0	2	0	0	0	0	1	0	1	0	2	0	0	0	1	0	0	1	1	NA	0	0	2	2
LaDArT_SNP09444	TGCAGTGATAAACAGCAATATTCAATATAATTTTCCTTTCCCTTTATTGTAATATTCAGTTTCCCTTTA	36	T	A	NLL-01	31907773	T	A	0	0	0	0	2	0	0	0	0	0	0	0	0	0	0	0	0	0	2	0	0	0	0	0	0	0	0	0	0	0	0	0	0	0	1	1	0	0	0	0	0
LaDArT_SNP11360	TGCAGCAAGAAATGAAGACTTTGAGTTGCATGCAATCTGCAAAACCAGACACATATTGGTATTATAAAT	39	C	A	NLL-01	31912295	C	A	0	0	0	0	0	1	0	1	0	0	1	1	0	0	0	0	1	0	2	0	0	0	0	1	0	0	0	0	0	0	0	0	0	0	1	1	1	0	0	0	2
LaDArT_SNP16409	TGCAGTAGTTGAATGGAAAATGCTGTGTCCATTTCCAATCATGTCACATATCTCCCTTTATCTATCGAG	9	C	T	NLL-01	31940055	T	C	0	0	0	0	0	0	0	0	0	0	0	0	1	2	0	0	0	1	0	0	0	0	0	0	0	1	0	2	0	0	0	1	0	0	0	0	0	0	0	0	0
LaDArT_SNP06271	TGCAGACTTTGTAAGATAATCTATTTGTACTTATTTTCTGAGATTCTTGTGTAGTATAGTCAGAATAAA	26	G	C	NLL-01	32289453	G	C	0	0	0	0	0	0	0	0	0	0	0	0	0	0	0	0	0	0	2	0	0	0	0	0	0	0	0	0	0	0	0	0	0	0	1	2	NA	0	0	0	0
LaDArT_SNP06272	TGCAGACTTTGTAAGATAATCTATTTGTACTTATTTTCTGAGATTCTTGTGTAGTATAGTCAGAATAAA	29	C	A	NLL-01	32289456	C	A	0	0	0	0	0	0	0	0	0	0	0	0	0	0	0	0	0	0	0	0	0	0	0	0	0	0	0	0	0	0	0	0	0	0	NA	0	1	0	0	0	0
LaDArT_SNP14365	TGCAGCGAATATCATATTTGTTTGACCAAAATTTGCTTCTATGAGAAAACTACAAAATGCAGATTGATG	6	G	T	NLL-01	32290904	G	T	0	0	0	0	2	0	1	0	0	0	0	0	0	0	0	0	0	0	0	0	0	0	0	0	0	0	0	0	0	0	0	0	0	0	1	1	0	0	0	0	0
LaDArT_SNP09648	TGCAGAGATGTGTACCAGTATTTCTTGATGAGGACATAGTTACAGATCGGAAGAGCGGTTCAGCAGGAA	31	G	A	NLL-01	32318786	G	A	0	0	0	0	0	0	0	1	0	0	1	1	1	1	0	0	1	1	2	0	0	0	1	1	0	0	0	2	2	1	0	0	0	1	1	2	0	0	0	0	2
LaDArT_SNP07248	TGCAGTAACATACTCATCCTTGATGAATAAACCAATCTGCTCCAATGGGGACTTATCCGCTGTCCCAAT	21	G	C	NLL-01	32333679	C	G	0	0	0	0	0	0	0	1	0	0	1	1	0	0	0	0	1	0	0	0	0	0	0	0	0	0	0	0	0	0	0	0	0	0	0	0	0	0	0	0	0
LaDArT_SNP12552	TGCAGCATGAAGTTTCGCAACTTGTTCAGCCATGGGAGATTCCCTTACCCGTGCTTGTCTTCTAGCAAT	9	A	G	NLL-01	32341272	A	G	0	1	1	1	2	0	1	1	0	0	1	1	0	0	1	1	1	0	2	0	0	0	0	1	1	0	0	2	0	1	1	0	0	0	1	1	0	0	0	0	2
LaDArT_SNP08736	TGCAGAGGATTTCAAATGTTACATATTAGGATCAAAACATACACGCACTCCTTATATTAGATTTTGACC	26	T	C	NLL-01	32341684	T	C	0	0	1	0	0	0	0	0	0	0	0	0	0	0	1	1	0	0	0	0	0	0	0	0	1	0	0	0	0	0	1	0	0	0	0	0	0	0	0	2	0
LaDArT_SNP04490	TGCAGCTTCTGTTACTACCATTGATTGGACTCTTACACTCCTGGCCATGGGGTATTCTGTCACACTCTG	18	C	A	NLL-01	32360305	G	T	0	0	0	0	0	0	0	0	0	0	0	0	0	0	0	0	0	0	0	0	0	0	0	0	0	0	0	0	0	0	0	0	0	0	0	0	1	0	1	2	0
LaDArT_SNP15464	TGCAGAACAACCGGTACCTTCAAAATATAGCAATATTGCTTCTTCAATTGGTGGCCCAACTATAACCAT	21	T	A	NLL-01	32388877	T	A	0	1	NA	1	2	1	1	1	1	1	1	1	1	2	NA	NA	1	1	2	1	2	1	1	1	1	1	0	1	1	1	NA	1	0	1	1	1	1	NA	1	1	1
LaDArT_SNP14529	TGCAGGATCTTTCTCCCTTTTCTAGTGTAATGGTAAGTTTTTAGATTTTTTATAAACAGTATACAAAAT	63	C	T	NLL-01	32389534	G	A	0	NA	1	NA	0	NA	NA	0	NA	0	0	0	0	0	1	1	0	0	0	0	0	0	0	0	0	0	0	0	0	0	1	0	0	0	NA	NA	0	1	0	0	0
LaDArT_SNP11466	TGCAGTGCGTGCAGTAGGAGGTGATTCTGTTCTAGATGATTCTTTTGCTCGAGAGAGGGTTTCAAGCAT	15	A	T	NLL-01	32573508	A	T	0	1	0	1	2	0	0	NA	1	0	NA	NA	0	0	0	0	0	0	0	0	0	0	0	NA	0	0	0	0	NA	NA	0	0	0	0	NA	0	0	0	0	0	0
LaDArT_SNP11467	TGCAGTGCGTGCAGTAGGAGGTGATTCTGTTCTAGATGATTCTTTTGCTCGAGAGAGGGTTTCAAGCAT	36	T	C	NLL-01	32573529	T	C	0	NA	0	NA	0	0	0	1	NA	0	1	1	0	0	0	0	0	0	2	0	0	0	0	1	0	0	0	2	1	1	0	0	0	0	1	1	0	0	0	0	2
LaDArT_SNP04422	TGCAGCTGCATTCTGCCTCTACATCCAAGTATCCCACCAGCGCGTTGTCTCACCTGTGACCGAATTATT	53	C	G	NLL-01	32604445	G	C	0	0	0	0	0	0	0	1	0	0	1	1	0	0	0	0	NA	0	0	0	0	0	0	1	0	0	0	2	1	1	0	0	0	0	0	0	NA	0	0	0	0
LaDArT_SNP06221	TGCAGAATTTGGGACGTAATCAGCATATGCTTGTGAAACACTCGGATACGGACTTTTAGGAGGGAGAAG	47	A	T	NLL-01	32606745	A	T	0	0	0	0	0	0	0	0	0	0	0	0	0	0	0	0	0	0	0	0	0	0	0	0	0	0	0	0	0	0	0	0	0	0	0	0	1	0	0	0	0
LaDArT_SNP06168	TGCAGAATAATAAATAATACTGAGGACTACCAAAAGTCACAAAAAAATAGTCTATCACATGTACACACA	35	G	A	NLL-01	32652905	G	A	0	0	0	0	0	0	0	0	0	0	0	0	0	0	0	0	0	0	0	0	0	0	0	0	0	0	0	0	0	0	0	0	0	0	0	0	0	0	0	0	0
LaDArT_SNP15873	TGCAGCACTGCTGGCTGTGATAGAGATTTGATGCAGAATTGTCCACTGGAGCTAGCTGCAAAGGACAAT	46	T	C	NLL-01	32759504	T	C	0	1	0	1	2	0	0	1	0	0	1	1	0	1	0	0	0	0	2	0	2	0	0	1	0	0	0	2	1	1	0	0	0	2	1	1	0	0	0	0	2
LaDArT_SNP14387	TGCAGCTACAAGTTGTGAGCTAATTGCATTATGCAAACTATGCAATGACTGAATATTTTTTGAAGGTCC	35	G	A	NLL-01	32788741	A	G	0	1	0	1	2	0	0	0	0	0	0	0	0	0	0	0	0	0	0	0	0	0	0	0	0	0	0	0	0	0	0	0	0	0	0	0	0	0	0	0	0
LaDArT_SNP17967	TGCAGACAATCCTGATGAACGCATCGATATAAAGGACGTTGTTCACCAATTACAGATCGGAAGAGCGGT	36	C	T	NLL-01	32807656	C	T	0	1	NA	1	2	0	0	NA	NA	0	NA	NA	NA	0	NA	NA	NA	NA	2	0	0	0	NA	NA	NA	0	0	0	NA	NA	NA	0	0	0	1	NA	NA	NA	NA	1	NA
LaDArT_SNP16466	TGCAGTCTAGATGTATAATTTGTCTGTATATAAGATAAGGTATACACTGTGTGAGCATTATTTGACAAT	25	G	A	NLL-01	32807874	C	T	0	NA	1	NA	0	0	0	1	0	0	1	1	1	1	1	1	1	1	2	0	2	0	1	1	0	0	0	2	1	1	1	0	0	0	1	1	0	1	0	0	1
LaDArT_SNP09001	TGCAGCCTCAGCAGCAGGGGCAGCACCTGCTGGAGCAGCAGCAACACCACCACCAACAATTGCAGCACC	18	G	A	NLL-01	32840676	C	T	0	0	1	0	0	0	0	1	0	0	1	1	1	1	1	1	1	1	0	0	2	0	1	0	0	0	0	2	1	1	1	2	0	0	NA	0	1	1	0	0	1
LaDArT_SNP10425	TGCAGAGAGACCACCAGTGTCAGAATTAGAGTCACCAAAGTTGAATATGGCTTGAAAACTACACTCTTT	55	A	C	NLL-01	32868542	T	G	0	1	0	1	2	1	0	1	0	0	1	1	0	1	0	0	1	0	2	0	2	0	0	1	0	0	0	2	1	1	0	0	0	0	1	1	1	0	0	0	2
LaDArT_SNP18936	TGCAGAGAATCATACAAATATGCAGTGATTCAAACTTTGAGAAGCCAAACAACAACAACCAAGCCTTAC	27	T	A	NLL-01	32876468	T	A	0	1	0	1	2	1	0	1	0	0	1	1	0	1	0	0	0	0	NA	0	2	0	0	1	0	0	0	2	1	1	0	0	0	0	NA	0	1	0	0	0	0
LaDArT_SNP12675	TGCAGTCTCAATGGCAAACTCATCGGCAGCTTCACCAGGTTATGCACCTAAGTGTGCATTCTCAATGAC	19	T	G	NLL-01	33027975	A	C	0	0	0	0	0	0	NA	0	0	0	0	0	0	0	0	0	0	0	0	0	0	0	0	0	0	0	0	0	0	0	0	0	0	0	0	0	0	0	0	0	0
LaDArT_SNP05248	TGCAGTGTGGTGGGATGTTAGGATTCAATTACAGTCCCATATCGGACGTGTGGGATTCTGGTGTGGGAT	47	G	A	NLL-01	33035421	C	T	0	0	NA	0	0	0	0	0	0	0	0	0	0	0	NA	NA	0	0	0	NA	0	0	0	0	0	0	0	0	0	0	0	0	0	0	NA	0	0	0	0	0	0
LaDArT_SNP05247	TGCAGTGTGGTGGGATGTTAGGATTCAATTACAGTCCCATATCGGACGTGTGGGATTCTGGTGTGGGAT	21	G	A	NLL-01	33035447	C	T	0	0	NA	0	0	0	0	0	0	0	0	0	0	0	NA	NA	0	0	0	NA	0	0	0	0	0	0	0	0	0	0	0	0	0	0	NA	0	0	0	0	2	0
LaDArT_SNP05977	TGCAGTCCTGGTGCGCTCTGACTCGTCCCAGGCGTACACTACAATGCCGGTGTCACAGCCCGTGCCACA	33	G	A	NLL-01	33035498	G	A	0	0	NA	0	0	0	0	NA	0	0	NA	NA	0	0	NA	NA	0	0	NA	NA	0	0	0	NA	0	0	0	0	1	NA	0	0	0	0	NA	NA	NA	NA	0	0	0
LaDArT_SNP05978	TGCAGTCCTGGTGCGCTCTGACTCGTCCCAGGCGTACACTACAATGCCGGTGTCACAGCCCGTGCCACA	47	C	T	NLL-01	33035512	C	T	0	0	1	0	0	0	0	1	0	0	1	1	0	0	1	1	0	0	1	1	2	0	0	1	0	0	0	2	1	1	0	0	0	0	1	1	1	1	0	0	2
LaDArT_SNP14358	TGCAGCCTGAAGGTATCTAAAGAATCATCATGAATTCTCTTCAAGTGACCCAAGTACAAGACACTGGAA	34	G	T	NLL-01	33080859	T	G	1	1	0	1	2	1	1	1	1	1	1	1	1	1	0	1	1	1	1	1	2	1	1	1	0	1	0	1	1	1	1	1	0	1	1	1	1	1	1	1	1
LaDArT_SNP09013	TGCAGCGAATTGCAGAGGAATACCAAAGAAGGAATAGCATTCCTCTGGACCGCGCAATCGCCAACGATG	37	C	T	NLL-01	33110938	C	T	NA	0	0	0	0	0	NA	1	0	0	1	1	0	NA	0	0	1	0	1	0	0	NA	0	1	0	NA	0	0	1	1	0	NA	0	0	1	NA	0	0	0	0	2
LaDArT_SNP19292	TGCAGCGAATTGCAGAGGAATACCAAAGAAGGAATAGCATTCCTCTGGACCGCGCAATCGCCAACGATG	38	G	A	NLL-01	33110939	A	G	NA	0	0	0	0	0	1	NA	0	0	NA	NA	0	1	0	0	NA	0	1	0	0	1	0	NA	0	1	0	0	NA	NA	0	1	0	0	1	NA	0	0	0	0	0
LaDArT_SNP19293	TGCAGCGAATTGCAGAGGAATACCAAAGAAGGAATAGCATTCCTCTGGACCGCGCAATCGCCAACGATG	50	T	C	NLL-01	33110951	C	T	1	0	0	0	0	0	NA	NA	0	0	NA	NA	0	NA	0	0	NA	0	NA	0	2	NA	0	NA	0	NA	0	2	1	NA	0	NA	0	0	NA	NA	0	0	0	0	0
LaDArT_SNP14324	TGCAGCCAGCCGCTGTTCTAGGATTTGCTGGGATTGCGGCATTTTTTCATTATAATGATGAGAGGAGAG	52	C	T	NLL-01	33129147	T	C	0	0	0	0	0	0	0	1	0	0	1	1	0	0	0	0	1	0	0	0	0	0	0	1	0	0	0	0	2	1	0	0	0	0	0	0	0	0	0	0	0
LaDArT_SNP16096	TGCAGCTCCGGTACCTCTGACACTTTCTTCTAAAAAGTTTGCTGCCTCGGCGAGTTTTCCTTCAGCCAA	15	T	A	NLL-01	33314498	T	A	0	1	0	1	2	1	0	1	0	0	1	1	0	0	0	0	1	0	0	0	0	0	0	1	0	0	0	2	0	0	0	0	0	0	1	1	0	0	0	0	0
LaDArT_SNP10876	TGCAGTGACAGTTTCGTTTTCCATCCACTTTTTATTTTCCATCTGAGAGAACATCCGTTATCCCACTCC	15	G	A	NLL-01	33319761	C	T	0	1	1	1	2	1	0	0	0	0	1	1	0	0	1	0	1	0	2	0	0	0	0	1	0	0	0	2	0	0	1	0	0	0	1	0	1	0	0	0	0
LaDArT_SNP16595	TGCAGTTGGATTGAAACATTCCACCATGCATCACAGATTCATGTATGATGGCTGAGCAATAATCTTTTG	36	A	T	NLL-01	33353381	T	A	0	0	0	0	0	1	NA	0	0	NA	1	1	0	0	0	0	1	0	0	0	0	0	0	1	0	0	0	2	0	0	0	0	0	0	0	0	0	0	0	0	0
LaDArT_SNP04416	TGCAGCTGACTTCTTTCTCACTGCTTCTGATTTTGTATTTGCCTCAGGATTTGAAGTTGTTGCAGTCAA	16	C	G	NLL-01	33355960	G	C	0	0	0	0	0	1	0	0	0	0	1	1	0	0	0	0	1	0	0	0	0	0	0	1	0	0	0	2	0	0	0	0	0	0	0	0	0	0	0	0	0
LaDArT_SNP05932	TGCAGGGATTGTATACTGGTGCTGGATTGGGTTCTAATAGTTTCGGTTTTGTTGGCTCTGTAAATTCAG	15	C	T	NLL-01	33386137	C	T	1	1	0	1	2	1	0	1	1	0	1	1	1	1	0	1	1	1	1	0	0	1	1	1	1	1	0	2	2	1	0	2	0	1	1	2	0	0	1	2	1
LaDArT_SNP04193	TGCAGCCAAAAGTAACTGAACTATGCAAGGCTTATATAATTGGAAACTGAGGACCCATGTTACAGATCG	37	A	G	NLL-01	33410969	T	C	NA	1	0	1	2	NA	0	0	0	0	NA	NA	0	0	0	0	NA	0	0	0	0	0	0	NA	NA	0	0	NA	NA	NA	0	NA	0	0	1	NA	NA	NA	0	0	0
LaDArT_SNP04194	TGCAGCCAAAAGTAACTGAACTATGCAAGGCTTATATAATTGGAAACTGAGGACCCATGTTACAGATCG	9	A	T	NLL-01	33410997	T	A	1	NA	0	NA	0	1	0	0	0	0	1	1	0	0	0	0	1	0	0	0	2	0	0	1	1	0	0	1	1	1	0	1	0	0	NA	1	NA	NA	0	0	2
LaDArT_SNP19475	TGCAGAAACAATGTTGACTTGTTACCTTGCAGTCACATTCATAGAACATGCAAAGAAACCCCTTTACAG	53	G	A	NLL-01	33419728	A	G	0	1	0	1	2	1	1	1	0	0	NA	NA	0	1	0	1	NA	0	1	0	0	NA	0	NA	NA	NA	0	0	0	NA	0	0	0	0	1	1	1	1	1	2	2
LaDArT_SNP12140	TGCAGGCTGCCAAAGAAGCAAGGTATGACAAGGAGGGTATGATGAAATTTTTCCACATGGTGAGTGTAA	15	A	G	NLL-01	33497581	T	C	1	1	0	1	2	1	0	1	0	0	1	1	1	0	0	0	1	1	0	0	0	1	0	1	0	1	0	1	2	0	0	0	0	0	0	0	NA	NA	0	0	0
LaDArT_SNP00239	TGCAGTGAAAGTATCATGGGGCTCTTTGTCAGCAACAAAATCTTCCAACTGATGAAGATGCAGTTGAAG	62	G	A	NLL-01	33566271	G	A	0	0	0	0	0	0	0	0	0	1	0	0	1	0	NA	0	0	1	0	0	0	0	1	0	0	0	0	0	0	1	0	0	0	1	0	0	0	0	0	0	2
LaDArT_SNP18728	TGCAGTTGTATCATTTGGCACAGGGTAGCTGCCCTTCAAGTAACTTGGTGTTGCCGGGGAATGGAAATC	51	C	T	NLL-01	33606385	T	C	0	0	0	0	0	1	0	1	1	0	1	1	NA	0	0	0	1	NA	2	0	0	1	0	1	0	1	2	1	2	1	0	0	0	0	1	1	NA	0	NA	0	0
LaDArT_SNP17883	TGCAGTTGGATCGTATATACTTCTATCATCAGTCGAAATTATAAAAAAATCATAGGAAAAATATTTAGG	49	T	A	NLL-01	33713986	T	A	0	0	0	0	0	1	0	0	1	0	0	0	0	0	0	0	0	0	2	0	0	0	0	1	0	0	0	0	0	0	0	0	0	0	0	0	0	0	0	0	2
LaDArT_SNP00153	TGCAGTGCACACAAGTAACGAAGTAAACATGCAGATGTCAATTATTTACATGACTGCATGCCATCACTA	50	T	C	NLL-01	33807857	A	G	NA	0	NA	0	0	0	0	0	0	NA	0	0	NA	0	NA	1	0	NA	2	NA	0	0	NA	0	0	0	0	0	0	0	NA	NA	0	1	0	0	NA	1	1	NA	0
LaDArT_SNP00152	TGCAGTGCACACAAGTAACGAAGTAAACATGCAGATGTCAATTATTTACATGACTGCATGCCATCACTA	35	T	A	NLL-01	33807872	A	T	1	0	1	0	0	0	0	0	0	1	0	0	1	0	1	NA	0	1	0	1	2	0	1	0	1	0	2	0	2	0	1	1	0	NA	0	0	NA	NA	NA	1	2
LaDArT_SNP07012	TGCAGGAGTCTGCCAGAAATGTGGAAGATAGTAAGCGCCTCATAAACAGACTCTTAGCAGCTCTTTCTG	37	C	T	NLL-01	33889940	G	A	0	0	0	0	0	0	0	NA	0	0	NA	NA	0	0	0	0	0	0	0	0	0	NA	0	1	NA	NA	0	NA	NA	NA	0	NA	0	0	NA	NA	0	0	0	0	0
LaDArT_SNP07011	TGCAGGAGTCTGCCAGAAATGTGGAAGATAGTAAGCGCCTCATAAACAGACTCTTAGCAGCTCTTTCTG	31	T	C	NLL-01	33889946	A	G	0	0	0	0	0	0	0	1	0	0	1	1	0	0	0	0	0	0	2	0	0	1	0	NA	1	1	2	1	1	1	0	1	0	0	1	1	0	0	0	0	2
LaDArT_SNP02419	TGCAGCAGCAATGCACATAAACTATACTAGCACATTCAAGAGACAGTGTCTCCACATTTTCAAAAGAGC	31	A	G	NLL-01	33951676	T	C	1	1	1	1	2	1	1	0	1	1	0	1	1	1	1	1	1	1	1	1	2	0	1	0	0	0	0	0	0	0	1	0	0	1	1	2	1	1	1	1	1
LaDArT_SNP15876	TGCAGCACTTATTTTCCTTCATTGAGAAATGAATGATACACTCCGTGATGTGCTTCTGACTTGAAAGTG	46	A	G	NLL-01	33953667	C	T	1	NA	0	NA	0	1	NA	0	1	0	0	0	0	0	0	0	NA	0	0	0	0	0	0	0	0	0	0	0	0	0	0	0	0	0	0	0	1	0	NA	0	0
LaDArT_SNP15875	TGCAGCACTTATTTTCCTTCATTGAGAAATGAATGATACACTCCGTGATGTGCTTCTGACTTGAAAGTG	43	A	C	NLL-01	33953670	G	T	NA	1	0	1	2	NA	1	0	NA	0	0	0	0	0	0	0	1	0	0	0	2	0	0	0	0	0	0	0	0	0	0	0	0	0	0	0	NA	0	1	2	0
LaDArT_SNP01540	TGCAGACAAGCATGTATATGAACTACTCTTTGATTTTTTAGTTGAATTACAGATCGGAAGAGCGGTTCA	30	A	T	NLL-01	33968679	T	A	1	NA	1	NA	0	1	0	0	1	1	0	0	1	1	0	1	0	1	0	1	0	1	0	1	0	1	0	1	2	1	1	0	0	1	0	NA	0	1	NA	0	0
LaDArT_SNP01359	TGCAGATGTTGCTGATAGCATTAGTCCAAATAAGGATGACATTATGAAGAAAGACTAAAGAGTCTCAGA	14	G	A	NLL-01	33981131	A	G	NA	1	1	1	2	NA	1	0	NA	1	0	1	1	1	1	1	0	1	1	1	2	1	1	1	0	1	0	1	2	1	1	0	0	1	1	1	1	1	1	1	1
LaDArT_SNP10177	TGCAGCAGGCAGAATAGACTCAACTTCCTTATCACTGACCTAAAACCCAAAAGGTAAATATGAATAAAC	52	G	A	NLL-01	34097777	C	T	0	0	0	0	0	0	0	0	0	0	0	0	0	0	0	0	0	0	0	0	0	0	0	0	0	0	0	0	0	0	0	0	0	0	1	0	0	0	0	0	0
LaDArT_SNP10177	TGCAGCAGGCAGAATAGACTCAACTTCCTTATCACTGACCTAAAACCCAAAAGGTAAATATGAATAAAC	52	G	A	NLL-01	34100168	C	T	0	0	0	0	0	0	0	0	0	0	0	0	0	0	0	0	0	0	0	0	0	0	0	0	0	0	0	0	0	0	0	0	0	0	1	0	0	0	0	0	0
LaDArT_SNP08682	TGCAGACCTTATGTATGGAACACCACCATACACTTGATAGCTTCAGAAAGAAAAATACAAGGAATGGAC	56	A	T	NLL-01	34109042	A	T	NA	0	0	0	0	0	0	0	0	0	0	0	0	0	0	0	0	0	2	0	0	0	0	0	0	0	0	0	0	0	0	0	0	0	0	1	NA	0	0	0	0
LaDArT_SNP03452	TGCAGAAATGGCAGTGGGCCTTCAAACTGGTGTACCTTGGGTTATGTGCAAGCAAAATGACGCTCCTGA	56	A	C	NLL-01	34110188	T	G	0	0	0	0	0	0	0	1	0	0	0	0	1	1	0	0	1	1	2	0	0	0	0	0	1	0	0	0	2	0	0	2	0	0	1	1	0	0	0	0	0
LaDArT_SNP05820	TGCAGTTTTCCCCCTATCTGGTATAACAACCTTCCCAAACTATCAGCTTTACAGATCGGAAGAGCGGTT	9	C	T	NLL-01	34130166	C	T	0	0	0	0	0	0	0	0	0	0	0	0	0	0	0	0	0	0	0	0	2	0	1	0	0	0	1	2	2	0	0	0	0	1	0	0	NA	1	1	1	1
LaDArT_SNP16352	TGCAGGTTATCCGTACAAGGTATAGTGTTGTGTCCGTAGGGATGGTATCGGTTTTCTTCTTCTAAGCTA	38	C	G	NLL-01	34209647	C	G	0	0	0	0	0	0	0	NA	0	1	NA	NA	0	0	1	1	NA	0	1	1	0	1	0	NA	NA	1	NA	1	1	1	2	1	0	NA	NA	NA	0	0	0	0	0
LaDArT_SNP07943	TGCAGATTGTAAAAAGAGAGAGCAAATGTTATGTTTTTGTAACCAAATTACAGATCGGAAGAGCGGTTC	22	C	A	NLL-01	34221186	C	A	0	0	0	2	0	0	0	1	2	0	1	1	1	1	0	0	1	0	2	1	2	0	0	1	0	0	0	0	2	0	0	2	0	0	0	NA	0	1	1	1	0
LaDArT_SNP15718	TGCAGATATAGCATATAAATTTTCTTCACTAAATAAAACCTTGAACTAAATAGAAATTACAAAGTATAG	52	C	G	NLL-01	34229583	G	C	0	NA	0	NA	0	NA	NA	0	0	0	0	0	0	0	0	0	0	NA	0	0	0	0	NA	0	0	0	0	0	0	0	0	0	0	0	NA	0	1	0	NA	NA	NA
LaDArT_SNP15709	TGCAGATAGCAGATTGGATTCTCATAAAGGACCTGTCTTGATATCACAAACCTCTGAACTTTCAGAGAT	63	G	A	NLL-01	34263253	T	C	0	0	0	0	0	1	1	NA	0	0	NA	NA	0	NA	0	0	NA	NA	0	0	0	0	1	0	0	0	0	0	0	0	0	0	0	0	NA	NA	1	1	0	0	1
LaDArT_SNP15708	TGCAGATAGCAGATTGGATTCTCATAAAGGACCTGTCTTGATATCACAAACCTCTGAACTTTCAGAGAT	45	A	C	NLL-01	34263271	T	G	0	0	0	0	0	0	NA	1	0	0	1	1	0	1	0	0	1	1	2	0	0	0	NA	0	0	0	0	0	0	0	0	0	0	0	1	1	NA	NA	0	0	NA
LaDArT_SNP16655	TGCAGTACTTGGGGGTTCCTTTCAAGTGGGACAAAATTTACCTTTTTTTTCTTAGATAAAAAAAGGTTA	38	C	T	NLL-01	34323103	A	G	0	0	0	0	0	0	0	1	0	0	1	1	NA	1	0	0	1	NA	0	0	0	NA	NA	1	NA	NA	1	2	1	0	0	0	0	NA	NA	1	1	NA	NA	0	NA
LaDArT_SNP04558	TGCAGGAAGTGGCAGCAGTAGCTAGCATAGTGGGAACTCAATTATAGTGCTGCATAGTGCATAGCATGT	13	A	G	NLL-01	34345262	T	C	0	0	0	0	2	1	1	1	1	1	1	1	0	1	0	1	1	0	2	0	2	1	1	1	1	1	1	1	1	1	1	1	0	1	0	0	0	1	1	1	1
LaDArT_SNP08398	TGCAGCGAAATTACCGATTCTACTACATATTTGTCTTCTCTTCAACTCTTCTTTGCTTATATATACATG	6	G	A	NLL-01	34346144	C	T	0	0	0	0	0	0	0	1	0	0	1	1	0	1	0	0	1	0	0	0	0	1	0	0	1	1	0	0	0	0	2	0	0	0	0	0	0	0	0	0	0
LaDArT_SNP12427	TGCAGCCATGTACATACAAGCAAAGAAGCCAAACAAAAAGTCATTACAGATCGGAAGAGCGGTTCAGCA	6	C	G	NLL-01	34346153	C	G	0	NA	0	NA	2	1	1	1	1	1	1	1	1	1	0	1	1	NA	1	1	2	1	1	1	1	1	1	1	1	1	1	1	0	1	NA	0	1	1	1	1	1
LaDArT_SNP04014	TGCAGCAACTGTGCTTGCAATTTGTTATCTCATTTTCTGTTACGAGGTTTACATGTATTGATTAGAAAA	8	C	T	NLL-01	34401912	G	A	0	0	0	0	0	0	0	0	0	0	0	0	0	0	0	0	0	0	0	0	0	0	0	0	0	0	0	0	0	0	0	0	0	0	0	0	0	0	0	0	0
LaDArT_SNP10636	TGCAGCTCTTTCTTCTCCTGATACCAAAATAGTCCACAACATGAAGGAGACAATGCGTAGATTCCAAGG	37	A	G	NLL-01	34432361	A	G	0	0	0	0	0	0	0	0	0	0	0	0	0	0	0	0	0	0	0	0	2	1	0	0	1	1	0	0	2	0	2	1	0	1	0	0	0	0	0	2	0
LaDArT_SNP03771	TGCAGAGGAAGCTATGGCTATGATCTTACCTCTAGATTTTCTTAGGTGAGGGATTGCAAAATAAGTACC	16	G	A	NLL-01	34434077	G	A	0	1	0	1	2	0	0	1	0	0	1	1	0	1	0	0	1	1	2	0	0	0	0	1	0	0	0	0	0	0	0	0	0	0	1	1	1	1	1	0	0
LaDArT_SNP03772	TGCAGAGGAAGCTATGGCTATGATCTTACCTCTAGATTTTCTTAGGTGAGGGATTGCAAAATAAGTACC	60	A	G	NLL-01	34434121	A	G	0	NA	0	NA	0	0	0	NA	0	0	NA	NA	0	NA	0	0	NA	NA	0	0	0	0	0	NA	0	0	0	0	0	0	0	0	0	0	NA	NA	NA	NA	NA	0	0
LaDArT_SNP09800	TGCAGATATAAGCTGTAGAGTTTTGTAACGCTTGTACTTTTTTTACAGATCGGAAGAGCGGTTCAGCAG	11	G	T	NLL-01	34458858	C	A	0	0	0	0	0	0	0	0	0	0	0	0	0	0	0	0	0	0	0	1	0	0	0	0	0	0	0	0	0	0	0	0	0	0	0	0	0	0	0	0	0
LaDArT_SNP08363	TGCAGCAGCACTCTTTGCTAGATTATTGTTCATCGTTCCCAACCTTTGCCTCTATAACCTAAACCTAGA	48	C	T	NLL-01	34562189	C	T	0	0	0	0	0	0	NA	0	NA	0	0	0	0	0	0	NA	0	0	0	NA	0	0	0	0	0	0	NA	0	0	0	0	0	0	0	0	0	0	0	0	0	0
LaDArT_SNP08364	TGCAGCAGCACTCTTTGCTAGATTATTGTTCATCGTTCCCAACCTTTGCCTCTATAACCTAAACCTAGA	63	C	T	NLL-01	34562204	C	T	0	0	0	0	0	1	1	0	1	0	0	0	0	0	0	1	0	0	2	1	0	0	0	0	0	0	1	0	0	0	0	0	0	0	0	0	0	0	0	0	0
LaDArT_SNP12989	TGCAGTAATAAAAGAAACCCACATGGCACAGTAAGAAGTTTTGTTTTAGTCAAAGCAAAAGCAATTACA	46	T	G	NLL-01	34647509	T	G	0	0	0	0	0	0	0	0	0	0	0	0	0	0	0	0	0	0	0	0	0	0	0	0	0	0	0	0	0	0	0	0	0	0	0	0	0	0	0	0	0
LaDArT_SNP05737	TGCAGGTTCTCTAGGCTGTACAATAGCAACACATGCAAAGCTTACAGATCGGAAGAGCGGTTCAGCAGG	9	T	C	NLL-01	34675048	T	C	0	1	0	1	2	1	1	1	1	1	1	1	0	2	0	1	1	1	1	0	0	1	1	1	1	0	1	1	1	1	2	0	0	1	1	2	1	1	1	2	1
LaDArT_SNP05874	TGCAGATATGACAGTCTACTTATGGTTGCTGGAGGAAGTGGAATAACCCCATTTCTGAGCATTTTGGCA	56	G	A	NLL-01	34759909	C	T	0	0	0	0	0	0	0	0	0	0	0	0	0	0	0	0	0	0	0	0	0	0	0	0	0	0	0	2	0	0	2	1	0	0	NA	0	0	0	0	0	0
LaDArT_SNP16754	TGCAGAGGAAAACAGCCACAAATGCCGTTACAGATCGGAAGAGCGGTTCAGCAGGAATGCCGAGACCGA	26	A	G	NLL-01	34769907	C	T	0	0	0	0	0	0	0	0	0	0	NA	NA	1	0	0	0	NA	0	1	0	0	0	0	0	NA	0	0	0	0	0	0	0	0	0	NA	NA	1	0	0	0	0
LaDArT_SNP18647	TGCAGTAGAAAAATGAACAGAGATAAAAGAAAACTTCATCTAAAAGGAAGAAAAAAGGAATCCATTCAA	37	A	G	NLL-01	34839136	T	C	2	0	0	0	0	1	1	NA	2	0	1	1	1	0	0	0	0	0	0	0	0	0	0	1	1	0	0	0	0	0	0	0	0	0	0	NA	NA	NA	0	0	0
LaDArT_SNP18646	TGCAGTAGAAAAATGAACAGAGATAAAAGAAAACTTCATCTAAAAGGAAGAAAAAAGGAATCCATTCAA	28	G	T	NLL-01	34839145	C	A	0	0	0	0	0	NA	NA	NA	0	0	NA	NA	NA	0	0	0	0	0	0	0	0	0	0	NA	NA	0	0	0	0	0	0	0	0	0	0	NA	1	1	0	0	0
LaDArT_SNP18648	TGCAGTAGAAAAATGAACAGAGATAAAAGAAAACTTCATCTAAAAGGAAGAAAAAAGGAATCCATTCAA	7	G	T	NLL-01	34839166	C	A	0	0	0	0	0	NA	NA	1	0	0	NA	NA	NA	0	0	0	0	0	0	0	0	0	0	NA	NA	0	0	0	0	0	0	0	0	0	0	NA	NA	NA	0	2	0
LaDArT_SNP11109	TGCAGAGAAATAAGCACATAAAAAATATTAGCACTAGGTATGTTGTGATATGATTACAGATCGGAAGAG	47	A	G	NLL-01	34848311	T	C	0	1	0	0	0	1	1	0	0	0	1	1	1	0	0	0	1	0	0	0	0	1	0	1	1	0	0	0	0	0	0	2	0	0	0	0	0	0	0	0	0
LaDArT_SNP18159	TGCAGTGAAATTGCAAAACATCTTTCACTTCCACCAGTTACAGATCGGAAGAGCGGTTCAGCAGGAATG	35	G	A	NLL-01	34863459	A	G	0	0	0	0	0	1	1	0	0	0	NA	NA	0	0	0	0	NA	0	0	0	0	NA	0	NA	NA	0	0	0	0	0	2	0	0	0	2	1	1	1	0	0	0
LaDArT_SNP13074	TGCAGAGAAGGCTGCCACTGCTTGATTTCTTCCGTGTCTAGAATGACGATGAAAACAACATCTTCTTAC	32	C	G	NLL-01	34863596	C	G	0	0	0	0	0	0	0	0	0	0	1	1	0	0	0	0	1	0	0	0	0	1	0	1	1	0	0	0	0	0	0	2	0	0	0	NA	0	0	0	0	0
LaDArT_SNP12422	TGCAGATCAGCAGTTTCTGTTTTACTCTCTGAATTTACAGATCGGAAGAGCGGTTCAGCAGGAATGCCG	31	A	G	NLL-01	34870494	T	C	0	0	0	0	0	1	1	0	0	0	1	1	0	0	0	0	1	0	0	0	0	1	0	1	1	0	0	1	1	1	1	2	0	1	2	0	NA	NA	1	2	0
LaDArT_SNP10829	TGCAGTATAATTGCAACTTAGAACTCTAATCTCCATGTTAGTTTGTTTATACATGTCTTTGTTGATTTA	27	A	T	NLL-01	34914901	A	T	0	0	0	1	0	NA	0	0	0	0	NA	NA	0	0	0	0	0	0	0	0	0	NA	0	0	0	0	0	1	1	1	2	1	0	0	0	0	0	0	1	2	0
LaDArT_SNP10830	TGCAGTATAATTGCAACTTAGAACTCTAATCTCCATGTTAGTTTGTTTATACATGTCTTTGTTGATTTA	44	G	C	NLL-01	34914918	G	C	0	0	0	NA	0	NA	0	0	0	0	1	1	0	0	0	0	0	0	0	0	0	1	0	0	0	0	0	NA	NA	NA	0	1	0	0	0	0	0	0	0	0	0
LaDArT_SNP10831	TGCAGTATAATTGCAACTTAGAACTCTAATCTCCATGTTAGTTTGTTTATACATGTCTTTGTTGATTTA	46	T	A	NLL-01	34914920	T	A	0	0	0	NA	2	1	0	0	0	0	NA	NA	0	0	0	0	0	0	0	0	0	NA	0	0	0	0	0	NA	NA	NA	0	NA	0	0	0	0	0	0	0	0	0
LaDArT_SNP12785	TGCAGATCCATGCTGCTGCATTCTGTCTCCCTTCTTTCGTAGACAAGGGTATCGATCCCTAAAGATATC	37	C	T	NLL-01	34919885	C	T	0	0	0	0	0	NA	NA	0	0	0	NA	0	0	0	0	0	0	0	0	0	0	0	0	NA	NA	0	0	0	0	0	0	0	0	0	2	0	NA	0	0	0	0
LaDArT_SNP12786	TGCAGATCCATGCTGCTGCATTCTGTCTCCCTTCTTTCGTAGACAAGGGTATCGATCCCTAAAGATATC	43	C	T	NLL-01	34919891	C	T	0	0	0	0	2	1	1	0	0	0	NA	0	0	0	0	0	0	0	0	0	0	0	0	1	1	0	0	0	0	0	0	0	0	0	0	2	1	0	0	0	0
LaDArT_SNP12787	TGCAGATCCATGCTGCTGCATTCTGTCTCCCTTCTTTCGTAGACAAGGGTATCGATCCCTAAAGATATC	54	A	G	NLL-01	34919902	A	G	0	0	0	0	0	NA	NA	0	0	0	1	0	0	0	0	0	0	0	0	0	0	0	0	NA	NA	0	0	0	0	0	0	0	0	0	0	0	NA	0	0	0	0
LaDArT_SNP09642	TGCAGAAGATTATTTCTTACTGTTTCGTGCTGGTTACAGATCGGAAGAGCGGTTCAGCAGGAATGCCGA	26	A	G	NLL-01	34966541	G	A	0	0	0	0	0	0	0	0	0	0	0	0	0	0	0	0	0	0	0	0	0	0	0	0	0	0	0	0	0	0	0	0	0	0	0	1	0	0	0	0	0
LaDArT_SNP15723	TGCAGATATCATGTCATGGAACACTAGTAAAGCTTGTTTACCAAGTCCATGATGGGAGTACCCACATAT	14	C	A	NLL-01	34976146	C	A	0	0	1	1	0	0	0	1	1	1	0	0	1	0	0	1	0	1	0	0	0	0	1	0	0	0	1	0	0	0	0	0	0	1	0	0	1	1	1	1	1
LaDArT_SNP15724	TGCAGATATCATGTCATGGAACACTAGTAAAGCTTGTTTACCAAGTCCATGATGGGAGTACCCACATAT	25	T	A	NLL-01	34976157	A	T	0	0	NA	NA	0	0	0	NA	NA	NA	0	0	NA	0	0	NA	0	NA	0	0	0	0	NA	0	0	0	NA	0	0	0	0	0	0	NA	0	0	NA	NA	NA	NA	NA
LaDArT_SNP12917	TGCAGTATGGGTCTGCATCAATTTGTATAATGATGGTAAGCTTACTAGATGGATATGTTACAGATCGGA	9	G	C	NLL-01	34987012	G	C	0	0	0	0	0	0	0	0	0	0	0	0	0	0	0	0	0	0	0	0	0	0	0	1	0	0	0	0	0	0	0	0	0	0	0	0	0	0	0	0	0
LaDArT_SNP03100	TGCAGAGGGATCATTAGAAACAGCAATTTGAACATCCCAATTCTTTGAGTTTACAGATCGGAAGAGCGG	45	A	T	NLL-01	35006431	A	T	0	1	0	1	2	1	1	1	1	1	1	1	1	1	0	1	0	1	1	1	0	1	1	1	1	0	1	1	1	1	2	1	0	1	2	1	1	1	1	1	1
LaDArT_SNP15345	TGCAGTTCTAATATTACTTCTTCTTATTTGTTCCTTTTTTGTTGACTCTTCAATTTTTACAGATCGGAA	19	C	A	NLL-01	35010916	G	T	0	1	0	0	2	1	1	1	1	1	0	0	1	1	0	1	0	1	0	1	0	0	1	0	0	0	1	1	1	1	1	0	0	1	0	0	0	0	1	1	1
LaDArT_SNP17175	TGCAGAAGATGAGGTTAGTGTATGATAATAACTGAGAAATGTTACTGAAACAAAAAGATGTTATCGGAG	59	T	G	NLL-01	35110117	G	T	0	0	0	0	0	0	0	0	0	0	0	0	0	0	0	0	0	0	0	0	0	NA	0	0	0	0	0	0	0	0	0	0	0	0	0	0	0	0	0	0	0
LaDArT_SNP05644	TGCAGCATTATAATAACCTTGTCAATAGCGTTTTGCTGTTATTGAAGATTACAGATCGGAAGAGCGGTT	46	G	A	NLL-01	35240124	C	T	0	1	0	0	0	0	0	1	0	0	1	0	0	0	0	0	0	1	0	0	0	0	0	0	0	0	0	0	0	0	2	0	0	0	0	0	1	0	0	0	0
LaDArT_SNP01181	TGCAGGCCTGATTCCAATCTCTGAAAATCTGGGATTGAATGACTTTGTTGCTTGCCATGCTTTACAGAT	45	C	T	NLL-01	35262303	A	G	0	1	1	1	0	1	1	1	1	0	1	1	1	2	1	1	1	1	1	1	0	1	1	1	1	1	1	1	1	1	1	1	1	1	2	1	1	0	1	1	1
LaDArT_SNP08261	TGCAGTTCTAGAGCTTTTTGAGTTTCTTCGGAAGGTGCCAATCTTTACAGATCGGAAGAGCGGTTCAGC	9	A	G	NLL-01	35284444	A	G	0	NA	0	NA	0	NA	0	NA	0	2	NA	NA	0	0	0	1	0	1	NA	0	1	1	1	1	1	2	2	1	1	2	1	NA	0	1	2	0	1	0	1	1	NA
LaDArT_SNP09270	TGCAGGTAGCAACTCATAAATGGAAGTGGATTTTGTGACTGAGGTGGGAAGGTCATCCCTACTTTCAGT	65	C	G	NLL-01	35293366	G	C	0	1	0	0	2	0	0	0	0	0	0	0	0	NA	0	NA	0	0	0	0	0	0	0	0	0	0	NA	NA	NA	0	0	0	0	0	0	0	1	0	NA	NA	0
LaDArT_SNP00680	TGCAGCTCCTGAGAGTGAATGTGGAGGAGCTCGCCGGAACTCATAGCTTTGGTATTGGAGGAGAATCGC	50	G	T	NLL-01	35301044	C	A	0	0	0	NA	0	1	1	NA	1	0	1	NA	NA	0	0	0	0	1	1	1	0	NA	NA	1	1	0	0	0	0	1	0	1	NA	NA	0	NA	1	0	0	0	NA
LaDArT_SNP05297	TGCAGTTATGACTTGAATATTCTCCTTCAATCCCATGTTATTGCTATGTTCTTTCGTTGCCAGAAATAG	55	G	A	NLL-01	35361759	G	A	0	1	0	1	2	1	1	1	1	1	1	1	1	1	1	0	0	1	1	1	0	NA	1	1	1	1	1	1	1	1	1	1	1	1	1	1	1	1	2	1	1
LaDArT_SNP04065	TGCAGCACCTGACATGATCAATGCAAAAGTATCAATATTCATTATTCTATAGAAGTAGGCTCTTGCAAG	12	C	T	NLL-01	35413419	G	A	0	0	0	0	0	0	0	0	0	0	0	0	0	0	0	0	0	0	0	0	0	0	0	0	1	0	0	0	0	0	0	0	0	0	0	0	0	0	0	0	0
LaDArT_SNP07366	TGCAGTCAATTCAATGACTACAATACATCCACAGTCCAGAACAGGTTTCCTAATTACAATACAATGTAG	44	G	A	NLL-01	35414583	C	T	0	0	0	0	0	0	0	1	0	0	0	0	0	0	1	0	1	0	0	0	0	0	0	0	0	1	0	1	1	0	0	0	0	0	0	1	0	0	0	0	0
LaDArT_SNP08759	TGCAGAGTTTTTATACAGGGATCAGCCCAATCTGGCCCGGTACTTTCTCCAGCTGAAGTTTTACAGATC	50	A	G	NLL-01	35414674	A	G	0	0	0	0	0	0	0	1	0	0	NA	0	0	0	1	0	1	0	0	0	0	0	0	0	1	1	0	1	1	0	0	0	0	0	2	2	0	0	0	0	2
LaDArT_SNP12743	TGCAGCTGAAAGAAAGTGTAGCATTTTGCAGTTGGTTCTGTTTTAGGGCATGTTTGTTTACAGATCGGA	20	G	A	NLL-01	35419762	G	A	0	0	1	0	0	0	0	1	0	1	1	NA	0	1	1	0	1	0	0	0	0	0	1	0	0	1	0	1	1	0	1	2	1	0	2	1	1	0	0	0	1
LaDArT_SNP04858	TGCAGGTTTTAGGGCCAAACATCCTTAGCTGGCTGTGGCCAACAACAGACCATATAGGTTCTGGACTTA	5	G	A	NLL-01	35422122	G	A	0	0	0	0	0	0	0	0	0	0	0	1	0	0	0	0	0	0	0	0	0	0	0	1	0	0	0	0	0	0	2	0	0	0	2	1	0	0	0	2	2
LaDArT_SNP17285	TGCAGAGTTAGCCCAATAACTCTAAGGATAATATGCTTGTTTATCCCAGTTTGGTTCTTTCTAGAAAAA	65	A	T	NLL-01	35444250	T	A	0	NA	0	NA	NA	0	0	NA	1	NA	NA	NA	0	NA	0	0	NA	0	0	0	0	1	0	NA	0	0	0	NA	NA	0	0	NA	NA	0	0	0	0	NA	0	0	0
LaDArT_SNP17284	TGCAGAGTTAGCCCAATAACTCTAAGGATAATATGCTTGTTTATCCCAGTTTGGTTCTTTCTAGAAAAA	23	C	A	NLL-01	35444292	T	G	0	NA	0	NA	NA	0	0	NA	NA	NA	NA	NA	0	NA	0	0	NA	0	0	0	0	NA	0	NA	0	0	0	NA	NA	0	0	NA	NA	0	2	0	0	NA	0	0	0
LaDArT_SNP17065	TGCAGTTGCCATGGCAATGTTCTTGCTGTTTACAGATCGGAAGAGCGGTTCAGCAGGAATGCCGAGACC	5	T	C	NLL-01	35449255	A	G	0	1	0	1	2	1	1	1	1	0	1	1	1	2	0	1	1	0	0	1	0	1	0	1	0	1	0	1	1	1	1	1	1	0	1	1	1	0	0	0	2
LaDArT_SNP09032	TGCAGCTAAACAAAATAAAAAACCAATGTATAAGAAAACAAATTATGTCTGCAAGATGATTTACAGATC	46	G	A	NLL-01	35449303	G	A	0	1	0	0	2	0	0	1	0	0	1	1	1	1	0	1	1	0	0	1	0	0	0	1	0	1	0	1	1	1	1	2	1	0	1	0	1	0	0	0	0
LaDArT_SNP04738	TGCAGGGGACGCTGCTGTCTTCGCTGCACCGCCGATCGCAGTTCATTCCTCATCAGATCAGATGACTCT	50	C	A	NLL-01	35452503	G	T	0	0	0	0	0	0	0	0	0	NA	0	1	1	0	0	1	1	0	0	0	0	0	0	1	0	1	0	1	1	0	2	0	0	0	0	0	1	NA	0	0	0
LaDArT_SNP04737	TGCAGGGGACGCTGCTGTCTTCGCTGCACCGCCGATCGCAGTTCATTCCTCATCAGATCAGATGACTCT	10	G	A	NLL-01	35452543	C	T	0	0	0	0	0	0	0	0	0	1	0	NA	NA	0	0	NA	NA	0	0	0	0	0	0	NA	0	NA	0	NA	NA	0	0	0	0	0	0	0	NA	1	0	0	0
LaDArT_SNP11926	TGCAGAAGGAAAGCAATGCACATCAGTGGAGATATTACAGATCGGAAGAGCGGTTCAGCAGGAATGCCG	11	A	T	NLL-01	35494410	A	T	0	1	0	0	2	0	1	NA	0	0	NA	NA	0	NA	0	0	0	0	0	0	0	NA	0	NA	0	0	0	0	0	0	0	0	NA	0	2	1	0	0	0	0	2
LaDArT_SNP08404	TGCAGCGGCGGCGCCAAGTAATCGGCCCGAATCTGAATCCACCTTGCATAAACAATCCCCACCATTCCC	55	T	C	NLL-01	35506374	T	C	0	1	1	1	2	1	1	1	1	1	1	1	1	1	1	1	1	1	1	0	0	1	1	1	1	1	1	1	1	1	1	1	1	1	1	1	1	1	1	1	1
LaDArT_SNP12606	TGCAGAATTTCAAAGTTACCATGAAAGCTCAATAAGGAGCAAGATATTATGTGATACAAAGTATTACAG	52	G	C	NLL-01	35509605	G	C	0	0	0	0	0	1	0	1	0	1	1	1	1	1	1	0	0	0	1	0	0	1	0	1	1	1	0	1	1	1	0	2	1	0	2	0	1	1	1	0	2
LaDArT_SNP11382	TGCAGCCAGTAGCCTTCATGATTGCATTGCTAATTGAGGGCACCTTTGAACACATTGAAGCTATGACCT	43	C	T	NLL-01	35511155	C	T	0	0	0	0	0	1	0	NA	0	0	1	NA	0	NA	0	0	0	0	0	0	0	1	0	1	1	0	0	1	1	1	0	0	NA	0	0	2	1	1	0	0	0
LaDArT_SNP04012	TGCAGCAACCTTACCTTCTTGACACTGTACGACGGGCTTGTCTGCACCATGCCCGTTGGTCGTGGCTGC	29	C	T	NLL-01	35587415	G	A	0	0	1	0	0	0	0	0	0	2	0	0	0	1	1	1	1	1	0	0	0	1	1	0	1	0	1	0	0	0	2	2	1	0	0	1	0	1	0	0	1
LaDArT_SNP09020	TGCAGCGGCCGCATATGGGGCTCACCATCTGACACATGGTGGCGGTCATCATTACGGTTACGGACACGG	9	C	G	NLL-01	35710081	G	C	0	0	0	0	0	NA	0	0	0	0	0	0	0	0	1	0	0	0	0	0	0	0	0	0	0	1	0	0	0	0	0	0	0	0	0	0	0	0	0	0	0
LaDArT_SNP08992	TGCAGCCGCGACTCCCCCGGCTAACAATCCTCCTCCCATACCAACCCCATGCCCTGTATAACAAAGAAG	6	C	T	NLL-01	35710093	C	T	0	1	0	NA	2	NA	1	0	0	0	0	0	0	0	NA	0	0	0	0	0	0	0	0	1	0	NA	0	1	1	1	2	0	0	0	0	0	0	0	0	0	0
LaDArT_SNP03376	TGCAGAAAATGTCTGCAAAAAATTAGCTTACGCATAATCTACAAATAAGTTTATGCACAATATCGAATA	44	A	C	NLL-01	35736285	A	C	0	0	0	0	0	0	0	0	0	0	0	0	0	0	NA	0	0	0	0	0	0	0	0	1	0	NA	0	0	0	0	0	0	0	0	0	0	0	0	0	0	0
LaDArT_SNP03377	TGCAGAAAATGTCTGCAAAAAATTAGCTTACGCATAATCTACAAATAAGTTTATGCACAATATCGAATA	64	G	A	NLL-01	35736305	G	A	0	0	0	0	0	0	0	0	0	0	0	0	0	0	1	0	0	0	0	0	0	0	0	NA	0	1	0	0	0	0	0	0	0	0	0	0	0	0	0	0	0
LaDArT_SNP00821	TGCAGGATTGGAAAATACATATATTTTTTTGAACTTCTGTTTACAGATCGGAAGAGCGGTTCAGCAGGA	22	A	T	NLL-01	35751466	T	A	0	NA	1	0	0	1	1	1	1	1	1	1	1	1	NA	1	0	1	0	1	0	1	1	1	1	0	1	0	0	0	1	1	1	1	0	1	NA	1	1	2	1
LaDArT_SNP08056	TGCAGCTGGACCCTCCCGGGCGAGTCCGAAATCAGAAAGTTTTGGCTTTACAGATCGGAAGAGCGGTTC	9	A	C	NLL-01	35804775	A	C	0	0	0	0	0	0	0	0	0	0	NA	0	0	0	0	0	0	0	0	0	0	0	0	NA	0	0	0	0	0	0	0	0	NA	0	0	0	0	0	0	0	2
LaDArT_SNP08055	TGCAGCTGGACCCTCCCGGGCGAGTCCGAAATCAGAAAGTTTTGGCTTTACAGATCGGAAGAGCGGTTC	21	G	A	NLL-01	35804787	G	A	0	0	0	0	0	0	0	0	0	0	NA	0	0	0	0	0	0	0	0	0	0	0	0	NA	0	0	0	0	0	0	0	0	NA	0	0	0	0	0	0	0	0
LaDArT_SNP07203	TGCAGGTTCGGAAATTCCAGTATCAGATACACCACTGCCAACAGCTCGAGAAGAGACATTAGCCTCTAT	5	G	A	NLL-01	35815180	C	T	0	0	0	0	0	0	0	1	0	0	1	1	0	0	0	0	0	0	0	0	0	0	0	0	0	0	0	0	0	0	0	0	0	0	2	NA	0	0	0	0	2
LaDArT_SNP06436	TGCAGATCTGACATGCCAGAAAATTCAGAAACGGTACCATTAGTAACTAAATTGTCATTTCTACCTAAA	9	G	T	NLL-01	35815726	C	A	0	0	0	0	0	0	0	0	0	0	0	0	0	0	0	0	0	0	0	0	0	0	0	0	0	0	0	0	0	0	0	0	0	0	2	1	0	0	0	0	2
LaDArT_SNP03959	TGCAGATTTCTAGGATGTCACACCAGTAATTACTCTTTGAAGTATTTTGCATTCATTTCAAAGACTGAC	23	C	T	NLL-01	35871777	G	A	0	1	0	NA	2	1	1	0	0	0	0	0	0	0	0	0	0	0	1	1	0	0	1	0	0	0	0	0	0	0	0	0	0	0	2	0	0	0	0	0	0
LaDArT_SNP01962	TGCAGCTGGAAAGAAGGAGAATCTTGCAAATGAAAATGAAGAAAAGGAGCCGGAAGATAAGGTGAATGA	51	G	T	NLL-01	35917395	C	A	0	0	0	0	0	0	0	NA	0	0	NA	NA	0	0	0	0	0	0	0	0	0	0	0	NA	0	0	0	0	0	1	2	0	0	0	NA	1	1	0	1	1	1
LaDArT_SNP18431	TGCAGCATCTTCATCGCTGGCAGGCTTCTCATCGCTCAAATTCTTTTCTGTTTCATTCACCCCTTCCTC	14	C	T	NLL-01	35917457	C	T	0	0	0	0	0	0	0	1	0	0	1	1	0	0	0	0	0	0	0	0	0	0	0	1	0	0	0	0	0	NA	0	0	0	0	1	NA	NA	0	NA	NA	NA
LaDArT_SNP18432	TGCAGCATCTTCATCGCTGGCAGGCTTCTCATCGCTCAAATTCTTTTCTGTTTCATTCACCCCTTCCTC	17	C	T	NLL-01	35917460	T	C	0	0	0	0	0	0	0	NA	0	0	NA	NA	0	0	0	0	0	0	0	0	0	0	0	NA	0	0	0	0	0	1	2	0	0	0	NA	NA	1	0	NA	NA	NA
LaDArT_SNP17023	TGCAGTGAATAGGTAATATCTCTCTAATCGTTGCTCTTCTACTTACAGATCGGAAGAGCGGTTCAGCAG	7	C	A	NLL-01	36085977	T	G	0	0	0	0	0	0	0	0	0	0	0	0	0	0	0	0	0	0	0	0	0	0	0	0	0	0	0	0	0	0	0	0	0	0	0	0	0	0	0	NA	0
LaDArT_SNP07222	TGCAGGTTTGGACCCTGAAGCTTCATCATGGCCAGTTGATTCATCGGAAAATGCACATCCTTTTGTAGC	17	A	T	NLL-01	36086064	A	T	0	0	0	0	0	0	0	0	0	0	0	0	0	0	0	0	0	0	0	0	0	0	0	0	0	0	0	0	0	0	0	0	0	0	2	1	0	0	0	0	2
LaDArT_SNP01919	TGCAGTACCAACTTCACCTTTGCCCTTTACAGAGATGTTAGGCACATATTATAATTCAATAAATAACCA	65	A	C	NLL-01	36379288	T	G	0	1	1	1	NA	1	1	1	1	1	1	1	1	0	1	1	1	1	1	0	2	1	1	1	1	0	0	1	1	NA	1	1	1	2	1	1	1	1	1	1	1
LaDArT_SNP05872	TGCAGATAAAAGCAATATGGACTCATTTGCTAAGGAATTTTGAACTGGAATTGGTGTCACCTTTCCCTG	49	G	A	NLL-01	36427994	A	G	0	1	0	0	2	1	1	NA	0	NA	NA	1	0	1	0	1	1	0	1	0	0	1	1	NA	1	1	1	NA	NA	1	2	NA	0	1	2	1	0	0	0	0	2
LaDArT_SNP18782	TGCAGAGGATCTGGTAATGAAAGTCACAATTTCTGTATTAGTTACAGATCGGAAGAGCGGTTCAGCAGG	33	C	T	NLL-01	36436252	T	C	0	0	0	0	0	0	0	0	0	0	0	0	0	0	1	0	0	1	0	0	0	0	0	0	0	0	0	0	0	0	2	0	0	0	0	0	1	NA	1	1	0
LaDArT_SNP18783	TGCAGAGGATCTGGTAATGAAAGTCACAATTTCTGTATTAGTTACAGATCGGAAGAGCGGTTCAGCAGG	34	A	G	NLL-01	36436253	G	A	0	0	0	0	0	0	0	0	0	0	0	0	0	0	NA	0	0	NA	0	0	0	0	0	0	0	0	0	0	0	0	0	0	0	0	0	0	NA	NA	NA	NA	0
LaDArT_SNP09004	TGCAGCCTCTGGCTCTAAGAAATCTCAATTTTGGTCATACTTTTTTCCTGTTGTTGGTATCTTATCTAG	27	A	G	NLL-02	57892	T	C	NA	0	0	0	0	0	NA	NA	0	0	0	0	1	0	0	0	0	NA	0	0	1	1	0	0	NA	0	0	0	0	0	0	0	0	0	1	0	NA	0	0	0	0
LaDArT_SNP09005	TGCAGCCTCTGGCTCTAAGAAATCTCAATTTTGGTCATACTTTTTTCCTGTTGTTGGTATCTTATCTAG	6	C	T	NLL-02	57913	G	A	1	0	0	2	0	0	1	1	0	0	0	0	1	0	0	0	0	1	0	0	1	NA	0	0	1	0	0	0	0	0	0	0	0	0	NA	2	1	0	0	0	0
LaDArT_SNP03593	TGCAGAATCCTAATTTTTCTAGATGTTCATAAAATAAAGTCAGTATGAGTAGGAGGTGCATAGACAATA	57	G	A	NLL-02	60323	C	T	0	0	0	2	0	0	0	0	0	0	0	1	0	0	0	0	0	0	0	0	0	0	0	1	0	0	0	0	0	0	0	1	0	0	0	0	0	0	0	0	0
LaDArT_SNP03574	TGCAGAATATAATTCATTTTGTGTCTCAACAAAATTTTGATTTTCCGGTTTTTCCTTATTTTTGGAGCA	14	C	G	NLL-02	62858	G	C	0	0	0	2	0	0	0	1	0	0	1	1	1	2	0	0	0	1	1	0	0	0	0	1	0	0	0	0	0	0	0	1	0	0	0	1	0	0	0	0	1
LaDArT_SNP14863	TGCAGTTTATATTGTCTTTGGACCTTTTATATTAGGTTTGTAGGTATTTGTTTACAATAGATGGAAACG	9	G	T	NLL-02	62878	T	G	0	0	0	0	0	0	0	1	0	0	1	NA	1	0	0	0	0	1	1	0	0	0	0	NA	0	0	0	0	0	0	0	NA	0	0	0	1	0	0	0	0	1
LaDArT_SNP13365	TGCAGATATTATTTCAAGAACCGAGTTTGGTACAAGTTATCAGAAGGGAAAGAAAATATTCCATCTCCT	21	C	T	NLL-02	100570	C	T	1	1	1	1	1	1	1	1	1	2	1	1	1	0	1	0	0	1	1	1	0	1	1	1	0	0	1	0	0	1	0	0	1	0	0	1	1	0	1	1	1
LaDArT_SNP03824	TGCAGATAAGGAAATAGTGTTGTTGAGAAGGTTTGAAACATGGCCATGTAAAAGAGCATGTTCTTTTGT	41	A	G	NLL-02	117070	C	T	0	0	0	0	1	0	0	0	0	0	0	0	0	0	0	1	0	0	0	0	0	0	0	0	0	0	2	0	0	0	0	0	0	0	0	NA	0	0	0	0	0
LaDArT_SNP10402	TGCAGACAGCATATAATGTTGTTGCTTATAAAGATAAACCACGTGTGTTGACTGCCGTACAAATGCTTA	10	A	G	NLL-02	122875	A	G	1	1	0	0	0	0	0	0	0	0	0	0	0	0	0	0	0	0	0	0	0	0	0	0	0	0	0	0	0	0	0	0	0	0	0	0	0	0	0	0	0
LaDArT_SNP09697	TGCAGTTGGAAAAGCAATACCCGGCTGATGTTGGGGTTATAGCAGCCTTCTTTCTTACAGATCGGAAGA	19	T	C	NLL-02	128262	G	A	0	0	1	0	1	0	1	0	1	1	0	0	0	1	0	1	0	0	0	1	1	0	1	0	1	0	2	1	1	1	1	1	1	1	1	NA	0	1	0	0	NA
LaDArT_SNP18322	TGCAGATAACATTAGCCAAAATGCAGGACTTCATGCTGGAACTTGTAGTGCTGCTAAACCATTCATATT	28	A	C	NLL-02	140077	C	A	0	0	NA	0	0	0	0	0	0	0	0	0	0	NA	0	0	0	0	0	NA	0	0	NA	0	0	0	0	0	0	NA	0	0	NA	0	0	0	1	0	0	0	0
LaDArT_SNP08726	TGCAGAGCCTGTTCCGATAAAATTGGTCACAGTGCCAGTCTTAGGAGGATACATGGGAGAAGAATATGT	56	A	G	NLL-02	159549	C	T	NA	1	0	1	1	1	1	NA	1	0	NA	1	1	0	1	1	NA	1	NA	1	1	1	1	1	1	0	1	1	1	1	1	1	1	1	1	1	1	1	0	0	NA
LaDArT_SNP04257	TGCAGCCGTAATATTACGGTTTCGGGAGACTCCATAACGACATCGCGACCCCATAGGTCACATTTTTAT	7	G	A	NLL-02	168185	G	A	0	0	0	0	0	0	1	0	0	0	0	NA	NA	0	0	0	0	NA	NA	1	NA	0	1	0	NA	0	2	0	0	0	0	0	0	1	0	NA	0	1	0	0	NA
LaDArT_SNP13258	TGCAGAGTTGAATCTTGATAAGGTGCTTCTTCAAAAGTTGAGGGATGAGGCTGCAAAAATGAGGAAATG	51	T	A	NLL-02	188126	T	A	0	1	1	2	0	0	0	0	0	1	0	0	0	0	0	0	0	0	0	0	0	1	0	0	0	0	2	0	0	1	1	1	0	1	0	0	0	0	0	0	0
LaDArT_SNP02500	TGCAGACCATTCAAAAGAAGATATGGTGTTAGAGGGTTCATGTGCAGGTGACAAAGACAAAAACAAAAT	19	G	A	NLL-02	283854	G	A	0	0	0	0	0	0	0	0	0	0	0	0	0	0	0	0	1	0	0	0	1	1	0	NA	1	0	0	1	1	0	2	2	0	0	0	NA	0	0	1	2	NA
LaDArT_SNP11890	TGCAGGGCTAGCATCTGAGCCGCTTCCAAATGCTTTTGCCTATGATATTACAGATCGGAAGAGCGGTTC	16	G	A	NLL-02	360752	G	A	0	0	0	0	0	0	0	0	0	0	0	0	0	0	0	0	0	0	0	NA	0	0	0	NA	0	0	0	0	0	NA	0	0	0	0	0	NA	0	0	0	0	1
LaDArT_SNP13981	TGCAGAATCTGCAAAAGCTCATGCAGAATCTGAGCTCTCTAATGCAAAGAAGAAAGTGACACATATTTC	38	A	C	NLL-02	437390	C	A	0	0	0	0	0	0	0	0	0	0	0	0	0	0	0	0	0	0	0	0	0	0	0	0	0	0	0	0	0	0	0	0	0	0	0	0	0	0	0	0	0
LaDArT_SNP10562	TGCAGCATACACACGCACACGCGTAATCAACATCAGTGTTGGTGTCAGTTTCCCAAGGGAATATTTCAT	12	A	G	NLL-02	442009	A	G	0	0	0	0	0	NA	0	NA	0	0	NA	NA	0	0	0	0	NA	0	NA	0	0	0	0	NA	0	0	0	0	0	0	NA	NA	0	0	0	0	0	0	0	0	NA
LaDArT_SNP10563	TGCAGCATACACACGCACACGCGTAATCAACATCAGTGTTGGTGTCAGTTTCCCAAGGGAATATTTCAT	37	G	A	NLL-02	442034	G	A	0	0	0	0	0	NA	0	NA	0	0	NA	NA	0	0	0	0	1	0	NA	0	0	0	0	NA	0	0	0	0	0	0	NA	NA	0	0	0	2	0	0	0	0	1
LaDArT_SNP10564	TGCAGCATACACACGCACACGCGTAATCAACATCAGTGTTGGTGTCAGTTTCCCAAGGGAATATTTCAT	47	G	T	NLL-02	442044	G	T	0	0	0	0	0	1	0	1	0	0	NA	NA	0	0	0	0	NA	0	NA	0	0	0	0	NA	0	0	0	0	0	0	NA	NA	0	0	0	0	0	0	0	0	NA
LaDArT_SNP10565	TGCAGCATACACACGCACACGCGTAATCAACATCAGTGTTGGTGTCAGTTTCCCAAGGGAATATTTCAT	53	C	A	NLL-02	442050	C	A	0	0	0	0	0	NA	0	NA	0	0	1	1	0	0	0	0	NA	0	1	0	0	0	0	1	0	0	0	0	0	0	1	1	0	0	0	0	0	0	0	0	NA
LaDArT_SNP11661	TGCAGCTACATAAGGTTGCACCAATTATAACAGCTTCTGTTATTGCAAGGAACATTGATGCAAATACAG	22	T	A	NLL-02	465734	A	T	1	1	1	2	1	1	1	1	0	1	1	0	0	2	0	0	0	0	1	0	0	0	0	1	0	0	2	0	2	0	1	0	0	0	0	1	1	0	0	0	1
LaDArT_SNP16454	TGCAGTCCAAGTTTTGAAAATATCGAGTCTGGCACATTATTTGTAGGATCATCCTTCACCACATCTAGA	8	G	A	NLL-02	501540	A	G	0	0	0	0	0	0	0	0	0	0	0	0	0	0	0	0	0	0	0	0	0	0	0	0	0	0	0	0	0	0	0	0	0	0	0	0	0	0	0	NA	0
LaDArT_SNP01265	TGCAGAAAGCCTTCGTGCTTTTTACTCTTATGTTTCTTGTCTTCGGTCTCTTGACAAATACGTAATCAT	10	T	C	NLL-02	526594	C	T	0	0	0	0	1	0	0	0	1	0	1	0	0	0	1	1	1	0	NA	1	0	0	1	0	0	0	1	0	0	1	0	0	1	1	1	0	NA	1	0	0	0
LaDArT_SNP01439	TGCAGTTTCTTCAAAAGAATTGATAAGAAATTTATGCATATGTTTTCACTACTGCATTCGAAAATGGTG	60	G	A	NLL-02	537441	A	G	0	0	0	0	1	0	0	0	1	0	0	0	1	0	1	1	0	1	0	1	0	0	1	0	0	0	2	0	0	1	0	0	1	0	0	0	0	1	0	0	0
LaDArT_SNP02736	TGCAGTTTGCTCAGAGGCTTCTTCCCCAAATACAAGTGTCATGACAGTGTCCTCTAGACTAAGCAATAA	48	G	A	NLL-02	538804	G	A	1	1	0	2	0	1	0	1	0	0	1	1	0	0	0	0	0	0	0	0	1	1	0	1	1	0	0	1	1	0	1	1	0	0	0	0	0	0	0	0	0
LaDArT_SNP02024	TGCAGCAGGTTTACGGTGCCACTTATGTGTTGGCTATGATTTTGTCTGAGATTTAGAGATGTGTTTATA	23	A	T	NLL-02	564110	T	A	1	1	0	2	NA	1	0	1	0	0	1	1	0	0	0	0	0	0	0	0	1	1	0	1	1	0	0	1	1	0	1	1	0	0	0	0	0	0	0	0	0
LaDArT_SNP11310	TGCAGGCATTTCATGTAGGAGACAAGTCGCATCCAAGGGCTGAGGAAATTTTCAATGAGCTTCAGAGAT	63	A	G	NLL-02	576445	A	G	0	0	0	0	0	0	1	0	0	0	0	0	0	0	0	0	0	0	0	0	0	0	0	0	0	0	0	0	0	0	0	0	0	2	1	0	1	0	0	0	0
LaDArT_SNP17305	TGCAGATACTGATTCTTTTCATGAACCACAACAAGCAGATTTTTGACCACCTTGGCTTCCACTGGCTGA	11	A	T	NLL-02	582984	T	A	0	0	0	0	0	0	0	0	0	0	0	0	0	0	0	0	0	0	0	0	0	0	0	0	0	0	0	0	0	0	0	0	0	0	0	0	0	0	0	0	0
LaDArT_SNP01047	TGCAGTAGATGATTCCTCTGTTGTAGCAGAACATGCACTTTCCTCTTCAGCTGTACATTTCCTCCTCTT	43	G	T	NLL-02	587109	T	G	NA	NA	1	0	1	NA	0	NA	0	1	NA	NA	0	1	0	0	1	0	NA	1	NA	NA	0	NA	NA	0	2	NA	NA	0	NA	NA	0	0	0	1	0	0	0	0	NA
LaDArT_SNP14010	TGCAGACCACTGACGACTACGCTTTGGTTCAACTCTCGAAGAATTCTCATATCCCACATTTTCTTCAGC	8	A	G	NLL-02	599562	A	G	0	0	0	0	0	0	1	0	0	0	0	0	0	0	0	0	0	0	1	0	0	0	0	0	0	0	0	0	0	0	0	0	0	0	0	0	1	0	0	0	0
LaDArT_SNP01233	TGCAGCCTTTTGTTCATCCTGCCACTTCCTGCAAGCGCAGCGAGTTTTGCAGCAGACAGACCCGTCCTC	62	T	C	NLL-02	600882	G	A	1	1	0	2	0	1	0	NA	0	0	NA	NA	0	0	0	0	0	0	0	NA	NA	NA	0	NA	NA	0	0	NA	NA	0	NA	NA	0	0	0	0	0	0	0	0	0
LaDArT_SNP01232	TGCAGCCTTTTGTTCATCCTGCCACTTCCTGCAAGCGCAGCGAGTTTTGCAGCAGACAGACCCGTCCTC	35	C	T	NLL-02	600909	G	A	NA	NA	0	0	0	NA	0	1	0	0	1	1	0	0	0	0	0	0	0	NA	1	1	0	1	1	0	0	1	1	0	1	1	0	0	0	0	0	0	0	0	0
LaDArT_SNP02362	TGCAGAGAGAAGGCGATTTGACGGAATCGCTAAAAAAACAGGGGCAATGATAGGATTTTACAGATCGGA	14	A	G	NLL-02	600955	G	A	1	1	0	2	0	1	0	1	0	0	1	1	0	2	0	0	0	0	1	0	1	1	0	1	1	0	0	1	1	0	1	1	0	0	1	2	0	0	0	0	1
LaDArT_SNP13630	TGCAGTTTGAATCAAGTTTGAAATCAAGCATGACCTCACTCAAGTTACAGATCGGAAGAGCGGTTCAGC	42	A	G	NLL-02	603799	A	G	1	1	NA	1	1	1	1	NA	1	NA	NA	NA	1	1	1	1	1	1	NA	1	NA	1	1	1	1	0	2	1	1	0	1	1	NA	NA	NA	NA	NA	NA	0	0	NA
LaDArT_SNP06807	TGCAGCATTCCGAATTGAGAAAGATTCTTCAGAAAGTCATAGCATCAAAGAACCGTCTCCCCCTAAAAT	6	G	A	NLL-02	608105	T	C	1	1	0	2	1	1	0	NA	0	0	1	0	0	1	0	0	1	0	NA	0	NA	NA	0	NA	NA	0	2	NA	NA	0	NA	NA	0	0	0	NA	0	0	0	0	NA
LaDArT_SNP01933	TGCAGCATCTCCTTGAACTGCATTTTATGATGGTTTGATACATAAATTTCATATTGACAACTAATATTT	31	G	A	NLL-02	637451	G	A	1	1	0	2	1	1	0	0	0	0	0	0	0	1	0	0	1	0	0	0	0	0	0	0	0	0	2	0	0	0	0	0	0	0	0	1	0	0	NA	NA	0
LaDArT_SNP01398	TGCAGTGAGTCAGTGTCAAATAACCTAGCCAGAAACCTAAAGCTATGGTACCACAATAATGACTGATAA	59	T	C	NLL-02	638277	A	G	1	1	0	2	0	1	0	0	0	0	0	0	0	2	0	0	0	0	0	0	0	0	0	0	0	0	0	0	0	0	0	0	0	0	0	NA	0	0	0	0	NA
LaDArT_SNP01397	TGCAGTGAGTCAGTGTCAAATAACCTAGCCAGAAACCTAAAGCTATGGTACCACAATAATGACTGATAA	38	A	C	NLL-02	638298	T	G	NA	NA	0	0	0	NA	0	0	0	0	0	0	0	0	0	0	0	0	0	0	0	0	0	0	0	0	0	0	0	0	0	0	0	0	0	1	0	0	0	0	1
LaDArT_SNP01396	TGCAGTGAGTCAGTGTCAAATAACCTAGCCAGAAACCTAAAGCTATGGTACCACAATAATGACTGATAA	14	G	A	NLL-02	638322	C	T	NA	NA	0	0	0	NA	0	0	0	0	0	0	0	0	0	0	0	0	0	0	0	0	0	0	0	0	0	0	0	0	0	0	0	0	0	NA	0	0	0	0	NA
LaDArT_SNP00829	TGCAGCGAGAGAGTGAAAATTAGGCATTCACAAATCATATTACAGATCGGAAGAGCGGTTCAGCAGGAA	27	C	T	NLL-02	709191	T	C	0	NA	0	0	1	NA	0	2	0	0	0	0	0	1	0	1	2	0	0	0	0	0	0	0	0	1	2	0	0	1	0	0	0	0	0	2	NA	0	NA	NA	0
LaDArT_SNP09610	TGCAGTTTGATAGAAGAGAACTAGGCGAGAAGTAAACCAAAAGTGGTGGGCCCCATCAGGAGGGTAAAA	25	C	T	NLL-02	710476	G	A	1	1	NA	1	0	1	0	1	NA	NA	1	1	0	0	0	0	0	0	1	0	1	1	0	1	1	0	0	NA	1	0	NA	1	NA	NA	NA	1	1	0	0	0	1
LaDArT_SNP02843	TGCAGAGGTTCAAAATTGCAAACAAATCTGTATCAAAATGACGAAGTGTATATATAAGGACTGAAAATC	26	T	C	NLL-02	711137	T	C	1	1	0	NA	0	1	0	NA	0	0	NA	NA	0	0	0	0	0	0	NA	0	NA	NA	0	NA	NA	0	0	0	NA	0	0	NA	0	0	0	NA	1	0	0	0	NA
LaDArT_SNP04885	TGCAGTAACAGTGTGAATGGATAAAAAGGGTGACCTAGTGTCTTACCGAGTTCTTGAATTGAAGCAGTT	31	G	A	NLL-02	762990	G	A	0	0	0	0	0	0	0	1	0	0	1	1	0	0	0	0	0	0	1	0	0	0	0	1	0	0	0	0	0	0	1	0	0	0	0	1	0	0	0	0	1
LaDArT_SNP04886	TGCAGTAACAGTGTGAATGGATAAAAAGGGTGACCTAGTGTCTTACCGAGTTCTTGAATTGAAGCAGTT	32	A	G	NLL-02	762991	A	G	0	0	0	0	0	0	0	NA	0	0	NA	NA	0	0	0	0	0	0	NA	0	0	0	0	NA	0	0	0	0	0	0	NA	0	0	0	0	NA	0	0	0	0	NA
LaDArT_SNP10795	TGCAGTAACTAAACTGGACCACATAGCATGTCAAATATTGGCAAAATGATACAATGACTCTGGTGCTAT	11	A	T	NLL-02	764494	A	T	0	0	0	0	0	0	1	1	0	0	1	1	0	0	0	0	0	0	NA	0	0	0	0	1	0	0	0	0	0	0	1	0	0	0	0	2	1	0	1	1	0
LaDArT_SNP11200	TGCAGCTTACCACAATTCTCAGCAAACGCTCTATAACACCGACAAAGAGAAACAACTTACAGATCGGAA	40	G	A	NLL-02	771269	C	T	0	0	1	1	0	0	1	0	0	1	0	0	0	0	0	0	0	0	NA	0	1	1	0	0	1	0	0	1	1	0	1	1	1	1	1	0	0	0	1	1	0
LaDArT_SNP18947	TGCAGAGTGTGTTGCAGAGTTTGCATGCTGTTTCTGACAAGGATGATATTATTGTCCGCTTGTTATTTA	9	T	C	NLL-02	771315	T	C	0	0	1	1	0	0	1	1	0	1	1	1	0	NA	NA	0	NA	0	NA	NA	1	1	NA	NA	1	0	0	1	1	0	1	1	1	1	1	2	1	0	1	1	0
LaDArT_SNP18946	TGCAGAGTGTGTTGCAGAGTTTGCATGCTGTTTCTGACAAGGATGATATTATTGTCCGCTTGTTATTTA	55	C	T	NLL-02	771361	C	T	0	0	NA	NA	0	0	NA	NA	1	NA	NA	NA	0	1	1	0	1	0	NA	1	NA	NA	1	NA	NA	0	0	NA	NA	0	NA	NA	NA	NA	NA	0	NA	0	NA	NA	1
LaDArT_SNP04462	TGCAGCTTATGTTCATATAATTGTGGTTTGTGCTGCGAATTGTGTGTCATAGTTGCTTGCTTATTTGTT	57	T	G	NLL-02	771472	T	G	0	0	NA	NA	0	0	NA	1	0	NA	1	1	0	0	0	0	0	0	NA	0	NA	NA	0	0	NA	0	0	NA	NA	0	NA	NA	NA	NA	NA	NA	NA	0	NA	NA	0
LaDArT_SNP07494	TGCAGTGCTGAAGAAGTCGTAGAGTAGTAGTTGGTTGGATAAAAAGGGTGACCTAGTGCCTCACTGAAT	10	A	G	NLL-02	775563	A	G	0	0	0	0	0	0	0	1	0	0	1	1	0	0	0	0	0	0	0	0	0	0	0	0	0	0	0	0	0	0	0	0	0	0	0	1	0	0	0	0	0
LaDArT_SNP00583	TGCAGCACGTTTAGCATTCACTGGATGAGAAACCAGAATCTTGGTTATTTCCTTGGACAATTCGTTACA	62	C	A	NLL-02	805554	G	T	0	0	NA	1	1	0	0	0	NA	NA	0	NA	1	2	0	0	NA	1	0	0	NA	NA	1	NA	NA	1	1	NA	NA	0	NA	NA	NA	NA	NA	0	0	0	NA	NA	0
LaDArT_SNP00560	TGCAGAATTACAAGTCAAACAGGGCTCATAATTTTTCCAAGTCAAGATTGAACAACAGATGCAGCAATT	14	T	A	NLL-02	814752	A	T	1	0	NA	NA	0	1	0	1	NA	NA	1	NA	0	0	0	0	0	0	NA	0	NA	NA	0	0	NA	0	0	NA	0	0	NA	NA	0	NA	NA	0	0	0	0	0	0
LaDArT_SNP00561	TGCAGAATTACAAGTCAAACAGGGCTCATAATTTTTCCAAGTCAAGATTGAACAACAGATGCAGCAATT	6	A	C	NLL-02	814760	T	G	NA	0	1	1	0	NA	0	NA	1	1	NA	NA	0	0	0	0	0	0	NA	0	1	1	0	0	1	0	0	1	0	0	1	1	0	1	NA	0	0	0	0	0	0
LaDArT_SNP13054	TGCAGCATGCAGTAGCATCTGCTCAAGCTAGCCAGGAGAAGCAAAGCATGTTCTATTACACAATTACAG	22	T	A	NLL-02	858339	A	T	0	0	0	0	0	0	1	NA	0	0	0	0	0	0	0	0	0	0	0	0	0	0	0	0	0	0	0	0	0	0	0	0	0	1	0	0	NA	0	NA	NA	0
LaDArT_SNP13053	TGCAGCATGCAGTAGCATCTGCTCAAGCTAGCCAGGAGAAGCAAAGCATGTTCTATTACACAATTACAG	16	A	T	NLL-02	858345	T	A	0	0	0	0	0	0	NA	1	0	0	0	0	0	0	0	0	0	0	0	0	0	0	0	0	0	0	0	0	0	0	0	0	0	NA	0	0	NA	0	1	1	0
LaDArT_SNP13054	TGCAGCATGCAGTAGCATCTGCTCAAGCTAGCCAGGAGAAGCAAAGCATGTTCTATTACACAATTACAG	22	T	A	NLL-02	861912	A	T	0	0	0	0	0	0	1	NA	0	0	0	0	0	0	0	0	0	0	0	0	0	0	0	0	0	0	0	0	0	0	0	0	0	1	0	0	NA	0	NA	NA	0
LaDArT_SNP13053	TGCAGCATGCAGTAGCATCTGCTCAAGCTAGCCAGGAGAAGCAAAGCATGTTCTATTACACAATTACAG	16	A	T	NLL-02	861918	T	A	0	0	0	0	0	0	NA	1	0	0	0	0	0	0	0	0	0	0	0	0	0	0	0	0	0	0	0	0	0	0	0	0	0	NA	0	0	NA	0	1	1	0
LaDArT_SNP14160	TGCAGATGCCGAGGCAAATAAAGTAGCAGTGGAAGGTAACCCATTCCTTGCTGCACCTTTGAGAATTGG	12	A	G	NLL-02	927979	G	A	0	0	0	0	0	0	0	0	0	0	0	0	0	0	0	0	0	0	0	0	0	0	0	0	0	0	0	0	0	0	0	0	0	0	0	1	0	0	0	0	1
LaDArT_SNP01835	TGCAGATCTAACCAATCTAAGCAAGTTAGGTCTTCTTGCATGAATGAAGTTGTGTTTTGATCAATCAAT	65	C	G	NLL-02	963022	G	C	NA	NA	0	0	0	NA	0	NA	0	0	0	0	0	0	0	0	0	0	NA	0	0	0	0	0	0	0	0	0	0	0	NA	0	0	0	0	0	0	0	0	0	0
LaDArT_SNP01834	TGCAGATCTAACCAATCTAAGCAAGTTAGGTCTTCTTGCATGAATGAAGTTGTGTTTTGATCAATCAAT	23	A	G	NLL-02	963064	T	C	1	1	0	0	0	1	0	1	0	0	0	0	0	0	0	0	0	0	1	0	0	0	0	0	0	0	2	0	0	0	1	0	0	0	0	0	0	0	0	0	0
LaDArT_SNP02641	TGCAGTGATCAACTTATGAACAAGACATATATTTGTGATGTTTGGAAGGTTGGGCTTGGATTTACAGAT	41	T	G	NLL-02	963442	T	G	1	1	1	1	0	1	1	1	1	0	1	1	0	1	1	1	1	0	1	1	1	0	1	1	1	1	2	1	1	1	1	1	2	1	0	1	1	1	1	1	1
LaDArT_SNP03274	TGCAGCAACTTCTAGAAATTTCCACTGAAGGATGATAGACCTGATCAGGAACCTGTAATTACAGATCGG	7	G	A	NLL-02	987499	T	C	NA	NA	1	1	1	NA	1	1	1	0	1	1	1	1	1	1	1	1	NA	1	1	1	1	1	1	0	1	1	1	1	1	1	1	1	0	NA	NA	1	1	1	NA
LaDArT_SNP06408	TGCAGATCGCAGTCAACCCCAAAAATGCTATAGATAGGTAGTAGGATGGCCGCTACAACAATTATAAAT	7	A	C	NLL-02	1062360	G	T	1	1	1	1	1	1	1	1	1	1	1	1	1	1	1	1	1	1	1	1	1	1	1	0	1	1	1	1	1	1	1	1	1	1	1	1	1	1	1	1	NA
LaDArT_SNP01227	TGCAGTGATCCATTCAGGAGCCATATAACCAGGAGTACCCCTCCTTCTAGACATGGTTACCATGTCTTC	56	T	A	NLL-02	1071648	T	A	0	0	0	0	1	0	0	0	0	0	0	0	1	0	0	0	0	0	0	0	0	0	NA	0	0	0	2	0	0	NA	0	0	2	0	0	0	0	0	NA	0	0
LaDArT_SNP02267	TGCAGATCGTGCTACTCAGAAAAGCAAATCGAAGGTAATCGGATCAACGTACATATGCATAGTCAGAGT	43	C	T	NLL-02	1161894	T	C	0	0	0	0	2	0	0	NA	0	0	0	0	0	0	0	1	NA	0	NA	0	0	0	0	0	0	0	2	0	0	0	0	0	2	0	0	NA	0	0	0	0	NA
LaDArT_SNP02213	TGCAGATGATAATGTCGTCTCTAAAGTGAGTGGCAATGAAGTAGAGAGCGATGCTGAACCTTCTGCTGA	16	G	A	NLL-02	1175414	G	A	1	1	0	1	2	1	1	NA	0	0	1	1	0	2	0	2	NA	1	1	0	NA	NA	0	1	NA	0	0	NA	NA	0	NA	NA	2	NA	0	1	0	0	0	0	1
LaDArT_SNP10179	TGCAGCAGTAGATCCTTCTTGTACAGGTCTTGTGTTTCCCTCTTCACGATTGCCAACTTCGCCTTCAAC	46	C	T	NLL-02	1175643	G	A	0	0	0	0	0	0	0	NA	0	0	0	0	0	0	0	0	NA	0	0	0	0	0	0	0	0	0	0	NA	0	0	0	0	0	NA	0	0	0	0	0	0	0
LaDArT_SNP10178	TGCAGCAGTAGATCCTTCTTGTACAGGTCTTGTGTTTCCCTCTTCACGATTGCCAACTTCGCCTTCAAC	39	C	T	NLL-02	1175650	G	A	0	0	0	0	0	0	0	1	0	0	0	0	0	0	0	0	1	0	0	0	0	0	0	0	0	0	0	1	0	0	0	0	0	1	0	0	0	0	0	0	0
LaDArT_SNP16000	TGCAGCCATCATCAGGAACTATTGCTTCTGATTTCCAGTTATACCCATCAAATGTGTTCCCTTCAACAA	26	G	T	NLL-02	1207301	T	G	0	0	0	0	0	0	0	0	0	1	0	0	0	0	0	0	0	0	0	0	0	0	0	0	0	0	0	0	0	0	0	0	0	0	0	0	0	0	0	0	0
LaDArT_SNP09037	TGCAGCTAAGGGTATTTCAAAGCTTATACTGTTTGTTGTTTGTGAAATGGTCATGCTCTGTTTGTAACT	39	T	C	NLL-02	1217292	A	G	0	0	0	0	0	0	0	0	0	0	0	0	0	0	0	0	0	0	0	2	0	0	0	0	0	0	0	0	0	0	0	0	0	0	0	0	1	0	0	0	0
LaDArT_SNP15809	TGCAGCAACAAACAAGGCTTAGTCACACTAGATTAGGTCGGCTATAAGGATCGAACGACGTCATATCAT	25	T	C	NLL-02	1229462	C	T	0	0	0	1	0	0	0	0	1	0	0	0	0	0	0	0	0	0	0	0	0	NA	0	0	1	0	0	0	1	0	1	1	0	0	0	0	0	0	0	0	0
LaDArT_SNP06433	TGCAGATCCAGCCATTCATTCTTTGTTTTCTGACACGTCAGAGGTCGCTCAGCCCAACATACTGTGTAA	23	T	A	NLL-02	1305037	T	A	1	0	0	0	0	1	0	0	1	0	0	NA	0	0	0	0	0	0	0	0	1	0	NA	0	0	0	0	1	0	0	1	0	0	0	0	0	0	0	1	NA	0
LaDArT_SNP06434	TGCAGATCCAGCCATTCATTCTTTGTTTTCTGACACGTCAGAGGTCGCTCAGCCCAACATACTGTGTAA	65	G	A	NLL-02	1305079	G	A	NA	0	0	0	0	NA	0	0	NA	0	0	1	0	0	0	0	0	0	0	0	NA	0	1	0	0	0	0	NA	0	0	NA	0	0	0	0	0	0	0	NA	1	0
LaDArT_SNP15469	TGCAGAACATAATGAGAATATAACTATTATGTTCACATTACGTACAGGCAAAGCTCCTCTTACAGATCG	31	C	T	NLL-02	1389482	T	C	0	0	0	0	0	0	0	0	0	0	0	0	0	0	0	0	0	0	NA	0	0	0	0	0	0	0	0	0	0	0	0	0	0	0	0	NA	0	0	0	0	0
LaDArT_SNP10020	TGCAGTATTGTGGTTTCAGGACGCAATGTAAGTGCAACCGGCGACCGCAATTTACAGATCGGAAGAGCG	41	C	G	NLL-02	1389817	C	G	0	0	1	0	0	0	0	0	0	1	0	1	0	2	1	0	NA	0	0	1	0	1	0	0	0	0	0	0	2	1	1	1	2	1	1	0	0	1	1	1	0
LaDArT_SNP06950	TGCAGGAACTACATAGGTCTAGCCTCAACTATGAAAACTTATACGACACTCAGAAAACTGCTAAAACTA	27	A	C	NLL-02	1454399	T	G	0	0	0	1	0	0	0	1	0	0	0	1	0	0	0	0	1	0	0	0	1	1	0	0	1	0	0	1	2	1	1	0	0	0	0	0	1	1	1	1	0
LaDArT_SNP06958	TGCAGGAAGTATGAGCTATATTAGGATGTAGTGACCACCATATTGAAGAAACTATGCTGTGTTTATTAG	55	A	G	NLL-02	1483488	G	A	1	1	0	0	2	1	1	0	1	0	1	0	0	0	0	0	0	0	1	0	0	0	0	1	0	0	0	0	0	0	0	0	0	0	0	0	0	0	0	0	0
LaDArT_SNP08788	TGCAGATCAAAAGAGGGGAGGTGTGGCTAACACAGCATAAGTAAAAGAAAACTGAAAAACAGAAAAAGC	60	A	T	NLL-02	1513720	T	A	0	0	0	1	0	0	0	0	0	1	0	1	1	0	0	1	1	1	NA	0	1	1	0	0	1	1	0	1	1	1	1	1	2	1	1	NA	1	0	1	1	NA
LaDArT_SNP02002	TGCAGAAATGCATCATATTCTTTGTAGTTTGTCATACTTCAAATTAGGGTATAGCTATACAAAATAGTT	15	T	C	NLL-02	1539884	A	G	1	0	0	0	0	0	0	0	0	0	0	0	0	0	0	0	0	0	0	0	0	0	0	0	0	0	0	0	0	0	0	0	0	0	0	1	0	0	0	0	1
LaDArT_SNP08548	TGCAGAAAAAAACAGTTTTCTTCAGAAAAAATGCTGAAGGGGAAGAGGTAGGTAGAGAAAATGGGTGGA	45	G	A	NLL-02	1539941	A	G	1	0	0	1	0	0	0	0	0	1	0	1	1	1	0	1	1	1	0	1	1	1	1	0	1	1	0	1	1	0	1	1	2	1	1	1	0	0	1	0	1
LaDArT_SNP07201	TGCAGGTTCATATAATTTCTTCCATGTGTGGCCAAAATAAAACTACTTGAAACATTTCGTTCATTTACA	22	C	T	NLL-02	1579150	G	A	0	0	0	0	0	0	0	0	0	0	1	0	0	0	0	0	0	0	0	0	0	0	0	0	0	0	0	0	0	0	0	0	0	0	0	NA	0	0	0	0	1
LaDArT_SNP11947	TGCAGAGATTGGAAAGATTTTCCAGTTCCATTCTTTACAGATCGGAAGAGCGGTTCAGCAGGAATGCCG	30	C	T	NLL-02	1626926	T	C	1	1	1	1	2	1	1	1	1	1	1	1	1	1	1	1	1	1	1	0	1	1	1	1	1	0	2	1	1	1	1	1	2	1	0	1	1	1	1	1	1
LaDArT_SNP17218	TGCAGATCCCGGGCTTAGTTTGAGCACGGTGATCGCATGCTCTGACAAAGTATTCGTAAAGCAGTATGT	6	T	C	NLL-02	1627451	T	C	0	0	1	0	0	0	0	1	0	0	0	1	1	1	1	1	1	1	0	0	0	0	0	NA	0	0	2	0	0	0	0	0	0	0	0	NA	0	0	1	1	1
LaDArT_SNP18123	TGCAGGTTGGCTCATCAAATATTCTGTTGTTTCCTAAAGAAAATAATTCCAGCTTACAGATCGGAAGAG	25	G	C	NLL-02	1628782	G	C	0	0	0	0	0	0	0	0	0	0	NA	0	0	0	0	0	0	0	NA	0	0	0	0	NA	0	0	0	0	0	NA	0	0	0	0	0	NA	0	0	0	0	NA
LaDArT_SNP11271	TGCAGTGATGATGATAAGAATGTTATTGCTTTACAGATCGGAAGAGCGGTTCAGCAGGAATGCCGAGAC	6	G	A	NLL-02	1666151	G	A	0	0	0	0	0	0	0	1	0	0	1	0	0	0	0	0	0	0	0	0	0	0	0	0	0	0	0	NA	0	1	0	0	0	0	0	0	0	0	0	0	0
LaDArT_SNP12564	TGCAGCTGTAAGAGCTACAGGGGAGTACCCAGAACGAGTAGGGGAACCTCCATGTCAGGTATAGTTCTA	37	G	T	NLL-02	1717555	C	A	1	1	0	0	2	1	1	1	0	0	0	1	0	0	0	0	0	0	1	0	0	0	0	1	0	0	0	0	0	0	0	0	0	0	0	1	NA	0	0	0	1
LaDArT_SNP01690	TGCAGCTGTAAGAGCTACAGGGGAGTACCCAGAACGAGTAGGGGAACCTCCATGTCAGGTATAGTTCCT	24	T	G	NLL-02	1717568	C	A	1	1	0	0	0	1	1	0	1	0	0	0	0	0	0	0	0	0	NA	0	0	0	0	0	0	0	0	0	0	0	0	0	0	0	NA	NA	0	0	0	0	NA
LaDArT_SNP13022	TGCAGTTAGAGGTTCAAATTCAATTCAACAATCCACCAGAAAGTTACAGATCGGAAGAGCGGTTCAGCA	42	G	A	NLL-02	1777093	G	A	0	0	0	1	0	0	0	0	0	0	0	0	0	0	0	0	0	0	0	0	0	0	0	0	1	0	0	0	2	0	0	1	0	0	0	0	0	0	0	1	0
LaDArT_SNP01546	TGCAGCCACAATTGCTATTGTTATACCGATATAGAGTGCAATTTACAGATCGGAAGAGCGGTTCAGCAG	28	T	A	NLL-02	1834987	T	A	1	1	0	0	2	0	0	0	0	0	1	NA	0	0	0	0	0	0	NA	0	1	0	0	NA	0	0	0	0	2	0	0	1	2	0	0	1	0	0	0	0	1
LaDArT_SNP00957	TGCAGTGGCCGCACTTTTTCGCAATTGTAGTAAGCAATTGTGACCATAACTTCAATTTACAGATCGGAA	39	A	G	NLL-02	1835051	G	A	NA	NA	0	0	0	1	0	1	1	0	NA	0	1	0	0	0	1	1	NA	0	NA	0	0	0	0	0	0	1	1	0	0	NA	0	0	0	NA	0	0	0	0	NA
LaDArT_SNP15461	TGCAGAAATTTGTATATTGTAGGTTCACTATATCTGGTAGAGTTGTGGGAGCTGTAGGTGGAGGAAGCT	28	C	T	NLL-02	1876289	T	C	0	0	0	0	0	0	0	0	0	0	0	0	1	1	0	0	0	1	0	0	1	1	0	0	0	0	0	0	0	0	0	0	2	1	1	2	1	1	NA	NA	0
LaDArT_SNP06670	TGCAGCATGATCATACTTTATTGGCGTCAAATTACTCAAAGATCACTGCATAACCAGTAAAGTTAGCAA	31	T	C	NLL-02	1879916	T	C	0	0	0	1	0	0	0	0	0	1	0	0	1	2	0	0	0	1	0	0	1	1	0	0	1	0	0	0	2	1	0	1	2	1	1	NA	1	1	0	0	NA
LaDArT_SNP10072	TGCAGTTCCTTAGAGTATGAATTTTCTTTATTTGGCTTCTCTCTTTAGTTATGTTTTTACAGATCGGAA	14	G	A	NLL-02	1881994	G	A	0	0	NA	1	0	0	0	0	0	1	0	0	1	1	NA	NA	0	1	0	0	1	1	0	0	1	0	NA	0	2	1	0	1	1	1	1	0	1	1	0	0	0
LaDArT_SNP06406	TGCAGATAGCACAAAAGAATAAAGATGAATTTTTTGAAGCTGTAGTTTCCTGGCATATCTATTTGACCT	52	G	C	NLL-02	1883242	C	G	0	0	0	1	0	0	0	0	0	1	0	0	0	0	0	0	0	0	0	0	0	0	0	0	1	0	0	0	2	1	0	1	0	0	0	0	0	0	0	0	0
LaDArT_SNP19436	TGCAGTATCCGGTATCTCAAATTTCATCTCTCACCAACCTCAACAAATCCCATTCCTTCATTTTGGCCG	21	A	T	NLL-02	1964998	T	A	1	1	0	1	2	1	1	1	1	1	1	1	NA	0	0	0	NA	NA	NA	0	1	1	1	1	1	1	0	1	1	1	1	1	2	NA	1	1	1	NA	NA	NA	1
LaDArT_SNP19436	TGCAGTATCCGGTATCTCAAATTTCATCTCTCACCAACCTCAACAAATCCCATTCCTTCATTTTGGCCG	21	A	T	NLL-02	1968039	T	A	1	1	0	1	2	1	1	1	1	1	1	1	NA	0	0	0	NA	NA	NA	0	1	1	1	1	1	1	0	1	1	1	1	1	2	NA	1	1	1	NA	NA	NA	1
LaDArT_SNP02713	TGCAGGGTGCTATGTAATACAAGCTGGTTATAGGGTTTAGTGTCAAGCCCTTCTTTTGAAGAAGAACTT	45	A	G	NLL-02	1984599	T	C	0	0	0	0	0	0	0	0	0	1	0	0	0	0	0	0	0	0	NA	0	1	0	0	0	0	0	0	0	0	0	1	0	2	0	0	0	0	0	0	0	0
LaDArT_SNP09271	TGCAGGTAGTTCTGTTCTTGTTATATGAAAACCCAAATATGGTACTCATTATGCCCTTGGGGGGGGGGG	11	T	C	NLL-02	1984652	C	T	1	1	0	0	0	1	NA	0	1	NA	NA	0	NA	0	NA	NA	0	NA	NA	NA	NA	0	NA	NA	0	0	0	NA	0	0	NA	0	0	0	0	0	NA	NA	NA	NA	1
LaDArT_SNP09629	TGCAGCCGTACCAACAGCTGTAAATTTCGGGCTAGTGACAATGTTTGGTCCAACACAAACTACAAACCT	7	A	G	NLL-02	2014292	C	T	1	0	0	0	0	1	1	0	1	0	0	0	0	0	0	0	0	0	0	0	0	0	0	0	0	0	0	0	0	0	0	0	0	0	0	1	0	0	0	0	0
LaDArT_SNP02494	TGCAGCATTTTGGGATGAAAAACGTTGTCCAAATACCAACATCAATTTGTGTTGTTTTTTTCTCCAAAC	37	C	A	NLL-02	2157169	T	G	1	1	0	0	2	0	0	0	0	0	0	0	0	0	0	0	NA	0	0	0	NA	NA	0	0	0	0	0	NA	0	0	NA	0	0	NA	0	0	0	0	0	0	NA
LaDArT_SNP05705	TGCAGGAGGCTTATGATGCTTATAATTACTCCTTATTATATACTTCATCAACATTACAGATCGGAAGAG	22	T	C	NLL-02	2233848	A	G	0	0	0	0	0	0	0	NA	0	0	NA	NA	NA	0	NA	0	0	NA	0	0	0	0	NA	0	0	0	0	0	0	0	0	0	0	0	0	0	0	0	NA	NA	0
LaDArT_SNP11138	TGCAGATTAGCATAATTGTAAAGATCTAAAACCAAAATCTCACAACTTGTCTAACTTTTACAGATCGGA	52	A	G	NLL-02	2255300	T	C	0	0	1	2	2	0	1	0	0	0	0	1	0	0	0	0	0	0	1	0	1	0	0	1	1	0	1	1	1	1	0	1	1	0	1	0	0	1	0	0	1
LaDArT_SNP01119	TGCAGTTGCGCCTGTAACTGCAACCATTAGCACAATCACGACCGTAACTGCAATTTACAGATCGGAAGA	48	C	T	NLL-02	2266757	A	G	1	1	1	1	1	1	1	0	1	1	0	1	0	1	1	0	NA	0	1	1	1	1	1	1	1	1	1	1	1	1	1	1	1	1	1	NA	NA	1	0	0	1
LaDArT_SNP03807	TGCAGAGTTCTTCTAGGTTTGAATTTTCAGTACATCTACGCTTTGTGATTTGAGCTAGAACTTGAAAAT	32	C	T	NLL-02	2281246	G	A	0	0	0	0	0	0	0	0	0	0	0	0	0	0	0	0	1	0	0	0	0	0	0	0	0	0	0	0	0	0	0	0	0	0	0	0	1	0	0	0	0
LaDArT_SNP17171	TGCAGAAGAGTGATAGATGTACCATTTATCATTGTCTATATGACAAGCTTTAGCTTGTTTACAGATCGG	39	G	A	NLL-02	2284077	T	C	0	0	0	1	0	0	0	0	0	0	0	1	0	0	0	0	0	0	1	0	0	0	0	1	0	0	0	1	2	0	0	0	0	0	1	1	0	0	0	0	1
LaDArT_SNP12631	TGCAGCAGAACAATCAATATCTCTTGTCTTCAATTGCATCTATGAGGTTGTGGAAGTGTCTTTTACAGA	13	T	C	NLL-02	2284126	T	C	0	0	0	1	0	0	0	0	0	0	0	1	0	0	0	0	0	0	0	0	0	0	0	1	0	0	0	1	2	0	0	0	0	0	1	0	0	0	0	0	0
LaDArT_SNP02432	TGCAGAAAGCATTTAGAAACTGAATTTCAGATAAAATGGTAAGTAATATATTATTTACACATGCAAATG	59	A	C	NLL-02	2396346	C	A	1	1	0	0	2	1	1	0	1	1	0	0	0	0	0	0	0	0	0	0	1	1	0	0	1	1	0	0	2	1	1	1	2	0	0	0	0	1	0	0	0
LaDArT_SNP17582	TGCAGCTTCTCCGTGCTGAGTGTTGATTCCAACTCTTCTATCTCAGCCTTCATGGCCGATATAGGATCT	12	T	G	NLL-02	2422030	G	T	1	1	0	0	2	1	0	NA	0	0	0	0	0	0	0	0	0	0	NA	0	0	0	0	NA	0	0	0	0	0	0	0	0	0	0	0	NA	1	0	0	0	0
LaDArT_SNP06595	TGCAGCAATTCTTGTGTTTTCAGTCTTGGTGGCTAATAAGATCCATTCAAGAAGGCAGGATGGACACTC	61	G	C	NLL-02	2481286	C	G	1	1	0	NA	0	0	0	0	0	0	NA	NA	NA	NA	0	NA	0	NA	0	0	0	0	0	0	0	0	0	0	0	0	0	0	0	0	NA	0	0	NA	NA	NA	0
LaDArT_SNP06594	TGCAGCAATTCTTGTGTTTTCAGTCTTGGTGGCTAATAAGATCCATTCAAGAAGGCAGGATGGACACTC	42	C	T	NLL-02	2481305	G	A	NA	NA	0	1	0	0	0	0	0	0	1	1	1	1	0	1	0	1	0	0	0	0	0	0	0	0	0	0	0	0	0	0	0	0	1	0	0	1	1	1	0
LaDArT_SNP08338	TGCAGATAGTACTACTTATACAGTTATAATAGAAGGTTTATGTGAATCTGACCAAATAGAAGAGGCAAA	24	G	T	NLL-02	2500508	T	G	1	1	1	1	0	1	1	1	1	0	1	1	1	1	0	1	0	1	NA	0	1	1	0	1	1	1	0	1	1	0	1	1	2	0	1	0	1	1	1	1	NA
LaDArT_SNP14299	TGCAGCATGTGAGCACTTGCGTATTCCCCATGCTATTATGGCCACCACTAATACTGTAGTCTCTTCTCC	44	C	A	NLL-02	2566067	G	T	0	0	0	2	0	0	0	1	0	0	1	1	0	0	0	0	0	0	0	0	0	0	0	0	0	0	0	0	0	0	0	0	0	0	1	0	0	0	0	0	0
LaDArT_SNP19218	TGCAGTACCATTGTGCTTTGGGGTATAAGGAGCAATTACGTCATGAGTTTACAGATCGGAAGAGCGGTT	7	C	T	NLL-02	2636655	C	T	0	0	0	2	0	0	0	1	0	NA	0	1	0	0	0	0	0	0	0	0	0	NA	0	NA	0	0	0	0	0	1	0	0	NA	0	1	NA	NA	NA	0	0	NA
LaDArT_SNP00637	TGCAGTACCAATTGAAAATCTACAGCTTCTGTCATATAAAGAACGCTTCACACAGTCGCTCAAGACCCT	12	A	T	NLL-02	2641594	T	A	NA	NA	1	2	1	1	NA	1	1	0	0	1	0	1	0	0	1	0	1	0	0	0	1	1	0	0	1	1	2	1	0	0	2	1	1	1	1	0	1	1	1
LaDArT_SNP03262	TGCAGAAGAAACAAAGGCTAGCACATTAGTTGTTTTTCTACTAAAAGAAAAAGGGAAGTTTTGAGAGGT	42	A	G	NLL-02	2671932	A	G	NA	NA	0	0	0	0	NA	NA	0	1	0	NA	0	NA	0	0	NA	0	NA	0	0	1	NA	NA	0	0	0	0	2	NA	0	0	2	NA	0	NA	NA	0	NA	NA	0
LaDArT_SNP01078	TGCAGTTACAGCTACTCTAAATGCGATAAATGCATATGCTGAATGGGCTCCATTGCCCGATCTGGCTAA	30	T	C	NLL-02	2686452	A	G	1	1	1	0	0	0	1	1	0	1	0	1	0	0	0	0	1	0	1	0	0	1	0	NA	0	0	0	0	2	0	0	0	2	0	0	2	1	0	1	1	1
LaDArT_SNP01077	TGCAGTTACAGCTACTCTAAATGCGATAAATGCATATGCTGAATGGGCTCCATTGCCCGATCTGGCTAA	27	A	C	NLL-02	2686455	T	G	NA	NA	NA	0	2	0	NA	NA	0	NA	0	NA	0	0	0	0	NA	0	NA	0	0	NA	0	1	0	0	0	0	0	0	0	0	0	0	0	0	NA	0	NA	NA	NA
LaDArT_SNP03149	TGCAGAGCGCATGAACTTTGCAAATCTTTCCATTGATTTACAGATCGGAAGAGCGGTTCAGCAGGAATG	27	C	T	NLL-02	2687719	A	G	1	1	1	0	2	0	1	1	0	1	0	1	0	2	0	0	1	0	1	0	0	1	0	1	0	0	0	0	2	0	0	0	2	0	0	2	1	0	1	1	1
LaDArT_SNP01924	TGCAGCATTTTGAAAGCATGTAACCGGATTTCAGATGACCAATTCCTTTTTACCAAAAGAAAAGATGTA	37	G	A	NLL-02	2687924	A	G	1	1	0	0	2	0	1	1	0	0	0	1	0	0	0	0	1	0	1	0	0	0	0	1	0	0	0	0	0	0	0	0	0	0	0	2	0	0	0	0	1
LaDArT_SNP17860	TGCAGTTCCTGGTGCCGTTACTTGGGCTGCTGCTGCCCCAGAAGCTGGTAAGAGTTTTTTTTACAGATC	34	T	G	NLL-02	2870903	G	T	0	0	0	0	0	0	0	0	0	0	0	0	0	0	0	0	0	0	0	0	0	0	0	0	0	0	0	0	0	0	0	0	0	0	0	0	0	0	0	0	0
LaDArT_SNP02460	TGCAGCAGACTCTGAAGGATGACTGTTATTGACTTCGGCAGATGAGTGCTTGCATATTGTAACTCCCAT	29	T	C	NLL-02	2875662	T	C	1	1	1	1	2	0	0	1	0	1	1	1	0	1	1	1	1	0	1	1	1	NA	1	1	1	1	0	1	1	1	1	1	0	1	1	1	1	1	1	1	1
LaDArT_SNP07252	TGCAGTAACCTTGATTACCTCTACACAAGCATCATATCCAAATTTATAATGAAATAAATAATAGATCCT	22	A	G	NLL-02	2920892	A	G	1	1	0	0	2	1	1	1	1	0	NA	1	0	0	0	1	1	0	0	0	0	0	0	1	0	0	0	0	0	0	0	2	0	0	0	1	0	0	0	0	1
LaDArT_SNP14962	TGCAGAAGCCGCCTATCCGCGGTAGAAATCCACTCCGGCCACTTACAGATCGGAAGAGCGGTTCAGCAG	22	T	C	NLL-02	2988222	T	C	1	1	1	1	1	1	1	NA	1	1	1	NA	0	1	1	1	1	0	1	1	1	1	1	NA	1	1	1	0	2	1	1	1	1	1	1	1	1	1	1	1	1
LaDArT_SNP17569	TGCAGCTGCTTCTATAAGGATTTTGTTTCAAGGTCTGAACTCGGCACCCCAGTTAGGTTGGCCTTCTAA	42	G	A	NLL-02	3194727	G	A	0	0	0	0	0	0	0	NA	0	0	0	0	0	0	0	0	0	0	0	0	0	0	0	0	0	0	0	0	0	0	0	0	0	0	0	1	1	0	1	1	1
LaDArT_SNP09770	TGCAGAGAAGAAGCAAAGTTATCTCGGGTCGAACAGTAATGTTTTATAAAACATTACAGATCGGAAGAG	30	G	C	NLL-02	3203232	G	C	0	0	0	0	0	0	0	0	0	0	0	NA	0	0	0	0	0	0	NA	0	0	0	0	0	0	0	0	0	0	0	0	0	0	0	NA	0	0	0	0	0	NA
LaDArT_SNP09771	TGCAGAGAAGAAGCAAAGTTATCTCGGGTCGAACAGTAATGTTTTATAAAACATTACAGATCGGAAGAG	47	A	C	NLL-02	3203249	A	C	0	0	0	2	0	0	0	0	0	0	0	1	0	0	0	0	0	0	1	0	0	0	0	0	0	0	0	0	0	0	0	0	0	0	1	0	0	0	0	0	1
LaDArT_SNP15476	TGCAGAACCAATAGGAGTGCATTGAAAATCAAATCAACAGAAACAAAAATAGTATAACAGCTACTTATC	8	T	C	NLL-02	3221477	G	A	0	0	0	0	0	0	NA	NA	0	0	0	NA	0	0	0	0	0	0	0	0	0	NA	0	0	0	0	0	0	NA	0	NA	0	0	0	NA	1	0	0	0	0	0
LaDArT_SNP00877	TGCAGCTTGGTACTCCAATGATTTAGCCGTGCAGTGATTTTTTCAATCAGCGGGGCATGGTATTTACTA	28	T	G	NLL-02	3225650	G	T	1	0	0	1	NA	0	1	NA	0	1	0	NA	0	0	0	0	0	0	NA	0	0	0	1	NA	0	0	0	0	0	0	0	0	0	0	1	NA	0	1	0	0	NA
LaDArT_SNP13035	TGCAGGATCATTTACAGAATAAGTTTACATCGCTCTGTAATTTCATGGAAAATCTTACAGATCGGAAGA	11	T	C	NLL-02	3242015	A	G	1	1	0	1	1	1	1	1	1	1	0	1	0	1	0	0	0	0	1	0	1	0	0	1	1	0	0	0	0	0	1	2	1	0	1	1	1	0	0	0	1
LaDArT_SNP09434	TGCAGTCTTTATGAATTGAAATCACAAGTTCTGAAGCATGTACTCTTACTAAGTCTGAAATTATAGTTA	53	T	C	NLL-02	3292340	A	G	0	0	0	0	0	0	0	0	0	0	0	0	0	0	0	0	0	0	0	0	NA	1	0	0	NA	0	0	0	2	0	NA	0	NA	0	0	0	0	0	0	0	0
LaDArT_SNP09433	TGCAGTCTTTATGAATTGAAATCACAAGTTCTGAAGCATGTACTCTTACTAAGTCTGAAATTATAGTTA	23	A	G	NLL-02	3292370	T	C	0	0	0	0	0	0	0	0	0	0	0	0	0	0	0	0	0	0	0	0	1	NA	0	0	1	0	0	0	0	0	1	2	1	0	0	0	0	0	0	0	0
LaDArT_SNP00572	TGCAGTGCACCTATTTTTTACTCGGTGACATGCCTAGGATGAGTTTTCAAATATTTATTACAGATCGGA	22	A	C	NLL-02	3328758	G	T	1	NA	0	NA	2	1	NA	NA	1	0	NA	NA	0	0	0	0	0	0	NA	0	NA	NA	0	NA	NA	NA	0	NA	NA	0	NA	NA	NA	0	NA	NA	0	0	0	0	NA
LaDArT_SNP16670	TGCAGAAAAACAATGTTGTTCCAATAATATTTGGCCAAAACTTACAGATCGGAAGAGCGGTTCAGCAGG	16	T	A	NLL-02	3539229	A	T	NA	0	0	1	0	0	0	NA	0	0	NA	NA	0	0	0	0	0	0	0	0	1	0	NA	1	1	1	0	0	0	0	1	2	1	NA	1	1	0	NA	0	0	1
LaDArT_SNP00442	TGCAGCTTGGTATGAGATGGTAAGTTACACTGGCTTGATGTTTACGTTTATATCAGAGATAATGGCCAG	23	G	A	NLL-02	3539265	G	A	NA	0	0	1	0	0	0	NA	0	0	NA	NA	NA	0	0	0	0	0	0	0	1	0	NA	1	1	1	0	0	0	0	1	2	1	NA	1	NA	0	NA	0	0	NA
LaDArT_SNP14940	TGCAGAAAGTGCATAGTAATAGAAATATCTATAATATGCCAAGCAGAGTTACAGATCGGAAGAGCGGTT	44	A	G	NLL-02	3591815	T	C	1	1	0	1	0	1	1	NA	1	0	1	1	0	0	0	0	0	0	0	0	1	1	0	1	1	1	0	0	2	0	1	2	1	0	1	0	1	0	0	0	0
LaDArT_SNP03501	TGCAGAACTTGAGGTATATTCGCAGAATATGTCACAGCTATTTCTGTCGTGGCCCTTCGTAATGTTTAT	32	C	A	NLL-02	3611815	C	A	0	0	0	0	0	0	0	1	0	0	0	1	NA	0	0	NA	NA	NA	NA	NA	1	0	0	0	1	0	0	0	0	NA	1	2	1	0	NA	0	0	NA	NA	NA	0
LaDArT_SNP03502	TGCAGAACTTGAGGTATATTCGCAGAATATGTCACAGCTATTTCTGTCGTGGCCCTTCGTAATGTTTAT	34	C	T	NLL-02	3611817	C	T	0	0	0	2	0	0	0	NA	0	0	0	NA	1	0	0	1	1	1	NA	1	NA	0	0	0	NA	0	0	0	0	1	NA	0	NA	0	1	0	0	1	1	1	0
LaDArT_SNP02173	TGCAGTTTGATTACATGATTCAAACTTGATTGTAGATAAGTTTATCATGATTCATTTATTTCCCTTGGT	36	T	C	NLL-02	3612061	T	C	NA	0	0	0	0	NA	0	0	NA	0	0	0	0	0	0	0	0	0	NA	0	0	0	0	1	0	1	0	0	0	0	0	2	0	0	0	0	NA	0	0	0	0
LaDArT_SNP09922	TGCAGCTCTTCCTGAAGGAAGCATATGTTGTGAAACAATTTTTCAGAGAAGAAACTTACAGATCGGAAG	20	G	T	NLL-02	3616886	C	A	0	0	0	0	0	0	0	0	0	NA	0	0	0	0	0	0	0	0	0	0	0	0	0	1	0	1	0	NA	0	0	0	1	0	0	0	1	0	0	0	0	1
LaDArT_SNP05998	TGCAGAAAAATCACAACCTGGCTACAACTGGAGGAAAATCCAAATGAAACCCGTTATTTTGGAAAACAG	26	A	T	NLL-02	3660494	A	T	0	0	0	0	0	1	0	0	1	0	0	0	0	0	0	0	0	0	0	0	0	0	0	0	0	0	0	0	0	0	0	0	0	0	0	0	0	0	0	0	0
LaDArT_SNP06528	TGCAGCAAAGTCTTTGAGAAAATTGGTAAAGAAGAATGTATAGAATGTTTTGCTAAGATTGCCATTGAA	53	T	A	NLL-02	3728794	A	T	1	1	0	0	2	NA	1	1	NA	0	0	0	0	0	0	0	0	0	1	0	0	0	0	NA	0	0	0	0	0	0	0	0	NA	0	0	NA	0	0	0	0	1
LaDArT_SNP15486	TGCAGAACTGGTCTCCTAATTGTAGACACGAAGCAAGGGGTTGGAAGAAGTGGTCAAGCTTCTTCTGTT	14	C	T	NLL-02	3733319	G	A	0	0	0	0	0	1	0	0	1	0	0	0	0	0	0	0	0	0	0	0	0	0	0	0	0	0	0	0	0	0	0	0	0	0	0	0	1	0	0	0	0
LaDArT_SNP09932	TGCAGCTGGAACCTCTAATCCTGATGATGCTGACTTCAATCCTTATCAGGTATATAATTACAGATCGGA	33	C	A	NLL-02	3830554	C	A	0	0	0	2	0	0	0	1	0	0	0	1	0	0	0	0	0	0	0	0	0	0	0	1	0	0	0	0	0	0	0	0	0	0	0	0	0	0	0	0	0
LaDArT_SNP17810	TGCAGTGAGAGGGTAGACCATAGTGTTTAGATGGTGTGTTCTACTCCGTAACGCGTGTCATTCCTTTAG	33	C	G	NLL-02	3837333	C	G	NA	NA	0	2	NA	0	0	0	1	1	0	0	0	1	0	0	0	0	NA	0	1	1	1	0	1	1	0	0	2	0	1	1	1	0	1	NA	0	0	0	0	NA
LaDArT_SNP00435	TGCAGGAACAGGCCTAATGTAAGGTTGCAATAGTGTGGACATGGATAAAACATTGGACCGACCAAAGTA	14	T	C	NLL-02	3837377	T	C	NA	NA	0	2	NA	0	0	1	0	0	0	1	0	0	0	0	0	0	0	0	0	0	0	1	0	0	0	0	0	0	0	0	0	0	0	0	0	0	0	0	0
LaDArT_SNP10954	TGCAGTTGTTGGATTAGTGGAGAGTCAAAAATGTCTTCATTCACTCAAAATGTCTACTTTGTTTACAGA	53	C	T	NLL-02	4036433	G	A	0	0	0	0	0	0	0	NA	0	0	0	NA	0	0	0	0	0	0	NA	0	0	0	0	NA	0	0	0	0	0	0	0	0	0	0	0	2	0	0	0	0	0
LaDArT_SNP10953	TGCAGTTGTTGGATTAGTGGAGAGTCAAAAATGTCTTCATTCACTCAAAATGTCTACTTTGTTTACAGA	34	C	G	NLL-02	4036452	G	C	0	0	0	2	0	0	0	1	0	0	0	1	0	0	0	0	0	0	NA	0	0	0	0	1	0	0	0	0	0	0	0	0	0	0	0	0	0	0	0	0	0
LaDArT_SNP09242	TGCAGGGGCAAGGCCCATGTGCTAAACCAACCTAATTGCCACGAAATATAACCTTTCCTCTTTCCCCCC	63	C	T	NLL-02	4036546	C	T	1	1	1	2	1	1	1	1	1	0	0	1	1	0	1	0	1	1	1	1	0	0	1	1	1	0	2	0	0	1	0	0	0	2	0	1	1	0	0	0	1
LaDArT_SNP12097	TGCAGCCGTGTCAGGGTCAAAACAAGAGCAAAAGGATGCTTCTCAACAGTCTCCAAAGTAATTGTTTAC	38	C	T	NLL-02	4043062	G	A	0	0	0	2	0	0	0	1	0	0	0	1	0	0	0	0	0	0	0	0	0	0	0	1	0	0	0	0	0	0	0	0	0	0	0	0	0	0	0	0	0
LaDArT_SNP12751	TGCAGTAATCAAGAAAAAACATTGATTATTTCAAGCTACAAAGGGAGCATTTGTTTACAGATCGGAAGA	39	A	C	NLL-02	4158969	A	C	0	1	0	2	0	0	0	1	0	0	0	1	0	0	0	0	0	0	1	0	0	0	0	1	0	0	0	0	0	0	0	0	0	0	0	1	1	0	0	0	0
LaDArT_SNP00686	TGCAGTACTACTCGTCACTCACGGTCTTTATGTCACACTACTGCACACTATTTGATTTTGGATTGTTAT	42	A	G	NLL-02	4246905	C	T	1	NA	1	NA	1	1	NA	NA	1	NA	0	NA	1	1	1	1	1	1	NA	1	0	0	1	NA	0	NA	2	0	0	1	0	2	0	2	0	NA	NA	1	1	1	NA
LaDArT_SNP06491	TGCAGATTGTCCACCATGACAAGCTTGATGTCCCAATGCACTAACTTCGGGTTTGTCAGATGAACAAGT	48	G	A	NLL-02	4267897	G	A	0	0	0	0	0	0	0	0	0	0	0	0	0	0	0	0	0	0	NA	0	0	0	0	0	0	0	0	0	0	0	0	0	0	0	0	0	1	0	0	0	0
LaDArT_SNP03170	TGCAGGTTTTCTTTGCCCAGCTCATGCTTGCGGACATGAATAAAGAACTCAAAGGATTACAGATCGGAA	19	A	G	NLL-02	4298633	C	T	1	1	NA	2	0	0	1	1	NA	0	NA	1	NA	2	0	NA	NA	NA	1	NA	0	0	NA	1	0	0	0	0	0	NA	0	0	0	0	0	2	0	0	NA	0	1
LaDArT_SNP19598	TGCAGGTTTTCTTTGCCCAGCTCATGCTTGCGGACATGAATAAAGAACTCAAAGGATTACAGATCGGAA	16	C	G	NLL-02	4298636	G	C	NA	NA	1	0	0	0	NA	NA	1	0	1	NA	1	0	0	1	1	1	NA	1	0	0	1	NA	0	2	2	0	0	1	0	2	0	2	0	0	0	0	1	0	NA
LaDArT_SNP13205	TGCAGAAAAGAACCGCCGGGTGATTGAGGATTGAGAATTGAGAATATGCTTTACAGATCGGAAGAGCGG	29	A	G	NLL-02	4360010	T	C	NA	NA	0	1	1	1	NA	1	0	1	1	1	0	1	0	0	0	0	1	0	0	0	0	1	0	0	0	0	0	0	0	0	0	0	0	1	0	1	NA	1	1
LaDArT_SNP03025	TGCAGTGAATGTATATGACAGTTCTTCGTTACAATATTTGTTCGTTGTTGTGGCCAACATATTCATGAT	43	G	A	NLL-02	4360079	G	A	0	0	0	2	1	1	0	0	0	1	NA	0	0	1	0	NA	0	0	0	0	0	0	0	0	0	0	0	0	0	0	0	0	0	0	0	NA	0	1	0	1	0
LaDArT_SNP10572	TGCAGCATCTTTGTCAGGAAGCATTGACATGATATGATGAAGAATTGGTTCAGGTAAATTGGATATGAA	30	A	G	NLL-02	4368401	C	T	1	1	0	1	1	1	1	1	0	1	1	1	0	1	0	0	0	0	1	0	0	0	0	1	0	0	0	0	0	0	1	2	1	0	0	NA	0	1	0	1	NA
LaDArT_SNP18535	TGCAGGAAAATGAACTGCATGATTTCTCAATCCAACCACCACTACTGAAGCACTTACATCTATATTTTC	41	T	C	NLL-02	4369719	C	T	NA	NA	0	0	0	0	NA	NA	0	0	0	NA	0	0	NA	0	0	0	0	NA	NA	NA	0	NA	NA	0	0	NA	NA	0	0	0	0	0	0	2	0	0	0	0	0
LaDArT_SNP18536	TGCAGGAAAATGAACTGCATGATTTCTCAATCCAACCACCACTACTGAAGCACTTACATCTATATTTTC	55	G	A	NLL-02	4369733	A	G	NA	NA	0	0	0	0	NA	NA	0	0	0	NA	0	0	1	0	0	0	0	1	1	1	0	NA	1	2	0	1	1	0	0	0	0	0	0	0	0	0	0	0	0
LaDArT_SNP17834	TGCAGTGTACCCACAATTGCTGCAAACCCAGTATATTTTCTCTTTCCCCTTTTTCTTATTCTTCTTCCC	45	A	C	NLL-02	4406500	G	T	0	0	0	0	0	0	0	0	0	0	0	0	1	0	0	0	0	1	0	1	1	1	0	0	1	2	0	1	1	0	0	0	0	0	0	0	0	1	0	0	0
LaDArT_SNP09241	TGCAGGGGAACAAAAAGGTCAACAATATTGAAATGAGGCTTACCAGTAATTTTTTCAGATTACAGATCG	56	G	A	NLL-02	4408518	T	C	1	1	0	1	1	1	1	1	0	1	1	1	1	1	0	0	0	1	1	1	1	1	0	NA	1	2	0	1	1	0	1	2	1	2	0	1	1	1	1	1	1
LaDArT_SNP12986	TGCAGGAGATCTTGCAGTAGCAGCTGCAATTTGCAGCAGGTTCATTTCTCAATTTCTTTTATTCTTTTA	59	C	T	NLL-02	4412658	T	C	0	0	0	0	0	1	0	0	0	0	0	0	0	0	0	0	0	0	0	0	0	0	0	0	0	0	0	0	0	0	0	0	0	0	0	0	0	0	0	0	0
LaDArT_SNP16882	TGCAGCTAATAATATTATTACTTAGGGAAATGTGCAAAATTTTACAGATCGGAAGAGCGGTTCAGCAGG	29	T	A	NLL-02	4487884	T	A	0	0	0	0	0	0	0	0	0	0	0	0	0	0	0	0	0	0	1	0	0	0	0	0	0	0	0	0	0	0	1	2	1	0	0	1	1	0	0	0	1
LaDArT_SNP19321	TGCAGGTAAAGGATCATGGCTGTCCGATTGCTATATGACAGTGCACCAGTCGGCAGTCCGCACTACTTA	57	C	T	NLL-02	4691140	G	A	1	0	0	0	0	1	1	NA	0	0	0	NA	0	0	0	0	0	0	NA	0	0	0	0	NA	0	0	0	0	0	0	0	0	0	0	0	0	0	0	0	0	NA
LaDArT_SNP09246	TGCAGGGGCGGATCCAGGGGAGGGAAACCCCTGGCCCGGCCCCTCCCCTCCCCATTTTGATGACTTCCA	9	G	A	NLL-02	4691203	G	A	0	0	0	0	0	0	0	NA	0	0	0	NA	0	0	1	0	0	0	NA	0	0	0	0	NA	0	0	0	0	0	0	0	0	0	0	0	NA	0	0	0	0	NA
LaDArT_SNP09245	TGCAGGGGCGGATCCAGGGGAGGGAAACCCCTGGCCCGGCCCCTCCCCTCCCCATTTTGATGACTTCCA	24	A	C	NLL-02	4691218	A	C	0	0	0	0	0	0	0	1	0	0	0	1	0	0	NA	0	0	0	NA	0	0	0	0	1	0	0	0	0	0	0	0	2	0	0	0	NA	0	0	0	0	NA
LaDArT_SNP08793	TGCAGATCATGTACCTGTGTTTGAGAGAAAACAAGATTTTGAAACTGATAACACAGCGCAGAGTACAAC	44	C	T	NLL-02	4780145	G	A	0	0	0	0	0	0	0	0	0	0	0	0	0	0	0	0	0	0	0	0	0	0	0	0	0	0	0	0	0	0	0	0	0	0	0	0	0	0	0	0	0
LaDArT_SNP16601	TGCAGTTGTAACACTGGAGGTGTTATCAGTTTCAGAATCTCCTTTTCTCTCAGCCACAGGTATATGATC	17	A	C	NLL-02	4780203	A	C	1	0	1	2	0	1	1	NA	1	0	NA	NA	1	0	1	0	1	1	NA	1	0	0	1	NA	0	2	2	0	0	1	0	0	0	2	0	NA	0	1	1	0	NA
LaDArT_SNP10472	TGCAGATCGAAAACATGAAGATAGAAGTCGAAAAGACATATTTCACCAACACTTCAGGTCAAATATGTC	23	G	A	NLL-02	4780892	G	A	1	0	1	2	0	1	1	0	1	0	1	0	1	2	1	0	1	1	0	1	0	0	1	0	0	2	2	0	0	1	0	0	0	2	0	0	0	1	1	0	0
LaDArT_SNP16573	TGCAGTTCTTGATATCTCTTCCCCACTGATCTGCTTGATAATATCCGCAGTGCAGCAACCAACTTTGAC	64	A	T	NLL-02	4784111	T	A	0	0	0	0	0	0	0	0	0	0	0	0	0	0	0	0	0	0	0	0	0	0	0	0	0	0	0	0	0	0	0	0	0	0	0	0	0	0	0	0	0
LaDArT_SNP06325	TGCAGAGCAGGTAAGTAGGCACTAGATATCCATATACTTTATTTTATTCATGTGTATCTGTTATCATCT	9	G	C	NLL-02	4786361	C	G	0	0	0	0	0	0	0	0	0	0	0	0	0	0	0	1	0	0	0	0	0	0	0	0	0	0	0	0	0	0	0	0	0	0	0	0	1	0	0	0	0
LaDArT_SNP12541	TGCAGATTTCTTCCTGGGTGCAGCTTCGGTACCTGATTCAAAATCCCCAAAATGATCATTATAACATTA	27	G	A	NLL-02	4797941	G	A	0	1	1	1	1	0	0	0	1	1	1	0	1	0	1	1	1	1	0	1	1	1	1	2	1	2	0	1	1	1	0	0	0	2	0	0	0	1	1	0	0
LaDArT_SNP05434	TGCAGTTTCTACTACAATCTGTGGCACTCTCAAATGGCATCATAAAGACATGTTTACTTCAATCAAACT	13	A	T	NLL-02	4900213	A	T	0	0	0	2	0	0	0	0	1	1	0	0	0	1	0	0	0	0	0	0	0	1	0	0	0	1	0	1	1	0	0	0	0	0	0	0	1	1	1	0	0
LaDArT_SNP16413	TGCAGTATACTTTGACTCTAACACTTCATAACCATGCTACACATTATGGTCTTCAAGATTACAGATCGG	9	C	A	NLL-02	4946122	G	T	0	0	1	2	0	0	0	0	1	1	0	0	1	2	1	1	1	1	0	1	1	1	1	0	1	1	0	1	1	1	1	2	1	1	0	0	1	1	1	1	0
LaDArT_SNP12451	TGCAGTTGCCTGGTGTATCAAAAGCCAACCAAATGCATAGAGATTATATACATTACAGATCGGAAGAGC	19	A	C	NLL-02	4952694	A	C	0	0	1	2	0	0	0	0	1	1	0	0	0	1	0	1	1	0	0	0	1	1	1	0	1	1	0	1	1	1	1	2	1	1	0	0	0	1	1	1	0
LaDArT_SNP02988	TGCAGCAGAAGCAGCAGCTTCAGCCTTGCAGATGAATAAAATTTTCTCCTTTGGACCAAAAACATCAAC	40	T	A	NLL-02	4979789	A	T	1	1	0	1	1	NA	1	NA	1	1	0	NA	0	2	0	0	0	0	NA	0	1	1	0	NA	1	1	0	1	1	0	NA	NA	1	0	0	NA	1	1	0	0	NA
LaDArT_SNP06616	TGCAGCAGAAGACCTTCAAATTTTCAGTCTCAAGTAATATTTTTCAGAAGAATACGGAGGGAAATAAAG	55	G	C	NLL-02	5019619	G	C	0	0	0	0	0	0	0	0	0	0	0	0	0	0	0	0	0	0	1	NA	0	0	0	0	0	0	0	0	0	0	0	0	0	0	NA	0	0	0	0	0	0
LaDArT_SNP06617	TGCAGCAGAAGACCTTCAAATTTTCAGTCTCAAGTAATATTTTTCAGAAGAATACGGAGGGAAATAAAG	62	G	A	NLL-02	5019626	A	G	0	0	0	0	0	0	0	0	0	0	0	0	0	0	0	0	0	0	NA	1	0	0	0	0	0	0	2	0	0	0	0	0	0	2	1	0	0	0	0	0	0
LaDArT_SNP14222	TGCAGCAACCAATAGCCACAACTTCACAGCCAGTTGTCAACTACAACATATCCTTCTGTTTCTCATAAA	40	C	G	NLL-02	5045241	G	C	0	0	0	2	0	0	0	1	0	0	0	1	0	0	0	0	0	0	1	0	0	0	0	1	0	0	0	0	0	0	0	0	0	0	0	1	0	0	0	0	0
LaDArT_SNP13144	TGCAGTGCCTAATCATGAAACACAGCATATCAGTTGAGACAATGTGAAAAGAGACAGTAGTAAATTACA	46	A	C	NLL-02	5248841	T	G	0	0	0	0	0	0	0	NA	0	0	0	0	1	0	0	1	0	0	NA	0	0	0	0	NA	0	0	0	0	0	0	0	2	0	0	0	0	0	0	1	0	0
LaDArT_SNP05869	TGCAGAGGCAGATTTGGGGAAACTCAATTCAAAACTACAGGTATTAGGCTCTCCTTTTGTTTTCCTCTC	34	C	T	NLL-02	5248918	C	T	0	0	0	0	0	0	0	0	0	0	0	1	0	0	0	0	0	0	0	0	0	0	0	0	0	0	0	0	0	0	0	0	0	0	0	0	0	0	0	0	0
LaDArT_SNP08589	TGCAGAAATTTGCCATCTCACATTTATATGGAAGTGAATGAAGATAACCTGCATGAATTGTGAGTTGGT	44	T	C	NLL-02	5394946	A	G	0	0	0	2	0	0	0	1	0	0	0	1	0	0	0	0	0	0	1	0	0	0	0	1	0	0	0	0	0	0	0	0	0	0	0	1	0	0	0	0	0
LaDArT_SNP14635	TGCAGGTTAGAGGAATAGCAAGTCAGAATCTGATTATTATAAGATATTGACTTTCTAAGTTTGGGGAAG	56	A	T	NLL-02	5421447	T	A	0	0	0	2	0	0	0	1	0	0	0	1	0	0	0	0	0	0	1	0	0	0	0	1	0	0	0	0	0	0	0	0	0	0	0	1	0	0	0	0	0
LaDArT_SNP06465	TGCAGATGGTAATATTATGTGTTTGTCCGAGGTTATGACAAAGTGCATTTTTGAATTGGGATTGTTTTT	8	G	A	NLL-02	5580806	G	A	0	0	0	0	0	0	0	0	0	0	0	0	0	0	0	0	0	0	0	0	0	0	0	0	0	0	0	0	0	0	0	0	0	0	0	0	0	0	0	1	0
LaDArT_SNP07586	TGCAGTTCAGAAGGTTCGACTTTCTCTCCTCAGAAATTTGGTTATGTGATGAATTTCTCTTCAGTTTGA	9	G	C	NLL-02	5589203	C	G	0	0	0	2	0	0	0	1	0	0	0	1	0	0	0	0	0	0	0	0	0	0	0	1	0	0	0	0	0	0	0	2	0	0	0	0	0	0	0	0	0
LaDArT_SNP08881	TGCAGCAACCCCGAATCAAGATCCACACTTTTCGACACCGAATCCAAAGTGTCCCCAGGCCTAAGCGGA	21	T	C	NLL-02	5590503	T	C	0	0	0	0	0	0	0	0	0	0	0	0	0	0	0	0	0	0	1	0	0	0	0	0	0	0	0	0	0	0	0	0	0	0	0	1	1	0	0	0	0
LaDArT_SNP15432	TGCAGAAAGACCAAGGCCATTTAGACCTGGGAATTGAGCAACAAATGCAGGTGTTACAGCAGCATTGAT	17	T	C	NLL-02	5633771	G	A	0	0	0	0	0	0	0	0	0	0	0	0	0	0	0	0	0	0	1	0	0	0	0	0	0	0	0	0	0	0	0	0	0	0	0	2	0	0	0	0	0
LaDArT_SNP15432	TGCAGAAAGACCAAGGCCATTTAGACCTGGGAATTGAGCAACAAATGCAGGTGTTACAGCAGCATTGAT	17	T	C	NLL-02	5636263	G	A	0	0	0	0	0	0	0	0	0	0	0	0	0	0	0	0	0	0	1	0	0	0	0	0	0	0	0	0	0	0	0	0	0	0	0	2	0	0	0	0	0
LaDArT_SNP14148	TGCAGATCTTATCCGCAGGTAAATAACTCGATAAAGTTTTAGTTTTTACATGTTTGCGTATATTTGGAA	56	C	T	NLL-02	5732634	G	A	1	0	0	2	0	0	0	1	0	0	0	1	0	0	0	0	0	0	1	0	0	0	0	1	0	0	0	0	0	0	0	2	0	0	0	1	0	0	0	0	0
LaDArT_SNP04555	TGCAGGAAGGCTATCCATGTCGAAGCGCCAAAAGTTTTTGTAAGCATAAGAACTAATCTCCATGCCATA	64	C	T	NLL-02	5732751	C	T	0	0	0	0	0	0	0	0	0	0	0	0	0	0	0	0	0	0	1	0	0	0	0	0	0	0	0	0	0	0	0	0	0	0	0	2	0	0	0	0	0
LaDArT_SNP18602	TGCAGGTCGCAAAGTAGGCAACCTTAGTGTTGCAGTGAGACTCACCCTCTAATATTATGTATACCTTGG	65	A	T	NLL-02	5733621	A	T	NA	1	0	1	1	1	1	NA	1	1	0	NA	0	1	0	1	1	1	NA	0	1	1	0	NA	0	2	0	1	1	0	1	1	1	0	0	0	1	1	1	1	0
LaDArT_SNP05464	TGCAGTTTTCTCAATGATGTTCATCACAAGGGAATGGTGTCTGAGAAGGAAACCTCTTTGAATGACTCA	32	A	G	NLL-02	5894656	T	C	0	0	0	0	0	0	0	0	0	0	0	0	0	0	0	0	0	0	0	0	0	0	0	0	0	0	0	0	0	0	0	0	0	0	0	0	1	1	0	0	0
LaDArT_SNP17145	TGCAGAACAAGTAGCAAATATGAGACTATAGACAAAGTCCACGAAGTGAACATAAAATAGAAGTAATGT	14	C	A	NLL-02	5894699	C	A	NA	0	0	0	0	0	0	NA	0	0	0	NA	0	0	0	0	0	0	0	0	0	0	0	NA	0	0	0	0	0	0	NA	0	0	0	0	0	1	1	0	0	0
LaDArT_SNP17146	TGCAGAACAAGTAGCAAATATGAGACTATAGACAAAGTCCACGAAGTGAACATAAAATAGAAGTAATGT	15	A	T	NLL-02	5894700	A	T	1	0	0	2	0	0	0	1	0	0	0	1	0	0	0	0	0	0	0	0	0	0	0	1	0	0	0	0	0	0	1	2	0	0	0	0	NA	NA	0	0	0
LaDArT_SNP03589	TGCAGAATCATGTAACTATGCTTTAGAAGCTGTTAGAGAATGAAAATCCAAACTTGATTCATTGCAATG	57	T	C	NLL-02	6271523	A	G	NA	0	0	2	0	0	0	1	0	0	0	1	0	0	0	0	0	0	1	0	0	0	0	1	0	0	0	0	0	0	0	2	0	0	0	1	0	0	0	0	0
LaDArT_SNP03588	TGCAGAATCATGTAACTATGCTTTAGAAGCTGTTAGAGAATGAAAATCCAAACTTGATTCATTGCAATG	20	C	A	NLL-02	6271560	G	T	1	0	0	0	0	0	0	NA	0	0	0	NA	0	2	0	0	0	0	NA	0	0	0	0	NA	0	0	0	0	0	0	0	0	0	0	0	NA	0	0	0	0	0
LaDArT_SNP08882	TGCAGCAACTCAAAAGCACCTAAAGTATATGTGCTCAACAAAACCAGACATCAAGTTCAGAACAACATA	34	G	T	NLL-02	6471810	A	C	0	1	0	2	1	1	1	0	1	1	0	0	0	1	0	1	1	0	0	1	1	1	0	0	0	2	0	1	1	0	1	2	1	0	0	0	0	1	1	1	0
LaDArT_SNP14977	TGCAGAATCAGTGGCAGAAATAATATGTACATATTTATGTGGTCAAGTATCCATGGCTTACAGATCGGA	42	C	T	NLL-02	6473054	A	G	0	1	0	2	1	1	1	0	NA	1	0	0	0	1	0	1	1	0	0	1	1	1	0	0	0	2	0	1	1	0	1	2	1	0	0	0	0	1	1	1	0
LaDArT_SNP09051	TGCAGCTATCTACTATTATTGGTCCAGTGATACGGCAGATACAAGGGGGCTAAATTCCACTCAGATTGT	29	G	A	NLL-02	6474590	T	C	0	1	0	2	1	1	1	0	1	1	0	0	0	1	0	1	1	0	0	1	1	1	0	0	0	2	0	1	1	0	1	2	1	0	0	2	0	1	1	1	0
LaDArT_SNP03456	TGCAGAAATTATCAACTCTACAGCATAATTTGAATAAATAAAGTATTTCCTTATATAATGAAATAAGTT	56	C	A	NLL-02	6633976	T	G	0	1	1	1	1	1	1	0	1	1	1	0	1	2	1	1	1	1	1	1	1	1	1	0	1	1	1	NA	1	1	NA	1	1	1	1	1	1	1	1	1	1
LaDArT_SNP06260	TGCAGACTCCATCATGCATACCTTTTCCTCTTTTATAAGTTACCTAATGTTCGGCCCTTCCTTAGTAAA	58	C	T	NLL-02	6837765	A	G	1	1	1	1	1	1	1	0	1	1	0	0	1	1	1	1	1	1	1	1	1	1	1	0	1	1	1	1	1	1	1	1	1	1	1	1	1	1	1	1	1
LaDArT_SNP14371	TGCAGCGCTGAACGACACTCCCGAATCTCTCTCTCTCTTCGAAATTTCTCATTTTCTCTCAAAAATCGC	24	T	A	NLL-02	7168497	T	A	1	1	1	1	1	1	1	0	1	1	0	0	1	1	1	1	1	1	1	1	1	1	1	0	1	1	1	1	1	1	1	1	1	1	1	1	1	1	1	1	1
LaDArT_SNP04962	TGCAGTTGAGATTCCTAAGAGCTTCCAGAGACTTCTTTTGTGGAGCTCACAAGTTTTTTAGTTTCTTTT	6	A	T	NLL-02	7168524	T	A	1	1	1	1	1	1	1	0	1	1	0	0	1	1	1	1	1	1	0	1	1	1	1	0	1	1	1	1	1	1	1	1	1	1	1	0	1	1	1	1	1
LaDArT_SNP13207	TGCAGCTGCTAACCTCAGGATTTCAACATCAGACCAAGTAGTTTCTTCAGTTTGACTGCATTACAGATC	31	G	A	NLL-02	7306144	G	A	0	0	0	0	0	0	0	0	1	0	0	0	0	0	0	0	0	0	0	0	1	0	0	0	0	2	0	1	2	0	1	0	1	0	0	0	0	0	0	0	0
LaDArT_SNP11207	TGCAGGAAAAAGTGGTACTTCTGTAGTGGCTCATAAAGGTAACTTTTACATGCCTTACAGATCGGAAGA	20	G	C	NLL-02	7382293	C	G	1	1	1	1	1	1	1	0	1	1	0	0	1	1	1	1	1	1	NA	1	1	1	1	0	1	1	1	1	1	1	1	1	1	1	1	NA	1	1	1	1	1
LaDArT_SNP18118	TGCAGGGTACTGGAGCACTAGTATCGACTTATAATATATGTGATGGGTTACAGATCGGAAGAGCGGTTC	12	T	G	NLL-02	7663694	C	A	1	1	1	1	1	1	1	0	1	1	0	0	1	1	1	1	1	1	0	1	1	1	1	0	1	1	1	1	1	1	1	1	1	1	1	0	NA	1	1	1	1
LaDArT_SNP08945	TGCAGCATGCTTCGGATGTCATTGCTGTAGGTGTCTATTTACTGCATGAGATTTTTTTTATATCTTTAT	51	T	C	NLL-02	7792432	T	C	1	0	1	0	0	0	0	0	0	0	0	0	0	0	1	0	0	0	0	1	0	0	0	0	0	0	2	0	0	0	0	0	0	2	1	0	NA	0	0	0	0
LaDArT_SNP03919	TGCAGATGTTATTATCAAATAGTTCACCTATTTAGCAAAGTGGAATGCTTGTAGTGGTAAGCAAGCTAC	65	C	G	NLL-02	8188573	C	G	0	0	0	0	0	0	0	0	0	0	0	0	0	0	0	0	0	0	0	0	0	0	0	0	0	0	0	0	0	0	0	0	0	0	0	0	0	0	0	2	0
LaDArT_SNP11775	TGCAGTGAGTACCATGTACAGGAATGTGATTGTTGGCGTCTTTGAACCAAAGAACTAGGAGTTACAGAT	37	G	A	NLL-02	8273478	C	T	0	0	0	0	0	0	0	0	0	0	0	0	0	0	0	0	0	0	0	0	0	0	0	0	0	0	0	0	0	0	0	0	0	0	0	0	0	0	0	0	0
LaDArT_SNP11775	TGCAGTGAGTACCATGTACAGGAATGTGATTGTTGGCGTCTTTGAACCAAAGAACTAGGAGTTACAGAT	37	G	A	NLL-02	8276351	C	T	0	0	0	0	0	0	0	0	0	0	0	0	0	0	0	0	0	0	0	0	0	0	0	0	0	0	0	0	0	0	0	0	0	0	0	0	0	0	0	0	0
LaDArT_SNP14206	TGCAGCAAAGAAGTGTATGGTGCAGGATGCTTTGTCTAGGGAAGTTTATCGATGCAATAAATGTTGGTT	60	A	T	NLL-02	8409608	T	A	0	0	0	0	0	0	0	0	0	0	0	0	0	0	0	0	0	0	0	0	0	0	0	NA	0	0	0	0	0	0	0	0	0	0	0	0	0	0	0	0	0
LaDArT_SNP01099	TGCAGTACAGAGTGCAACACGGGGAAAAGAGAGTTAGAACAGTCCGAAAGGCTTAGATGGTGTTGCATC	50	A	G	NLL-02	8479743	G	A	1	NA	1	1	1	1	NA	0	NA	NA	1	0	NA	1	NA	1	1	1	NA	1	NA	1	1	0	1	1	1	1	1	1	1	1	NA	1	1	NA	NA	1	1	1	1
LaDArT_SNP07269	TGCAGTAATGTATGTAGCTGCTGCTTCATGTTTACTACCTTTTATCCAAGCTAGTTAGTTAGTTACAGA	42	G	T	NLL-02	8569185	A	C	1	1	1	1	1	1	1	0	1	1	1	0	1	1	1	1	1	1	1	1	1	1	1	0	1	1	1	1	1	1	1	1	1	1	1	1	1	1	1	1	1
LaDArT_SNP15733	TGCAGATCCTGATTCCAGATCATGTAATCCAAAAAGACTAGCACGCTCTTCATTTCTTTTATCAAAGCC	9	T	A	NLL-02	9098297	A	T	0	0	0	0	0	0	0	0	0	0	0	0	0	0	0	0	0	0	0	0	0	0	0	NA	0	0	0	1	2	0	1	0	0	0	0	0	0	0	0	0	0
LaDArT_SNP17155	TGCAGAACCAGTGGAGAAGATACTCTTTGCAGCGGAGAAGGAGAGACGATGGTGAAGACAGCGGCAAGG	48	G	A	NLL-02	9100782	T	C	1	1	0	2	1	1	0	1	0	0	0	1	0	0	0	0	0	0	1	0	0	0	0	1	0	0	0	0	0	0	0	0	0	0	0	1	0	0	0	0	0
LaDArT_SNP15982	TGCAGCCAATCGTTTTGTTCTTGGCATGGATATTCCTCATTACTTTCTCTCTGATGATGATCCCTTGAT	55	G	C	NLL-02	9100882	G	C	0	0	0	2	0	0	0	1	0	0	0	1	0	0	0	0	0	0	0	0	0	0	0	1	0	0	0	0	0	0	0	0	0	0	0	0	0	0	0	0	0
LaDArT_SNP15733	TGCAGATCCTGATTCCAGATCATGTAATCCAAAAAGACTAGCACGCTCTTCATTTCTTTTATCAAAGCC	9	T	A	NLL-02	9102148	A	T	0	0	0	0	0	0	0	0	0	0	0	0	0	0	0	0	0	0	0	0	0	0	0	NA	0	0	0	1	2	0	1	0	0	0	0	0	0	0	0	0	0
LaDArT_SNP17155	TGCAGAACCAGTGGAGAAGATACTCTTTGCAGCGGAGAAGGAGAGACGATGGTGAAGACAGCGGCAAGG	48	G	A	NLL-02	9104633	T	C	1	1	0	2	1	1	0	1	0	0	0	1	0	0	0	0	0	0	1	0	0	0	0	1	0	0	0	0	0	0	0	0	0	0	0	1	0	0	0	0	0
LaDArT_SNP15982	TGCAGCCAATCGTTTTGTTCTTGGCATGGATATTCCTCATTACTTTCTCTCTGATGATGATCCCTTGAT	55	G	C	NLL-02	9104733	G	C	0	0	0	2	0	0	0	1	0	0	0	1	0	0	0	0	0	0	0	0	0	0	0	1	0	0	0	0	0	0	0	0	0	0	0	0	0	0	0	0	0
LaDArT_SNP05478	TGCAGTTTTTGCGCTAATCATGATAAGTTATCAAATCTTATTCAGATTGAACTAGTATCTCTCCAATAC	35	C	T	NLL-02	9260558	T	C	1	1	0	1	1	1	1	1	1	1	1	1	0	1	0	1	1	1	1	1	1	1	1	1	1	1	1	1	1	1	1	1	1	1	1	1	1	1	1	1	1
LaDArT_SNP16052	TGCAGCGTTTCTTTATGCGATCTTCGCGGACCGAGTTCTACTTGTAAGATTTCGTGATGACATGCAGGG	6	G	A	NLL-02	9292754	C	T	1	1	2	0	1	1	0	0	0	0	0	0	0	0	0	0	0	0	1	0	0	0	0	0	0	0	0	0	0	0	0	0	0	0	0	1	0	0	0	0	0
LaDArT_SNP06461	TGCAGATGGAGAATTCAGCGTCCAGCCGTGGAACCGATTGGAGAAAATAGTTTCACAAGGCAGAGAATC	57	A	T	NLL-02	9492712	T	A	0	0	0	0	0	0	0	0	0	0	0	0	0	0	0	0	0	0	0	0	0	0	0	0	0	0	0	0	0	0	0	0	0	0	0	NA	0	0	0	0	NA
LaDArT_SNP06460	TGCAGATGGAGAATTCAGCGTCCAGCCGTGGAACCGATTGGAGAAAATAGTTTCACAAGGCAGAGAATC	19	G	A	NLL-02	9492750	C	T	0	0	0	0	0	0	0	0	0	0	0	0	0	0	0	0	0	0	0	0	0	0	0	0	0	0	0	0	0	0	0	0	0	0	0	1	0	0	0	0	1
LaDArT_SNP02844	TGCAGCTTTATTTACTGTCATTCTTTCCCTCCCTAGTCCTTACAGATCGGAAGAGCGGTTCAGCAGGAA	27	C	A	NLL-02	9757169	G	T	1	0	0	1	1	1	0	1	1	1	1	1	0	1	0	1	1	1	1	1	1	1	1	1	1	1	1	1	1	1	1	1	1	1	1	1	1	1	1	1	1
LaDArT_SNP15771	TGCAGATTCCTTTCATCTACTCCTCAAGATTTGAAAATGTCATTGGCAAATGCTATTTACTAGGCAGTT	59	C	T	NLL-02	9834080	G	A	1	1	1	1	1	1	1	0	1	1	0	0	1	1	1	1	1	1	NA	1	1	1	1	0	1	1	1	1	1	1	1	1	1	1	1	NA	0	1	1	1	1
LaDArT_SNP17405	TGCAGCAGAGCTCCTTACTCCTATTATTAGAAGTATCCAAGAATTTCATTGTTATTATTGTTACTGTAG	30	A	T	NLL-02	9911047	T	A	1	1	1	1	1	1	1	0	1	1	NA	0	1	1	1	1	1	1	0	1	1	1	1	0	1	1	1	1	1	1	1	1	1	1	1	0	1	1	1	1	1
LaDArT_SNP14547	TGCAGGCTAAGAGAGGCCGGCCGAAGGGTTCCAAGAATAAGAGTAAGGGGTTGAAAGGTAACAATGTAC	62	A	T	NLL-02	9973423	T	A	0	0	0	2	0	0	0	1	0	0	0	1	0	0	0	0	0	0	0	0	0	0	0	1	0	0	0	0	0	0	0	0	0	0	0	0	0	0	0	0	0
LaDArT_SNP03477	TGCAGAACACGCTCACGTGTCAGAAAAATGACAATAACAACAAATACTTCAAAACGATAACTGAAGAGA	15	C	T	NLL-02	10035554	G	A	1	0	0	2	1	0	0	1	0	0	0	NA	0	0	0	0	0	0	1	0	0	0	0	NA	0	0	0	0	0	0	0	0	0	0	0	1	0	0	0	0	0
LaDArT_SNP03476	TGCAGAACACGCTCACGTGTCAGAAAAATGACAATAACAACAAATACTTCAAAACGATAACTGAAGAGA	10	G	A	NLL-02	10035559	C	T	NA	0	0	0	NA	0	0	NA	0	0	0	1	0	0	0	0	0	0	NA	0	0	0	0	1	0	0	0	0	0	0	0	0	0	0	0	NA	0	0	0	0	0
LaDArT_SNP19344	TGCAGTGGAAAGTGATTGCTGAGGTACTTGGCCCCAATCCTCGGCATCTATTTGAACTTTATGCTCTTA	31	C	G	NLL-02	10138767	C	G	0	1	1	1	0	1	1	1	1	1	0	1	1	1	1	0	1	1	1	1	1	1	1	1	1	2	1	0	2	1	1	2	1	1	1	1	0	0	0	0	1
LaDArT_SNP10128	TGCAGGCAGGGGAAAATCTTCTGTAGCTTCATTCCGATTCTAGATTGCATAGTGATATGGAGGCCCAAA	32	T	C	NLL-02	10201964	T	C	0	0	0	0	0	0	0	0	0	0	0	0	0	0	0	0	0	0	0	0	0	0	0	0	0	0	0	0	0	0	0	0	0	0	NA	0	0	0	0	0	0
LaDArT_SNP11301	TGCAGTTTCCTATCTTGGATTTTAGGGTTGATGAATTTTGGATAAACATTGGTTTTTTTACAGATCGGA	51	G	C	NLL-02	10357992	C	G	0	0	0	0	0	0	0	0	0	0	0	0	0	0	0	0	0	1	0	0	0	0	0	1	0	0	0	0	0	0	0	0	0	0	0	0	0	0	0	0	0
LaDArT_SNP07964	TGCAGCAATCGATCCGAAATCTCACCGGAACAAAATGGTATACAAAAAGAGAATTACAGATCGGAAGAG	39	A	T	NLL-02	10358079	A	T	0	0	0	0	0	0	0	1	0	0	0	0	0	0	0	0	0	1	0	0	0	0	0	1	0	0	0	0	0	0	0	0	0	0	0	2	0	0	0	0	0
LaDArT_SNP04043	TGCAGCAATGGCAGCTCCACTGCGCTGGTCTCGTCCTCTCCTCATACCTATGAAGCAAGGATACGTTGA	31	C	T	NLL-02	10725505	C	T	0	0	NA	0	0	0	0	NA	0	0	0	NA	NA	0	0	0	0	NA	1	0	0	0	0	NA	NA	0	0	0	0	NA	0	0	0	0	0	1	0	NA	0	0	0
LaDArT_SNP04043	TGCAGCAATGGCAGCTCCACTGCGCTGGTCTCGTCCTCTCCTCATACCTATGAAGCAAGGATACGTTGA	31	C	T	NLL-02	10726817	C	T	0	0	NA	0	0	0	0	NA	0	0	0	NA	NA	0	0	0	0	NA	1	0	0	0	0	NA	NA	0	0	0	0	NA	0	0	0	0	0	1	0	NA	0	0	0
LaDArT_SNP03352	TGCAGAAAACGTGACCGCATTGTAGAAGAAGCGGAACTCGCTCTTCTTCGTTATACCGCGTTTGGCACA	38	C	G	NLL-02	10804880	G	C	0	0	0	2	0	0	0	1	0	0	0	0	0	0	0	0	0	0	0	0	0	0	0	0	0	0	0	0	0	0	0	0	0	0	0	0	0	0	0	0	0
LaDArT_SNP11936	TGCAGAATCAGGGCAGCAAATCCCAATATATACAAAGTTGATACGTCAAAACCATTTTACAGATCGGAA	34	A	G	NLL-02	10922781	T	C	0	0	0	2	0	0	0	1	0	0	0	1	0	0	0	0	0	0	0	0	0	0	0	1	0	0	0	0	0	0	0	2	0	0	0	0	0	0	0	0	0
LaDArT_SNP08798	TGCAGATCCGTAGCAGTGATACAAGATTAGCATACCATCATCAGATTTTACCAATCATGCCATATTTTT	59	C	A	NLL-02	10922871	C	A	0	0	0	0	0	0	0	0	0	0	0	0	0	0	0	0	0	0	0	0	0	0	0	0	0	0	0	0	0	0	0	0	0	0	0	0	NA	0	0	0	0
LaDArT_SNP11662	TGCAGCTAGGCATAAGGTACTGATCTTTGTTTTTTGTTTTCATGCAATGTAGCTTCATTATAATGTCTA	53	T	G	NLL-02	10984016	T	G	0	1	0	0	0	1	1	0	0	0	0	0	0	0	0	0	0	0	0	0	0	0	0	0	0	0	0	0	0	0	0	0	0	0	0	0	0	0	0	0	0
LaDArT_SNP09548	TGCAGTTGACCCATCCAACATATGACAATGTTATTCCAAACAGTTGACAGAATTGATGTTTGAATTTTT	43	T	C	NLL-02	11075742	T	C	0	0	0	2	1	0	0	1	0	0	0	1	0	0	0	0	0	0	1	0	0	0	0	1	0	0	0	0	0	0	0	2	0	0	0	1	0	0	0	0	0
LaDArT_SNP14721	TGCAGTCACAATATAAGATTCTATGCAACGGCATGGAGACTGCATCGATTGCAATTTTATGTGATTGCG	28	C	T	NLL-02	11665530	G	A	0	0	0	1	1	0	0	1	0	1	0	1	0	1	0	0	1	0	1	0	0	1	0	1	0	0	0	0	2	0	1	2	0	0	0	1	0	0	0	0	0
LaDArT_SNP04635	TGCAGGATGCACCAATCTAAAATCAATTCCATTTGCCTTCAAATTGCCATCTCTTAGATTTCTTTCTTT	56	G	C	NLL-02	11677748	C	G	0	0	0	2	1	0	0	1	0	0	0	1	0	0	0	0	0	0	1	0	0	0	0	1	0	0	0	0	0	0	0	2	0	0	0	1	0	0	0	0	0
LaDArT_SNP06114	TGCAGAAGAGAAACACACACAAATGCCATTGCACACACTAAACATGCAGATAATGTAGTACTACTAATC	7	G	T	NLL-02	11678428	G	T	0	0	1	2	1	0	0	1	0	0	0	1	0	0	0	0	0	0	1	0	0	0	0	1	0	1	2	0	0	1	0	2	0	2	0	1	0	0	0	0	0
LaDArT_SNP04635	TGCAGGATGCACCAATCTAAAATCAATTCCATTTGCCTTCAAATTGCCATCTCTTAGATTTCTTTCTTT	56	G	C	NLL-02	11681967	C	G	0	0	0	2	1	0	0	1	0	0	0	1	0	0	0	0	0	0	1	0	0	0	0	1	0	0	0	0	0	0	0	2	0	0	0	1	0	0	0	0	0
LaDArT_SNP06114	TGCAGAAGAGAAACACACACAAATGCCATTGCACACACTAAACATGCAGATAATGTAGTACTACTAATC	7	G	T	NLL-02	11682647	G	T	0	0	1	2	1	0	0	1	0	0	0	1	0	0	0	0	0	0	1	0	0	0	0	1	0	1	2	0	0	1	0	2	0	2	0	1	0	0	0	0	0
LaDArT_SNP07212	TGCAGGTTGATAATGATGGTGATTTTGTTTACAATTACTTGGTTTCTATAATTGGCACGCACGTAATGC	25	T	G	NLL-02	11865174	T	G	0	0	0	2	1	0	0	1	0	0	0	1	0	0	0	0	0	0	0	0	0	0	0	1	0	0	0	0	0	0	0	2	0	0	0	1	0	0	0	0	0
LaDArT_SNP12216	TGCAGAATGGTTTACCTTTTTGTGTAGATTTCATCATTTGTTACATGATTGCATAGAATGTGGGATACA	62	G	A	NLL-02	11983764	C	T	0	0	0	0	0	0	0	0	0	0	0	0	0	0	0	0	0	0	0	0	0	0	0	1	0	0	0	0	0	0	0	2	0	0	0	0	0	0	0	0	0
LaDArT_SNP08837	TGCAGATTGCAATTGTAAACATTTATTTGAAGTAATAGGAGGGTTTAGGGAGGTAGGAAATCCCTTGAT	29	A	G	NLL-02	11985156	T	C	0	0	0	2	1	0	0	1	0	0	0	1	0	0	0	0	0	0	1	0	0	0	0	1	0	0	0	0	0	0	0	2	0	0	0	2	0	0	0	0	0
LaDArT_SNP09497	TGCAGTGTTGAGTCAGGCTTGCATGTTATGGGCCGAGTAACTTTTCGACTATCTCTGTTTACAGATCGG	55	T	G	NLL-02	12172766	T	G	0	0	0	0	0	0	0	0	0	0	0	0	1	1	0	1	1	0	0	0	0	0	1	0	1	2	2	0	0	1	0	0	0	2	0	0	0	0	0	0	1
LaDArT_SNP04803	TGCAGGTGCCAATTTTACATCCCATAAGAGAAATTGGTTCTGATTTTTTTTGTTTTGTGAATAGTTATA	25	A	G	NLL-02	12213598	T	C	0	0	0	0	0	0	0	0	0	0	0	0	1	1	0	1	1	0	1	0	0	0	1	0	1	2	2	0	0	1	0	0	0	0	0	1	0	0	0	0	1
LaDArT_SNP08177	TGCAGTAGCTAATAAGAAGACTAGGTATAATACACTAAGGCTCTGTTTGCGAGTTACAGATCGGAAGAG	43	C	T	NLL-02	12264006	A	G	1	1	1	1	1	1	1	0	1	1	0	0	1	1	1	NA	1	1	1	1	1	1	1	0	1	1	1	1	1	1	1	1	1	1	1	NA	NA	1	1	1	1
LaDArT_SNP16669	TGCAGAAAAAACACATACAGGACATCTTGGTTGGTTATGGTTATAAACTTACAGATCGGAAGAGCGGTT	20	A	G	NLL-02	12264461	G	A	1	1	1	1	1	1	1	0	1	1	0	0	1	1	1	1	1	1	0	1	1	1	1	0	1	1	1	1	1	1	1	1	1	1	1	0	0	1	1	1	1
LaDArT_SNP03466	TGCAGAACAAACACCTAATACATTGGTAGTTATCTCACCCTTCCTTGTTCTATATCTTGTCTTGACAGC	19	T	A	NLL-02	12753327	A	T	1	1	1	1	1	1	1	0	1	1	0	0	1	1	1	1	1	1	NA	1	1	1	1	0	1	1	1	1	1	1	1	1	1	1	1	1	0	1	1	1	1
LaDArT_SNP04250	TGCAGCCCTTTGAGCGAAAGCGCGGATACAGTTGGTGCCGGTGCAGCTGTTCCTGCTGCACAGGCTGGA	5	C	T	NLL-02	12764095	G	A	0	0	0	0	0	0	0	0	0	0	0	0	0	0	0	0	0	0	NA	0	0	0	0	0	0	0	0	0	0	0	0	0	0	0	0	0	1	0	0	0	0
LaDArT_SNP09031	TGCAGCTAAAAAATTTATAAACTTTGTCTACCTTCGGTACCAATTTCTCTATTGAGTTTTCTAATTTGA	36	G	C	NLL-02	12775284	C	G	0	0	0	0	0	0	0	0	0	0	0	0	1	1	0	0	1	0	0	0	0	0	1	0	1	2	0	0	0	1	0	0	0	2	0	0	0	0	1	1	1
LaDArT_SNP05553	TGCAGACAGATTTCATTACAAAACATAATGTTGTCATTAGGCCAACTATTTACAGATCGGAAGAGCGGT	15	C	T	NLL-02	12775332	T	C	1	1	1	1	1	1	1	0	1	1	0	0	1	1	1	1	1	1	0	1	1	1	1	0	1	1	1	1	1	1	1	1	1	1	1	0	1	1	1	1	1
LaDArT_SNP18438	TGCAGCATTGTATTCATTCATCTCACCATAGTTGACAGAAACTACAGGTACTGCATCAACAATTGAAAA	50	T	C	NLL-02	12779468	C	T	1	1	1	1	1	1	1	0	1	1	0	0	1	1	1	1	1	1	NA	2	1	1	1	0	1	1	1	1	1	1	1	1	1	1	1	NA	NA	1	1	1	1
LaDArT_SNP09031	TGCAGCTAAAAAATTTATAAACTTTGTCTACCTTCGGTACCAATTTCTCTATTGAGTTTTCTAATTTGA	36	G	C	NLL-02	12786081	C	G	0	0	0	0	0	0	0	0	0	0	0	0	1	1	0	0	1	0	0	0	0	0	1	0	1	2	0	0	0	1	0	0	0	2	0	0	0	0	1	1	1
LaDArT_SNP05553	TGCAGACAGATTTCATTACAAAACATAATGTTGTCATTAGGCCAACTATTTACAGATCGGAAGAGCGGT	15	C	T	NLL-02	12786129	T	C	1	1	1	1	1	1	1	0	1	1	0	0	1	1	1	1	1	1	0	1	1	1	1	0	1	1	1	1	1	1	1	1	1	1	1	0	1	1	1	1	1
LaDArT_SNP18438	TGCAGCATTGTATTCATTCATCTCACCATAGTTGACAGAAACTACAGGTACTGCATCAACAATTGAAAA	50	T	C	NLL-02	12790265	C	T	1	1	1	1	1	1	1	0	1	1	0	0	1	1	1	1	1	1	NA	2	1	1	1	0	1	1	1	1	1	1	1	1	1	1	1	NA	NA	1	1	1	1
LaDArT_SNP08853	TGCAGATTTTACAACCAGCTGATATGCGACACGCAGGTGGCTAAATCTACTCTCGTCCACACAGGACCA	18	C	T	NLL-02	13488609	C	T	0	0	0	2	0	0	0	NA	0	0	1	NA	1	1	NA	1	1	1	NA	0	0	1	1	NA	1	1	1	NA	1	0	2	1	0	1	0	0	NA	0	0	2	1
LaDArT_SNP08854	TGCAGATTTTACAACCAGCTGATATGCGACACGCAGGTGGCTAAATCTACTCTCGTCCACACAGGACCA	35	G	T	NLL-02	13488626	G	T	0	0	0	0	0	0	0	NA	0	0	NA	NA	0	0	NA	NA	NA	NA	NA	0	0	NA	NA	NA	NA	NA	NA	NA	NA	0	0	NA	0	NA	0	0	NA	0	0	0	NA
LaDArT_SNP15378	TGCAGAGAAGGACAATACTTGCAATCTCCTTACAGATCGGAAGAGCGGTTCAGCAGGAATGCCGAGACC	5	A	T	NLL-02	13497213	A	T	1	1	1	1	1	1	1	1	1	1	1	1	NA	1	1	NA	NA	0	0	0	1	NA	NA	0	0	NA	NA	1	2	1	2	1	1	NA	1	0	NA	NA	1	1	NA
LaDArT_SNP05929	TGCAGGTTCCAGCAGCAGGATAGAAAATATTCAAGACCCGTTTGCGATTCCCTCCGACTATACTTGGGT	39	G	A	NLL-02	13510227	C	T	0	0	0	0	0	0	0	0	0	0	0	0	0	0	0	0	0	2	1	0	NA	0	0	0	1	0	0	0	2	0	1	0	0	0	0	1	0	0	0	0	0
LaDArT_SNP07606	TGCAGTTCTGCACCATGAGCTATTGAACATATATATGAGACCACGTCTATTTACTTCTTCACAAAGCAA	53	C	T	NLL-02	13760931	C	T	0	0	0	2	0	0	0	1	0	1	1	1	0	1	0	0	0	0	0	0	0	0	0	0	0	0	0	0	0	0	0	1	0	0	0	0	0	0	0	0	0
LaDArT_SNP14359	TGCAGCCTGGCTATGATACTTATGATTTATGAAGAGAGATATTTGTTGTACTAAATCATGTTCCAAATT	6	T	C	NLL-02	13962211	C	T	0	0	0	0	0	0	0	0	0	0	NA	0	0	0	0	0	0	1	0	0	0	0	0	0	0	0	0	0	0	0	0	0	0	0	0	0	0	0	0	0	0
LaDArT_SNP10794	TGCAGTAACCTCTATGTCAGTTACCCATTTGTCATGATCCATGCATTTGCTAACAGGTTGAAATTATAA	47	T	A	NLL-02	13988406	A	T	0	0	0	0	0	0	0	0	0	0	0	0	0	0	0	0	0	0	0	0	0	0	0	0	0	0	0	0	0	0	0	0	0	0	0	0	0	0	0	0	0
LaDArT_SNP09042	TGCAGCTACTAGTAATTCCATGGGGTTTGTGTTATCTCCTTCTTGGAGTTTCCCCTCACTCCTTCAAAC	16	G	T	NLL-02	14347015	T	G	1	1	NA	1	1	1	1	0	1	1	0	0	1	1	1	1	1	1	0	1	1	1	1	0	1	1	1	1	1	1	1	1	1	1	1	0	1	1	1	1	1
LaDArT_SNP10887	TGCAGTGCTCTCTGTATAAACCCGTTGGGCGAGTAGTCATATTTGATCAATGATTATTATTGATTACAG	37	T	C	NLL-02	14910491	G	A	1	1	1	1	1	1	1	0	1	1	0	0	1	1	1	1	1	1	1	1	1	1	1	0	1	1	1	1	1	1	1	1	1	1	1	1	1	1	1	1	1
LaDArT_SNP03654	TGCAGACAATTTATCAGGGGAAAAAATGTGAAGTGTAAAATTAGTGAGAACAATCTGGAACGGGAACAT	18	A	G	NLL-02	14910743	C	T	1	1	1	1	1	1	1	0	1	1	0	0	1	1	1	1	1	1	1	1	1	1	1	0	1	1	1	1	1	1	1	1	1	1	1	1	1	1	1	1	1
LaDArT_SNP15006	TGCAGAGAAGCGCTAAAGGTATAGTTTATTGACTGATTATATCCTATTTGTTACAGATCGGAAGAGCGG	42	G	C	NLL-02	14922351	G	C	0	0	0	0	0	0	0	0	0	0	0	0	0	0	0	0	0	0	0	0	0	0	0	0	0	0	0	0	0	0	0	0	0	0	0	0	1	0	0	0	0
LaDArT_SNP15722	TGCAGATATATGCTATTTGACCCTCATCCAGTGCTTCATCAGTCACATTCATCAGATCAGCAACACTAC	30	G	A	NLL-02	14922420	G	A	0	0	0	0	0	0	0	0	0	0	0	0	0	0	0	0	0	0	1	0	0	0	0	0	0	0	0	0	0	0	0	0	0	0	0	2	0	0	0	0	0
LaDArT_SNP08713	TGCAGAGATAGGGGTAGTGGAGAAGAAGATGGGGTGGCACCAGAACAATAGCTATAGACTTCATGATAG	27	A	G	NLL-02	15458480	C	T	NA	1	NA	0	1	0	0	0	0	0	0	0	0	0	0	NA	0	0	0	NA	0	0	0	0	0	0	0	0	0	0	0	0	0	0	0	0	0	0	0	0	0
LaDArT_SNP02957	TGCAGAATCATTCATATGGCACATATATTGATATATATTTCAAGTTCAAATTATGAATTAGTAAATGGG	12	G	C	NLL-02	15526611	G	C	1	1	0	1	1	0	1	1	1	1	0	1	1	2	1	1	1	0	0	0	1	1	1	1	1	1	2	1	1	0	1	1	1	2	1	0	1	0	0	0	1
LaDArT_SNP06263	TGCAGACTGAAGCAGCTACATATGTGTTTGGAAAATAATACTCTGGAATCAAACAGATCTGGTTTGTGT	18	C	T	NLL-02	15526638	C	T	0	0	0	0	0	0	0	1	0	0	0	1	0	0	0	0	0	0	0	0	0	0	0	1	0	0	0	0	0	0	0	2	0	0	0	0	0	0	0	0	0
LaDArT_SNP02998	TGCAGCAAAAGGGAAATTGCAACCTTAGTTGGTCTGAAGAACTAAAAGTTTACAACCAGCTAGATAAAG	13	A	G	NLL-02	15541341	T	C	1	0	0	1	0	0	0	0	1	1	0	0	1	0	1	1	1	0	0	0	1	1	1	0	1	1	2	1	1	0	1	1	1	2	1	0	1	0	0	0	1
LaDArT_SNP02451	TGCAGAGTGCAGAGTATACAATTTTACGTGCTAACTGACCACCATGCCCATGGTATTTGATAAACCAAT	37	G	A	NLL-02	15541388	A	G	1	NA	0	1	NA	0	1	0	1	1	0	0	1	0	1	1	1	NA	0	0	1	1	1	0	1	1	1	1	1	NA	1	1	1	2	1	0	1	0	0	0	1
LaDArT_SNP02359	TGCAGCGAATTACTTGATTCCGGTGGATAACAGCGGTAGCTTCTGCTTCGCGTTCGCTGGAACGATGAG	48	G	C	NLL-02	15705508	C	G	0	1	1	2	1	1	1	0	1	1	0	0	0	1	0	0	0	1	0	0	0	1	0	0	0	2	0	1	1	1	0	2	1	2	0	0	1	1	1	1	0
LaDArT_SNP17698	TGCAGGTACTTTGTTTATGATGTTCACCAACCCTGATTCCCCCCTTTTTTATATTTCACCAAGGCACCA	41	T	C	NLL-02	15979940	G	A	1	1	1	1	NA	1	NA	0	1	1	1	0	1	1	1	1	1	1	0	1	1	1	1	0	1	1	1	0	2	1	1	1	1	1	1	0	1	1	1	1	1
LaDArT_SNP02618	TGCAGTCTCTAAAGCTCTGTATAATTTCTAATAAGATTGCTAATAAAATTTATATTCCCATCTGAGTAA	38	G	A	NLL-02	16236917	C	T	1	0	1	1	1	1	1	0	1	1	1	0	1	1	1	1	1	1	1	1	1	1	1	0	1	1	1	1	1	1	1	1	1	1	1	1	1	1	1	1	1
LaDArT_SNP00301	TGCAGGAGGTGAAAAAAGGACCAGAGAAAGAGAATAGAGTGGTTTTACAGATCGGAAGAGCGGTTCAGC	15	T	A	NLL-02	16323269	A	T	1	0	1	1	1	1	1	0	1	1	1	0	1	1	1	1	1	1	0	1	1	1	1	0	1	1	1	1	1	1	1	1	1	1	1	0	0	1	1	1	1
LaDArT_SNP06299	TGCAGAGAGCAGCTGGTAAGGACTATGTCACTAACTCACATGTATTTCTTTTCTTTTCTCAATTTGTTT	57	C	A	NLL-02	16491481	C	A	0	0	0	0	0	0	0	0	0	0	0	0	0	0	0	0	0	0	0	0	0	0	0	0	0	2	0	0	0	0	0	0	0	0	0	0	0	1	0	0	0
LaDArT_SNP05388	TGCAGTTGGACTGTAAAAAAAGATATCATATAGATCATCTATGGCTACTTAGCATGGGCTAAATTGGGG	24	A	G	NLL-02	16885253	A	G	0	0	1	0	0	0	0	0	0	2	NA	0	0	0	1	1	0	NA	0	0	0	0	0	0	0	0	0	0	0	0	0	0	0	0	NA	0	0	0	0	0	0
LaDArT_SNP11446	TGCAGTAATTCCAATCATAATACGAGTGAATACAACCTCCTACTAGCAAAAAGAAAAACAGACATGATG	22	C	G	NLL-02	17102609	G	C	0	0	0	2	0	1	0	1	0	1	1	1	1	1	0	0	0	0	1	0	1	1	0	1	1	2	0	1	1	2	1	1	0	0	1	1	0	0	0	0	0
LaDArT_SNP09443	TGCAGTGAGGCATTTTCCATGGAGACAGGTATTGTGTGTGGAGTATTACTTTTTTGTTATAATAAAGGG	47	A	T	NLL-02	17128018	A	T	0	NA	0	0	0	0	NA	0	NA	0	1	1	0	1	0	0	0	0	NA	0	0	1	0	0	1	0	0	0	0	0	0	0	0	0	0	NA	0	0	0	0	0
LaDArT_SNP10657	TGCAGCTTCATGATTATAAGTTGAGTTACAAATAACCCATTCTGCAACCTTCAATGCTTCATTGTTCTT	53	A	G	NLL-02	17185610	A	G	0	1	0	1	0	1	1	NA	1	NA	NA	NA	NA	0	0	0	0	0	0	0	NA	NA	0	1	NA	0	0	NA	NA	0	NA	NA	0	0	NA	0	1	0	0	0	0
LaDArT_SNP10642	TGCAGCTGCAAGTCTATGTTATGAACGAAAACAAATCTTACATTATACCTATAACTCAAATACATTTTT	41	A	G	NLL-02	17550647	T	C	0	0	0	0	0	0	0	0	0	0	0	0	0	0	0	0	0	0	0	0	0	0	0	0	0	0	0	0	0	0	0	0	0	0	0	0	NA	0	0	0	0
LaDArT_SNP11917	TGCAGAAAATGATGCCTCAACGGGTATATGGTTCCGGTGTAACTCTTTCCTTTTACAGATCGGAAGAGC	15	T	C	NLL-02	17703219	G	A	1	1	1	1	1	1	1	0	1	1	0	0	1	1	1	1	1	1	NA	1	1	1	1	0	1	1	1	1	1	1	1	1	1	1	1	1	1	1	1	1	1
LaDArT_SNP15716	TGCAGATATAAGCACAAGGACAGCAAAACAATTGGAAACAGGATGAAGATAGTGATGCACTTTTCTTCT	61	T	C	NLL-02	17782013	A	G	1	1	1	1	1	1	1	0	1	1	0	0	1	1	1	1	1	1	NA	1	1	1	1	0	1	1	1	1	1	1	1	1	1	1	1	NA	1	1	1	1	1
LaDArT_SNP08756	TGCAGAATTTTCGATTTTTTTCTTGCTTCTGAAGCAGCCTTGGAAACCTCTTCTGTATTCAATCATGTC	6	G	A	NLL-02	17787832	T	C	1	1	1	1	1	1	1	0	1	1	0	0	1	1	1	1	1	1	0	1	1	1	1	0	1	1	1	1	1	1	1	1	1	1	1	0	1	1	1	1	1
LaDArT_SNP01906	TGCAGAAAAAATTGTAACAAATGTCTAAGAATACCTTATTCATATAACATGTACATCTATCATTGACAT	13	G	A	NLL-02	18011056	C	T	1	0	1	1	1	1	1	0	1	1	1	0	1	1	1	1	1	1	1	1	1	1	1	0	2	1	1	1	1	1	1	1	1	1	1	1	1	1	1	1	1
LaDArT_SNP17299	TGCAGATAATCTCGCAGACACTGTGGTTTGGATGATATTATTAGACCCTCCACTCCACAACCCAAGAAA	12	C	T	NLL-02	18194869	G	A	1	1	1	1	1	NA	0	0	1	1	1	0	1	1	1	1	1	1	NA	1	1	0	1	0	0	1	1	1	0	1	1	1	1	1	1	NA	1	1	1	1	1
LaDArT_SNP14468	TGCAGCTTTTGCTGAATATGTGATAGGAACAAACAAAACAACCCATCAATGTATGAAATTTGAGCCACA	51	T	A	NLL-02	18253319	T	A	0	0	0	0	0	0	NA	0	0	0	1	0	0	1	0	0	1	0	0	0	0	0	0	0	0	0	0	0	0	0	0	0	0	0	0	0	0	0	0	0	0
LaDArT_SNP01343	TGCAGTGTGAAAGAGGATTTGAGGTAGAGTACAATTAGGATTTTTTGGTACTACTAAGAATATCATTTT	46	G	A	NLL-02	18499071	G	A	1	0	1	2	0	1	0	0	0	0	0	0	1	0	1	1	0	NA	NA	1	0	0	1	0	1	1	1	0	0	NA	0	1	0	1	1	NA	0	1	1	1	1
LaDArT_SNP06381	TGCAGAGTTTATAATTTTATTCTTTGTCCTTTCTGTTCCACTTCTGAGATGAGTATCTAGTACAAGTCA	56	C	A	NLL-02	18754946	G	T	0	0	0	0	0	0	0	0	0	0	0	0	0	0	0	0	0	0	1	0	0	0	0	0	0	0	0	0	0	0	0	0	0	0	0	1	0	0	0	0	0
LaDArT_SNP00544	TGCAGTTCCCCATTTTCCACTTGATCATCCCATACTTTCTGTTTATTCACAAAACAAAAACAAACATGA	32	T	A	NLL-02	18800752	A	T	0	NA	1	2	NA	0	NA	0	0	0	0	0	1	0	1	0	0	1	0	1	0	0	1	0	0	2	2	0	0	1	0	0	0	0	0	0	NA	1	0	0	1
LaDArT_SNP07119	TGCAGGGGAGAGATTTTTTTAGGTATTGAAAAACATATATTCAGATAAAACTATTTTCAAGAAACAAAC	6	G	C	NLL-02	18833664	G	C	0	0	1	2	0	0	0	0	0	0	0	0	1	0	1	0	0	0	0	1	0	0	1	0	1	2	2	0	0	0	0	0	0	0	0	0	0	1	0	0	1
LaDArT_SNP07042	TGCAGGCAAACGTGACGGCGCCGGATGCTGTGGTAGCAAAGGATGGGAGCGGGCAATTCACGACGATAG	48	G	C	NLL-02	19035519	C	G	0	0	0	0	0	0	0	1	0	0	1	1	0	0	0	0	0	0	1	0	0	0	0	0	0	2	0	0	0	0	0	2	0	0	0	1	0	0	0	0	0
LaDArT_SNP05026	TGCAGTCAAAAATTGGAAAATCAGTATAAAGCTATAAAGTAAAAATCTGCATCTACTGTTTCTCTCAGG	14	G	T	NLL-02	19096547	C	A	0	0	0	0	0	0	0	0	0	0	0	0	0	0	0	0	0	0	0	0	0	0	0	0	0	0	0	0	0	0	0	0	0	0	0	0	1	0	0	0	0
LaDArT_SNP03850	TGCAGATATTGCAAATGCACAGTTCTTCCAGTATCATTTGTGTTCACTCAGGGTGCGAACACTGTATAA	56	G	A	NLL-02	19100548	G	A	0	0	0	0	1	0	0	0	0	0	0	0	0	0	0	0	0	0	0	1	0	0	0	0	0	0	0	0	0	1	0	0	0	2	0	0	1	1	0	0	0
LaDArT_SNP00905	TGCAGAACAAAATACATATAAAACACCAAAAAGAGAAGACTACAGTAGAATGAGAGAATCCTAAAGGGA	10	A	G	NLL-02	19164474	T	C	0	1	0	0	0	NA	1	1	0	0	NA	1	0	0	0	0	0	0	1	0	0	0	0	1	0	0	2	0	0	0	0	2	0	0	0	1	0	0	NA	0	0
LaDArT_SNP11869	TGCAGCCAATACTTTGAATTTTGAAGAGAACTTACAGATCGGAAGAGCGGTTCAGCAGGAATGCCGAGA	6	C	T	NLL-02	19202613	G	A	0	0	1	1	0	0	0	NA	1	1	NA	NA	0	1	1	0	1	0	0	1	NA	1	0	NA	0	0	0	0	2	1	1	1	1	2	0	0	1	1	1	1	0
LaDArT_SNP14443	TGCAGCTTCATGACCTAGTATGCGGGGAAATAATGGATTCTGGCCCTGAAATTGAAAAGGATAAAGCAG	43	C	T	NLL-02	19216599	C	T	0	0	0	0	0	0	0	0	0	0	0	0	0	0	0	0	0	0	0	0	0	0	0	0	0	0	0	0	0	0	0	0	0	0	0	0	1	0	0	0	0
LaDArT_SNP14443	TGCAGCTTCATGACCTAGTATGCGGGGAAATAATGGATTCTGGCCCTGAAATTGAAAAGGATAAAGCAG	43	C	T	NLL-02	19227126	C	T	0	0	0	0	0	0	0	0	0	0	0	0	0	0	0	0	0	0	0	0	0	0	0	0	0	0	0	0	0	0	0	0	0	0	0	0	1	0	0	0	0
LaDArT_SNP06823	TGCAGCTATAAGTGCCATGTAAGTTCAAATCCTAAATTGATGTTGAAAAATATACTTACTTTTTATTGT	35	A	T	NLL-02	19295720	T	A	0	0	NA	0	0	0	0	1	0	0	1	1	0	NA	NA	0	NA	0	0	NA	1	0	0	1	0	2	0	0	0	0	0	0	0	0	0	0	NA	0	0	0	0
LaDArT_SNP16266	TGCAGGCTTCTATAAAGTCTATTGGTACGAGTTTGGAGATGGATTTTTCATCCCACCATCCTCAAACCT	37	A	G	NLL-02	19373178	C	T	0	0	NA	0	0	0	0	NA	0	0	NA	NA	0	0	0	0	0	0	NA	0	NA	0	0	NA	0	0	0	0	0	0	0	0	0	0	0	1	0	NA	0	0	0
LaDArT_SNP08342	TGCAGACATTACCCAACAAAATGTTCAGAAACTCAGCCAAAACAAACCACAAAACCTTATTCAAGATTA	51	A	C	NLL-02	19383656	A	C	0	0	1	1	0	0	0	0	1	1	0	0	0	2	1	0	1	0	0	1	1	1	0	0	0	2	0	1	1	1	1	1	1	2	0	0	1	0	1	1	0
LaDArT_SNP03961	TGCAGATTTGCCACTCTGCAATATGACAGACTCATGCTTTAGCCACCAATATGAAAAAAAGTGTTTACA	65	T	C	NLL-02	19469044	T	C	0	0	0	0	0	0	0	0	0	0	0	0	0	0	0	0	0	0	0	0	0	2	0	0	0	0	0	0	0	0	0	0	0	0	0	0	NA	0	0	0	0
LaDArT_SNP14947	TGCAGAAATTTTATATGTCCATCATATAACAGTTACAGATCGGAAGAGCGGTTCAGCAGGAATGCCGAG	25	G	A	NLL-02	19474252	A	G	1	1	1	2	1	1	1	0	0	0	0	0	0	1	1	0	1	0	0	0	0	0	0	0	0	0	2	0	0	0	0	0	0	2	2	0	0	0	0	0	0
LaDArT_SNP17333	TGCAGATGCCCACTGCATAGGCGTGGCGGAAGCAAAAGTGAGATATGAATGCGCCTGTCTTATCCCCCA	27	G	C	NLL-02	19544124	G	C	0	1	0	0	1	1	1	1	0	0	1	1	0	0	0	0	0	0	1	0	0	0	0	1	0	0	0	0	0	0	0	0	0	0	0	1	1	0	0	0	0
LaDArT_SNP10866	TGCAGTCTTGCCACGGATATCATCAGCCCGGACCCCAGGAACAACCCGCCCTCATACCCTCCGAAACTG	14	G	A	NLL-02	19686183	G	A	0	0	0	2	1	1	1	1	0	0	1	1	0	0	0	0	0	0	1	0	0	0	0	1	0	0	0	0	0	0	0	0	0	0	0	2	0	0	0	0	0
LaDArT_SNP05088	TGCAGTCTCTTTTGTTTTCTTATACAATATGTGTAAGCCTACTGTATAGTATATTCTGTGCAGTGAGGG	32	G	A	NLL-02	19998353	G	A	0	0	0	0	0	0	0	0	0	0	0	0	1	0	0	0	1	1	0	1	0	0	1	0	1	2	2	0	0	1	0	0	0	0	0	0	1	1	1	1	1
LaDArT_SNP03322	TGCAGCTACCATGTGTCAGTGGTAGGAAAGTCTGACGTCTCACCAAACTTTGGAAGAGCAATAAAGTTG	43	C	T	NLL-02	20057279	G	A	0	0	0	0	0	0	NA	0	0	0	0	0	1	0	0	0	1	1	NA	1	0	0	1	NA	1	2	2	0	0	1	0	0	0	2	0	NA	0	0	1	1	1
LaDArT_SNP09362	TGCAGTGGTAGGTGGAAAAGGGGTTGGTTGTAGAAGTAGGTGAATTTGTGAAGTATTCAAATCATGAAA	6	A	G	NLL-02	20106144	G	A	0	1	0	2	1	1	1	1	0	0	1	1	NA	0	0	0	0	0	1	0	0	0	0	1	0	0	0	0	0	0	0	0	0	0	0	1	0	0	0	0	0
LaDArT_SNP06484	TGCAGATTGATGAGCATGTCCAGAGGGAAATCATGAACCATAGATCATTGAAGCATCCCAATATTGTTA	13	A	G	NLL-02	20120150	C	T	0	1	0	2	1	1	0	1	0	0	1	1	0	0	0	0	0	0	0	0	0	0	0	1	0	0	0	0	0	0	0	0	0	0	0	0	0	0	0	0	0
LaDArT_SNP06588	TGCAGCAATCTTGATACAGTCATGAATGGTAGTGGCAGGAAGTGGTTGTGTTGATGGAAAACAATCGGT	41	G	A	NLL-02	20192877	C	T	0	0	0	0	0	0	0	0	0	0	0	0	0	0	0	0	0	0	0	0	0	0	0	0	0	0	0	0	0	0	0	0	0	0	0	0	0	0	0	0	0
LaDArT_SNP11046	TGCAGTTCATATTCCTATGATTCTATCTCTTGCAGGTTATTACAGATCGGAAGAGCGGTTCAGCAGGAA	16	G	A	NLL-02	20400156	A	G	1	1	1	2	0	1	1	1	1	0	1	1	0	1	1	0	1	0	1	0	1	0	0	1	0	0	2	1	2	NA	1	0	0	2	2	1	0	0	1	1	0
LaDArT_SNP14781	TGCAGTGGGGATATAGATTATTTTCTTCCATATACATTTTGGACATTGAGCCAAATGCTCAACGTCTTA	8	G	A	NLL-02	20422875	C	T	0	1	0	2	0	1	1	1	0	0	1	1	0	0	0	0	0	0	1	0	1	0	0	1	0	0	0	0	0	0	0	0	0	0	0	1	0	0	0	0	0
LaDArT_SNP10388	TGCAGAATGCAGAGGTCCATCATCTTTAGAAGCCATGGGAAAGAGGTTAGTGATCTCTAGTTTAGGTAC	63	A	C	NLL-02	20474579	A	C	0	1	0	2	0	1	1	1	0	0	1	1	0	0	0	0	0	0	1	0	1	0	0	1	0	0	0	0	0	0	0	0	0	0	0	1	1	0	0	0	0
LaDArT_SNP02904	TGCAGAACTGAGTCTCTAATGAGTAATAGTGCTTTTGCACCCTTTGAAAAATGATTATTGCATCCCTCA	65	A	C	NLL-02	20499377	G	T	0	1	0	2	0	0	0	1	0	0	1	1	0	0	0	0	0	0	0	0	1	0	0	1	0	0	0	0	0	0	0	0	0	0	0	0	0	0	0	0	0
LaDArT_SNP02574	TGCAGACTCTTTATATTACCTTGATTGACTGTTCATATTTGTACTCCCAGTGGCACGTGCCAATGAACC	29	G	T	NLL-02	20516745	A	C	0	1	0	0	0	0	0	NA	0	0	NA	NA	0	0	0	0	0	0	0	0	NA	0	0	NA	0	0	0	0	0	0	0	0	0	0	0	0	0	0	0	0	0
LaDArT_SNP00857	TGCAGTAAACACATAGATAGTGGGATAACTAGAATCCAAATAAGGCTACATAAGCTAGAGAATTGAACA	33	A	T	NLL-02	20520720	T	A	0	1	0	0	0	0	0	0	0	0	0	0	0	0	0	0	0	0	0	0	0	0	0	0	0	0	0	0	0	0	0	0	0	0	0	0	0	0	0	0	0
LaDArT_SNP08136	TGCAGGTTAGGAGATTTACTGTGTCATCAGCTCTTTCCCTTATTTTATGATCTTGTTACAGATCGGAAG	8	A	G	NLL-02	20520852	A	G	1	0	0	0	0	0	0	0	0	0	0	0	0	0	1	1	0	0	0	0	0	0	0	0	0	0	2	0	0	0	0	0	0	2	1	0	0	0	0	0	0
LaDArT_SNP05684	TGCAGCTGATAGTAACTCCTTTTCTTACCTTACTTTTTTCATTTACAGATCGGAAGAGCGGTTCAGCAG	39	C	T	NLL-02	20643485	G	A	0	1	0	2	0	0	0	1	0	0	1	1	0	0	0	0	0	0	0	0	1	0	0	1	0	0	0	0	0	0	0	0	0	0	0	0	0	0	0	0	0
LaDArT_SNP15240	TGCAGGTACATATTATTCTCCATAAAGACTTGTTACAGATCGGAAGAGCGGTTCAGCAGGAATGCCGAG	25	A	G	NLL-02	20655803	A	G	1	NA	0	0	0	0	0	NA	0	0	NA	NA	0	0	0	1	0	0	0	0	0	0	0	NA	0	0	2	0	0	0	0	0	0	2	1	0	0	0	0	0	0
LaDArT_SNP19586	TGCAGCAACTAATGCCTTTCTATCCTTCCTTTCGAGCATTATCGACATATCCCCGGACACCTTACAGAT	8	T	C	NLL-02	20656305	C	T	0	0	1	0	0	0	0	NA	0	0	NA	NA	0	0	0	0	1	0	0	0	0	0	0	NA	0	1	0	0	0	0	1	0	0	0	0	NA	0	0	1	0	0
LaDArT_SNP08360	TGCAGCAATATTGATCAGACCCAAATGCCTCACAAGCACTCTTACATCCAACCACACCAGTATCACCTT	59	G	C	NLL-02	20798447	G	C	0	0	1	0	0	0	0	1	0	0	0	0	0	1	0	0	1	0	0	0	0	0	0	0	0	0	0	0	0	0	0	0	0	0	0	0	0	0	0	0	0
LaDArT_SNP12676	TGCAGTGAAGACTTTATACTAACTCGACACGTGTGAGATTCAGCTTTCTTCTCGCCATAAATACAGTAT	19	C	T	NLL-02	20803871	T	C	0	0	1	0	0	1	1	0	0	0	0	0	0	1	0	0	1	0	0	0	1	0	0	0	0	0	0	0	0	0	0	0	0	0	0	0	1	0	0	0	0
LaDArT_SNP00308	TGCAGAGCTGAAAAAACATATATTTTAGATAGTTAGTTCTGGTTCTGTTGCTGTAAGACAATAGGTCGT	15	A	G	NLL-02	20897379	T	C	0	NA	0	0	NA	0	0	NA	0	0	NA	NA	0	0	0	0	0	0	1	0	0	0	0	NA	0	0	0	0	0	0	0	0	0	0	0	1	0	0	0	0	0
LaDArT_SNP18288	TGCAGAGAAATCTATTTACTTGAGGATATTTGCTTTGGGAAGAAGTCAAATATGCAAATGTCTCATGGG	10	A	T	NLL-02	20973403	T	A	0	0	0	0	0	0	0	0	0	0	0	0	0	0	0	0	0	0	NA	0	0	0	0	0	0	0	0	0	0	0	0	0	0	0	0	0	1	0	0	0	0
LaDArT_SNP05512	TGCAGAAAAACTGAAGATAAAAGCTGATAACAAATTCATGCTGATTTACAGATCGGAAGAGCGGTTCAG	19	A	T	NLL-02	21030080	A	T	0	0	0	0	0	0	0	0	1	0	0	0	0	0	0	0	0	0	1	0	1	1	0	0	0	1	0	0	2	0	0	1	1	0	0	0	1	0	0	0	0
LaDArT_SNP03799	TGCAGAGTGCAGTCATGGCCAACAAATTTATCTGTTTTACAACTTTTTCCAGCCATTACTTCCCTGACT	11	G	A	NLL-02	21141393	G	A	0	0	0	0	0	0	0	NA	0	0	NA	NA	0	0	0	0	0	0	0	0	0	0	0	NA	0	0	0	0	0	0	0	0	0	0	0	0	0	0	NA	0	0
LaDArT_SNP03800	TGCAGAGTGCAGTCATGGCCAACAAATTTATCTGTTTTACAACTTTTTCCAGCCATTACTTCCCTGACT	51	G	A	NLL-02	21141433	G	A	0	0	0	2	0	0	0	1	0	0	1	1	0	0	0	0	0	0	0	0	0	0	0	1	0	0	0	0	0	0	0	0	0	0	0	0	0	0	NA	0	0
LaDArT_SNP09319	TGCAGGTTTGTTTCTCTTTGTTGCCTTTCGCCTGTGAAGTTCTTTTTGTTACTTGTTATCATTTCTCAA	35	G	A	NLL-02	21159304	C	T	0	0	0	2	1	0	0	1	0	0	1	1	0	0	0	0	0	0	1	0	0	0	0	1	0	0	0	0	0	0	0	2	0	0	0	1	1	0	0	0	0
LaDArT_SNP07074	TGCAGGCGTTCCATTTAGATGCATTCTGTTTTCCATGTTGCCATCCTTTCTTGTAAGAGAACGATACAA	7	A	G	NLL-02	21177350	C	T	0	0	0	2	1	0	0	1	0	0	1	1	0	0	0	0	0	0	1	0	1	1	0	1	0	0	0	0	2	0	1	1	1	0	0	2	0	0	0	1	0
LaDArT_SNP08473	TGCAGTAGCATTTACAAGAAACATGATTGAGGAAATCGAAAATCGCTCAACTTATCTCTCAGCTGTAAG	27	T	C	NLL-02	21177381	T	C	0	0	0	0	0	0	0	0	0	0	0	0	0	0	0	0	0	0	0	0	1	1	0	0	0	0	0	0	2	0	1	2	1	0	0	0	0	0	NA	0	0
LaDArT_SNP02700	TGCAGGAGCAATATTAGGCTTGGTTTTATTGCTGCTTGTCTCTGCAACACAAAGGCCATTACAGATCGG	26	T	C	NLL-02	21208783	A	G	0	1	0	2	0	1	1	0	1	0	0	0	0	0	0	0	0	0	1	0	1	1	0	0	0	2	0	0	2	0	0	2	1	0	0	1	NA	0	0	0	0
LaDArT_SNP15408	TGCAGAAAATGAAAATAACCAGATCATGGAGAACTCAACTTCTAATTCTGAGGAGAAGCTCAACATTGG	16	G	A	NLL-02	21208822	A	G	0	0	0	0	0	0	0	0	0	0	0	0	0	0	0	0	0	0	0	0	0	0	0	0	0	0	0	0	0	0	0	0	0	0	0	0	1	0	0	0	0
LaDArT_SNP15409	TGCAGAAAATGAAAATAACCAGATCATGGAGAACTCAACTTCTAATTCTGAGGAGAAGCTCAACATTGG	47	A	C	NLL-02	21208853	C	A	0	0	0	0	0	0	0	0	0	0	0	0	0	0	0	0	0	0	0	0	0	0	0	0	0	0	0	0	0	0	0	0	0	0	0	0	NA	0	0	0	0
LaDArT_SNP01310	TGCAGTTTTGGCGATTTCTAACTTTAGTTGAAATAAAATAAAATACAGATGGAAGACTTGATGTAATGT	48	A	G	NLL-02	21220122	A	G	0	1	0	2	1	1	1	1	1	0	0	1	0	0	0	0	1	0	0	0	1	1	1	0	0	2	0	0	2	0	1	1	1	0	0	0	0	0	0	0	1
LaDArT_SNP05022	TGCAGTATTTCTACTTCGACTCCGTGGAATCACTACCTACAGAACCACTGGATGCTAATGATTTTAGGC	17	G	A	NLL-02	21221692	C	T	0	0	0	0	0	0	0	0	0	0	0	0	0	0	0	0	0	0	0	0	0	0	0	0	0	0	0	0	0	0	0	0	0	0	0	NA	0	0	0	0	0
LaDArT_SNP12539	TGCAGATTTCCAACTTCTGATGATTTACATCATTCTGGTAAAACAATACCTATAGTTACTGGAAAGCCT	15	G	T	NLL-02	21247904	T	G	1	NA	0	1	1	1	1	NA	1	0	NA	NA	0	2	0	1	1	0	1	1	0	0	1	NA	0	2	2	0	0	0	1	2	0	2	1	1	NA	0	0	0	1
LaDArT_SNP08315	TGCAGAAGATAGTGAGACTATCGAAGACCTAAGACGACTATGTGTTGTTTTCGAACACATTGAGAAACT	51	C	T	NLL-02	21250635	C	T	0	0	0	0	0	0	0	0	0	0	0	0	0	0	0	0	0	0	NA	0	0	0	0	0	0	0	0	0	0	0	0	0	0	0	0	NA	1	0	0	0	0
LaDArT_SNP15233	TGCAGGGTCCTCCATAATGCACATGACATAGAAAAACACATTTACAGATCGGAAGAGCGGTTCAGCAGG	35	A	C	NLL-02	21309127	A	C	0	1	0	0	0	0	0	1	0	0	1	1	0	0	0	0	0	0	1	0	0	0	0	1	0	0	0	0	0	0	0	0	0	0	0	1	0	0	0	0	0
LaDArT_SNP06074	TGCAGAACAATTTGCACATTGGAACCATACTTCAACTTGATGAGCTTAGTTCCCCGTGATGGTGTCCAT	24	C	T	NLL-02	21321007	C	T	0	0	0	0	0	0	0	0	0	0	0	0	0	0	0	0	0	0	0	0	0	0	0	0	0	0	0	0	0	0	0	0	0	0	0	0	0	0	0	0	0
LaDArT_SNP01308	TGCAGGTTGAGTAGGATTTTGTGTTTTTGTTTTTTTTCCTTTTCAAGTTGTCTAACGACTCATCATATA	8	T	G	NLL-02	21325339	G	T	1	1	1	2	0	0	0	NA	NA	1	NA	NA	1	1	1	1	0	1	NA	0	1	1	0	NA	1	1	1	1	1	1	1	1	1	2	1	NA	1	1	1	1	0
LaDArT_SNP09027	TGCAGCGGGAGGTCGACGACAGCAGTGGGTTCATGACAAGGAGCGGGTGAAGATCTGGGGTTTCACGTT	37	A	G	NLL-02	21370328	A	G	0	1	0	0	1	1	1	1	1	0	0	1	0	0	0	0	0	0	1	0	0	NA	0	1	0	0	0	0	0	0	NA	NA	0	0	0	1	NA	0	0	0	0
LaDArT_SNP03067	TGCAGAGACAAAACTTGTCTGATAAATGAGCATGATAGTATAGAGAACTATATCCCAAGTAGTTGAGGC	19	T	C	NLL-02	21386508	T	C	0	1	0	0	1	1	1	0	1	0	0	0	0	0	0	0	0	0	1	1	0	1	0	1	0	2	0	0	2	0	1	1	0	0	0	1	1	0	0	0	0
LaDArT_SNP03111	TGCAGAAGAGAGTACTAGAGAAAAGAGAACTGATAATGAGTTGAAAGAGGGTGAAGATAACATAGAAAT	6	G	A	NLL-02	21531326	A	G	0	1	0	0	1	1	1	1	NA	0	0	1	0	0	0	0	0	0	NA	0	0	NA	0	1	0	0	0	0	0	0	NA	NA	0	0	0	0	1	0	0	0	0
LaDArT_SNP19561	TGCAGTTTGTGCAAAGTCCTCCTCCTTCACAGGGTCTTCAGTTGAAACATCAGTTGACTCCCCTTTACA	60	T	C	NLL-02	21544470	G	A	0	0	0	0	0	0	0	0	NA	0	0	0	0	0	0	0	0	0	0	0	0	NA	0	0	0	0	0	0	0	0	NA	NA	0	0	0	0	NA	0	0	0	0
LaDArT_SNP19560	TGCAGTTTGTGCAAAGTCCTCCTCCTTCACAGGGTCTTCAGTTGAAACATCAGTTGACTCCCCTTTACA	56	A	C	NLL-02	21544474	T	G	0	0	0	0	0	0	0	0	NA	0	0	0	0	0	0	0	0	0	0	0	0	NA	0	0	0	0	0	0	0	0	NA	NA	0	0	0	0	NA	0	0	0	0
LaDArT_SNP19559	TGCAGTTTGTGCAAAGTCCTCCTCCTTCACAGGGTCTTCAGTTGAAACATCAGTTGACTCCCCTTTACA	14	A	C	NLL-02	21544516	T	G	0	0	0	2	0	0	0	0	1	0	0	0	0	0	0	0	0	0	0	0	0	1	0	0	0	2	0	0	2	0	1	1	0	0	0	0	1	0	0	0	0
LaDArT_SNP01737	TGCAGTAATCTTCGCATATTTGATGAGAGATCAGTTGACATCGATCTAAAGCTTTTTGGCATATATGAA	61	T	C	NLL-02	21560961	A	G	0	1	0	0	1	1	1	0	0	0	0	0	0	0	0	0	0	0	1	0	0	0	0	1	0	0	0	0	0	0	0	0	0	0	0	1	0	0	0	0	0
LaDArT_SNP03080	TGCAGAAGTAATATACTTATTTACAAACTACGTAGATAATGCGGCGTTACAGATCGGAAGAGCGGTTCA	12	G	A	NLL-02	21561031	A	G	0	1	0	0	1	1	1	0	0	0	0	0	0	0	0	0	0	0	1	0	0	0	0	1	0	0	0	0	0	0	0	0	0	0	0	1	0	0	0	0	0
LaDArT_SNP01564	TGCAGCTCTTCTATTTATTTTCAGCTTCAGCCGCTTAGCAATTTCTTCCAGCTTGGAGACGATGGCTGA	31	T	C	NLL-02	21628756	G	A	0	1	0	0	1	1	1	0	0	0	0	0	0	0	0	0	0	0	0	0	0	0	0	1	0	0	0	0	0	0	0	0	0	0	0	0	0	0	0	0	0
LaDArT_SNP13875	TGCAGAAAGAATTCAACAATTGCAGGATGAACTTGACATGACTCAGAAGGATAATGTTGCATGGAAAAC	24	G	T	NLL-02	21785828	C	A	0	0	0	0	0	0	0	1	0	0	0	1	0	0	0	0	0	0	0	0	0	0	0	0	0	0	0	0	0	0	0	0	0	0	0	0	0	0	0	0	0
LaDArT_SNP01420	TGCAGCTCGGTTGCCAGATTTATGATGACCTCCCTTACAGATCGGAAGAGCGGTTCAGCAGGAATGCCG	26	G	A	NLL-02	21786472	G	A	0	1	0	0	1	1	1	1	0	0	0	1	0	0	0	0	0	0	NA	0	1	0	0	1	0	0	0	0	0	0	0	0	1	0	0	0	0	0	0	0	0
LaDArT_SNP01598	TGCAGAAATATTAGTTCAACTTACCAATATTAGTCTTACAGATCGGAAGAGCGGTTCAGCAGGAATGCC	27	C	T	NLL-02	21818582	A	G	0	1	0	0	1	1	1	1	0	0	0	1	0	0	0	0	0	0	1	0	1	0	0	1	0	0	0	NA	0	0	0	0	1	0	0	1	0	1	0	0	0
LaDArT_SNP01917	TGCAGTTTATTCTCAGAAATAGATAGTTTTCTAGCCAACCACTAACCATGGTAACATTTCCTCCTGACT	48	T	C	NLL-02	21818654	T	C	0	1	0	0	1	1	1	1	0	0	0	1	0	0	0	0	0	0	NA	0	1	0	0	1	0	0	0	NA	0	0	0	0	1	0	0	0	0	NA	0	0	0
LaDArT_SNP18929	TGCAGACGTCTGTGGATAAATGAGGCTTCTTATCATCCAGTCCCTTGTTGGTTTCATTTTTGCCACAGT	37	C	T	NLL-02	21841140	C	T	1	1	0	0	1	1	1	1	1	0	0	1	0	NA	0	0	0	0	1	0	1	1	0	1	0	2	0	0	2	0	1	2	1	2	0	0	NA	0	0	0	0
LaDArT_SNP16193	TGCAGGACCATGATATTTCGGATCCATTGGCCCTTACAGAAGAATGCTAGGATATTACGGAGAAGAGCT	57	C	T	NLL-02	21869891	G	A	0	0	0	2	0	0	0	0	0	1	0	0	0	0	1	0	1	0	0	1	0	0	0	0	0	2	2	0	0	0	0	0	0	0	0	0	NA	0	0	0	0
LaDArT_SNP15643	TGCAGAGCTTCTTCTGATCTATGTAGCCCTTGGATTGGAACATATTGCGCATGAGCCAGATCCTGAATT	49	C	A	NLL-02	21870262	G	T	0	0	0	2	0	0	0	0	0	1	0	0	0	0	1	0	1	0	0	1	0	0	0	0	0	2	2	0	0	0	0	0	0	0	0	0	NA	0	0	0	0
LaDArT_SNP15642	TGCAGAGCTTCTTCTGATCTATGTAGCCCTTGGATTGGAACATATTGCGCATGAGCCAGATCCTGAATT	18	G	C	NLL-02	21870293	G	C	0	0	0	0	0	0	0	0	0	NA	0	0	0	0	NA	0	NA	0	0	NA	0	0	0	0	0	0	0	0	0	0	0	0	0	0	0	0	1	0	0	0	0
LaDArT_SNP08027	TGCAGCCTTTTGGTGACCAGACGAAAGGAAAGTAGCCATGGTTTACAGATCGGAAGAGCGGTTCAGCAG	37	A	T	NLL-02	21903929	T	A	0	0	0	2	0	0	0	0	0	1	0	0	NA	0	0	0	0	0	NA	0	0	0	0	0	0	0	0	0	0	0	0	0	0	0	0	NA	NA	NA	0	0	0
LaDArT_SNP08026	TGCAGCCTTTTGGTGACCAGACGAAAGGAAAGTAGCCATGGTTTACAGATCGGAAGAGCGGTTCAGCAG	32	T	C	NLL-02	21903934	A	G	0	0	0	0	0	0	0	0	0	NA	0	0	1	0	0	0	0	0	1	0	0	0	0	0	0	0	0	0	0	0	0	0	0	0	0	1	1	1	0	0	0
LaDArT_SNP00755	TGCAGGCATGTGCCACCACCTTTCGGGGTCGTTGTCATAATAAGGAAAAAATCTTACAATAAATAATAG	40	T	C	NLL-02	21915162	T	C	NA	0	0	0	0	0	0	0	0	0	0	0	NA	1	1	1	1	0	0	1	0	0	0	0	0	0	2	0	0	0	0	2	0	0	1	0	NA	0	1	1	0
LaDArT_SNP12322	TGCAGGGAAGTAGGTCAGGCAAATATATCTCATTCAGTGTCATCTCGAATAATGACTCAGGATACTTTA	23	T	C	NLL-02	21989412	A	G	0	1	0	0	1	1	1	0	0	0	0	0	0	0	0	0	0	0	0	0	0	0	0	0	0	0	0	0	0	0	0	0	0	0	0	0	0	0	0	0	0
LaDArT_SNP01425	TGCAGCTTTAGCATCGCTTGCACTTGAAATATTGTTGCCTAGATTCTTATTTACAAATACTATCCAAGT	60	C	T	NLL-02	22001487	T	C	0	1	0	0	1	1	1	1	1	0	0	1	0	0	0	NA	0	0	1	0	0	0	0	1	1	2	0	0	0	1	1	0	0	0	NA	1	1	NA	0	0	0
LaDArT_SNP03290	TGCAGAATATTCAGGCATCAAGCATATACGAAAAAGAAAAAAAACAGCCACGTACTATCTAATTCTGGC	13	T	G	NLL-02	22064375	C	A	0	1	NA	1	1	1	1	1	NA	NA	1	1	NA	NA	0	1	1	NA	1	0	1	NA	NA	1	NA	NA	0	NA	NA	1	NA	1	NA	0	1	1	1	NA	1	1	NA
LaDArT_SNP02099	TGCAGAAATAAAGAAATGAAATTAGCTCCATTAGACCATTATAAACAATACAATATACCCCATGTCCTA	31	C	T	NLL-02	22088820	T	C	0	1	0	1	1	1	1	1	0	1	1	1	0	0	0	NA	0	0	NA	0	1	0	0	1	0	0	0	0	0	1	0	2	0	2	NA	NA	1	1	1	2	0
LaDArT_SNP11246	TGCAGTAATTCAATGGAAAATAGTAAACTTTATGGGATGTGGCAACTGGAACCATTACAGATCGGAAGA	19	A	G	NLL-02	22095564	A	G	0	0	0	0	0	0	0	0	0	0	0	0	0	0	0	0	0	0	0	0	0	0	0	0	0	0	0	0	0	0	0	0	0	0	0	0	0	0	0	0	0
LaDArT_SNP12132	TGCAGGACTTGATCAACCCTTGAACACCAAAGGCATGGTGGTTTGAGGCCAACCGATTCGGCGAATTTT	42	T	C	NLL-02	22102707	T	C	0	0	0	0	0	0	0	0	0	0	0	0	0	0	0	0	0	0	0	0	1	1	0	0	1	0	0	1	1	0	0	1	1	0	0	0	0	1	0	0	0
LaDArT_SNP08766	TGCAGATAGCAAATTGCATATGGTGAGAAATCAACATGAGCAGGATTTACGAATATACAAAAAAATCCG	43	G	A	NLL-02	22113471	C	T	0	0	0	0	0	0	0	0	0	0	0	0	0	0	0	1	0	0	NA	0	1	1	0	0	1	0	0	1	1	0	0	1	1	0	1	NA	0	1	0	2	0
LaDArT_SNP03071	TGCAGAGAGCAAACGTGACATTGGGCTGTGGATACCCCAGACCATATGCATGCCGCAGGAGCACTTCCT	25	C	T	NLL-02	22182721	G	A	0	0	0	2	1	1	1	1	0	1	1	1	0	0	0	0	0	0	1	0	0	0	0	1	2	0	0	0	0	1	0	0	1	0	0	1	1	0	0	2	0
LaDArT_SNP01920	TGCAGTTATGGCAATTGTTTTCGATTGGTTTATGCTTTGACGTTTGAACTATATTCTAATCCCTTACAG	58	A	G	NLL-02	22221073	A	G	0	0	0	0	0	1	0	0	0	0	0	0	0	0	0	0	0	0	NA	0	0	0	0	0	0	0	0	0	0	0	0	0	0	0	0	NA	NA	0	0	0	0
LaDArT_SNP03136	TGCAGTTATCATTCAACTTCTCATGTTTTTCATTAGGCGTATGCTATTTTGCCTATTACAGATCGGAAG	50	G	C	NLL-02	22282295	C	G	0	0	0	0	1	1	1	0	0	0	0	0	0	0	0	0	0	0	NA	0	0	0	0	1	0	0	0	0	0	0	0	0	0	0	0	0	0	NA	1	2	0
LaDArT_SNP03213	TGCAGCAATAATTTTGAAGCTTCCACATGAAACCTTGGTGTTTGGTAGCCTTGAGGTAATCTTCTTCAA	8	C	T	NLL-02	22328467	T	C	0	1	0	2	1	1	1	1	1	1	1	1	0	1	0	0	1	1	NA	0	0	1	1	1	1	0	2	0	2	1	2	2	1	2	0	0	NA	0	1	1	1
LaDArT_SNP03113	TGCAGTAGAAAATATCAACAGACTCAAAACAAAGAAGAGACTTCATCCATATAAACTTTTTTACAGATC	52	A	C	NLL-02	22387804	T	G	0	0	0	0	1	1	1	1	0	0	0	1	0	0	0	0	0	0	0	0	0	0	0	1	0	0	0	0	0	0	0	0	0	0	0	0	0	0	0	0	0
LaDArT_SNP02568	TGCAGCAGAATCATAGGTCAAATTGCGGGTCACAACCCGCTACATGTTTTGACCCTCTTTTTACAGATC	38	A	G	NLL-02	22408814	C	T	0	0	0	0	1	1	1	1	0	0	0	1	0	0	0	0	0	0	0	0	0	0	0	1	0	0	0	0	0	0	0	0	0	0	0	0	0	0	0	0	0
LaDArT_SNP01755	TGCAGAAACTCGAAGTTTCTGGAAGGGCCATCGATTTCTGAATTTCCTTCTAGCTTGTATGGTCTTTGC	33	T	A	NLL-02	22465891	T	A	0	1	0	0	1	1	1	1	0	0	1	1	1	0	0	0	0	0	1	0	0	0	1	1	0	0	2	0	0	1	0	2	1	2	0	1	1	0	1	2	1
LaDArT_SNP16294	TGCAGGGGATGCAGGTCCAGTTTGTACCATGGAAGCATCATTTACTTCATTCCATTGTTCTGTAATTTG	63	C	A	NLL-02	22465984	A	C	0	0	0	0	0	0	0	0	0	0	0	0	0	0	0	0	0	0	1	0	0	0	0	0	0	0	0	0	0	0	0	0	0	0	0	0	0	0	0	0	0
LaDArT_SNP01808	TGCAGCAAATCCTTCATCTGATTTGTCCGAAGCAAGAGTTTGATGGGAAAACAATATTACAGATCGGAA	31	G	A	NLL-02	22529240	G	A	0	1	0	0	1	1	1	1	0	0	1	1	0	2	0	0	0	0	1	0	0	0	0	1	0	0	0	0	0	0	2	2	1	2	0	2	1	1	1	1	0
LaDArT_SNP01739	TGCAGAAAGTGTTGTTTGTTCAGTGGCGTCTGACAACTTCTGACCAGAGAGCGCTTTGCTTGAATCTTT	27	G	A	NLL-02	22543987	G	A	2	1	0	0	1	1	1	1	0	0	1	1	0	0	0	0	0	0	0	0	0	0	0	1	0	0	0	0	0	NA	0	2	1	0	0	0	0	0	0	0	0
LaDArT_SNP02409	TGCAGTGAAATACTCTGGGACTATTTATTTGGAATTACTTATAATTACAGATCGGAAGAGCGGTTCAGC	14	C	A	NLL-02	22574375	G	T	0	1	0	0	1	1	1	1	0	0	1	1	0	0	0	0	0	0	0	0	0	1	0	1	1	0	0	0	2	0	0	1	1	0	0	0	0	0	0	0	0
LaDArT_SNP02443	TGCAGATTTGATCAAGTATTCAATTTCCAACTTCTAGAACAAGGAAGAGTTGAAGAAATCTTTGATGAA	23	T	G	NLL-02	22705924	T	G	0	0	0	0	1	1	1	1	1	1	1	1	0	0	0	0	0	0	1	0	1	1	0	1	1	0	2	1	1	1	2	1	1	0	0	2	0	0	0	0	0
LaDArT_SNP14294	TGCAGCATGAAGTGCTGTCAAACCATATTGATCGCGGTAGTTGATACTCACACCTCTTTGCAATAGTGA	33	A	G	NLL-02	22809922	C	T	0	0	0	0	0	0	0	0	0	0	0	0	0	0	0	0	0	NA	1	0	0	0	0	0	0	0	0	0	0	0	0	0	0	0	0	1	0	0	0	0	0
LaDArT_SNP02770	TGCAGTGAACAGATCAAAGAAAGATGTGTGGTGGTCCAAACGAGGAAACAATCTTGGAGTTTCTGTTTT	21	T	A	NLL-02	22861854	A	T	1	0	1	2	0	0	0	0	1	1	0	0	1	1	1	1	1	1	0	1	1	1	0	NA	NA	1	1	1	1	1	1	1	1	1	1	0	0	1	1	1	0
LaDArT_SNP01391	TGCAGAATGAGGGCAATACACCGCGTAATATCTTGGAAGAGATTGTGTGGAACAAGGATGTAGAAGTTG	46	G	A	NLL-02	22888520	C	T	0	1	NA	0	0	0	0	0	NA	0	0	0	NA	0	0	0	NA	0	0	NA	NA	NA	0	0	NA	0	0	NA	NA	0	0	0	NA	0	0	0	0	1	1	0	0
LaDArT_SNP07123	TGCAGGGTAAGGGCAACTATAATCTCGCCCAAGAAATTCTAGTCGTGAAGCAAAATGAGGCTGACAGTT	64	C	G	NLL-02	22891596	G	C	0	0	0	0	1	1	0	1	0	1	1	1	0	0	0	0	0	1	0	0	0	0	1	1	0	0	0	0	0	0	0	2	0	0	0	0	0	0	0	0	1
LaDArT_SNP09440	TGCAGTGACAGCATAGAGATTATTACTAAATACGAAATTGCATATACTTACCAAGCATGTAATGTGATG	47	C	T	NLL-02	22903031	A	G	1	1	1	1	1	1	NA	1	1	1	1	1	1	1	NA	NA	1	1	1	1	1	1	1	0	1	1	1	1	1	1	1	1	1	1	NA	1	1	0	NA	1	1
LaDArT_SNP16026	TGCAGCCTCTCAAGGTATATGTCATGTTCAATTTGCATTACTTTTGTAACTTTCAACACCAATTCTATG	64	C	T	NLL-02	22903206	C	T	1	1	0	0	1	1	1	1	0	0	1	1	0	0	1	1	0	1	1	0	0	0	1	0	0	1	2	0	0	1	2	2	0	1	1	1	0	0	1	2	1
LaDArT_SNP12200	TGCAGAAACCAGAATTAGTGTTTTGATTTCAGCTCTATTTTTTCACTGTAAGAAATAGGTTTTACAGAT	51	G	A	NLL-02	22907554	C	T	0	0	0	0	0	0	0	0	0	0	0	0	0	0	0	0	0	0	0	0	0	0	1	1	0	0	0	0	0	0	0	0	0	0	0	0	0	0	0	0	1
LaDArT_SNP15711	TGCAGATAGTATGAAACCCTGAATACATTTCTTATACAAATGACACATTAGATATAAATAAACTATGAA	52	C	T	NLL-02	23002850	T	C	1	NA	1	1	NA	1	1	NA	1	NA	NA	NA	1	1	1	1	1	1	NA	1	NA	1	NA	NA	NA	1	1	1	1	0	1	1	1	2	1	1	1	1	1	2	NA
LaDArT_SNP11940	TGCAGACAACCGAAGAAAACCACAAACAGCAAATGTCGTCATAAAAGTTACAGATCGGAAGAGCGGTTC	33	T	C	NLL-02	23024547	T	C	0	1	0	0	1	0	0	0	0	0	0	0	0	0	0	0	0	0	1	0	0	0	0	0	0	0	0	0	0	0	0	0	0	0	0	2	0	0	NA	0	0
LaDArT_SNP09520	TGCAGTTATTGTCTCTATGGTCGAGGTATCTTATTCTTGACTTATTTATTTTTTAGTTGCTCCCACCAT	57	T	C	NLL-02	23025357	A	G	0	1	0	2	1	0	0	1	0	0	1	1	0	0	0	0	0	0	0	0	0	0	1	1	1	0	0	0	2	0	0	2	0	0	0	0	1	0	1	2	1
LaDArT_SNP10321	TGCAGCAATGTCGTCTGCCCCTTCTTTCCCACCATGACTTGCAGCTAGAACCTACAAAATTGGTTTAGG	18	C	G	NLL-02	23055230	G	C	0	1	0	0	0	0	1	1	0	0	0	1	0	0	0	0	0	0	1	0	0	0	0	1	0	0	0	0	0	0	0	0	0	0	0	1	0	0	0	0	0
LaDArT_SNP18888	TGCAGTTGTATTTGGTGGTGCTGCATTAGTATTTGGTATGGTGGCTTCCAAGTTACAGATCGGAAGAGC	42	G	T	NLL-02	23080171	C	A	0	0	0	2	0	0	0	0	1	0	1	0	0	0	0	0	0	0	0	0	0	0	0	0	1	0	0	0	2	0	0	2	0	0	0	0	NA	0	0	0	0
LaDArT_SNP14779	TGCAGTGGCTACAATAAATGCCTTGCCAACTGTAAAATTCAAATATAAAAAATTGCATTAGTTACAGAT	56	A	T	NLL-02	23080266	A	T	0	0	0	0	0	0	0	0	0	0	0	0	0	0	0	0	0	0	0	0	0	0	0	0	0	0	0	0	0	0	0	0	0	0	0	0	0	0	0	0	0
LaDArT_SNP01781	TGCAGCCAAAAGTTGTCAGCACTGATAGCACAATGGAAAAAAATATATCTAGCAATCAGTAACTACCTT	43	T	A	NLL-02	23149447	A	T	0	0	0	0	1	1	0	0	0	0	0	0	0	0	0	0	0	0	0	0	0	0	0	0	0	0	0	0	0	0	0	0	0	0	0	0	0	0	0	0	0
LaDArT_SNP19098	TGCAGGTATATTACTACATTCTTATATTTGTATCTGTAACTATTCTAATTTCTAAACTCCTCTGTTTCT	30	C	T	NLL-02	23157283	A	G	0	0	0	0	0	0	0	0	0	0	0	0	0	0	NA	0	0	0	NA	0	0	0	0	0	0	0	0	0	0	0	0	0	0	0	0	NA	0	0	0	2	0
LaDArT_SNP08157	TGCAGTAAGCGAGGTAAGTTATTTTTTTCTTCTTCTTCTTCTTATGCCTATCTTACAGATCGGAAGAGC	43	A	T	NLL-02	23159970	T	A	0	0	1	0	0	0	0	0	0	1	0	0	1	2	0	1	1	0	0	1	0	0	0	0	0	1	2	0	0	0	2	0	1	0	1	0	NA	0	0	0	0
LaDArT_SNP11367	TGCAGCACGGGTGACGCCATGGGGATGAACATGGTTTCCAAAGGGGTGCAGAATGTTCTTGATTTTCTT	14	C	T	NLL-02	23181814	C	T	0	1	0	2	1	1	1	1	0	0	1	1	0	0	0	0	0	0	1	0	1	0	0	1	1	0	0	0	0	0	0	2	0	0	0	1	0	1	0	0	0
LaDArT_SNP02593	TGCAGGTCCTATTGGAAGTATTACCTCTGTAACTCTGAGGAAGCTTACAGATCGGAAGAGCGGTTCAGC	39	A	G	NLL-02	23237899	C	T	0	1	1	2	1	1	1	0	0	1	0	0	1	2	1	1	1	1	0	1	0	1	2	0	0	1	1	1	2	0	1	2	1	0	1	0	0	0	0	0	1
LaDArT_SNP16234	TGCAGGATGTTTGATCATAGGTCTATGAAAGAGTTTTTTGTTTGAATTATTGTTCAAATATGTTCTGTT	19	G	T	NLL-02	23250266	C	A	0	0	0	0	0	0	0	NA	0	0	NA	NA	0	0	0	0	0	0	1	0	0	0	0	NA	0	0	0	0	0	NA	0	NA	0	0	0	1	NA	0	0	0	0
LaDArT_SNP02295	TGCAGCTGAAAGAGACATAGGTATGTTTCAGAATAAAATTTTTCCAAGGAATATCATATCAGCAAAACT	37	T	A	NLL-02	23250319	A	T	0	1	1	1	1	1	1	NA	1	1	NA	NA	1	1	1	1	1	1	NA	1	1	1	1	NA	1	1	1	1	1	NA	1	1	1	1	1	NA	NA	1	1	1	1
LaDArT_SNP16234	TGCAGGATGTTTGATCATAGGTCTATGAAAGAGTTTTTTGTTTGAATTATTGTTCAAATATGTTCTGTT	19	G	T	NLL-02	23251837	C	A	0	0	0	0	0	0	0	NA	0	0	NA	NA	0	0	0	0	0	0	1	0	0	0	0	NA	0	0	0	0	0	NA	0	NA	0	0	0	1	NA	0	0	0	0
LaDArT_SNP02295	TGCAGCTGAAAGAGACATAGGTATGTTTCAGAATAAAATTTTTCCAAGGAATATCATATCAGCAAAACT	37	T	A	NLL-02	23251890	A	T	0	1	1	1	1	1	1	NA	1	1	NA	NA	1	1	1	1	1	1	NA	1	1	1	1	NA	1	1	1	1	1	NA	1	1	1	1	1	NA	NA	1	1	1	1
LaDArT_SNP13703	TGCAGAAAACAAAATCAATCAATTCTTGTAATATGAGTAAAAAAACACACACTGTCAAAGGAAAAATAC	44	A	G	NLL-02	23282490	T	C	1	0	0	0	NA	1	1	0	0	NA	0	0	NA	NA	0	NA	NA	NA	0	NA	0	0	NA	0	0	NA	2	0	0	0	0	0	0	1	NA	NA	0	0	0	2	NA
LaDArT_SNP17192	TGCAGAATGGTTATTTTTTTTGCTTTTGAAGCATTATATCATGTGCAAGTTTCCCCCCATAATTATCCC	51	T	C	NLL-02	23283273	T	C	1	0	0	0	0	1	1	NA	0	0	NA	NA	0	0	0	0	0	0	0	0	0	0	0	NA	0	0	1	0	0	NA	0	0	0	2	0	1	0	0	0	2	0
LaDArT_SNP15077	TGCAGCAAAGTTACAATCTTTTTTGTTTTATTTACATCTTACAGATCGGAAGAGCGGTTCAGCAGGAAT	14	A	C	NLL-02	23294423	T	G	0	0	0	0	0	NA	NA	1	0	0	1	1	0	0	0	0	0	0	0	0	0	0	0	1	0	0	2	0	0	1	0	2	0	0	0	0	0	0	0	0	0
LaDArT_SNP12196	TGCAGAAAACAAGAATATTCAACTAAGAACATTCGAACCACTATATGGAAAACAGATCAATTCATTACA	33	C	T	NLL-02	23313566	G	A	0	1	0	0	0	0	1	NA	0	NA	NA	NA	0	0	0	0	0	NA	0	NA	0	0	0	NA	0	0	0	0	0	NA	0	0	0	0	0	0	0	0	0	0	0
LaDArT_SNP13078	TGCAGATTTGAGTCTTGGTTTAGAATTATGACCAAACATGCATGTATGTGTAGGATGGGCGAATTACAG	32	C	A	NLL-02	23425169	G	T	0	1	0	2	0	1	1	1	0	0	1	0	0	0	0	0	0	0	0	0	0	0	0	0	0	0	0	0	0	0	0	0	0	0	0	0	0	0	0	0	0
LaDArT_SNP15535	TGCAGAATAATATCATGGTGGCATTTGGACACACATATTAGGAGTGTAATGATTTTTTTTGGTGATGTT	62	G	T	NLL-02	23446389	A	C	0	0	0	0	0	0	0	NA	0	0	0	0	0	0	0	0	0	0	0	0	0	0	0	0	0	0	0	NA	0	0	0	0	0	0	0	0	NA	0	0	0	0
LaDArT_SNP15534	TGCAGAATAATATCATGGTGGCATTTGGACACACATATTAGGAGTGTAATGATTTTTTTTGGTGATGTT	26	T	G	NLL-02	23446425	C	A	0	0	0	0	0	0	0	1	0	0	0	0	0	0	0	0	0	0	0	0	0	0	0	0	0	0	0	1	0	0	0	0	0	0	0	0	NA	0	0	0	0
LaDArT_SNP04214	TGCAGCCACAGAAACAGGCCACAGCTGGAAATCAGCATTTTACTACACTGCCTAAGCAATTTCAAGGAC	18	C	T	NLL-02	23458471	C	T	0	1	0	2	0	0	1	1	1	0	1	0	1	0	0	0	0	0	1	0	0	0	1	1	1	1	2	1	0	0	0	2	0	0	0	1	0	1	0	2	1
LaDArT_SNP13704	TGCAGAATTTTTTTGGTACCCTTCATTTTGTTACGTATTTTGATTTGGACCTATTCAGCATTTCATTGG	40	T	G	NLL-02	23475388	A	C	1	NA	0	1	0	1	NA	1	0	1	1	1	1	2	0	0	0	1	NA	0	1	1	0	NA	0	0	0	1	1	1	0	2	1	1	0	1	0	0	1	1	0
LaDArT_SNP12588	TGCAGTAAATGTAGCCTGGTCTGGTTCAATCTCAGGTGAGATTTGCATTGCCTCAAAACAGGACACAGC	45	C	T	NLL-02	23529808	G	A	0	0	0	0	0	0	0	0	0	0	0	0	0	0	0	0	0	0	0	0	0	0	0	1	0	0	2	1	0	0	2	0	0	0	0	NA	0	0	0	0	0
LaDArT_SNP08500	TGCAGTTCTTTCAGCATGCAGCCATGCAGGTTTAGTTGATGACGGTACCCATATTTTCGATACGATGGT	42	T	C	NLL-02	23529892	C	T	1	1	1	1	1	1	1	1	1	1	1	1	1	1	1	1	1	1	1	1	1	1	1	NA	1	1	1	NA	1	1	0	1	1	1	1	NA	1	1	1	1	1
LaDArT_SNP06814	TGCAGCTAATTCAACAGCCTTGGAATCTTCTAAAGAAATTGAAGAAGCAATGAAGATTTCTTTACGAAA	23	A	T	NLL-02	23642226	T	A	0	0	0	0	0	0	0	0	0	0	0	0	0	0	0	0	0	0	0	0	0	0	0	0	0	0	0	0	0	0	0	0	0	0	0	0	1	0	0	0	0
LaDArT_SNP04873	TGCAGTAAAATTCACTGTACTTGCTCAAAAACTGTAACATGTGAAGTTGGCCAATGCATGAATTAGAGA	27	A	T	NLL-02	23656849	T	A	0	0	1	0	0	0	0	0	0	0	0	0	0	0	0	0	0	0	NA	0	0	0	0	0	0	0	0	0	0	0	0	0	0	0	0	NA	1	0	0	0	0
LaDArT_SNP04872	TGCAGTAAAATTCACTGTACTTGCTCAAAAACTGTAACATGTGAAGTTGGCCAATGCATGAATTAGAGA	10	T	G	NLL-02	23656866	A	C	0	0	NA	0	0	0	0	0	0	0	0	0	0	0	0	0	0	0	1	0	0	0	0	0	0	0	0	0	0	0	2	2	0	0	0	1	NA	0	0	0	0
LaDArT_SNP05336	TGCAGTTCCTCCCCTTCCAACTACACAGAGCAAACAAATTTCGCCTATTAGTATTGCATATACTAACAC	30	C	G	NLL-02	23678679	G	C	0	0	0	0	0	0	0	1	1	0	1	0	0	0	0	0	0	0	0	0	0	0	0	1	0	0	2	0	0	0	0	2	0	0	0	0	0	0	0	0	0
LaDArT_SNP15661	TGCAGAGGGTCTTCTAGAATGCATGTTATTCCACTTCTTGCATCTAGAGCTCAAGCACTTAGGTAACAA	59	C	T	NLL-02	23682745	T	C	1	1	0	1	1	1	1	1	1	1	1	1	1	1	0	1	1	1	1	1	1	1	1	1	1	1	1	1	1	1	1	1	1	1	1	1	1	1	1	1	1
LaDArT_SNP19148	TGCAGTTGTTTAGTTCTTTTGGTGGAAAGTATTTTCATTAGTACCTTCAGTAATGTGCTAGTATTTACA	62	G	A	NLL-02	23713845	T	C	0	0	0	0	0	0	0	0	0	0	0	1	1	0	0	1	0	0	0	1	0	0	1	0	0	0	2	0	0	1	0	2	0	2	1	0	0	0	1	2	1
LaDArT_SNP05151	TGCAGTGATGTTCCTATTTGTTCTGTAGATGTTCTGTTGAAAGAGAAAGAAGTTTCACATCGAGAAGAA	42	G	A	NLL-02	23747349	G	A	0	1	0	2	0	1	0	NA	0	NA	NA	0	0	0	0	0	0	0	0	0	0	0	0	NA	0	0	0	0	0	0	0	0	0	0	0	0	NA	0	0	0	0
LaDArT_SNP05152	TGCAGTGATGTTCCTATTTGTTCTGTAGATGTTCTGTTGAAAGAGAAAGAAGTTTCACATCGAGAAGAA	60	C	T	NLL-02	23747367	C	T	0	NA	0	0	0	NA	0	1	0	1	1	0	0	0	0	0	0	0	0	0	0	0	0	1	0	0	0	0	0	0	2	2	0	0	0	0	NA	0	0	0	0
LaDArT_SNP05153	TGCAGTGATGTTCCTATTTGTTCTGTAGATGTTCTGTTGAAAGAGAAAGAAGTTTCACATCGAGAAGAA	61	G	C	NLL-02	23747368	G	C	0	NA	0	0	0	NA	0	NA	0	NA	NA	0	0	0	0	0	0	0	0	0	0	0	0	NA	0	0	0	0	0	0	0	0	0	0	0	0	1	0	0	0	0
LaDArT_SNP06130	TGCAGAAGATTGAGAATAAAGTTAGGAATCGTACCCAGAAGAAGAAGGTCACGGAAAATGCAGAAATTG	34	C	T	NLL-02	23853464	C	T	0	0	0	0	0	0	0	0	0	0	0	0	0	0	0	0	0	0	0	0	0	0	0	0	NA	0	0	NA	0	0	0	0	NA	0	0	0	0	0	0	0	0
LaDArT_SNP06131	TGCAGAAGATTGAGAATAAAGTTAGGAATCGTACCCAGAAGAAGAAGGTCACGGAAAATGCAGAAATTG	61	A	T	NLL-02	23853491	A	T	0	0	0	0	0	0	0	0	0	0	0	0	0	0	0	0	0	0	0	0	0	0	0	0	1	0	0	1	0	0	2	0	1	0	0	0	0	0	0	0	0
LaDArT_SNP10730	TGCAGGGATTGATTGTGCAAAGATGTGAGATCATGACGATTACAAAGCAGCCTTCTGAAGTGCATGCAA	34	T	G	NLL-02	23912770	C	A	1	1	0	1	1	1	1	1	NA	1	0	0	1	1	0	1	1	1	1	1	1	NA	1	NA	1	NA	1	1	1	1	1	1	NA	1	1	1	1	1	1	1	1
LaDArT_SNP13533	TGCAGACTTTCAACCTGGACTGCAACAGGAACATCTGCATGTTGAAAGACCAAATAAAAAATCAAGCCA	33	T	C	NLL-02	23913256	A	G	1	1	0	1	1	1	1	1	NA	1	NA	NA	1	1	0	1	1	1	1	1	1	NA	1	NA	1	NA	1	1	1	1	1	1	NA	1	1	1	1	1	1	1	1
LaDArT_SNP13726	TGCAGGCTCTTGGATTGTTATGTGAGACTGCAAGAAGTCATAAAAATGCCAGTTTACAGATCGGAAGAG	13	A	G	NLL-02	23920194	A	G	1	1	0	1	1	1	1	1	1	1	1	1	1	1	0	1	1	1	1	1	1	1	1	1	1	1	1	1	1	1	1	1	1	1	1	1	1	1	1	1	1
LaDArT_SNP11365	TGCAGCACATGGACGAAACTCCCAATTTTGATTGTTCTCAGATGCAGGTCGATATAATCCTCCCCCATT	13	C	T	NLL-02	23928053	G	A	0	0	0	0	0	0	0	1	0	0	1	1	1	0	0	1	1	1	0	1	0	0	0	1	1	0	2	1	0	1	2	2	0	1	1	0	0	1	0	2	0
LaDArT_SNP18764	TGCAGAAGGCGACCGGGCGTGCAGATCAATATGTTACAGATCGGAAGAGCGGTTCAGCAGGAATGCCGA	8	A	G	NLL-02	23928071	G	A	0	0	0	0	0	0	0	NA	0	0	NA	NA	NA	0	0	NA	NA	NA	0	NA	0	0	0	NA	NA	0	0	NA	0	0	0	0	0	NA	NA	0	1	NA	0	0	0
LaDArT_SNP11365	TGCAGCACATGGACGAAACTCCCAATTTTGATTGTTCTCAGATGCAGGTCGATATAATCCTCCCCCATT	13	C	T	NLL-02	23933695	G	A	0	0	0	0	0	0	0	1	0	0	1	1	1	0	0	1	1	1	0	1	0	0	0	1	1	0	2	1	0	1	2	2	0	1	1	0	0	1	0	2	0
LaDArT_SNP18764	TGCAGAAGGCGACCGGGCGTGCAGATCAATATGTTACAGATCGGAAGAGCGGTTCAGCAGGAATGCCGA	8	A	G	NLL-02	23933713	G	A	0	0	0	0	0	0	0	NA	0	0	NA	NA	NA	0	0	NA	NA	NA	0	NA	0	0	0	NA	NA	0	0	NA	0	0	0	0	0	NA	NA	0	1	NA	0	0	0
LaDArT_SNP19214	TGCAGGGCTGCACTGTGCACTGCTTGCAGGTAATTTACGACACTAGTTTACAGATCGGAAGAGCGGTTC	37	G	C	NLL-02	24002425	G	C	0	0	0	0	0	0	0	1	0	1	0	0	0	0	0	0	0	0	0	0	1	2	0	1	1	1	0	1	0	1	1	2	0	0	0	0	0	0	0	0	0
LaDArT_SNP09583	TGCAGTTGTAACAGGGATGTAAAAGGTGGAAATACATAGACAATTGTTGGAATGTTGCACTAATAATTG	13	G	A	NLL-02	24010982	G	A	0	1	0	2	1	1	1	0	0	0	0	0	0	0	0	0	1	0	0	0	0	0	0	0	0	0	0	0	1	0	0	0	NA	0	0	0	0	0	0	0	0
LaDArT_SNP15975	TGCAGCCAAAGAGTAATTGAGAGAGGAAAATTTTGAACCGAGGTTCGAGAAAGATGAACCTGAGGAACG	10	G	A	NLL-02	24014121	G	A	0	0	0	0	0	0	0	0	0	0	0	0	0	0	0	0	0	0	1	0	0	0	0	0	0	0	0	0	0	0	0	0	0	0	0	0	0	0	0	0	0
LaDArT_SNP17741	TGCAGTAATGGCTTTAGTGTTGCGTGAAAAGGAGGACAAACTAACCTCTGACTTTAGTAGCAATGAGAG	49	G	A	NLL-02	24020222	G	A	0	1	0	2	1	NA	1	0	0	0	0	0	0	0	0	0	NA	0	NA	0	0	0	0	0	0	0	0	0	0	0	0	0	0	0	0	NA	0	0	0	0	0
LaDArT_SNP17742	TGCAGTAATGGCTTTAGTGTTGCGTGAAAAGGAGGACAAACTAACCTCTGACTTTAGTAGCAATGAGAG	64	G	C	NLL-02	24020237	G	C	0	NA	0	0	NA	NA	NA	0	0	0	0	0	0	0	0	0	1	0	NA	0	0	0	0	0	0	0	0	0	0	0	0	0	0	0	0	NA	0	0	0	0	0
LaDArT_SNP07759	TGCAGCATCCTTGATGATTCGAGCCTTACAAGAATCTAATTATTTGTGATTTTACAGATCGGAAGAGCG	49	T	A	NLL-02	24046430	A	T	0	1	0	2	0	NA	1	NA	0	NA	0	NA	0	0	0	0	NA	0	NA	0	NA	0	NA	NA	0	0	0	0	0	NA	NA	NA	0	0	0	NA	NA	NA	NA	0	NA
LaDArT_SNP13908	TGCAGAACATCGTAAAGTAATGAAGAGATAAAAGTAAGGGAATACCTGGAAGTGATGTGATGCAAAGAG	7	C	T	NLL-02	24069445	G	A	0	1	0	1	1	0	1	0	0	0	0	NA	0	0	NA	0	0	0	0	0	NA	0	0	0	0	0	0	0	0	0	0	0	0	0	NA	0	NA	0	0	0	0
LaDArT_SNP05758	TGCAGTATATAACAGAGGAATTGAGTTGTGAAAATCGTTTTGTTACAGATCGGAAGAGCGGTTCAGCAG	34	T	A	NLL-02	24084795	T	A	0	1	0	2	1	1	1	0	0	0	0	0	0	0	0	0	0	0	0	0	0	0	0	0	0	0	0	0	0	0	0	0	0	0	0	0	0	0	0	0	0
LaDArT_SNP04096	TGCAGCAGCAAGAATATATGGAGACAAAACTTACTTGTACAAGTGTGGGTTTTGGGGTTTTCAAGATAC	48	A	G	NLL-02	24101513	G	A	1	0	0	0	0	0	0	1	0	1	1	1	1	0	1	0	0	1	1	1	0	2	1	1	0	0	1	1	1	0	0	0	0	1	0	1	0	0	0	0	1
LaDArT_SNP08652	TGCAGAATTGAAAGTTACACAAATAGAGCAACCCAATTCCACTGTATGTTCTTTCTTTCTTTCTTTCTT	23	C	T	NLL-02	24104032	T	C	1	0	0	0	0	0	0	1	1	0	1	1	0	0	0	0	1	0	NA	0	1	0	1	1	0	0	1	0	1	1	0	0	0	0	0	0	1	0	0	2	1
LaDArT_SNP18162	TGCAGTGACTAGATAAAGCAAACAAGAGGAATGATAAATTTTAGTAAACATTCATATTACAGATCGGAA	11	G	T	NLL-02	24105686	C	A	1	NA	0	0	NA	NA	NA	1	1	1	1	1	1	0	0	0	0	1	1	1	0	0	1	1	1	1	1	0	1	0	0	0	1	1	0	1	1	0	1	1	1
LaDArT_SNP11209	TGCAGGAACAAACACAGTTGAAAGTCAATTGTTTATATTTGTTTATTTGGTAATCTATTACAGATCGGA	56	G	A	NLL-02	24119679	T	C	1	1	0	0	1	1	1	0	1	1	0	0	1	2	0	0	1	1	0	1	0	2	1	1	0	0	1	1	0	0	0	0	0	1	0	0	0	0	0	0	1
LaDArT_SNP07233	TGCAGTAAAAGGTCTTCTTCTGCAAATTTTTGTCACAAACAAATAAATTTCTACATGATTACAGATCGG	25	A	T	NLL-02	24139216	A	T	0	0	1	0	0	0	0	1	0	0	1	1	0	0	1	0	0	0	0	1	0	0	0	0	0	0	0	0	0	1	0	0	0	0	0	0	0	1	1	0	0
LaDArT_SNP15537	TGCAGCATAGAAAGGGCAAATCGTTCACAAAGGTGAAAATAATAATGTATACAACGTTATGCAGACATC	5	C	A	NLL-02	24170250	C	A	1	0	0	0	0	0	0	0	1	1	1	0	1	0	0	0	0	1	NA	0	NA	0	0	1	0	0	1	0	0	0	0	0	NA	0	0	NA	0	0	0	0	0
LaDArT_SNP05133	TGCAGTGAGATTCCTGATTTTAGCGAATAAAATTGCAATAACTGAATTTAGAAGAATCCATTTTGCAAA	65	C	A	NLL-02	24253206	C	A	0	0	0	0	NA	NA	NA	NA	0	0	0	0	0	0	0	0	0	0	NA	0	0	0	0	0	0	0	0	0	0	0	0	0	0	0	0	2	0	0	0	0	0
LaDArT_SNP12343	TGCAGTAACAATTACAAGATTAGGTAGACAAGAACTAGTGCAGAAAACAAGCACACATTTACAGATCGG	55	C	T	NLL-02	24278795	G	A	0	0	1	0	0	0	0	0	0	NA	0	0	NA	0	0	0	NA	NA	0	0	0	0	0	0	0	NA	0	0	NA	0	0	0	0	0	NA	0	0	0	0	0	0
LaDArT_SNP12342	TGCAGTAACAATTACAAGATTAGGTAGACAAGAACTAGTGCAGAAAACAAGCACACATTTACAGATCGG	26	G	T	NLL-02	24278824	C	A	0	0	NA	0	0	0	0	0	0	1	0	0	1	0	0	0	1	1	0	0	0	2	0	0	0	1	0	0	1	0	0	0	0	0	1	0	0	0	0	0	0
LaDArT_SNP05637	TGCAGCAGGGCTTTGTACGCAGCAAAACCATTTTTTCTGAAAGTTACAGATCGGAAGAGCGGTTCAGCA	17	T	C	NLL-02	24292248	G	A	1	1	1	0	1	1	1	1	0	1	1	0	1	0	0	0	1	1	1	0	1	1	1	1	NA	1	1	NA	1	0	0	NA	NA	0	1	NA	NA	NA	0	0	1
LaDArT_SNP07902	TGCAGAGTATAGAGACAGGCACACTTCAAAATCAAAGAAAATACTAAATTTTACATTACAGATCGGAAG	42	A	G	NLL-02	24369219	A	G	0	0	0	0	0	0	0	0	0	0	1	0	0	0	0	0	0	0	0	0	0	0	1	0	0	0	0	0	0	0	0	0	1	0	0	0	0	0	0	0	1
LaDArT_SNP09076	TGCAGCTCTTCGAAACCATGTGTCAACACAGTTGAATACACAATGAATATCAAAATTACAACTAGCACA	11	A	G	NLL-02	24399009	C	T	1	0	NA	1	NA	0	NA	0	0	NA	0	NA	0	NA	1	1	1	0	0	NA	0	0	0	0	0	0	2	0	0	0	0	0	0	0	1	0	NA	NA	0	0	0
LaDArT_SNP10009	TGCAGTACTCGTGAATGTTATGATGATTTGTGTCACACATTGTGCAGTGTTACAGATCGGAAGAGCGGT	35	C	T	NLL-02	24399052	C	T	0	0	0	0	0	0	0	0	0	0	1	0	0	0	0	0	0	0	0	0	0	0	1	0	2	0	2	0	0	0	0	0	1	0	0	NA	0	0	0	0	1
LaDArT_SNP16232	TGCAGGATGTATGTCCAGCTTTCTTGTTGACCACCATAAAGCACATACTGAAACTAGAGTTGCGGTTGC	15	G	C	NLL-02	24400035	G	C	0	0	0	0	0	0	0	0	0	0	NA	0	0	0	0	0	0	0	0	0	0	0	0	0	0	0	0	0	0	0	0	0	0	0	0	2	0	0	0	0	0
LaDArT_SNP08437	TGCAGGATGTATGTCCAGCTTTCTTGTTGACCACCATAAAGCACATACTGAAACTAGAGTTGCGGTTGC	12	G	A	NLL-02	24400038	C	T	0	0	0	0	0	0	0	0	0	0	1	0	0	0	0	0	0	0	0	0	0	0	0	0	0	0	0	0	0	0	0	0	0	0	0	0	0	0	0	0	0
LaDArT_SNP11312	TGCAGTTTCTATGATCGCTCATCTCCAATCTACACCCAACCACGATACTTGCCTCCATCTAAAATGCTT	26	A	G	NLL-02	24436455	A	G	0	1	0	0	1	1	1	1	0	0	1	0	0	0	0	0	0	0	1	0	0	0	1	1	1	0	0	0	0	0	0	0	1	0	0	1	0	0	0	0	1
LaDArT_SNP08928	TGCAGCAGTTGATTCATATCGCTTGCCTAAAAACAAATCCCTTCTCAAGTCTACCTTATTTGTAGATTT	48	C	G	NLL-02	24469478	C	G	1	0	0	1	0	0	0	1	1	0	1	1	1	1	1	1	1	1	1	0	1	1	1	1	1	0	1	1	1	1	1	1	1	1	1	1	0	0	1	1	1
LaDArT_SNP06187	TGCAGAATCCTCTGCCTCCAATTCCCCACCGGCTGAGAGATACGAGTACCAAGCCGAGGTACATGCCCA	33	C	T	NLL-02	24469556	T	C	1	1	0	1	1	1	1	NA	1	0	NA	NA	1	1	1	1	1	1	0	0	1	NA	NA	NA	1	0	1	1	1	0	1	1	1	0	1	1	0	0	0	2	NA
LaDArT_SNP03465	TGCAGAACAAAAATAAAAACAATAAAATCATAAGGCGTTACCTTTAGAGCCTTCAAAAACTTCGCAGTT	14	G	A	NLL-02	24470300	T	C	1	NA	0	1	NA	NA	NA	0	1	0	0	0	1	1	1	1	1	1	NA	0	1	0	0	0	2	0	1	1	1	0	1	1	1	0	1	0	0	0	0	2	0
LaDArT_SNP07110	TGCAGGGCAATATTGATGGTTTTTCAAGGTACTAGTTATCTAGCTTTCGTACAAATTGTAGTCTTGCAA	10	T	C	NLL-02	24477586	T	C	0	0	0	0	0	0	0	0	0	0	0	NA	0	0	0	0	0	0	NA	0	0	0	0	0	0	0	0	0	0	0	0	0	0	0	0	0	1	1	0	0	0
LaDArT_SNP19514	TGCAGTGAAATAGGACCTCCAATGTCATTTTTACTTACTCATCCTTTTTGTATTGTTTCCTCTTACAGA	15	C	G	NLL-02	24485516	G	C	0	2	NA	0	0	0	1	0	0	NA	NA	0	0	NA	0	0	0	0	NA	NA	NA	NA	NA	NA	0	NA	0	NA	0	NA	NA	NA	NA	NA	0	0	1	1	NA	0	NA
LaDArT_SNP12880	TGCAGTTTTGTCTGAAGAAACCATGTGATGTGAGCTTCTGTTGAATGTATAACAAGAGAACAGATAAAG	65	C	A	NLL-02	24507253	A	C	1	0	1	1	NA	NA	1	NA	0	0	1	1	1	1	0	0	0	1	1	1	1	1	NA	1	0	0	2	0	1	0	1	1	0	1	0	1	NA	1	1	2	1
LaDArT_SNP08424	TGCAGCTTTGCAAGCTCATCAACAAATTCCTGTGGAAATAGATCCGACCTTGTTGAAGATAACTGTCCA	14	C	T	NLL-02	24569055	C	T	0	1	1	1	1	1	1	1	0	1	0	0	0	0	0	0	0	0	0	0	0	0	1	0	0	1	2	1	0	1	1	0	1	1	0	0	1	0	1	2	1
LaDArT_SNP13973	TGCAGAATCAACAAGATTTGAATGTTGTATATGCAACTTGATCCAAACACCTTTCTTTCCCTGAAAAAG	30	G	A	NLL-02	24572849	T	C	0	0	0	0	0	0	0	0	0	0	0	0	0	1	0	0	0	0	0	0	0	0	0	0	0	0	0	0	0	0	0	0	0	0	0	0	1	0	0	2	0
LaDArT_SNP08311	TGCAGAACGTATACTCACTAGGCGTGAAGGTAAACTCTGTAGCTTCCCTTTGCATTCTTGAAAAGAGAT	23	C	G	NLL-02	24580113	C	G	0	1	1	1	1	1	1	1	0	1	1	0	0	0	0	0	0	0	1	0	1	1	1	1	1	1	2	1	1	1	1	1	1	1	0	1	NA	1	1	2	1
LaDArT_SNP11087	TGCAGAAGTAACGAAGCAAGAGGCAAAATCATATCAGTTTACAGATCGGAAGAGCGGTTCAGCAGGAAT	11	C	T	NLL-02	24584421	C	T	0	0	0	0	NA	NA	NA	0	0	0	NA	0	0	0	0	0	0	0	NA	0	NA	NA	0	NA	0	0	0	0	0	0	0	0	0	0	0	NA	1	0	0	0	0
LaDArT_SNP11088	TGCAGAAGTAACGAAGCAAGAGGCAAAATCATATCAGTTTACAGATCGGAAGAGCGGTTCAGCAGGAAT	12	G	A	NLL-02	24584422	G	A	0	2	0	0	1	1	1	0	0	0	1	0	0	0	0	0	0	0	1	0	1	1	0	1	2	0	0	0	0	0	0	0	0	0	0	1	NA	0	0	0	0
LaDArT_SNP09087	TGCAGCTGAAGTTGTAATTGGAGTAACTGGTACTGAGTGTGCAGCTTTTGTTGAGGAAGAGAAGAAAAC	57	A	G	NLL-02	24609435	T	C	0	2	0	0	1	1	1	0	0	0	1	0	0	0	0	0	0	0	1	0	1	2	0	1	2	1	0	0	0	0	0	0	0	0	0	1	0	0	0	0	0
LaDArT_SNP04983	TGCAGTAGTAATTATTACTATATAGTTTATTTATATTGGTGGTGGAGTGGAGATGCCTTGCGTCAATGA	55	T	C	NLL-02	24643233	C	T	1	2	1	0	0	0	0	1	0	1	0	1	0	1	1	0	0	0	0	1	0	2	1	0	0	0	1	0	1	1	0	1	0	1	0	0	0	1	1	2	1
LaDArT_SNP07782	TGCAGAAGAGGACAAGAAACCACTTCAAGAAATCAGATAATAAATTTACAGATCGGAAGAGCGGTTCAG	10	G	A	NLL-02	24654017	G	A	0	2	0	0	1	1	1	0	0	0	1	0	0	0	0	0	0	0	1	0	1	2	0	1	2	1	0	0	0	0	0	0	0	0	0	1	0	0	0	0	0
LaDArT_SNP06439	TGCAGATGAAGACAGCTCACCCCATGATCAAGATAGCGTTCACGAAACTCAAAGGTAGGATTTTCATGA	35	G	C	NLL-02	24678585	G	C	0	2	0	0	1	1	1	0	0	0	1	0	0	0	0	0	0	0	1	0	1	2	0	1	2	1	0	0	0	0	0	0	0	0	0	1	0	0	0	0	0
LaDArT_SNP14715	TGCAGTCAAAAGAATCTAAAATGTGAATGTTACAAATAGTTTGTCTGCACCAAATGAAATTACTGCAAA	50	A	C	NLL-03	50895	G	T	0	0	0	0	0	0	0	0	0	0	0	0	0	0	0	0	0	0	0	0	0	0	0	0	1	0	0	0	2	0	0	0	0	0	0	0	0	0	0	0	0
LaDArT_SNP06680	TGCAGCATTATTTGCCAAAGGAATCATTGAAAGTAAGGATAAGGGCCATCCGGACACGTAGGGATATGT	65	A	C	NLL-03	63332	A	C	0	0	0	2	0	0	1	1	0	1	1	1	0	0	0	0	0	2	1	0	0	0	0	1	0	1	0	1	2	2	2	1	0	0	0	1	0	0	0	0	0
LaDArT_SNP06857	TGCAGCTGATGCTTCAACCAGATATTCAACTCCTTTGCTAGTACGGCTGTTCAAAAAGTTCTTCAGACA	53	C	A	NLL-03	166399	A	C	1	0	0	0	0	1	1	0	1	0	0	0	0	0	0	0	0	0	1	0	0	0	0	0	0	0	0	0	0	0	0	0	0	0	0	0	1	0	0	0	0
LaDArT_SNP18817	TGCAGCCTCAGGTGGCATGGTGTTGAAAATGGAGACTGTCTCTATGTGTTTACAGATCGGAAGAGCGGT	23	G	T	NLL-03	219848	A	C	0	0	0	0	0	0	0	0	0	0	0	0	0	0	0	0	0	0	0	0	0	0	0	0	0	0	0	0	0	0	0	0	0	0	0	0	1	0	0	0	0
LaDArT_SNP18816	TGCAGCCTCAGGTGGCATGGTGTTGAAAATGGAGACTGTCTCTATGTGTTTACAGATCGGAAGAGCGGT	6	G	C	NLL-03	219865	G	C	0	0	0	0	0	0	0	2	0	0	0	0	0	0	0	0	0	0	0	0	0	0	0	2	0	0	0	0	0	0	0	0	0	0	0	0	NA	0	0	0	0
LaDArT_SNP10965	TGCAGTTTCTGAAGAAGGGTTTGATTCAAAAGAAAGGGTTCCACAGAGGAGGCTTTGGGTGAAGGATCG	34	G	A	NLL-03	229606	T	C	NA	1	1	1	1	NA	NA	1	NA	1	1	1	1	0	1	1	1	1	NA	1	1	1	1	1	1	1	1	1	1	2	1	1	0	1	1	NA	0	0	0	1	1
LaDArT_SNP07980	TGCAGCAGCAGCAGCAACAGCAACAGTACTAGCCATGTTCCTAGTTTTCTTTCTCTTACAGATCGGAAG	16	G	A	NLL-03	229650	A	G	0	0	1	0	1	0	0	0	0	1	0	0	1	NA	1	1	1	1	0	1	1	2	1	0	1	1	1	1	0	NA	NA	0	NA	1	1	0	0	NA	NA	1	1
LaDArT_SNP10599	TGCAGCCCTAATTTCCATTCTTTGTGAAAATGGAGACTTGGAGAAAGAAGGTGATACTCAAATCAAAGA	35	A	T	NLL-03	250726	A	T	NA	1	0	1	0	0	0	NA	0	NA	NA	NA	0	0	0	0	0	0	NA	0	0	NA	NA	NA	NA	0	0	0	NA	0	NA	NA	NA	NA	0	NA	0	0	0	0	NA
LaDArT_SNP10600	TGCAGCCCTAATTTCCATTCTTTGTGAAAATGGAGACTTGGAGAAAGAAGGTGATACTCAAATCAAAGA	42	G	C	NLL-03	250733	G	C	1	NA	0	1	0	0	0	1	0	1	1	1	0	0	0	0	0	0	NA	0	0	1	1	1	1	0	2	2	1	2	1	1	1	1	0	1	0	0	0	0	1
LaDArT_SNP03806	TGCAGAGTTATAAGCATCTTTAGCAGAATTGAAGTAACCCAAGGTAGCAACGTAATCTCCGCTACATGT	46	G	C	NLL-03	251670	G	C	0	0	0	2	0	0	0	0	0	0	1	1	0	0	0	0	0	0	1	0	0	0	0	0	0	0	0	0	0	0	0	0	0	0	0	0	0	0	0	0	0
LaDArT_SNP00548	TGCAGAGTAAAATGGTGCAGTATTTGGAAATTTTGTGGAACTGAATGGAATTTGAATCACTTTTGGGCA	16	A	G	NLL-03	262430	C	T	1	1	0	0	0	1	1	1	NA	0	1	0	0	0	0	0	0	0	0	0	NA	1	0	1	NA	NA	0	2	NA	NA	2	NA	0	0	NA	NA	NA	0	NA	0	NA
LaDArT_SNP06440	TGCAGATGAGAAAACTAGGAGTTGTATTTGAGAGTCCATTATGTGTAATTGTGCATGTCATACACACTT	55	T	C	NLL-03	272878	T	C	0	1	0	2	0	0	0	0	1	0	0	0	0	0	0	0	0	0	0	0	0	0	0	0	0	0	0	0	0	0	0	0	0	0	0	0	1	0	0	0	0
LaDArT_SNP18527	TGCAGCTTCGTCGTCCCTCGATGGAACTCTCAGGTATGATTTCATAGTATCATAAACGGTAAACCCGAT	11	C	T	NLL-03	277089	C	T	0	1	0	2	0	NA	NA	0	1	0	0	0	0	0	0	0	0	0	0	0	0	0	0	0	0	0	0	0	0	0	0	0	0	0	0	0	1	0	0	0	0
LaDArT_SNP18528	TGCAGCTTCGTCGTCCCTCGATGGAACTCTCAGGTATGATTTCATAGTATCATAAACGGTAAACCCGAT	18	C	G	NLL-03	277096	C	G	0	NA	0	0	0	1	1	0	NA	0	0	0	0	0	0	0	0	0	0	0	0	0	0	0	0	0	0	0	0	0	0	0	0	0	0	0	NA	0	0	0	0
LaDArT_SNP06494	TGCAGATTGTTAGTCCAACAAAGTTCAATGCTCCAGGGATGCTTCACAATGAACAAGTTTATAAAGGGA	61	T	C	NLL-03	277789	A	G	NA	NA	0	NA	0	NA	NA	NA	1	1	NA	NA	0	0	0	0	0	0	1	0	0	0	0	NA	0	0	0	2	0	0	0	NA	0	0	0	1	1	2	0	1	0
LaDArT_SNP17315	TGCAGATATCTACAATCACACAATTCAGATGCTGTGAATAAAAAGGTATGCATCTAGGAATGAAAAATG	50	G	C	NLL-03	308977	C	G	NA	NA	0	0	0	0	NA	0	NA	0	0	0	0	0	0	0	0	0	NA	0	0	0	0	0	0	0	0	0	0	0	0	0	0	0	0	NA	NA	0	0	1	0
LaDArT_SNP10185	TGCAGCATCGATCGCTATCTGAAGTCTCTTTTCCCAACTCAAGCAATCTGGATTTATATCTGAAACAAT	12	C	T	NLL-03	323175	G	A	0	0	0	0	0	0	0	0	0	1	0	0	0	0	0	0	0	0	0	0	0	0	0	0	0	0	0	0	0	0	0	0	0	0	0	0	0	0	0	0	0
LaDArT_SNP13361	TGCAGATAAGAGAAAAACAGATTTGGATAACCACACCGGAAATCAACAAAATGGAGATGCAGAAGCAAA	34	A	G	NLL-03	374342	T	C	NA	NA	1	1	1	1	NA	1	NA	1	1	2	0	0	0	1	1	NA	NA	1	1	1	0	NA	1	1	1	1	1	1	1	1	1	1	0	NA	1	1	0	0	0
LaDArT_SNP11212	TGCAGGAAGCAACCGTTGCAATAGACAATTAGCAATATGCAGTCTTTTACAGATCGGAAGAGCGGTTCA	41	G	C	NLL-03	375183	C	G	0	0	0	0	0	0	0	0	0	NA	0	0	0	0	0	NA	NA	1	1	NA	0	0	0	0	NA	NA	0	0	0	NA	0	0	0	NA	0	0	0	0	0	0	0
LaDArT_SNP11211	TGCAGGAAGCAACCGTTGCAATAGACAATTAGCAATATGCAGTCTTTTACAGATCGGAAGAGCGGTTCA	24	A	T	NLL-03	375200	T	A	0	0	0	0	0	0	0	0	0	1	0	0	0	0	0	NA	NA	NA	NA	NA	0	0	0	0	1	NA	0	2	2	1	1	0	0	NA	0	0	0	0	0	0	0
LaDArT_SNP15551	TGCAGAATGCAAAGGGTTATCATCCTTTTTTCCAGTCAATTGTTTCGTCATTTTTTTCCTTGGGGTGCT	45	C	T	NLL-03	439556	G	A	1	1	0	0	0	1	1	1	1	0	1	1	0	0	0	0	0	1	1	0	0	0	0	1	0	0	0	0	2	0	0	1	0	0	0	1	0	0	0	0	0
LaDArT_SNP15551	TGCAGAATGCAAAGGGTTATCATCCTTTTTTCCAGTCAATTGTTTCGTCATTTTTTTCCTTGGGGTGCT	45	C	T	NLL-03	444228	G	A	1	1	0	0	0	1	1	1	1	0	1	1	0	0	0	0	0	1	1	0	0	0	0	1	0	0	0	0	2	0	0	1	0	0	0	1	0	0	0	0	0
LaDArT_SNP12686	TGCAGTGTCATATTGATCAAATTGACGTTTTTATACTTGCAAGATCAAATTGACCAATAATGTTACAGA	41	A	G	NLL-03	458934	T	C	1	1	0	2	0	1	1	1	1	NA	1	1	NA	2	0	0	0	1	1	0	0	0	0	1	NA	0	0	0	1	NA	NA	1	0	2	0	0	0	0	0	0	0
LaDArT_SNP10378	TGCAGAATAATCAAGAAACCATTTAGCAAATCAAATTTTAGGACAATAGGTAACAAGTTCTTATCAAGT	47	A	T	NLL-03	501276	T	A	1	1	0	0	0	1	1	1	1	1	1	1	0	0	0	1	0	NA	NA	0	0	1	0	1	1	1	0	1	1	2	1	1	1	0	0	1	1	0	0	2	0
LaDArT_SNP10428	TGCAGAACAATGTCAAGTGTGCATCTAGAACTTCCCCTTGATAACACACCTATGATTCTACAATAGTGC	6	G	A	NLL-03	552528	T	C	0	0	0	0	1	0	0	1	0	0	1	1	0	0	0	0	0	0	0	0	1	0	0	1	0	0	2	1	0	0	0	1	0	0	0	1	0	0	0	0	0
LaDArT_SNP06510	TGCAGATTTTTTCCTTTGAATTATTAGAATACAGATTATATTTGTGGGATACAATCTTTTACAGATCGG	48	A	T	NLL-03	552579	A	T	0	0	NA	0	0	0	0	NA	0	0	NA	NA	0	NA	0	0	0	0	0	0	0	0	NA	NA	0	0	0	NA	0	0	0	NA	0	0	NA	0	NA	NA	NA	0	0
LaDArT_SNP06511	TGCAGATTTTTTCCTTTGAATTATTAGAATACAGATTATATTTGTGGGATACAATCTTTTACAGATCGG	55	C	A	NLL-03	552586	C	A	0	0	1	0	0	0	0	NA	0	0	NA	NA	0	1	0	0	0	0	0	0	0	0	1	NA	0	0	2	NA	0	0	0	NA	0	0	1	0	1	NA	1	2	1
LaDArT_SNP10447	TGCAGAGTTCTAAGTATATATCTAAATGTTTGAAGAAATTACCAAGATTTCTCTTTCTCTTATTACAGA	43	A	G	NLL-03	581634	T	C	1	1	0	0	0	1	1	NA	1	NA	NA	NA	0	0	0	0	NA	NA	NA	0	0	0	0	NA	0	0	0	NA	0	0	NA	NA	NA	0	0	NA	0	0	0	0	0
LaDArT_SNP10488	TGCAGATGTTACCACCAACATTATGCAGTTACTTTTTGTTATTTGGTTTGTTCCATTGGTGTAGCCACT	20	T	A	NLL-03	588135	A	T	1	1	0	1	0	1	1	1	1	1	1	1	1	1	1	1	1	NA	NA	1	0	1	0	1	1	1	0	1	1	1	1	1	1	2	0	NA	0	0	0	2	0
LaDArT_SNP19100	TGCAGGTGATGTAATCTCCAGTTCCCTCCATCTTATGCATGCCCAACATTGCAATACAATCTCTGTGTC	45	A	T	NLL-03	609768	A	T	0	0	NA	0	1	0	0	0	0	0	0	0	1	0	0	0	0	NA	NA	0	1	0	NA	NA	0	0	2	0	0	0	0	NA	NA	2	0	1	NA	NA	0	0	NA
LaDArT_SNP04781	TGCAGGTATGGATGGCACTACTATATATATCTTTATAGGGACTACATTTTGATTTACATTACAGATCGG	54	T	C	NLL-03	623845	T	C	0	0	0	0	0	0	0	0	0	0	0	0	0	0	0	0	0	0	0	0	0	0	0	0	0	0	0	0	0	0	0	0	0	0	0	0	0	0	0	0	0
LaDArT_SNP12327	TGCAGGTACCTACTGATCAGCCATGCGTCGCGCTAGACATGTTGGGTGCAATTACACATTCACCAGCAG	26	G	A	NLL-03	686622	C	T	0	0	0	0	0	0	0	0	0	0	1	0	0	0	0	0	0	0	0	0	0	2	0	1	0	0	0	1	2	0	0	0	1	0	0	0	0	0	0	0	0
LaDArT_SNP08701	TGCAGAGAAATCATATGGATTCCTAATCATATAATCATGACGACATACAAAGGCAAGAGATCATATCCA	22	C	A	NLL-03	754632	G	T	1	1	0	0	0	1	1	0	1	0	0	0	0	0	0	0	0	0	0	0	0	0	0	0	0	0	0	0	0	0	0	0	0	0	0	0	0	0	0	2	0
LaDArT_SNP13980	TGCAGAATCTCCTCCGCGGGGAGCCTCTCAAGCTCGTGGATGGTGGCCAATCCCAGAGGACATTTGTCT	58	A	G	NLL-03	758189	G	A	0	0	0	0	0	0	NA	1	0	0	1	0	0	0	0	0	0	0	0	0	0	2	0	1	0	0	0	2	2	2	1	1	1	0	0	0	0	0	0	0	0
LaDArT_SNP01252	TGCAGTTATTCATGGCAATGTTAGAATTCCACCTTTACCGTCTAAACATTTTCTCGGTAAACAAGTAAA	38	T	C	NLL-03	775850	G	A	1	1	0	0	0	1	1	1	1	1	1	0	0	1	0	0	1	1	1	0	0	1	0	1	1	0	0	1	1	1	1	1	1	2	0	2	1	0	0	0	0
LaDArT_SNP07677	TGCAGTTTCAGTAATTTCTGCCACTGGTTCCGTATCAAGTGTGCTCTTTCGCAATACTAATCATTCTTC	42	G	C	NLL-03	794113	G	C	1	1	0	0	0	1	1	0	1	0	0	0	0	0	0	0	0	0	0	0	0	0	0	0	0	0	0	0	0	0	0	0	0	0	0	0	0	0	0	0	0
LaDArT_SNP12022	TGCAGTGTAGAGCTGTGAAGGGTGGGTTTTTACAGATCGGAAGAGCGGTTCAGCAGGAATGCCGAGACC	25	G	A	NLL-03	832764	G	A	1	1	0	0	0	1	1	0	1	0	0	0	0	0	2	0	0	0	0	0	0	0	0	0	0	0	0	0	0	0	0	0	0	0	0	0	1	1	0	0	0
LaDArT_SNP09653	TGCAGATTGCTTGTAGTTGGATGGATAGTGAGATAAAATCTCCTTACAGATCGGAAGAGCGGTTCAGCA	24	G	A	NLL-03	903893	A	G	0	0	0	0	0	0	0	0	0	0	0	0	0	0	0	0	0	1	1	0	0	0	0	0	0	0	0	0	0	0	0	0	0	0	0	1	0	0	0	0	0
LaDArT_SNP01977	TGCAGCGTATATAAATGTGGCCATGATGGAAGAGAGCATGGGAAATGTAAACGTGGCACTTCGATACTT	6	A	G	NLL-03	908779	C	T	1	1	0	2	0	1	1	1	1	1	1	0	1	0	0	0	0	NA	NA	0	0	2	1	1	1	1	2	0	1	1	1	1	1	2	0	1	1	0	0	0	1
LaDArT_SNP02179	TGCAGATGAAAGTGTCATTATTCATGTATGTCATAACTCAGAATCACTTGTCTTTGAAGGTTCTATATG	40	T	G	NLL-03	912076	C	A	1	1	0	2	0	1	1	1	1	0	1	0	0	0	0	0	0	1	1	0	0	2	0	1	0	0	0	0	2	2	0	1	1	0	0	1	1	0	0	0	0
LaDArT_SNP02479	TGCAGCTTGCATGTGAACCAAGGTTATCAAAATCGATATCCTACATAGCTATTGCACTATATTTCATGG	6	C	T	NLL-03	932743	T	C	1	1	0	2	0	1	1	1	1	0	1	0	0	0	0	0	0	1	1	0	0	2	0	1	0	0	0	0	2	2	0	1	1	0	0	2	1	0	0	0	0
LaDArT_SNP18704	TGCAGTTACAAGTAGAATCTACTCTCTACATGGCTTCAAAGTTGCAATCACTGTGGCTTTCTTCAGTAC	22	T	C	NLL-03	943039	A	G	0	0	0	0	0	0	0	0	0	0	1	0	0	0	0	0	0	0	0	0	0	0	0	0	0	0	0	0	0	0	0	0	0	0	0	0	0	0	NA	0	0
LaDArT_SNP13812	TGCAGGAGACACAACACTGGGTGAGCTTCTCAAGAAAAAGGCAAATGAAGGTGTCAGGGTGTTACAGAT	6	G	A	NLL-03	948089	T	C	0	0	0	0	1	0	0	1	0	NA	0	1	0	0	1	0	0	0	0	0	1	0	0	0	NA	1	2	NA	NA	0	NA	0	NA	1	0	2	0	0	0	1	0
LaDArT_SNP07224	TGCAGGTTTGTCAGGGATTTTGTTTATGACAACGTTGCAAACAACCGTTATACGATTTTTGGTCGTTCA	52	C	T	NLL-03	966880	G	A	NA	NA	0	0	0	NA	0	0	NA	0	0	0	0	0	0	0	0	0	0	0	0	0	0	0	0	0	0	0	0	0	0	0	0	0	0	0	0	0	0	0	0
LaDArT_SNP07223	TGCAGGTTTGTCAGGGATTTTGTTTATGACAACGTTGCAAACAACCGTTATACGATTTTTGGTCGTTCA	32	C	T	NLL-03	966900	G	A	1	1	0	0	0	1	0	0	1	0	0	0	0	0	0	0	0	0	0	0	0	0	0	0	0	0	0	0	0	0	0	0	0	0	0	0	0	0	0	0	0
LaDArT_SNP02045	TGCAGTCATCCAATGCATATATCATCAAGCTTGTTCCCTACAAAGTAACAAGACAAAACTGACAAAGAA	5	T	C	NLL-03	966934	T	C	0	0	0	1	1	0	0	1	0	1	0	1	0	0	1	1	0	NA	NA	2	1	0	1	0	0	1	2	0	0	2	0	0	0	2	1	NA	0	0	1	2	1
LaDArT_SNP13036	TGCAGGGAGTGCAAAACAGTCCATAAGGACGAGGGTCTGGTTTTCGAAACATTTTTACAGATCGGAAGA	43	T	C	NLL-03	995140	A	G	0	0	0	0	0	0	0	0	0	0	0	0	0	0	0	0	0	1	1	0	0	0	0	0	0	0	0	0	0	0	0	1	0	0	0	1	0	0	NA	0	0
LaDArT_SNP08984	TGCAGCCCATACTTTCTACAGCACTATGGTTACACTTTCTAGATCATGGAAAAATAATTTGAACTCACA	11	T	C	NLL-03	995191	C	T	1	1	0	NA	0	1	1	0	1	0	1	0	0	0	0	NA	0	NA	NA	NA	0	0	0	0	NA	1	0	0	0	2	0	NA	0	2	0	NA	1	0	NA	0	0
LaDArT_SNP08004	TGCAGCCAAAGAACATGAGAGGTAACACATCACAAAAATATATCGATTTTACAGATCGGAAGAGCGGTT	44	G	A	NLL-03	1011716	C	T	0	0	0	0	0	0	0	0	0	0	0	0	0	0	0	0	0	0	0	0	0	2	0	0	1	1	0	1	1	2	1	0	1	2	0	0	0	0	0	2	0
LaDArT_SNP17226	TGCAGACTAACTAGAACAATGTCCAATGCAATCCATGTTCTCTAATTTCATGAAATTCCAAAACAACGC	26	A	T	NLL-03	1014170	A	T	0	0	0	0	0	NA	NA	0	0	0	0	0	0	0	0	0	0	0	0	0	0	0	0	NA	NA	NA	0	NA	NA	0	NA	0	NA	0	0	0	0	0	0	0	0
LaDArT_SNP01975	TGCAGAGCAAGGAGAAAGCTCCTGTTTCACCGAATTGACCCTGAAGCTGTAAGTTTGTATAGTTTACCT	33	G	A	NLL-03	1042445	T	C	2	NA	0	1	0	1	1	1	NA	1	1	NA	0	0	0	1	0	NA	NA	0	0	1	1	1	1	1	0	1	1	1	1	1	1	2	1	NA	1	0	1	2	1
LaDArT_SNP08760	TGCAGATAAATCTGGTAGCCATTTAGAGGCATAGTAGGTAATGATGGAACCAATCAAATCTGCATGGAC	39	G	A	NLL-03	1047396	T	C	1	0	0	1	1	1	1	1	1	1	1	0	1	0	1	1	1	1	1	0	1	2	0	1	1	1	1	1	1	1	1	1	NA	2	0	1	1	1	1	1	0
LaDArT_SNP14834	TGCAGTTGATATATCACAAAAGGGTATCAACCAATTCCAAGGATCTTCACCTGAGAGTGTCACAATATC	20	T	A	NLL-03	1047452	A	T	0	0	0	1	0	0	0	0	0	0	0	0	0	0	1	1	0	0	0	0	0	0	0	0	0	0	0	0	0	0	0	0	0	0	0	0	0	0	0	0	0
LaDArT_SNP16678	TGCAGAAAATCAAATGTGTCCATTTTCTCTCCTCTTACAGATCGGAAGAGCGGTTCAGCAGGAATGCCG	7	T	A	NLL-03	1050378	T	A	0	0	0	0	0	0	0	0	0	0	0	0	0	0	0	0	0	1	1	0	0	0	0	0	0	0	0	0	0	0	0	0	0	0	0	NA	0	0	0	0	0
LaDArT_SNP08757	TGCAGAGTTTTGCGTATGCTTTTGGGTACCCAAGGTTTTCATTGACAGCCATTTCCTCTGGAGTGAAGA	19	T	C	NLL-03	1053895	T	C	0	0	0	0	0	0	0	1	0	1	1	0	0	0	0	0	0	0	NA	0	0	0	0	NA	0	1	0	1	1	1	1	0	1	2	0	NA	0	0	0	2	0
LaDArT_SNP08758	TGCAGAGTTTTGCGTATGCTTTTGGGTACCCAAGGTTTTCATTGACAGCCATTTCCTCTGGAGTGAAGA	28	C	G	NLL-03	1053904	C	G	0	0	0	0	0	0	0	NA	0	NA	NA	0	0	0	0	0	0	2	1	0	0	0	0	NA	0	NA	0	NA	NA	NA	NA	0	NA	0	0	1	0	0	0	0	0
LaDArT_SNP16614	TGCAGTTTCAGTGGACAAGTCTTTATCTAGATAATAAATTTTACAAGATGCTAGTCATTGTTATTGGAG	13	A	G	NLL-03	1070042	G	A	0	1	0	0	0	1	1	0	1	0	0	0	0	1	0	1	0	0	0	0	0	0	0	0	0	0	0	0	0	0	0	0	0	2	0	0	NA	0	0	2	0
LaDArT_SNP16615	TGCAGTTTCAGTGGACAAGTCTTTATCTAGATAATAAATTTTACAAGATGCTAGTCATTGTTATTGGAG	23	G	T	NLL-03	1070052	T	G	0	NA	0	0	0	NA	NA	0	NA	0	0	0	0	NA	0	NA	0	0	0	0	0	0	0	0	0	0	0	0	0	0	0	0	0	0	0	0	1	0	0	0	0
LaDArT_SNP07030	TGCAGGATGCTATGTTCCGAAGACAAAGCTGATTGACAAATGCGAAAAAATTACTCTAAAGTGTCGAGC	42	C	T	NLL-03	1071129	C	T	0	0	0	2	1	0	0	NA	0	NA	NA	0	0	0	0	0	0	NA	NA	0	1	1	0	NA	1	1	1	1	1	1	1	1	1	2	0	2	0	NA	0	0	0
LaDArT_SNP11527	TGCAGAATCAAGGTCGGTATGGAGAATTCAGATTTTCTTGCCTGTGTCTTGCAGCTTTGCTAGTTTGTG	36	C	A	NLL-03	1113164	G	T	1	1	0	0	0	1	1	1	1	1	1	0	0	0	0	0	0	0	0	0	0	0	0	1	0	0	0	0	0	0	0	0	0	0	0	0	0	0	0	0	0
LaDArT_SNP19573	TGCAGCCATGATTATATTTGAAACTGTTGTCTGTGCTCCAGCATTATAGTTACAGATCGGAAGAGCGGT	39	G	A	NLL-03	1140621	T	C	0	NA	0	1	0	0	0	NA	0	NA	0	0	0	1	1	1	1	NA	NA	1	0	NA	1	NA	NA	1	2	1	1	1	1	1	1	2	1	NA	0	1	0	2	1
LaDArT_SNP16613	TGCAGTTTCAATTACAAATATAGATATTAGAGAAGAAAACTTTGATGGGTTTTTACTTTATGGCCTTCT	24	G	T	NLL-03	1141607	A	C	0	0	0	0	0	0	0	NA	0	0	0	1	0	0	0	0	0	0	0	0	0	2	0	0	0	1	2	1	2	1	1	0	1	2	0	0	0	0	0	0	0
LaDArT_SNP00095	TGCAGTGACTGTAACTATGTAACTGTAACTGTCCTTTTTTAGAAGTTGGTGCATGTGCACCATCATGCA	16	C	A	NLL-03	1142378	A	C	0	0	0	0	0	0	0	1	0	1	1	1	0	0	NA	NA	0	1	1	0	0	1	0	1	1	NA	0	NA	1	NA	NA	NA	NA	0	0	1	NA	NA	NA	NA	0
LaDArT_SNP01018	TGCAGTGAATTATACATGCATACTTAGGTTTGGATTTGATCTGACGTTGCTTCTATTTTTTACAGATCG	44	T	C	NLL-03	1161167	G	A	NA	NA	0	0	1	0	0	NA	0	NA	NA	1	1	0	0	0	0	NA	NA	0	1	1	0	0	NA	NA	2	NA	NA	NA	1	0	1	1	0	1	0	0	0	0	0
LaDArT_SNP04708	TGCAGGGAAATATCAATTCAAAAGCATGAAATACACAAAATTTGTGATCCCTGATGAACTTTAGACTAA	36	G	A	NLL-03	1161244	A	G	1	1	0	0	1	0	0	1	0	1	1	1	1	2	0	0	0	1	1	0	1	1	0	0	1	0	2	0	2	0	1	0	1	1	0	1	0	0	0	0	0
LaDArT_SNP12534	TGCAGATGGTGCCAGTAGATTTTTGCTGATTGTGTTCCTCAAGAAGGGTTGAAGCTTGTGCAATTGTAT	33	G	A	NLL-03	1168922	C	T	0	0	0	0	0	1	1	0	1	0	0	0	0	0	0	0	0	0	0	0	0	0	0	0	0	0	0	0	0	0	0	0	0	0	0	0	0	0	0	0	0
LaDArT_SNP16962	TGCAGGTAAGGTGGTGTCAAGGACACTCAGCTGGTGGTGCTTTACAGATCGGAAGAGCGGTTCAGCAGG	30	T	C	NLL-03	1170276	C	T	0	0	0	0	0	0	0	0	0	0	0	0	0	0	0	0	0	1	1	0	0	0	0	0	0	0	0	0	0	0	0	0	0	0	0	1	0	0	0	0	0
LaDArT_SNP02740	TGCAGGTCTAGGCAATGGGTTACCTTTGACCCAATACAAAATGGCATCTTTTGACCCATGACAATTGGA	29	C	T	NLL-03	1172670	C	T	0	0	0	0	1	NA	NA	0	NA	0	0	0	1	0	0	0	2	0	0	0	1	0	0	NA	0	0	2	2	0	0	0	1	0	2	0	0	NA	0	NA	0	0
LaDArT_SNP09657	TGCAGCACTGAGCTTCTCTCGAACCTGTAGGGCATGATTACAGATCGGAAGAGCGGTTCAGCAGGAATG	31	G	A	NLL-03	1177492	C	T	1	1	0	0	0	0	0	1	0	1	1	0	0	0	0	0	0	0	0	0	0	2	0	0	1	0	0	0	2	0	0	0	0	0	0	0	0	0	0	0	0
LaDArT_SNP00437	TGCAGTAGTAATTGTAAGCCTCACCATGAGAGAAATGGGTTTTCAATATCTAAACATATATATGGTTAC	38	A	G	NLL-03	1197982	C	T	0	0	0	0	1	0	0	0	0	0	0	0	0	0	0	1	0	0	0	0	1	0	0	0	NA	0	2	0	0	0	0	0	0	2	0	0	0	0	0	0	0
LaDArT_SNP11374	TGCAGCAGGAATGGCAGATACCCAGAAACAAATCCGCCACCTGACAAAAATTTACACAGAACATACAAC	34	C	T	NLL-03	1211414	G	A	1	0	0	0	0	1	1	0	1	0	0	0	0	2	0	0	0	0	0	0	0	0	0	0	0	0	0	0	0	0	0	NA	0	0	0	0	0	0	0	0	0
LaDArT_SNP02637	TGCAGAAACACAGGGCAACAAGTCTAATGTGGTGCTGATTGTGGAATGGATAATGCAGGTTTGTCCTTA	18	C	T	NLL-03	1213724	C	T	1	0	0	0	1	1	1	0	1	0	0	0	0	0	0	0	0	1	1	0	1	0	0	0	0	0	2	0	0	0	0	0	0	2	0	1	0	0	0	1	0
LaDArT_SNP03264	TGCAGTGAATGCTTGTTGAGAAGAAAAACTTCACCAAACAAGACTTCTTTCATCTACTAGAGTTGCATG	63	A	T	NLL-03	1268038	A	T	0	0	0	0	1	0	1	0	1	0	0	1	0	1	0	NA	0	1	1	0	1	1	0	0	1	1	1	0	2	0	0	1	1	0	1	0	0	0	1	1	0
LaDArT_SNP19031	TGCAGCCTCCGCGTAAGTTCAACTATCTTCTTTTTCGTATTCGTAGATATGATTTATGATAGAATATTA	9	T	C	NLL-03	1297923	C	T	0	0	0	0	0	0	0	NA	NA	0	1	0	0	0	NA	NA	0	NA	NA	0	0	NA	0	NA	NA	0	0	0	0	0	0	0	NA	0	0	NA	0	0	0	0	0
LaDArT_SNP02822	TGCAGCCTCCGCGTAAGTTCAACTATCTTCTTTTTCGTATTCGTAGATATGATTTATGATAGAATATTA	36	G	A	NLL-03	1297950	G	A	0	0	0	0	0	0	0	NA	1	0	NA	0	0	0	NA	NA	0	NA	NA	0	0	NA	0	NA	NA	0	0	0	0	0	0	0	NA	0	0	NA	0	0	0	0	0
LaDArT_SNP02823	TGCAGCCTCCGCGTAAGTTCAACTATCTTCTTTTTCGTATTCGTAGATATGATTTATGATAGAATATTA	43	C	T	NLL-03	1297957	T	C	0	0	0	0	0	0	0	1	NA	0	NA	0	0	0	NA	NA	0	1	1	0	0	1	0	1	1	0	0	0	2	0	0	0	1	2	0	1	0	0	0	0	0
LaDArT_SNP07298	TGCAGTAGATGTTGGGAATAATGACTATCTCCTCACTCTTTTCAAGGCTAACTACCCTCCTTATGGAAG	33	C	A	NLL-03	1360429	G	T	0	0	0	0	0	0	0	0	0	0	0	0	0	0	0	0	0	0	0	0	0	0	0	0	0	0	0	0	0	0	0	0	0	0	0	0	1	0	0	0	0
LaDArT_SNP10627	TGCAGCTATGTACATTTTACTGGTTTCTCATCTGTTTCTAGACCTGGTCTGTAATATTAGACATATTGT	64	T	A	NLL-03	1362484	T	A	0	1	1	0	1	0	0	NA	0	0	0	1	2	1	1	1	1	0	0	1	1	2	1	NA	1	1	1	1	1	1	1	0	1	1	1	0	0	1	1	2	1
LaDArT_SNP05045	TGCAGTCAGATAAAATCATGGAAATCCCATCACCATTTTCTACAGACTTGTCATCTGTGCTGATCATAC	51	C	T	NLL-03	1372009	C	T	1	1	0	1	0	1	1	1	1	1	1	0	0	0	0	0	0	1	1	0	0	2	0	1	0	0	0	0	0	0	0	1	0	0	0	1	1	0	0	0	0
LaDArT_SNP01569	TGCAGGATCACTTCTCTTTGATACATTGGAATCTAATTTTAGAGCCTTGTTATTAGTCACTCCACACAT	18	C	T	NLL-03	1404214	T	C	1	1	0	1	0	1	1	1	1	1	1	1	1	NA	0	1	1	1	1	1	0	1	NA	1	1	NA	0	NA	1	NA	NA	1	1	0	1	1	NA	1	NA	1	NA
LaDArT_SNP02395	TGCAGAACGTCAAAAATGATCATCAAAGTCTGAAAAAGAAACTTAGGAACTTTCCCATTTTTTTCACTC	16	T	C	NLL-03	1423448	T	C	1	1	0	1	0	1	1	1	1	1	1	0	0	2	0	0	0	1	1	0	0	0	0	1	0	0	0	0	0	0	0	1	0	0	0	1	0	0	0	0	0
LaDArT_SNP02395	TGCAGAACGTCAAAAATGATCATCAAAGTCTGAAAAAGAAACTTAGGAACTTTCCCATTTTTTTCACTC	16	T	C	NLL-03	1427602	T	C	1	1	0	1	0	1	1	1	1	1	1	0	0	2	0	0	0	1	1	0	0	0	0	1	0	0	0	0	0	0	0	1	0	0	0	1	0	0	0	0	0
LaDArT_SNP02025	TGCAGAATGGAACACAATATCTGAAACAGAAATGCAAGGCATTCATATTTCCACCTCTACAAAGTGAAA	54	C	T	NLL-03	1496957	C	T	0	0	0	1	0	1	1	0	0	0	1	0	0	0	0	0	0	NA	0	0	0	0	0	0	0	0	0	0	0	0	0	0	0	0	0	0	0	0	0	0	0
LaDArT_SNP01514	TGCAGCAGCCATGTCTTTTGGGAGCAGAGTATGGTTTACTGATCTTGGAACATCAATCACTTCCAATAA	9	A	C	NLL-03	1499613	G	T	0	1	0	0	0	0	0	1	0	0	0	0	0	2	0	0	0	0	0	0	0	1	0	0	1	1	0	1	1	1	0	0	1	0	1	0	0	0	0	0	0
LaDArT_SNP17577	TGCAGCTTATGGGAAGATTCCATGAAGGCTTTATTTACATATTCCATGCAAGCTTGATGTTTTGGGATA	64	T	G	NLL-03	1573809	C	A	0	0	0	0	0	0	0	0	NA	0	NA	0	0	0	0	0	1	0	0	0	0	0	1	0	0	0	0	2	0	0	0	0	0	0	0	0	0	0	0	0	1
LaDArT_SNP07896	TGCAGAGGTATGCACAAGAGTGGAACACAAAACAATCACAAGAGTAACATATTACAGATCGGAAGAGCG	42	A	T	NLL-03	1602271	T	A	NA	NA	0	0	0	0	0	0	0	0	NA	0	0	0	0	0	0	0	0	0	0	1	0	NA	0	1	1	1	1	1	1	0	0	0	0	0	0	0	0	0	0
LaDArT_SNP03246	TGCAGCTATTCTCCTTATCAGAAGGAGCATATGATTTGAGTACCAATTCAGGCAGAAAGTTACAGATCG	10	C	A	NLL-03	1605148	G	T	0	0	0	1	0	1	1	0	0	0	0	0	0	0	0	0	0	0	0	0	0	1	0	0	0	1	1	1	1	1	1	0	0	0	0	0	0	0	0	0	0
LaDArT_SNP01888	TGCAGTCAATATATCACAAGACTTACTAGAATAGAATTCAAATCGGAATCAGAATATCATATTCAAAGA	32	A	C	NLL-03	1606692	T	G	NA	NA	0	1	0	1	1	0	1	1	NA	1	1	1	1	1	0	1	1	1	0	1	0	NA	0	1	1	1	1	1	1	NA	0	0	1	NA	NA	0	1	1	0
LaDArT_SNP18828	TGCAGCTGCTGCACTCGGCGCTGGATCACAACCATCACCTCAGATTACAGATCGGAAGAGCGGTTCAGC	9	T	G	NLL-03	1615082	T	G	NA	NA	0	NA	0	NA	NA	0	1	0	1	1	1	1	1	1	1	1	1	1	0	0	1	1	0	0	0	0	0	0	0	1	0	0	1	1	NA	NA	1	2	1
LaDArT_SNP16171	TGCAGGAACTGTTGTGCATTCTCAGACTAGCCCTCCATCATGGGCACCAGCCATAGATTCTTGGAATCT	13	G	A	NLL-03	1620801	G	A	1	1	0	1	0	1	1	0	NA	0	NA	1	1	1	1	1	1	1	1	1	0	1	1	NA	1	1	1	1	1	1	1	NA	0	NA	1	1	1	1	1	2	1
LaDArT_SNP17138	TGCAGAAATGAAATCAGATCTTCATGAATATAAACATATCGACAATGTGACATTATTTGGTATTACAGA	12	T	A	NLL-03	1665768	T	A	0	0	0	0	0	0	0	0	0	0	0	0	0	0	0	0	0	0	1	0	0	0	0	0	0	0	0	0	0	0	0	0	0	0	0	1	0	0	0	0	0
LaDArT_SNP10395	TGCAGAATTGGATGACAAACAGTTGAAGGAGACTGTAATATCATTCTTTATGGCTAAATTTTCAAAGTT	55	A	C	NLL-03	1666577	A	C	0	0	0	1	0	0	0	0	0	0	0	0	0	0	0	0	0	0	0	0	0	0	0	0	0	0	0	0	0	0	0	0	0	0	0	0	0	0	0	0	0
LaDArT_SNP12362	TGCAGTCAGAAGAAGGAAAGCAGTAAACTCAGTCATTTAGTTGAGTCGATAAGTTTAGAACCTTACAGA	34	A	C	NLL-03	1673107	A	C	0	0	0	0	0	0	0	0	0	0	0	0	0	0	0	0	0	0	1	0	0	0	0	0	0	0	0	0	0	0	0	NA	0	0	0	0	0	0	0	0	0
LaDArT_SNP03378	TGCAGAAAATTCCAATCTCCAGCTCTAAAAACAATGTACCACCTTCCAATTGCAGTCGGAAAAGTTCAA	56	C	T	NLL-03	1843742	C	T	0	0	0	0	0	0	0	1	0	0	1	0	0	0	0	0	NA	0	0	0	0	0	0	1	0	0	0	0	0	0	0	0	0	0	0	NA	0	0	0	0	0
LaDArT_SNP09188	TGCAGGATCATTAGGGTGCAGCTTCAAAAGCATTTGAGCAGATTGTAGAGCAATTTCTTTATTTCCGTG	20	G	A	NLL-03	1853058	G	A	0	0	0	0	0	0	0	NA	NA	NA	NA	0	0	0	0	0	0	0	NA	0	0	0	0	NA	0	0	0	0	0	0	0	0	0	0	0	0	0	0	0	0	0
LaDArT_SNP09189	TGCAGGATCATTAGGGTGCAGCTTCAAAAGCATTTGAGCAGATTGTAGAGCAATTTCTTTATTTCCGTG	31	A	C	NLL-03	1853069	A	C	0	0	0	0	0	0	0	1	1	NA	1	0	0	0	0	0	0	0	NA	0	0	0	0	1	0	0	0	0	0	0	0	0	0	0	0	0	0	0	0	0	0
LaDArT_SNP12620	TGCAGAGTTTGAAACAAATAGTTGTTCAGTGATGAAACTAGTGTACAACAATACTTTACTAACAAGTTA	22	G	T	NLL-03	1868677	T	G	1	1	1	1	0	1	1	NA	NA	1	NA	1	1	1	1	1	1	1	1	1	0	0	0	NA	1	1	1	1	0	0	2	1	0	1	1	1	1	1	1	1	0
LaDArT_SNP14350	TGCAGCCTCAAGCCTGACATTGAAAATGAGGATGATAATGCACGGAACAGAAGAGAACTATCAATAGAG	20	T	C	NLL-03	1968966	T	C	1	1	1	1	0	1	1	1	1	1	1	1	1	2	0	1	1	1	1	1	2	1	1	1	1	1	1	1	1	1	1	1	1	1	0	1	1	1	1	1	1
LaDArT_SNP08287	TGCAGTTTGTATGTTGAAAATTAGTGGATGCATTTTTTTTACAGATCGGAAGAGCGGTTCAGCAGGAAT	8	G	C	NLL-03	2001664	G	C	0	0	0	0	0	0	0	0	NA	0	0	0	0	0	0	0	0	0	0	0	0	0	1	0	0	0	0	0	2	1	2	0	0	0	0	0	0	0	0	0	1
LaDArT_SNP14681	TGCAGTACTTTTACTAGCACAGGTTATGGGAAGCAGTGATCAGGAAATTGTATCTTCCGTTGCCAAGGC	42	G	T	NLL-03	2043386	G	T	0	0	0	0	0	0	0	1	0	0	1	1	0	0	0	0	0	0	1	0	0	0	0	1	0	0	0	0	0	0	0	0	0	0	0	1	0	0	0	0	0
LaDArT_SNP10007	TGCAGTAATAATGGCTATATGATAGGCTTTCAAACTCTTTACAGATCGGAAGAGCGGTTCAGCAGGAAT	33	A	C	NLL-03	2057566	T	G	0	0	0	0	0	0	0	1	0	0	1	1	0	0	0	0	0	0	1	0	0	0	1	0	0	0	0	0	0	0	0	0	0	0	0	1	0	0	0	0	1
LaDArT_SNP19459	TGCAGCATGGTGAAGCTGAGACCTCATTTCTCTTACAGATCGGAAGAGCGGTTCAGCAGGAATGCCGAG	27	A	T	NLL-03	2066971	A	T	0	NA	0	0	0	0	0	0	0	0	0	0	0	0	0	0	0	0	0	0	2	1	0	0	1	0	0	1	2	0	0	1	1	0	0	0	1	0	0	2	0
LaDArT_SNP19050	TGCAGCTTGCATACGTCGTTCAGCAAAACGTCGTCCAAGGATGAGCCAGGTAAAGTAATGTAGTTGTCT	10	A	T	NLL-03	2093899	T	A	NA	0	0	0	0	0	0	0	0	0	0	0	0	0	0	0	0	0	0	0	0	0	0	0	0	0	0	0	0	0	0	0	0	0	0	0	1	0	0	2	0
LaDArT_SNP05039	TGCAGTCACCTTTGACCGCCACCGTGCGTTTACATCAACCAAATCTCAATTTCCTAACGCTAAAAACAA	22	C	A	NLL-03	2181943	C	A	0	1	0	1	0	0	0	0	1	0	2	0	0	0	0	0	0	0	1	0	0	NA	1	0	0	0	0	0	0	NA	1	0	NA	0	NA	1	0	0	0	0	1
LaDArT_SNP17464	TGCAGCCATGAGTAATCTGAAACCTGTCTCGCTCGAATTAGGAGGCAAGTCACCAGTCTTACAGATCGG	51	A	G	NLL-03	2187088	T	C	0	1	0	1	0	0	0	1	1	0	1	1	0	0	0	0	0	0	0	0	0	0	1	1	0	0	1	0	0	0	2	0	0	1	0	0	0	0	0	0	1
LaDArT_SNP05020	TGCAGTATTGAATTCATTAGTCAAGGTAGATAGAACATATGCAACATTTCAGTTTATAGGAATTTGGAC	5	T	C	NLL-03	2288527	A	G	0	0	0	0	0	0	0	0	0	0	0	0	0	0	0	0	0	0	0	0	0	0	0	0	0	0	0	0	0	0	0	0	0	0	0	0	1	0	0	2	0
LaDArT_SNP01990	TGCAGATAGAAACTCAAGTAGAACCAGGCCCATAAACAACCAGCTAACTACCAGAATTTCATTAGTGAT	29	C	T	NLL-03	2290788	G	A	1	1	0	1	0	1	1	1	1	0	1	1	0	2	0	0	0	0	0	0	0	0	0	1	0	0	0	0	2	1	2	0	0	0	0	1	0	0	0	0	0
LaDArT_SNP00136	TGCAGGTCAGTGAAGACAATTACGTACGAGTCCTTGAACAATATTGTGAGGTTAATTACAGATCGGAAG	20	T	C	NLL-03	2298095	A	G	1	NA	NA	1	0	1	1	1	1	0	1	1	0	0	0	0	0	0	1	0	0	0	0	1	0	0	0	0	2	1	2	0	0	0	0	1	0	0	0	0	0
LaDArT_SNP10160	TGCAGCAAAAACCGAATGCAAAGACTCATCCTCTGTCATATAGGAAACTCATGAAGACATTGAAATAGG	25	T	C	NLL-03	2298137	T	C	0	0	1	0	0	0	0	0	0	0	0	0	0	0	0	0	0	0	0	0	NA	0	0	0	0	0	0	0	0	0	0	0	0	0	0	0	0	0	0	0	0
LaDArT_SNP17338	TGCAGATGTTGTTATACTTACTATAAACGAGAAGAAGCTATTACAATAGTATTGACGAGACGGTGAAGG	60	C	G	NLL-03	2344859	G	C	0	0	0	0	0	0	0	1	0	0	1	NA	0	0	0	0	0	0	0	0	0	0	0	1	0	0	1	1	2	1	2	0	0	0	0	0	0	0	0	1	0
LaDArT_SNP08025	TGCAGCCTTTTGGAATTTTCTGATGGCCTTTTCAAATGGAAAGTGATTTACTTACAGATCGGAAGAGCG	8	G	T	NLL-03	2425065	A	C	1	0	0	0	0	1	1	0	1	0	1	1	0	0	0	0	0	0	NA	0	1	1	0	1	1	0	1	0	2	0	0	1	1	NA	0	2	0	0	NA	0	0
LaDArT_SNP01291	TGCAGAGTCTATCCTTGATAAATTCTTGAGGCATTCCTCATCTTCCTTCAAGTTATCTCCATGAGTGCT	47	C	T	NLL-03	2480977	T	C	1	1	0	1	0	1	1	NA	1	0	1	1	0	2	1	0	1	0	1	0	1	1	0	1	1	0	1	0	2	0	0	1	1	0	0	1	1	1	1	2	0
LaDArT_SNP07622	TGCAGTTGATAGCTTTGTGAACCTTGATGGTCTTAGTCCTAGTGCTTCAAGCAATAACTTGGAGCCTAA	32	C	T	NLL-03	2489880	A	G	1	1	0	1	0	1	1	1	1	1	1	1	0	1	0	1	1	0	0	0	1	1	1	1	1	1	1	0	2	0	2	1	1	0	1	0	1	0	1	2	1
LaDArT_SNP02753	TGCAGTGGATCTGGAAGAAAGGAATGTACTATGCTTTATTCGTGATAAGCCAAAATCACATACCTATTC	5	C	T	NLL-03	2618594	T	C	0	0	0	0	0	0	0	1	0	0	1	1	0	0	0	0	0	0	0	0	1	1	0	1	1	0	0	0	2	0	0	1	1	0	0	0	0	0	0	0	0
LaDArT_SNP09660	TGCAGCAGTTACATTTATGGCTTTCAAGAGGCTAAGACAGAAAATTACAGATCGGAAGAGCGGTTCAGC	33	A	C	NLL-03	2766300	A	C	0	0	0	0	0	0	0	0	0	0	0	2	0	0	0	0	0	0	1	0	0	0	0	0	0	0	0	0	0	0	0	0	0	0	0	0	0	0	0	0	0
LaDArT_SNP10207	TGCAGCTCCAGCATACTTCACTGAAAATTTTTCTGTATAGCTGAAATTTCCTACAATATCAGTAAAATG	26	A	T	NLL-03	2797812	A	T	0	0	0	0	0	0	0	0	0	0	0	0	0	0	0	0	0	0	0	0	0	0	0	0	0	2	0	0	0	0	0	0	0	0	0	0	0	0	1	0	0
LaDArT_SNP18042	TGCAGCATAATGCCACTATTCAAGAAGAATTGGAAATAGGATTATTACAGATCGGAAGAGCGGTTCAGC	23	A	G	NLL-03	2853124	G	A	1	1	1	1	0	1	1	0	1	1	0	1	0	0	1	1	1	0	1	1	1	1	1	0	1	1	1	1	2	1	1	0	1	0	1	1	1	0	1	1	1
LaDArT_SNP07768	TGCAGGGATTACTTGAAAATATGGCATTCGGAATATGCTTTTGGAGCTCCTCAGTTACAGATCGGAAGA	22	G	C	NLL-03	2893153	G	C	0	0	0	1	0	0	0	0	0	0	0	0	0	0	0	0	0	0	0	0	0	0	0	0	0	0	0	0	0	0	0	0	0	0	0	0	0	0	0	0	0
LaDArT_SNP14200	TGCAGATTTTCTTGCTGGTGGACCAAATTCTACCACCCCTGCTTGAATTATTGGAAAGTTTTTTCATGA	23	C	A	NLL-03	2974514	G	T	0	0	0	0	0	0	1	1	1	0	1	1	1	0	0	0	0	1	1	0	0	0	0	1	0	0	0	0	0	1	0	1	0	0	0	0	0	2	0	0	0
LaDArT_SNP04421	TGCAGCTGCATCATCTGTATTATTATTTTTGGTGTCTGCATGTTTCTGTAGTCAGATGAGTGCATAAGT	33	G	A	NLL-03	2974567	G	A	0	0	0	0	0	0	1	1	1	0	1	1	1	0	0	0	0	1	1	0	1	1	1	1	1	2	0	1	1	1	1	1	1	0	0	1	1	NA	1	0	1
LaDArT_SNP17417	TGCAGCAGGACGTTGTTGAGACTCGGAGCTTTCACCCCCAGAAGGTGCTTCAGTTCTCCTCTTCCTCAC	25	G	T	NLL-03	3017753	C	A	0	0	0	0	0	0	0	0	0	0	0	0	0	0	0	0	0	0	0	0	0	0	0	0	0	0	0	0	0	0	0	0	0	0	0	0	1	NA	0	0	0
LaDArT_SNP08591	TGCAGAACAAAAAACAATTATGGTCTAATTTTTGGGTGGGTGAAGGACCTTTGCAAGATTCTTTTTACA	33	G	T	NLL-03	3211243	G	T	0	0	0	0	1	0	0	0	0	0	0	0	0	0	0	0	0	0	0	0	0	0	0	0	0	0	0	0	0	0	0	0	0	0	0	0	0	0	0	0	0
LaDArT_SNP00049	TGCAGCTCTAAGCCATTGTGCTCTATTGGCATAGTCAAAAACCTTGACCTCTTGTTCATGTTCAGTCTT	46	A	G	NLL-03	3488619	T	C	0	0	0	2	0	0	0	0	0	0	0	0	0	0	0	0	0	2	2	0	0	0	0	2	0	0	0	0	0	0	0	0	0	0	0	2	2	0	0	0	0
LaDArT_SNP00048	TGCAGCTCTAAGCCATTGTGCTCTATTGGCATAGTCAAAAACCTTGACCTCTTGTTCATGTTCAGTCTT	17	G	A	NLL-03	3488648	C	T	0	0	0	0	0	0	0	0	0	0	0	0	0	0	0	0	0	0	0	0	0	0	0	0	0	0	0	0	0	0	0	0	0	0	0	0	0	0	0	0	0
LaDArT_SNP01798	TGCAGCTCTAAGCCACTGTGCCCTGGTGGCATAGTCAAAAACCTTGGGCTCTTGCTTCTCTCCACTCTT	25	T	G	NLL-03	3527481	G	T	1	1	1	1	1	1	1	0	1	1	0	0	1	1	0	1	1	1	NA	1	1	1	1	1	1	1	1	1	1	1	1	1	1	1	1	1	1	1	1	1	1
LaDArT_SNP09995	TGCAGGTTGCATTTTCTGTTTATCACCTCATTGAATTGTTTTTTTACAGATCGGAAGAGCGGTTCAGCA	26	C	G	NLL-03	3551571	G	C	NA	1	1	NA	0	NA	0	0	NA	0	0	1	0	0	0	0	2	0	0	0	0	0	0	0	0	0	0	0	0	0	2	0	0	0	0	0	0	0	0	2	0
LaDArT_SNP05019	TGCAGTATGTTCAGAATAGGTTACTTTGGGGAATACTTAGTATTTTCTCAAAAGATATCTCAATAAATG	35	C	A	NLL-03	3551984	C	A	1	0	0	1	0	1	0	0	1	0	0	0	0	0	0	0	0	0	0	0	0	0	0	0	0	0	0	0	0	0	0	0	0	0	0	0	0	0	0	0	0
LaDArT_SNP04745	TGCAGGGGTTGAAAAATAATGTAACAATTGTGTTATATGTTAGTACTGGATGGTTATAGTTATGGGAAT	24	C	T	NLL-03	3554565	G	A	1	1	1	1	0	1	0	0	1	0	0	1	0	0	0	0	1	0	0	0	0	0	0	0	0	0	0	0	0	0	2	0	0	0	0	0	1	0	0	1	0
LaDArT_SNP06029	TGCAGAAACATCAATTTGAACTTGTTCCAAATTCACTGCAAAAAAATACATGTTTACAAAAGAACTGGA	48	C	T	NLL-03	3554634	C	T	1	NA	NA	1	0	1	0	NA	1	0	NA	NA	NA	NA	0	NA	0	NA	0	0	0	0	0	NA	0	0	NA	0	0	0	0	NA	0	0	0	NA	1	0	NA	NA	0
LaDArT_SNP16959	TGCAGGGTTTGAATTTTATGTTTTTACCAATATTTATGGTTATTCTTACAGATCGGAAGAGCGGTTCAG	35	G	A	NLL-03	3555023	T	C	0	0	0	0	0	0	NA	0	0	0	0	0	0	0	0	0	0	0	0	0	0	0	0	0	0	0	0	0	2	0	0	0	0	0	0	0	0	0	0	0	0
LaDArT_SNP11803	TGCAGTTCTCTAGAGGTGGAAAGAGTGTGATGTGCGAGGATTATTTTGATAACATGGTTGGCTTTTTGT	16	T	C	NLL-03	3575826	T	C	1	0	0	1	0	0	NA	NA	1	0	NA	0	NA	0	NA	0	0	NA	NA	0	0	0	0	NA	0	0	0	0	2	0	0	NA	0	0	NA	NA	1	0	0	1	0
LaDArT_SNP10987	TGCAGAAGAAGATAAGATCCCCAGGGAAAATAAAGAGTGTGCTTCTGTGTTACAGATCGGAAGAGCGGT	23	G	C	NLL-03	3577650	G	C	0	0	0	0	0	0	0	0	0	0	0	0	0	0	0	0	0	0	0	0	0	0	0	0	0	0	0	0	0	0	0	0	0	0	0	0	0	0	0	0	0
LaDArT_SNP17334	TGCAGATGGAAATTCTTTCTCTGTTTGAACAAGCTCATCATCTAAATGATTAGAAGACACCGAATGTTG	36	G	A	NLL-03	3583811	A	G	1	0	0	1	0	0	0	0	1	0	NA	0	NA	0	0	0	0	NA	NA	0	0	0	0	0	0	0	NA	0	0	0	0	0	0	0	0	0	0	0	0	0	0
LaDArT_SNP17335	TGCAGATGGAAATTCTTTCTCTGTTTGAACAAGCTCATCATCTAAATGATTAGAAGACACCGAATGTTG	65	G	T	NLL-03	3583840	G	T	NA	0	0	NA	0	0	0	0	NA	0	1	0	1	0	0	0	0	1	1	0	0	0	0	0	0	0	1	0	0	0	0	0	0	0	0	0	0	0	0	0	0
LaDArT_SNP11631	TGCAGCAGTAATGACGTGGATAAGGAGGTTGGACTGATGTCGTATACAACTGAACCAGAATCTTCATCT	17	G	A	NLL-03	3585062	C	T	0	1	0	0	0	1	NA	NA	0	0	1	0	1	NA	0	NA	0	1	1	0	0	0	0	NA	0	0	1	0	0	0	0	NA	0	0	0	0	0	0	NA	NA	0
LaDArT_SNP11632	TGCAGCAGTAATGACGTGGATAAGGAGGTTGGACTGATGTCGTATACAACTGAACCAGAATCTTCATCT	8	T	C	NLL-03	3585071	A	G	0	NA	0	0	0	NA	1	1	0	0	NA	0	NA	1	0	1	0	NA	NA	0	0	0	0	1	0	2	NA	0	2	0	0	1	0	0	0	0	0	0	1	1	0
LaDArT_SNP03641	TGCAGACAAAGTGCATAGGTATTCTAAGGTTGTTTTCATGGAGGTATATGATCCTTGGTCTAAAAGTTG	26	A	C	NLL-03	3625591	A	C	NA	NA	0	NA	0	NA	1	0	0	NA	1	0	1	NA	1	NA	0	1	0	0	0	0	0	0	0	0	1	0	0	0	0	0	0	0	0	0	0	0	0	0	0
LaDArT_SNP03642	TGCAGACAAAGTGCATAGGTATTCTAAGGTTGTTTTCATGGAGGTATATGATCCTTGGTCTAAAAGTTG	48	T	C	NLL-03	3625613	T	C	1	1	0	1	0	1	NA	0	0	1	NA	2	NA	1	NA	NA	0	NA	0	1	0	0	0	0	0	2	NA	0	0	0	0	0	0	0	0	0	0	0	0	0	0
LaDArT_SNP07762	TGCAGCTGTTCCATCAACAACATCAATGGATATGAGATATTACAGATCGGAAGAGCGGTTCAGCAGGAA	28	G	A	NLL-03	3641566	G	A	0	0	0	0	0	0	1	0	0	0	1	0	0	0	0	0	0	0	0	0	0	0	0	0	0	0	0	0	0	0	0	0	0	0	0	0	0	0	0	0	0
LaDArT_SNP12102	TGCAGCTAAGTGTTACTTGTTTAGAGAAATATATTGCAGAATGGTGAGGCTGTTGAGAAAGGGTGAGAC	30	A	T	NLL-03	3659638	A	T	0	0	0	0	0	0	0	0	1	0	0	0	0	0	0	0	0	0	1	0	0	0	0	0	0	0	0	0	0	0	0	0	0	0	0	0	0	0	0	0	0
LaDArT_SNP15546	TGCAGAATCATGGTTGAAACAGCTCAATGTCTACCATCATGACATCAACTTCTTCACATTCCATCCCTC	29	T	C	NLL-03	3668505	A	G	1	1	0	1	0	1	0	0	0	2	0	0	0	0	0	0	0	0	1	1	0	0	1	0	0	2	0	0	0	0	0	0	0	0	0	2	1	1	0	0	1
LaDArT_SNP14994	TGCAGACACGTATCCAACTATTCAGAAGATTAGTCTTACAGATCGGAAGAGCGGTTCAGCAGGAATGCC	8	C	A	NLL-03	3723408	G	T	0	0	0	0	0	0	1	0	0	0	1	0	0	0	0	0	0	0	0	0	0	0	0	1	0	2	0	0	0	0	0	0	0	0	0	1	0	0	0	0	0
LaDArT_SNP18984	TGCAGCAACGACGTACAGAATTTTTTTACTGCACCTAATTCTATCAGGATATAATGGAACTATGGAAGA	12	A	G	NLL-03	3723425	G	A	0	0	0	0	0	NA	NA	NA	NA	0	NA	0	1	0	0	NA	NA	1	NA	0	1	1	0	NA	1	0	0	1	1	1	1	1	1	0	NA	0	1	0	1	1	0
LaDArT_SNP02571	TGCAGGTCACAGGTAATTTGACTGCTGTAACCTGTACGCTGATTATGCCGTTGCCTTATAAGAAATGTT	36	T	C	NLL-03	3800829	C	T	1	1	0	1	0	0	1	0	0	2	1	0	0	1	1	0	0	0	NA	1	0	0	0	1	0	2	0	1	0	0	0	0	0	0	0	0	0	0	0	0	0
LaDArT_SNP13142	TGCAGCTTATAACAAAGCCCTTGAGGATGCTATTGCCGTTCTTGACAAAATTGCAATGGCCATTGATCC	55	A	G	NLL-03	3813406	A	G	0	0	0	0	0	1	0	0	1	0	0	0	0	0	0	0	0	0	0	0	0	0	0	0	0	0	0	0	0	0	0	0	0	0	0	0	0	0	0	0	0
LaDArT_SNP02459	TGCAGTTGGTGAACGTCTGAGAAAGATTGTGATAACAGAGTCAATTTTCTATTACAGATCGGAAGAGCG	16	C	A	NLL-03	3824765	G	T	1	1	1	1	0	1	1	1	1	2	1	1	NA	1	1	1	1	NA	NA	1	1	NA	1	1	NA	2	1	1	1	NA	NA	NA	NA	0	1	NA	0	1	NA	1	1
LaDArT_SNP01857	TGCAGTTGCAGCAGTGACACAGCTGCATTACCAATGATTGCAGCGCATACAGTGACGCAGCTGCTTCAG	45	T	C	NLL-03	3899145	G	A	0	1	1	2	0	1	1	0	1	1	1	1	0	1	0	0	0	0	1	0	0	1	1	1	0	1	1	1	1	0	1	1	1	1	0	1	1	1	1	2	1
LaDArT_SNP01857	TGCAGTTGCAGCAGTGACACAGCTGCATTACCAATGATTGCAGCGCATACAGTGACGCAGCTGCTTCAG	45	T	C	NLL-03	3907021	G	A	0	1	1	2	0	1	1	0	1	1	1	1	0	1	0	0	0	0	1	0	0	1	1	1	0	1	1	1	1	0	1	1	1	1	0	1	1	1	1	2	1
LaDArT_SNP12831	TGCAGTTCACATGCACTTCCTGAGCCATATAGGAAACTTATGACAGATCCAACCTCACCAATTATTGAT	49	C	G	NLL-03	3979479	G	C	0	0	0	0	0	0	0	0	0	0	NA	0	0	0	0	0	0	0	0	0	NA	0	0	NA	0	0	0	0	0	0	0	0	0	0	0	0	0	0	0	0	0
LaDArT_SNP03000	TGCAGAGAAGTCAATATTTCCAAGTTACATAAGCCTGAGCTAGTAAGTATAAGGATAGAAAAAGGTTAG	32	G	C	NLL-03	3979557	G	C	1	1	0	1	0	0	1	NA	1	0	NA	0	1	0	0	1	0	1	0	0	NA	0	0	NA	0	0	1	0	2	1	2	0	0	0	1	0	1	1	0	2	0
LaDArT_SNP11064	TGCAGAAACATGAATTATATGTCAACTTTTCCTGCTTGTTACGGATTCTAAACATATTACAGATCGGAA	39	T	A	NLL-03	4072762	A	T	0	0	0	0	0	0	0	0	0	0	0	0	0	0	0	0	0	0	0	0	0	0	0	1	0	0	0	0	0	0	0	0	0	0	0	0	0	0	0	0	0
LaDArT_SNP02774	TGCAGAAAGCTGCTGTGATCAAAATCAATGTGGCTCAACGATGTACCACCAGAGTTACAGATCGGAAGA	38	C	T	NLL-03	4074349	G	A	1	1	1	1	0	1	1	0	1	0	0	0	NA	2	0	1	1	NA	0	0	0	1	0	0	1	2	1	NA	0	0	1	1	1	0	1	0	1	1	NA	1	0
LaDArT_SNP00601	TGCAGCAGTAGTTATGAGCAATTTAGCTTGTGACTATCAGAAGCACTAAATAAACAGATTTATGAAATT	30	T	G	NLL-03	4103121	A	C	0	1	0	0	0	0	1	1	0	0	1	0	0	0	0	0	0	0	1	0	1	0	0	1	0	0	0	0	0	0	0	0	0	0	0	1	0	0	0	0	0
LaDArT_SNP00953	TGCAGTATCATACAGTAGTTATGACTAATGACTAATGACTTCTAAGCCTCTACCGGATGAAAATTATTT	24	G	C	NLL-03	4103172	C	G	0	1	0	0	0	0	1	1	0	0	1	0	0	0	0	0	0	0	1	0	1	0	0	1	0	0	0	0	0	0	0	0	0	0	0	2	0	0	0	0	0
LaDArT_SNP18462	TGCAGCCGATTCTTATTTTTCTAATCCAAGCATAAGTTTGAAGGATGAGGAGGATTCAAATGGATGTTC	31	C	A	NLL-03	4104479	A	C	0	NA	0	0	0	0	NA	0	0	0	1	0	0	0	0	0	0	0	NA	0	1	0	0	1	0	0	0	0	0	0	0	0	0	0	0	0	0	0	0	0	0
LaDArT_SNP02441	TGCAGCAGAAACAAGAGAACTAGAATCACAATAGGGACATCAACCTTACAGATCGGAAGAGCGGTTCAG	41	A	G	NLL-03	4106499	T	C	0	1	0	0	0	0	1	1	0	0	0	0	0	0	0	2	0	0	0	0	0	0	0	0	0	0	0	0	0	0	0	1	0	0	0	0	0	0	0	0	0
LaDArT_SNP01815	TGCAGTAAATTCAAAACTATCATTTTACTTATCATTGCTTCATCACTCACGGTATGCTTCTCATGTAAA	49	C	T	NLL-03	4119939	G	A	0	1	0	0	0	0	1	1	0	0	1	0	0	0	0	NA	0	0	1	0	1	0	0	1	0	0	NA	0	0	NA	0	1	0	0	NA	2	0	NA	0	NA	0
LaDArT_SNP15707	TGCAGATACAGCTCAGAGCAGAACAAGAGGGTCTAATCATGTAAGGCTTTCTGTTGGAGTTACAGATCG	32	G	C	NLL-03	4231706	C	G	1	1	1	1	0	0	1	NA	1	0	1	0	0	0	0	0	1	0	1	0	NA	0	0	NA	0	1	1	0	0	0	0	NA	0	0	0	NA	1	1	0	2	0
LaDArT_SNP09428	TGCAGTCTCCGTAGACGCCTGCTATACAGGAAGTGCCTTTGTCATCATATTTGCATTTGAAAGCATTAG	38	T	C	NLL-03	4240332	A	G	NA	1	NA	NA	0	0	1	NA	NA	0	NA	0	0	0	0	0	0	0	NA	0	NA	0	0	NA	0	NA	NA	0	0	0	0	NA	0	0	0	0	NA	NA	0	0	0
LaDArT_SNP16350	TGCAGGTTAGACTTGTCCGAGTTTCTACAAGAGTTCACGAAGCGTATTTTGCACAATTGTATCTTACCA	43	G	C	NLL-03	4306030	G	C	1	1	0	NA	0	0	1	0	1	0	0	0	0	0	0	NA	0	0	NA	0	0	0	0	0	0	0	0	0	0	0	0	0	0	0	0	1	0	0	0	0	0
LaDArT_SNP03109	TGCAGAGCAGATGGTGCATTTCCAATTTACATTTTGTATTTATTTATTTTCTTACAGATCGGAAGAGCG	14	C	T	NLL-03	4319986	A	G	0	1	NA	NA	1	1	1	0	1	0	0	0	0	0	0	0	0	NA	NA	0	0	0	0	0	0	0	0	0	0	0	0	0	0	0	NA	NA	0	0	0	0	0
LaDArT_SNP15257	TGCAGGTTATATTTTTGCTATTTTGTTTTTACAGATCGGAAGAGCGGTTCAGCAGGAATGCCGAGACCG	25	C	T	NLL-03	4383699	A	G	1	1	0	1	0	0	1	1	1	0	NA	0	0	0	0	0	0	0	1	0	1	0	0	1	0	0	0	1	0	0	2	1	1	0	0	1	0	0	0	0	0
LaDArT_SNP04129	TGCAGCAGTTAGCTGAAGTTTGTGAAGATAAATTTCACATTCTCAAACGTTTCTTGTACCTCATCAACG	7	G	A	NLL-03	4452512	G	A	NA	NA	0	NA	0	0	NA	0	0	0	0	0	0	0	0	0	0	0	1	0	0	0	0	0	0	0	0	0	0	0	0	0	0	0	0	NA	0	0	0	0	0
LaDArT_SNP03933	TGCAGATTCCTGAACTTCTTCAGCAGCGATAAAAAAAGGATCTTTTTCCCATCGATCAAAACTAGACGC	29	T	C	NLL-03	4462946	A	G	1	1	0	1	0	0	1	1	0	0	1	0	0	NA	0	0	0	0	1	0	1	0	0	1	0	0	0	1	2	0	2	1	1	0	0	1	1	0	0	0	0
LaDArT_SNP19492	TGCAGCAGGAGCATCGACTACCATTGCTTCGAGCAGTACTGGTCGATCGGCTTCGTTCAAATCAAGATT	15	T	G	NLL-03	4581340	C	A	0	0	1	0	0	0	NA	NA	0	1	NA	0	0	2	0	0	NA	0	1	NA	NA	NA	1	NA	NA	2	1	0	1	NA	0	0	0	0	1	1	0	NA	1	1	1
LaDArT_SNP06827	TGCAGCTATTGCTGAGAATGCCCAACAGCTCCCTACATAGAAAAGAACAATAGTTCTTACACTGTTTAT	30	C	A	NLL-03	4599445	C	A	0	0	0	0	0	0	2	0	0	0	0	0	0	0	0	0	0	0	0	0	0	0	0	0	0	0	0	0	0	0	0	0	0	0	0	0	0	0	0	0	0
LaDArT_SNP07787	TGCAGAAAAAAATTCTTGTTTTTTGTTGTTGCTATGAATATTACAGATCGGAAGAGCGGTTCAGCAGGA	17	G	A	NLL-03	4600711	C	T	1	1	0	1	0	0	1	1	0	0	1	0	0	2	0	0	1	0	1	0	0	0	0	1	0	2	0	0	0	0	0	0	0	0	0	1	0	0	0	0	0
LaDArT_SNP13987	TGCAGAATTATCAAACATAACAGGCTTCACAATTGCAAGTAACCCAGAATCACCAATTGTTTATTTGAG	46	C	G	NLL-03	4657934	G	C	0	0	0	0	0	0	0	0	0	0	0	0	0	0	0	0	0	0	0	0	0	0	0	0	0	0	0	0	0	0	0	0	0	0	0	0	0	0	0	0	0
LaDArT_SNP03384	TGCAGAAACAAACAATCTGATTCCGAAAGGTAAGCGGCATTTGTCCAATGTTGATCTTTTGGAAGGCAC	18	G	A	NLL-03	4658171	C	T	1	1	0	1	0	0	0	0	0	0	0	0	0	0	0	0	0	0	0	0	0	0	0	0	0	0	0	0	0	0	0	0	0	0	0	0	1	0	0	0	0
LaDArT_SNP07331	TGCAGTATTCACTATATCAATAAAACCAAGATGAAGAAAGTCTATAGCTGTTATAAATTGGGGAAGTAG	6	A	C	NLL-03	4669902	T	G	1	1	0	1	0	0	0	0	0	0	NA	0	0	2	0	0	NA	0	NA	0	NA	0	0	NA	0	0	0	0	0	0	0	0	0	0	0	NA	1	0	0	0	0
LaDArT_SNP11916	TGCAGAAAATCGCATACCTGAATATTTACTTTCCCCCGCTCCCAGTGAGATTACAGATCGGAAGAGCGG	39	T	C	NLL-03	4722698	T	C	1	1	0	1	0	0	0	0	0	2	1	0	0	0	0	0	0	0	1	0	0	0	0	1	0	2	0	0	0	0	0	0	0	0	0	1	1	0	0	0	0
LaDArT_SNP07000	TGCAGGAGATACATTGGTGTCCGCATCTTTGAAATCATCAAACTTCTCATCTGTAAGTTAGAACCATCA	40	A	C	NLL-03	4741237	A	C	0	0	0	0	0	0	0	0	0	0	0	0	0	0	0	0	0	0	0	0	0	0	0	0	0	0	0	0	0	0	0	0	0	0	0	0	0	0	0	0	0
LaDArT_SNP05990	TGCAGAAAAACATTCATATCATGCTTCACTGTTATTTGGTCAGTCAACTCACCAATTGCTAGTTCTTTC	6	A	T	NLL-03	4751909	A	T	1	1	NA	1	0	1	0	0	0	0	0	0	NA	0	NA	0	0	NA	0	0	0	0	0	1	0	0	0	0	0	NA	0	0	0	0	0	0	NA	NA	0	0	0
LaDArT_SNP05989	TGCAGAAAAACATTCATATCATGCTTCACTGTTATTTGGTCAGTCAACTCACCAATTGCTAGTTCTTTC	28	C	T	NLL-03	4751931	C	T	NA	NA	NA	NA	0	NA	0	0	0	0	0	0	NA	0	NA	0	0	NA	0	0	0	0	0	NA	0	0	0	0	0	NA	0	0	0	0	0	0	1	NA	0	0	0
LaDArT_SNP04067	TGCAGCACCTGATTTTTCTACTTTTTGTCTCGTTCTTATGTTTTAGCGTTAGAATTGTAAACTGGAATT	44	A	G	NLL-03	4944915	T	C	0	0	0	0	0	0	0	0	0	0	0	NA	0	0	0	0	0	0	1	0	0	0	0	0	0	0	0	0	0	0	0	0	0	0	0	0	0	0	0	0	0
LaDArT_SNP04066	TGCAGCACCTGATTTTTCTACTTTTTGTCTCGTTCTTATGTTTTAGCGTTAGAATTGTAAACTGGAATT	17	C	G	NLL-03	4944942	G	C	0	0	0	0	0	0	0	0	0	2	0	1	0	0	0	0	0	0	NA	0	0	0	0	0	0	0	0	0	0	0	0	0	0	0	0	0	0	0	0	0	0
LaDArT_SNP16728	TGCAGACATGGCAGTGCTGTCTACGGCCAAGGCTACCCAAACCCTTACAGATCGGAAGAGCGGTTCAGC	9	C	G	NLL-03	4944965	G	C	0	0	0	0	0	0	1	0	0	0	0	0	0	0	0	0	0	0	0	0	0	0	0	0	0	0	0	0	0	0	0	0	0	0	0	0	0	0	0	0	0
LaDArT_SNP17934	TGCAGAAACTAACAAATTCAGCTCAGTCCTAATAAAATATACAATAGTTGATAGTTACAGATCGGAAGA	32	C	T	NLL-03	5005427	A	G	0	0	0	0	0	0	0	0	0	0	0	0	0	0	0	0	0	0	NA	0	0	0	0	0	0	0	0	0	0	0	0	0	0	0	0	NA	0	0	0	0	NA
LaDArT_SNP14039	TGCAGAGAAAGCCTAAATTCCAGAAGAATTTCAGAGGAACACAAGCTTCAGAGGAACCAGGTCATCCAT	40	T	A	NLL-03	5005496	A	T	1	1	0	1	0	1	1	1	1	0	0	1	0	0	0	0	0	0	0	0	1	0	0	1	0	0	0	1	1	0	1	1	0	0	0	0	0	0	0	0	0
LaDArT_SNP11463	TGCAGTGAATTATCATGTGGCACTAGTTGATGGCAATGTTGTTGCAGAAACACCAGAAGGAGGAGTTCA	15	T	G	NLL-03	5023709	A	C	1	1	0	1	0	1	1	1	1	2	0	1	0	0	0	0	0	0	1	0	1	0	0	1	0	0	0	1	2	0	2	1	0	0	0	1	NA	0	0	0	1
LaDArT_SNP06373	TGCAGAGTGCAGACAAACTCCAAAGGTAAAACTTGCCTTGAGCAAATCATTGCGGAGTTTACAGATCGG	53	G	A	NLL-03	5181013	C	T	1	1	0	1	0	1	1	NA	1	0	NA	1	0	0	0	0	0	0	NA	0	NA	0	0	NA	0	0	0	0	0	0	0	NA	0	0	0	0	0	0	0	0	0
LaDArT_SNP00693	TGCAGACTTAGCCATTATGTTCATGATAAAGTATTACAGATCGGAAGAGCGGTTCAGCAGGAATGCCGA	6	C	T	NLL-03	5181069	C	T	0	0	0	0	0	0	0	0	0	0	0	0	0	0	0	0	0	0	0	1	0	1	0	0	1	2	1	1	1	0	0	0	0	0	0	0	0	1	1	1	0
LaDArT_SNP06550	TGCAGCAACAGGTTGAGGTATGGAAGCAATGCCATATTTATGTATTGAAACTGAAATTCTCAAAGAAAA	46	G	C	NLL-03	5435803	C	G	1	1	0	1	0	1	0	0	1	0	0	1	0	0	0	0	0	0	1	0	0	0	0	0	0	0	0	1	2	0	0	0	0	0	0	1	0	0	0	0	1
LaDArT_SNP08346	TGCAGATCCGCAAGCGTGATGTTATCCTGAAATTCCCTGGGCTGGACTCTAGCAGCTACCCCAAAACCT	50	A	G	NLL-03	5589729	T	C	0	0	0	0	0	0	0	1	0	0	1	0	0	1	0	0	0	0	1	0	0	0	0	0	0	0	0	0	0	0	0	1	0	0	0	1	NA	0	0	0	1
LaDArT_SNP00849	TGCAGGCCTTGCTTCTTATGCACCTTCTATCATTTTTTTAGTATAATAAATGATATTTATTCACATTTT	9	T	C	NLL-03	5775890	T	C	1	1	NA	1	0	1	NA	0	1	NA	0	0	0	0	NA	0	0	0	NA	NA	NA	NA	0	0	NA	0	0	0	0	0	0	0	0	0	NA	0	NA	0	NA	0	NA
LaDArT_SNP18586	TGCAGGGTGTAACATGGTTATAAATACCGAACCGGCCAATTCATCCAGTAAACCGGTTCTTATACCAGA	58	G	C	NLL-03	5784613	G	C	0	0	0	0	0	0	0	0	0	0	0	0	0	0	0	0	0	0	0	0	0	0	0	0	0	0	0	0	0	0	0	0	0	0	0	2	0	0	0	0	NA
LaDArT_SNP14146	TGCAGATCTATGAAAGACACCCCTCTAAAAAGGTCATGAGCAAATCACCACAAAGAAGCTAGAGAAACT	40	C	A	NLL-03	5803111	G	T	0	0	0	0	0	0	0	1	0	0	0	0	0	0	0	0	0	0	0	0	0	0	0	1	0	0	0	0	0	0	0	2	0	0	0	0	0	0	0	0	0
LaDArT_SNP05656	TGCAGCCATGATTGCGCACCAATATTTGTCTGCGATCTCTATCTTACAGATCGGAAGAGCGGTTCAGCA	26	T	G	NLL-03	5886743	T	G	1	1	0	1	0	1	0	NA	1	0	0	0	0	0	0	0	1	0	NA	0	0	0	0	NA	0	0	0	1	NA	0	1	0	0	0	0	NA	NA	NA	0	0	1
LaDArT_SNP12163	TGCAGTACCCATATTTTTGGAGAATAAGTTTAGAACTGCCCTGCAAAGAAGCCATCCCATATATTATAA	6	A	G	NLL-03	5978541	A	G	0	1	0	0	0	0	1	0	0	0	0	0	0	0	0	0	0	0	0	0	0	0	0	0	0	0	0	0	0	0	0	0	0	0	0	0	0	0	0	0	NA
LaDArT_SNP10118	TGCAGAACAAATTTTGGAAAAGAGGAAAATGAACCAAACAATGCTAGCCAACCATAGCACTTTGCTTGA	46	G	T	NLL-03	5980120	C	A	0	0	0	0	0	0	0	NA	0	0	0	0	0	0	0	0	0	0	1	0	0	0	0	NA	0	0	0	0	0	0	0	NA	0	0	0	1	0	0	0	0	1
LaDArT_SNP08678	TGCAGACCCATGGTCCACGTAATGAGCATGTTCTGAATCATTATCCACTGTTGAAAAATCAGAAAACAA	34	G	A	NLL-03	6183091	C	T	0	0	0	0	0	0	0	0	0	2	1	1	0	0	0	0	1	0	NA	0	1	0	1	0	0	2	1	1	2	0	2	0	1	0	0	0	1	0	NA	2	0
LaDArT_SNP10543	TGCAGCACCAGCTCAACGCAGAAGGCTGGAGTCACCCCATTGCAACTAGATAACTAATAATCCCCATAT	16	C	T	NLL-03	6186185	G	A	0	0	0	0	0	0	0	0	0	0	0	0	0	0	0	0	0	0	1	0	0	0	0	0	0	0	0	0	0	0	0	0	0	0	0	2	0	0	0	0	1
LaDArT_SNP07215	TGCAGGTTGTGCTTATATTCACATGCAAATACTGTTTAGTTATTTACTTATACAATAAAATGATTTACC	28	A	G	NLL-03	6216321	T	C	0	0	0	0	0	0	0	1	0	0	0	0	1	0	0	0	0	1	1	0	0	0	0	1	0	0	0	0	0	0	2	2	0	0	0	1	0	0	0	0	1
LaDArT_SNP09438	TGCAGTGAACAAAACATTATGTCACATAATCATGTTGTAATAAAATGCATAATAAAAGAATGAAAGTAG	20	G	C	NLL-03	6802384	G	C	1	0	1	1	0	1	0	1	1	1	1	1	0	1	0	1	1	0	1	1	0	0	1	1	0	1	1	0	0	0	1	2	1	0	1	1	1	1	0	1	1
LaDArT_SNP14247	TGCAGCACTATCCAGATTTGCCGAGTCTGATGCCTTTGGATTTCCATATGGACGAATCTCATTTTCACG	51	A	T	NLL-03	6813944	A	T	0	0	1	0	0	0	0	0	0	2	0	1	0	1	0	1	1	0	0	1	0	0	1	0	0	1	1	0	0	0	2	0	1	0	1	0	1	1	0	1	0
LaDArT_SNP08047	TGCAGCTCAGGCTCTCAGTATGTCTTCCGTTTCCTATTAGTGGTGTTTACGATGTTACAGATCGGAAGA	50	G	C	NLL-03	7081393	C	G	1	0	0	1	0	0	0	1	0	0	0	0	0	0	0	0	0	0	0	0	0	0	0	1	0	0	0	0	0	0	0	0	0	0	0	0	0	0	0	0	0
LaDArT_SNP12678	TGCAGTGAGGACATGGTACAAGTCTAAAAGGGTTATCATTTTATGGTTGAAGAGATAAACACAAACACT	20	A	G	NLL-03	7220900	A	G	0	0	0	0	0	0	0	0	0	0	0	0	0	0	0	0	0	0	0	0	0	0	0	0	0	0	0	0	0	0	0	0	0	0	0	0	0	0	0	0	0
LaDArT_SNP05518	TGCAGAAAATTATTGTTGGGAACTAAATAACCCAATTTCCTTACAGATCGGAAGAGCGGTTCAGCAGGA	13	T	G	NLL-03	7336278	A	C	1	1	0	1	0	1	1	1	1	2	1	1	1	1	0	1	0	1	1	1	0	0	1	1	0	0	1	0	0	1	1	2	1	0	1	1	1	1	1	1	1
LaDArT_SNP11762	TGCAGTCCACGTATGTATTTGTTACCTTCGCTACTAATTTTTACCTTTTTCAGTATTGTATTACAGATC	58	T	C	NLL-03	7336346	T	C	1	1	0	1	0	1	1	1	1	1	1	1	1	1	0	1	1	1	1	1	0	0	1	1	0	0	1	0	2	1	1	2	1	0	1	2	1	1	1	1	1
LaDArT_SNP16912	TGCAGGACCATTCTATCTCCACCGGTAAAAGTACTCCCTTATATTTACAGATCGGAAGAGCGGTTCAGC	22	C	T	NLL-03	7389095	G	A	0	0	0	0	0	0	0	0	0	2	1	0	1	1	0	1	0	1	0	1	0	0	1	0	0	0	1	0	2	1	2	2	1	0	1	0	0	1	0	2	0
LaDArT_SNP16057	TGCAGCTAAGGATCACCCTTACCAAAATGACTACAATTAGGACCCCTTCAAACAAGAAGAAAGAAGTGC	12	T	C	NLL-03	7429343	A	G	1	1	0	1	0	0	1	0	1	0	0	0	0	0	0	0	0	0	0	0	0	0	0	0	0	0	0	0	0	0	0	0	0	0	0	0	0	0	0	0	0
LaDArT_SNP12566	TGCAGCTGTTGCAGATCAGATGCTTGGTCCCAAGGAGGATAGACATTTGGCGATTATCCTAGTATTATT	12	A	C	NLL-03	7963024	T	G	0	0	0	0	0	0	0	0	0	0	0	0	0	0	0	0	0	0	0	0	0	0	0	1	0	0	0	0	0	0	0	0	0	0	0	NA	0	0	0	0	0
LaDArT_SNP03991	TGCAGCAAACAATGATGTTTTGATAGTTAGAACTATTTGCTGCACCTTTCTCAATTTATAAGAGTTTCA	37	T	C	NLL-03	8110596	A	G	0	0	0	0	0	0	0	0	0	0	1	1	0	0	0	0	0	0	0	0	0	0	0	1	0	0	0	0	0	0	0	0	0	0	0	0	0	0	0	0	0
LaDArT_SNP04786	TGCAGGTCACAAAAAACAAAAGAATTAGGCATGCCGCAATATGTCGACCATGAACTCACGATATCATTC	24	T	A	NLL-03	9109678	A	T	0	0	0	0	0	0	0	NA	0	0	0	0	0	NA	0	0	0	0	0	NA	0	0	0	NA	0	0	0	0	0	0	0	0	0	0	0	0	0	0	NA	NA	NA
LaDArT_SNP05461	TGCAGTTTTCAAAATAAATATATGATCAATTCAAATATTCTAGGACACAAAATATACAAATTTCAATAA	56	C	A	NLL-03	9966662	G	T	NA	0	1	NA	0	NA	0	NA	0	1	NA	1	1	0	0	1	1	1	NA	1	0	0	1	NA	0	1	NA	0	0	1	0	0	1	0	1	NA	0	0	0	0	NA
LaDArT_SNP12551	TGCAGCAGCTGCAACTGGTAAAAAGAGTTCCCTTTCTGGTGCTATCGCTTCATCTTTTCTTACAGATCG	37	G	T	NLL-03	10213532	G	T	0	0	0	0	0	0	0	NA	0	2	NA	0	0	0	0	0	0	0	NA	0	0	0	0	NA	0	0	0	0	0	0	0	0	0	0	0	0	0	0	0	0	0
LaDArT_SNP02694	TGCAGACACCCAAACTAGCATGTCCAGTGGGAAACACACGGCAAAGAAGAACAGCTGAATTTCTCTGCA	26	A	G	NLL-03	10391380	G	A	1	1	1	1	0	1	1	1	1	1	1	1	1	0	0	1	1	1	1	1	1	1	1	1	1	0	1	1	1	1	1	1	1	0	1	1	1	1	1	1	1
LaDArT_SNP04071	TGCAGCACTAGGGAAATTGGAAATGGGGATGGAACTTCATGGTTTGGCTTTGAAACTTGGCCTTTGCGA	57	T	C	NLL-03	10441701	A	G	1	1	1	1	0	1	1	1	1	1	1	1	1	0	0	1	1	1	NA	1	0	0	1	1	0	0	1	0	2	1	1	2	1	0	1	2	1	1	NA	1	1
LaDArT_SNP04611	TGCAGGAGTTATTTTGTTACCGGATATAGGAAGAATAGAAAGCTACAAGTGAGACACCAAATCTTACAG	41	G	A	NLL-03	10926823	G	A	1	1	0	1	0	NA	1	NA	NA	0	0	0	NA	0	0	0	NA	NA	NA	0	0	0	0	0	0	0	0	0	0	0	0	0	NA	0	0	0	NA	0	0	0	NA
LaDArT_SNP05463	TGCAGTTTTCATTTTCTGTATTACCACGGTCAGGACTTGTGGCAGGACACGGCCGTTTTCTGCATTTCA	32	G	A	NLL-03	10938733	C	T	0	0	0	0	0	0	0	0	0	0	0	0	0	0	0	0	0	0	0	0	0	0	0	0	0	0	0	0	0	0	0	0	0	0	0	0	0	0	0	0	0
LaDArT_SNP09580	TGCAGTTGGGCTCGAATGCAATACGAGTTGCTCGACTCCTGTTATTGAACAGTGACTCATGATTTCACT	12	C	T	NLL-03	11024183	G	A	1	2	0	1	0	0	1	0	0	0	0	0	0	2	0	0	0	0	NA	0	0	0	0	0	0	0	0	0	0	0	0	0	0	0	0	NA	0	0	0	0	NA
LaDArT_SNP06101	TGCAGAACTGGAGAATGATCATGTAAGATAAGAATTCTAATAAATGCTTCTGTCTAAGTTTAGTTATTT	41	A	G	NLL-03	11116099	T	C	1	1	1	1	0	0	1	1	0	1	1	1	1	0	0	1	0	1	1	1	1	1	1	1	1	0	1	1	1	1	1	1	1	0	1	1	1	1	1	1	1
LaDArT_SNP17874	TGCAGTTGCATTCCATGTTTTAGAAACCGCAACACAAAATGTAGAATGTGTTGATAGAAGTATGCGACT	42	G	A	NLL-03	11223959	T	C	0	0	0	0	0	0	0	0	0	0	0	1	0	0	0	0	1	0	0	0	0	0	0	0	0	0	0	0	0	0	0	0	0	0	0	0	0	0	0	2	0
LaDArT_SNP03512	TGCAGAAGAGATCACCATCACTGGAAGTTGGCCAAGATGCAATAACATTAGAGGACCATGCTTTTGTGA	17	T	A	NLL-03	11268691	T	A	1	1	0	1	0	1	1	0	0	0	0	0	0	2	0	0	0	0	0	1	0	0	0	1	0	0	0	0	0	0	0	0	0	0	0	0	0	0	0	0	0
LaDArT_SNP14770	TGCAGTGGAAGATGCGACCATGGAGAAAAGCATTATTGATTTTAGTACAATTGCGTGAGCACTCCAAAA	54	A	G	NLL-03	11358682	C	T	0	0	0	0	0	0	0	0	0	1	1	1	1	0	0	1	0	1	0	NA	0	0	1	0	0	1	0	0	0	1	2	0	1	NA	1	0	0	0	1	2	0
LaDArT_SNP01948	TGCAGATACAATATGTTCCAATTGGAGAGAGGAAGAAAGGATACAGATATTTTTTTACTAAACTGACCT	31	G	A	NLL-03	11358764	G	A	1	1	0	0	0	0	1	1	0	2	0	0	0	2	0	0	NA	0	0	0	NA	NA	0	1	NA	0	0	NA	0	0	0	0	0	0	0	1	0	0	0	0	2
LaDArT_SNP01949	TGCAGATACAATATGTTCCAATTGGAGAGAGGAAGAAAGGATACAGATATTTTTTTACTAAACTGACCT	63	A	T	NLL-03	11358796	T	A	NA	NA	0	0	0	0	NA	NA	0	0	0	0	0	0	0	0	1	0	0	0	1	1	0	NA	1	0	0	1	2	0	0	2	0	0	0	NA	0	0	0	0	0
LaDArT_SNP14765	TGCAGTGCTAAATCTTCCAATATTTCCCCACTTTCCAGAGTTTCTCACTGTATCTAGAGAAAAAAGTCA	60	A	T	NLL-03	11417184	T	A	1	0	0	1	0	1	1	0	0	0	0	0	0	0	0	0	0	0	0	0	0	0	0	0	0	0	0	0	0	0	0	0	0	0	0	0	0	0	0	0	0
LaDArT_SNP13834	TGCAGAAATAAAGAGAGCCTTGTTCTTGCAGCCATGGCCTTGTTCTTGCTTCTGCTCATTTGGCCAAGC	31	T	C	NLL-03	11650434	G	A	1	0	0	1	0	1	1	0	0	0	0	0	0	2	0	0	0	0	0	0	0	0	0	0	0	0	0	0	0	0	0	0	0	0	0	0	0	0	0	0	NA
LaDArT_SNP13733	TGCAGTAGACTACATTTCTCTTTGATCTCTGTATTACAGATCGGAAGAGCGGTTCAGCAGGAATGCCGA	28	C	T	NLL-03	11685737	G	A	1	1	1	1	0	1	1	1	1	0	1	0	0	1	0	0	0	0	1	1	1	1	1	1	1	0	1	1	1	1	2	2	1	0	0	1	1	0	0	2	1
LaDArT_SNP12760	TGCAGTTCAATTTGCTGTTGGGTCTGTTCTTGTGGCATTTATGTGGGGTTTTACAGATCGGAAGAGCGG	33	G	A	NLL-03	11771248	C	T	0	0	0	0	0	0	0	0	0	0	0	0	0	0	0	0	0	0	0	0	0	0	0	0	0	0	0	0	0	0	0	0	0	0	0	0	0	0	0	0	1
LaDArT_SNP07480	TGCAGTGCACGGCAAGACTGCAACGATCCAGTTTCTCTCATTTTCCCATTTCAGGTGTGTATCTGTCCG	17	C	T	NLL-03	11802913	G	A	0	0	0	0	0	0	0	1	0	0	0	0	0	0	0	0	0	0	0	1	0	0	0	1	0	0	1	0	0	0	0	0	0	0	0	0	0	0	0	0	1
LaDArT_SNP04260	TGCAGCCTAACATACAAACCGATTTTTAGTTCAATCTTCAATGTCTTGTATAACCAGGGAAAGTTCTCA	16	A	C	NLL-03	11928148	A	C	0	0	0	0	0	0	0	0	0	0	0	0	0	0	0	0	0	0	0	1	0	0	0	0	0	0	0	0	0	0	0	0	0	0	0	0	0	0	0	0	0
LaDArT_SNP15184	TGCAGCTTCAAGTAGTTTCTTGCAGAGTAGCACAGGCTCATGTGAATCCGGTGCATTTACAGATCGGAA	35	G	A	NLL-03	12034161	C	T	1	0	0	1	0	1	1	0	0	0	0	0	0	0	0	0	0	0	0	0	0	0	0	0	0	0	0	0	0	0	0	0	0	0	0	1	0	0	0	0	0
LaDArT_SNP03285	TGCAGCGCCACCGTTGCAATTCGGTGGCTTCAGAATTTGCAGTGGTTGCATTGCTTACTATTAGTTTTT	16	G	C	NLL-03	12117235	G	C	1	0	0	1	0	1	1	1	0	0	1	NA	NA	0	NA	0	NA	NA	0	NA	1	1	NA	1	1	NA	1	NA	NA	NA	NA	1	NA	0	NA	1	1	1	0	0	1
LaDArT_SNP01272	TGCAGTCCGGTTGTGTCTCCAATGCCATAAATTACAACAAAATGTGGTGGATGTGATGCAAATTGTGGT	18	G	C	NLL-03	12235646	G	C	1	0	0	1	0	NA	NA	1	0	2	1	1	0	0	0	0	0	0	0	0	1	1	1	1	1	0	1	1	1	1	1	2	1	0	0	0	1	0	0	0	NA
LaDArT_SNP01273	TGCAGTCCGGTTGTGTCTCCAATGCCATAAATTACAACAAAATGTGGTGGATGTGATGCAAATTGTGGT	8	A	G	NLL-03	12235656	C	T	NA	0	0	NA	0	1	1	NA	0	0	NA	NA	0	0	0	0	0	0	0	0	NA	NA	NA	NA	1	0	NA	NA	NA	NA	NA	0	NA	0	0	0	NA	0	0	0	NA
LaDArT_SNP01432	TGCAGTTTACTAATATGGAATTTGGAATAGTTTTGTTGGGACAGCCCATGTCATAGGTGCAAAAGAGGT	20	T	G	NLL-03	12235681	T	G	1	0	0	1	0	1	1	1	0	2	1	1	0	0	0	0	0	0	0	0	1	1	1	1	1	0	1	1	1	1	1	2	1	0	0	1	1	0	0	0	1
LaDArT_SNP07002	TGCAGGAGCATGTTCTAGAATGTTCCGACCTAACTAATAAAAACATAAAAGTCTTATAAGTTCAAGAAG	26	G	C	NLL-03	12400192	C	G	0	0	0	0	0	0	0	0	0	0	0	0	0	0	0	0	0	0	0	0	0	0	0	0	0	0	0	0	0	0	0	0	0	0	0	0	0	0	0	0	0
LaDArT_SNP04136	TGCAGCATAAAGCACAAAGTGCTCCCCATTCAGGCATTGGAGTTCAATCTCTACAGTTTTGGAGATGAC	41	G	A	NLL-03	12421501	G	A	0	0	0	0	0	0	0	1	0	0	1	0	0	0	0	0	0	0	0	0	0	0	0	0	0	0	1	0	0	0	0	0	0	0	0	0	0	0	0	0	0
LaDArT_SNP02854	TGCAGATTCTTAGTATTTTTTCATAAAAATCAGGTGGAAGTTATTTGAATATATTGGGTCTTCTCATTG	29	T	A	NLL-03	12533527	A	T	0	0	0	0	0	0	0	0	0	2	0	0	0	0	0	0	0	0	0	0	1	1	1	0	1	0	0	1	1	1	1	2	1	0	0	0	0	0	0	0	0
LaDArT_SNP01912	TGCAGCATAACATAGAAACTGTAAAACCCATTGCATCGACAGGTAAAGCGTTCAACATTTCACTTACAG	39	T	C	NLL-03	12720188	C	T	1	1	1	1	0	1	1	1	1	1	1	1	1	1	1	1	1	1	NA	NA	1	1	1	1	1	1	1	1	1	1	1	1	1	0	1	NA	1	1	1	1	NA
LaDArT_SNP07272	TGCAGTACAAGAGAGTCCTGAAATATAAGGTTGTGGTAATTTTGGACATTATTTTATTGAAAACTAACA	10	G	A	NLL-03	12783325	G	A	0	0	0	0	0	0	0	0	0	0	0	0	NA	0	0	0	0	NA	0	0	0	0	0	0	0	0	0	0	0	0	0	0	0	0	0	0	0	0	NA	0	0
LaDArT_SNP01983	TGCAGTCTTAGGTAGCACCTTCAAAATTTCTAAATTTGGTTGAGACTTCATTCTTGCATAAATGTGTTT	61	A	G	NLL-03	12869923	A	G	1	1	NA	1	0	1	1	0	1	1	0	1	1	1	1	1	1	1	1	NA	0	0	1	0	0	1	0	1	2	1	1	0	1	0	1	0	1	1	0	2	0
LaDArT_SNP09890	TGCAGCCACACCATCGATTATATTTCGAATAAAAATCAGCTTACAGATCGGAAGAGCGGTTCAGCAGGA	21	A	T	NLL-03	12872758	T	A	1	1	1	1	0	1	1	1	1	1	1	1	1	1	1	1	1	1	1	1	1	1	1	1	1	1	1	1	1	1	1	1	1	0	1	1	1	1	1	1	1
LaDArT_SNP07522	TGCAGTGTCCGAGCTAGAGATGCTTTTTGGGAGGTTGTGGACACAGTGTCAGGAGTGTCAAGGTTCTCT	6	G	T	NLL-03	12872782	G	T	0	0	0	0	0	0	0	0	0	0	0	0	0	0	0	0	0	0	0	0	0	0	0	0	0	0	0	0	0	0	0	0	0	0	0	0	0	0	1	2	0
LaDArT_SNP14238	TGCAGCAATTCCCCATCCAAAGTAGAGCCCGCAAAATGAGTCAGCTTAGAAAGGTTTATAGTGTTCAAT	31	T	C	NLL-03	12933618	G	A	0	0	0	0	0	0	0	0	0	0	0	0	0	0	0	0	0	0	0	0	0	0	0	0	0	0	0	0	0	0	0	0	0	0	0	0	1	0	0	0	0
LaDArT_SNP09941	TGCAGCTTGATGACCGCGCTGTTGACGCAGTTATGAATAGTCTCTTTACAGATCGGAAGAGCGGTTCAG	43	C	T	NLL-03	13128508	C	T	0	0	1	0	0	0	0	0	0	2	0	0	0	0	0	0	0	0	0	1	0	0	0	0	0	0	0	0	0	0	0	0	0	0	0	0	0	0	0	0	0
LaDArT_SNP02728	TGCAGCACACTGGATTTCTGGGGAGGATTTGTGAGGTTATTCTTGCCTTCCGTTTCTTTATCTATCAGT	19	G	T	NLL-03	13143643	G	T	1	1	0	1	0	0	1	0	0	0	0	0	0	0	0	0	0	0	0	0	0	0	0	0	0	0	0	0	0	0	0	0	0	0	0	0	0	0	0	0	0
LaDArT_SNP03418	TGCAGAAAGGTACTCTGGGAAATCAAAAAATATCTTACCCCTTTGCCTCCAGGATATGTTACTATGTTA	5	A	G	NLL-03	13272400	T	C	0	0	1	0	0	0	0	0	0	0	0	0	1	0	0	0	0	1	0	1	0	0	0	0	0	0	1	0	0	0	0	0	0	0	0	0	0	0	0	0	0
LaDArT_SNP16926	TGCAGGATCAGATAGAGACTAATCTTCCAGGATAGGAAAGGCGCTTACAGATCGGAAGAGCGGTTCAGC	9	G	A	NLL-03	13272411	A	G	1	1	1	1	0	1	1	1	1	2	1	0	1	1	1	1	1	1	1	1	1	1	1	1	1	0	1	1	1	1	1	1	1	0	1	1	1	1	1	1	1
LaDArT_SNP04945	TGCAGTACTATTTCATCATGTTGTGCACAGCCGTGGGTGTTATTTTTTTTGCTTCAGGGGACATTCGAG	47	T	G	NLL-03	13449433	A	C	0	0	0	0	0	0	0	NA	0	0	NA	NA	0	0	0	0	0	0	1	0	0	0	0	NA	0	0	0	0	0	0	0	0	0	0	1	1	0	0	0	0	1
LaDArT_SNP04944	TGCAGTACTATTTCATCATGTTGTGCACAGCCGTGGGTGTTATTTTTTTTGCTTCAGGGGACATTCGAG	30	C	A	NLL-03	13449450	G	T	0	0	0	0	0	0	0	1	0	0	1	1	0	0	0	0	0	0	NA	0	0	0	0	1	0	0	0	0	0	0	0	0	0	0	NA	NA	0	0	0	0	NA
LaDArT_SNP18807	TGCAGCCTGCCCTTTTTATTGCTCATACTCTGGTTTTACAGATCGGAAGAGCGGTTCAGCAGGAATGCC	28	A	T	NLL-03	13514024	A	T	0	0	0	0	0	0	0	1	0	0	1	1	0	0	0	0	0	0	1	0	0	0	0	1	0	0	0	0	0	0	0	0	0	0	1	2	0	0	0	0	1
LaDArT_SNP00080	TGCAGCACAAGAATCTCAGGTTTGTTTTTATCCAACTAAGAGCATGTTTGATGCACATAAACAGCTTTT	52	A	G	NLL-03	13856605	G	A	NA	1	1	NA	0	NA	NA	1	NA	1	1	2	1	1	1	0	1	1	1	1	1	1	1	1	1	0	1	1	1	1	1	1	1	0	1	1	1	1	1	1	1
LaDArT_SNP01947	TGCAGCTTCACATACAGCTTAGGAAGTGCGTATTCTACAAATAATAAAGAACCAAATCAAGTAAGTAAC	29	A	G	NLL-03	13865480	C	T	1	0	0	1	0	1	1	NA	1	0	0	NA	0	0	NA	0	0	NA	NA	0	0	NA	0	0	0	0	0	0	0	0	0	0	NA	0	NA	NA	0	NA	NA	NA	NA
LaDArT_SNP03070	TGCAGCTTTACCCACTTAGCTGACTCTTCGGGACATCTTCGATTACAGATCGGAAGAGCGGTTCAGCAG	39	T	C	NLL-03	13885992	G	A	1	0	0	1	0	1	1	0	1	0	0	0	0	1	0	0	0	0	0	1	0	0	0	0	0	0	0	0	0	0	0	0	0	0	1	0	1	0	0	0	0
LaDArT_SNP11833	TGCAGCAGAAAAAGGTCACTAACTTTGGGTTATCATACTTTTACACCTTAGTGTAATATTTATTTACTT	59	C	T	NLL-03	13939608	T	C	1	NA	NA	1	0	1	1	NA	1	0	NA	NA	NA	0	NA	NA	NA	NA	NA	0	1	1	NA	NA	1	0	NA	1	1	NA	1	1	NA	0	NA	1	0	NA	NA	NA	1
LaDArT_SNP18766	TGCAGAAGGTTTGAGGACCTTCTTAGTATGCACTTCCTGTCAAATGGTTGCTTTACAGATCGGAAGAGC	37	C	T	NLL-03	13989939	T	C	1	0	0	1	0	1	1	1	1	2	1	2	2	1	0	0	0	1	2	1	1	1	0	1	1	0	1	1	1	0	1	1	0	0	0	1	0	0	0	0	1
LaDArT_SNP02059	TGCAGTGAGTCCGTCTCTGAATGACGATGTTTTGGGTTTACAGATCGGAAGAGCGGTTCAGCAGGAATG	9	C	T	NLL-03	14128726	A	G	1	1	0	1	2	1	1	1	0	1	1	1	1	1	1	1	1	1	1	1	0	0	1	1	0	1	2	1	2	1	1	2	1	0	0	2	0	0	0	1	1
LaDArT_SNP02686	TGCAGTGCTGGTCCATGAATGAGATGTTCTTACAATACATAAATATAAATTCTATTATGTACTCTATCC	65	A	G	NLL-03	14130354	A	G	0	0	0	0	0	0	0	0	1	0	0	0	0	0	0	0	0	0	0	0	1	1	0	0	1	0	0	0	2	0	0	2	0	0	0	0	1	0	0	2	0
LaDArT_SNP15480	TGCAGAACGAAAAATAAGGGTTTACTCTGTATCTGATTGAAATTTTAGCAAGAAAGGAAGAAGTGCTAG	19	G	A	NLL-03	14178818	C	T	0	0	NA	0	0	1	0	0	1	0	0	0	0	NA	0	0	NA	0	NA	NA	0	0	NA	0	0	NA	0	0	0	NA	0	0	NA	0	1	1	1	1	1	1	1
LaDArT_SNP02756	TGCAGCATGTGAAGACCCCAAATCACAGTAAGAACCACATTTCAAGCAGTATCCAGGTTGGATAGGAAT	15	C	A	NLL-03	14318300	C	A	0	0	NA	0	0	0	0	0	1	0	0	0	0	NA	0	0	0	0	NA	0	NA	NA	0	0	NA	0	0	0	0	0	0	0	0	0	NA	NA	NA	NA	NA	NA	NA
LaDArT_SNP02757	TGCAGCATGTGAAGACCCCAAATCACAGTAAGAACCACATTTCAAGCAGTATCCAGGTTGGATAGGAAT	16	C	T	NLL-03	14318301	C	T	0	0	1	0	0	0	0	0	NA	2	0	0	0	1	0	0	0	0	1	0	1	1	0	0	1	0	0	0	2	0	0	2	0	0	1	1	NA	1	1	1	1
LaDArT_SNP00294	TGCAGAAGATGAACATAAGGCTCTTGCATTTATAGCCTTTTACAACGTGCAGTAGCAAAAACGCACATT	65	C	A	NLL-03	14370739	C	A	0	0	1	1	0	1	0	0	0	1	0	0	1	1	0	0	1	1	1	1	NA	1	1	NA	NA	1	0	NA	NA	1	1	1	1	0	1	0	1	1	1	1	0
LaDArT_SNP09012	TGCAGCCTTGTACTTTTCATTGCCTCTGTTCTCTTCCTCATAACCCTTATGCTGTACTTCCGAACATTT	50	G	A	NLL-03	14432577	G	A	0	0	0	0	0	0	0	0	0	0	0	1	0	0	1	1	1	0	0	1	0	0	0	0	0	1	0	0	0	1	2	0	0	0	0	0	1	0	0	2	0
LaDArT_SNP01661	TGCAGGAACATCATAGCCAAGACCTCGAGCCTGCAAAGAATAACTAGAATAAGAGCCATTTTCTCTTGA	34	T	A	NLL-03	14454434	T	A	1	1	0	NA	2	NA	1	0	NA	0	0	0	0	0	0	0	0	0	0	0	0	0	0	0	0	0	0	0	0	0	0	0	0	0	0	0	0	0	0	0	0
LaDArT_SNP01006	TGCAGATGTGGTGTGTGCCAATGAACAAGGTATATTGTTTATCTCAAATCATGCCTCGCATCAACAGAA	56	T	C	NLL-03	14463703	G	A	0	1	NA	1	2	1	1	NA	1	0	NA	1	0	NA	1	1	1	0	0	0	NA	NA	0	0	NA	1	NA	0	0	1	0	NA	0	0	0	0	1	0	1	0	0
LaDArT_SNP01703	TGCAGCAACACTAGACAGAACAGAAGAGAACTAGAAACCTCGAAAAATGCTTACAGATCGGAAGAGCGG	41	A	G	NLL-03	14761118	G	A	0	1	0	1	2	1	1	NA	1	0	NA	1	0	0	0	0	1	0	0	0	NA	NA	0	NA	NA	1	NA	NA	NA	1	1	NA	0	0	1	2	0	1	0	1	1
LaDArT_SNP14731	TGCAGTCGCCATTTCTCACTCCTATCATCCTACAAGCAGCAGTAAGAGTAATTTATAATAGAGGAGGAA	62	G	A	NLL-03	14763700	C	T	0	1	0	1	1	1	1	1	1	1	1	1	0	1	0	1	1	1	1	0	1	NA	1	1	1	1	1	1	1	1	1	1	0	0	1	1	1	1	1	1	1
LaDArT_SNP17652	TGCAGGCTATGTCAATCTATGAAATAGAACTTATGGTTGTGGATTCAAAAGTGGGGAACTTATTTGGCC	6	C	A	NLL-03	15191933	C	A	0	0	0	0	0	0	0	0	0	0	0	0	0	0	0	0	0	0	0	0	0	0	0	0	0	0	0	0	0	0	0	0	0	0	1	0	0	NA	0	0	2
LaDArT_SNP09986	TGCAGGTGATCTTTCTGTAATCAAAGCATGAAGTTATAAGTAACCCTATTTACAGATCGGAAGAGCGGT	15	T	C	NLL-03	15278510	T	C	0	0	0	0	0	0	0	0	0	0	0	0	0	0	0	0	0	0	0	0	0	0	0	0	0	0	0	0	0	0	0	0	0	0	0	0	1	0	1	0	0
LaDArT_SNP16909	TGCAGGAATATATTTTTTTGAAAAGTATTAGAACATTCCATATCTAGTTACCGGTTACAGATCGGAAGA	52	G	A	NLL-03	15292089	C	T	0	0	0	0	0	0	0	0	0	0	0	0	0	0	0	0	0	0	0	0	0	0	0	0	0	0	0	0	0	0	0	0	0	0	0	0	0	0	0	0	0
LaDArT_SNP00145	TGCAGAACAATAAGACATTGCACCCATGCAAACTGAGTTTGTTGTTACAGATCGGAAGAGCGGTTCAGC	27	T	G	NLL-03	15563637	C	A	0	1	0	1	2	1	1	NA	1	0	NA	NA	0	0	0	0	0	0	0	0	NA	NA	0	NA	NA	0	NA	NA	NA	0	0	NA	0	0	0	NA	0	0	0	0	NA
LaDArT_SNP19014	TGCAGCATCTGAGAAGTCAAATATATTGTATTAGTCGCATGTAACCATATATCAACAACAACCTTACAG	50	G	A	NLL-03	15570747	T	C	0	0	0	0	0	0	0	0	0	2	0	0	0	0	0	0	0	0	2	0	0	0	1	0	0	0	0	0	0	0	0	0	0	0	1	0	1	0	1	0	0
LaDArT_SNP06947	TGCAGGAAATTCATGAATTAGGAAAGAAGGATTTGATTATACAAATGATAGACCAACTATTGTTTCTTC	65	C	A	NLL-03	15575491	C	A	0	0	0	0	0	0	0	0	0	2	0	0	1	0	0	1	1	0	1	1	0	0	1	0	0	1	0	0	0	1	2	0	0	0	1	0	0	1	0	1	0
LaDArT_SNP00053	TGCAGATTCTGTGTGAGATATTCAAAAGTATTTATGAGAAAAGCAGAATGACTCATGGTCTTCTCTTTC	54	G	A	NLL-03	15704551	A	G	0	1	0	1	2	0	1	NA	0	0	NA	NA	0	0	0	0	0	0	0	0	NA	NA	0	NA	NA	0	NA	NA	NA	0	0	NA	0	0	0	NA	1	0	0	0	NA
LaDArT_SNP00054	TGCAGATTCTGTGTGAGATATTCAAAAGTATTTATGAGAAAAGCAGAATGACTCATGGTCTTCTCTTTC	60	T	C	NLL-03	15704557	T	C	0	NA	0	NA	0	0	NA	1	0	2	1	1	0	0	0	0	0	0	2	0	1	1	0	1	1	0	1	1	1	0	2	1	2	0	0	1	NA	0	0	0	1
LaDArT_SNP02300	TGCAGTGATGGACGAATTATATGAGGAAGAAAAGAGAGGTGAGATTCTTGATGTGGCCCTATATCAACA	61	T	C	NLL-03	15711200	A	G	0	0	0	0	0	0	0	1	0	2	1	1	0	0	0	0	0	0	2	0	1	1	0	1	1	0	1	1	1	0	2	1	2	0	0	1	0	0	0	0	0
LaDArT_SNP00797	TGCAGGTTATTCAGGCCAAAAAGGCTTATGAATTTATGGAAGAAACAAGTGATACAACAAATGATATCT	34	T	C	NLL-03	15806340	T	C	0	1	0	1	1	0	1	NA	1	0	NA	NA	0	0	0	0	0	0	0	0	NA	NA	0	NA	NA	0	NA	NA	NA	0	0	NA	0	0	0	NA	2	0	0	0	NA
LaDArT_SNP03017	TGCAGTTTCATTGCTGGGGAGAAGTGCAGCTCTTGGATTTTTGGTTGGAATGATTGTCTATGTGCTTCT	61	T	G	NLL-03	15824396	G	T	0	0	0	0	0	0	0	1	0	2	1	1	0	0	0	0	0	0	2	0	1	1	0	1	1	0	1	1	1	0	2	1	2	0	0	2	0	0	0	0	1
LaDArT_SNP01415	TGCAGAAAATGTTGAAACTGTGGCTGCTGTTTTAGATTGCTCGCAACAATTTTCCGATGCAAACCCCTC	16	A	C	NLL-03	16010685	A	C	0	0	0	0	0	0	0	1	0	0	1	NA	0	0	0	0	0	0	0	0	1	1	0	NA	1	0	1	NA	1	0	0	1	2	0	0	0	0	0	0	0	1
LaDArT_SNP01416	TGCAGAAAATGTTGAAACTGTGGCTGCTGTTTTAGATTGCTCGCAACAATTTTCCGATGCAAACCCCTC	54	C	G	NLL-03	16010723	C	G	0	0	0	0	0	0	0	NA	0	2	NA	1	0	0	0	0	0	0	0	0	NA	NA	0	1	NA	0	NA	1	1	0	2	1	0	0	0	0	0	0	0	0	NA
LaDArT_SNP04645	TGCAGGATTCTCTCCCAGAACATTGACTGAGCTTTCTTTAGTGTATTGAATGTTGAATTATTAGCTTCT	41	T	G	NLL-03	16451689	T	G	0	1	0	0	0	1	1	1	1	0	1	1	0	0	1	0	0	0	0	0	1	1	0	1	0	0	2	1	1	1	1	0	0	0	0	1	1	0	0	0	1
LaDArT_SNP04645	TGCAGGATTCTCTCCCAGAACATTGACTGAGCTTTCTTTAGTGTATTGAATGTTGAATTATTAGCTTCT	41	T	G	NLL-03	16455981	T	G	0	1	0	0	0	1	1	1	1	0	1	1	0	0	1	0	0	0	0	0	1	1	0	1	0	0	2	1	1	1	1	0	0	0	0	1	1	0	0	0	1
LaDArT_SNP14776	TGCAGTGGCACATTTTTTTATAGACAACTCCATTTTTCATCCAACAATAGCCTGGCTGGCCCCTTTCAT	16	G	T	NLL-03	16470265	A	C	0	0	0	0	0	0	0	0	1	0	0	0	0	0	1	0	0	0	0	0	0	0	0	0	0	0	2	0	0	0	1	0	0	0	0	0	1	0	0	0	0
LaDArT_SNP02903	TGCAGAGGTCAGAACTCTTGTTTTCTTTCTTCTTCTTTGGGTGTGTGGAATGCAATAACTATGGTTTTT	55	C	T	NLL-03	16641411	A	G	0	0	0	0	0	0	1	1	0	0	1	1	0	0	0	0	0	0	2	0	0	0	0	0	1	0	0	0	0	0	0	0	1	0	0	0	0	0	0	0	0
LaDArT_SNP01434	TGCAGAAAGGATCATTGGAACACATGGCCTGTAGGTAGTGCACTGAATGTCTACCTTCTATATACCGAT	34	G	T	NLL-03	16642071	C	A	0	1	0	0	2	0	0	0	0	0	0	0	0	0	0	0	0	0	0	0	0	0	0	0	0	0	0	0	0	0	0	0	0	0	0	0	1	0	0	0	NA
LaDArT_SNP09527	TGCAGTTCAAGCACATTGAAATTGAAATCCTATTTCAGGTGTAAGACAGTTTTGTTTGGTGTGGCAATT	9	G	A	NLL-03	16674151	T	C	0	1	0	0	2	0	1	1	0	0	1	1	0	0	0	NA	0	0	2	0	0	0	0	NA	1	0	0	0	0	0	0	0	1	0	0	NA	1	0	0	0	NA
LaDArT_SNP14772	TGCAGTGGAGAATGATTATTATCCTTTAGTTGATAACAATGTGTCTCAAAATACAAGTGTGGACCATGT	54	A	C	NLL-03	17079503	T	G	0	0	0	0	0	0	1	0	0	0	0	0	0	0	0	0	0	0	0	0	0	0	0	0	0	0	0	0	0	0	0	0	0	0	NA	0	0	0	0	0	0
LaDArT_SNP12259	TGCAGCATATACTGTAAAGGGGGAAACATCCATTGTGTACCACACAATAATTTTATCTTTCATGTGTTA	34	G	C	NLL-03	17231105	C	G	0	0	0	0	0	0	NA	0	0	0	NA	0	0	0	0	0	0	0	0	0	0	0	0	0	0	0	0	0	0	0	0	0	0	0	0	0	0	0	0	0	NA
LaDArT_SNP12258	TGCAGCATATACTGTAAAGGGGGAAACATCCATTGTGTACCACACAATAATTTTATCTTTCATGTGTTA	15	A	G	NLL-03	17231124	T	C	0	0	0	0	0	0	1	0	0	0	1	0	0	0	0	0	0	0	0	0	0	0	0	0	0	0	0	0	0	0	0	0	0	0	0	1	0	0	0	0	1
LaDArT_SNP01646	TGCAGACATAGCACAACACAGAGGGCGGCCCATTGTACAAGGCTCCAGCCTAGTGAGGTCTGGGTAGGA	61	A	G	NLL-03	17233224	C	T	0	0	0	0	0	0	0	0	0	0	0	0	0	0	0	0	0	0	0	0	0	0	0	0	1	0	0	0	0	0	0	0	0	0	0	0	0	0	0	0	0
LaDArT_SNP03272	TGCAGAGTATAAAAAGTAGTGTTATACTCAAAGAACTTTTGGATATTGTAAGTTTGTAACTACAATAGT	26	T	C	NLL-03	17237576	C	T	0	2	0	0	0	0	0	NA	0	0	0	NA	0	0	0	0	0	0	0	0	0	0	0	NA	NA	0	0	0	0	0	0	0	NA	0	0	0	1	0	0	0	0
LaDArT_SNP08531	TGCAGTCTTTTGTATATAAATAAATCTAAACAAGTGGAAATTTGACTTGGGAAATGGCTTACAAATGGT	26	C	T	NLL-03	17267468	A	G	0	1	0	0	2	0	NA	NA	0	0	NA	NA	0	0	0	0	0	0	0	0	0	0	0	NA	NA	0	0	0	0	0	0	0	NA	0	0	NA	1	0	0	0	NA
LaDArT_SNP15259	TGCAGGTTCTGTGATTCTGTTAGCTTTTTTTCTTCCTGATTTGACCCGTTATTGTTACAGATCGGAAGA	46	C	T	NLL-03	17274474	G	A	0	0	0	0	0	0	1	0	0	0	1	0	0	0	0	0	0	0	0	0	0	0	0	0	0	0	0	0	0	0	0	0	0	0	0	1	0	0	0	0	1
LaDArT_SNP06041	TGCAGAAAGCCAACAGGACAACCACTACCCTGTTGAAATTTTGGCAAGGGTCATTTTTTTGTACTCAGT	52	A	G	NLL-03	17561553	A	G	0	0	0	1	0	0	0	0	0	0	0	0	0	0	0	0	0	0	0	0	0	0	0	0	0	0	0	0	0	0	0	NA	0	0	0	0	0	0	0	0	0
LaDArT_SNP14846	TGCAGTTGCTTCAATTTCATGGTAGAAACTCAGAACATGGTAATTCAAATTATGGCATTCAACCTCAGG	16	T	G	NLL-03	17635675	A	C	0	0	0	0	0	0	0	0	0	0	0	0	0	0	0	0	0	0	0	0	0	0	0	0	0	0	0	0	0	0	0	0	0	0	0	0	0	0	0	0	0
LaDArT_SNP10883	TGCAGTGATTTACTAATTTATGTCAATGGTTATGCGCAGTACTATAAAGTGGGATGGGATCATAACTTC	42	T	C	NLL-03	17639031	A	G	0	0	0	NA	0	0	0	0	0	0	0	0	0	0	0	0	0	0	0	0	0	0	0	0	0	0	0	0	0	0	0	0	0	0	0	0	0	0	0	0	0
LaDArT_SNP17621	TGCAGGACTACAATTGTCGGAAACATGAAGGTTTTGAAAGTTTCTGAAACTGCTAACGGAAACATAAAT	43	A	C	NLL-03	17746558	G	T	0	0	0	0	0	0	0	NA	NA	1	NA	NA	0	1	0	0	0	0	NA	1	NA	NA	1	NA	NA	0	NA	NA	NA	0	0	NA	0	0	0	NA	NA	0	0	NA	NA
LaDArT_SNP00552	TGCAGATATTTGTAGTCGGTGCAACCACAATTGTAGTTAGGACATGGTTTCAGCGACTCTCAAAATGTT	32	G	A	NLL-03	17746630	G	A	0	0	0	0	0	0	0	NA	0	0	NA	NA	0	0	0	1	0	0	1	0	NA	NA	0	NA	NA	0	NA	NA	NA	0	NA	NA	0	0	0	0	NA	1	1	0	NA
LaDArT_SNP15456	TGCAGAAATGTTATAAAAACTGTCTTTCACTCTTGTGATGAACACCATTTAGAAGCCATAAGCTCAAAT	54	G	T	NLL-03	17829723	G	T	0	1	0	1	1	1	1	0	1	0	0	0	0	0	0	NA	NA	0	0	0	0	0	0	0	0	0	0	0	0	NA	0	0	0	0	NA	0	NA	NA	NA	0	0
LaDArT_SNP12750	TGCAGGTTTGAAAACCGTACATGACTCTTGTTCAGGATATTACAGATCGGAAGAGCGGTTCAGCAGGAA	30	T	C	NLL-03	18487321	T	C	0	1	1	1	2	1	1	0	1	2	0	0	1	1	1	1	1	1	1	1	0	0	1	0	0	1	0	0	0	1	2	0	0	0	1	1	1	1	1	1	1
LaDArT_SNP12399	TGCAGTTGGTATGTTACACATCAACATAGCATGGATCATTTATCAGATTCAAATGGCAATCACGATGAT	7	G	T	NLL-03	18562910	G	T	0	1	1	1	0	1	1	0	1	2	0	0	1	2	1	1	1	1	1	1	0	0	1	0	0	1	0	0	0	1	2	0	0	0	1	0	0	1	1	1	0
LaDArT_SNP01089	TGCAGTCTTCAGATCAATATGTGCAATATCATCTTATGGATCATATAATTCCTTATTAGTCTTTACAGA	9	C	G	NLL-03	19422692	G	C	0	1	1	1	0	1	1	0	1	2	0	0	NA	0	1	NA	NA	NA	NA	NA	0	0	NA	0	0	NA	0	0	0	NA	0	0	0	0	1	NA	0	NA	1	1	0
LaDArT_SNP13809	TGCAGGTCACATTCACAGTATTGAGTACCGTACGGACGAATTTACAGATCGGAAGAGCGGTTCAGCAGG	11	G	T	NLL-03	20039970	T	G	0	1	1	1	2	1	1	0	1	2	0	0	1	2	1	1	1	1	1	1	0	0	1	1	0	1	0	0	0	1	2	0	0	0	1	2	1	1	1	1	1
LaDArT_SNP07309	TGCAGTAGTGGCATGCGTAGGTGGGGAAAGTTTGGTTGAAATCCTCTTTCAATTGTAAATTGAATTGAC	24	G	C	NLL-03	20192341	C	G	0	0	0	0	0	0	0	0	0	0	0	0	0	0	0	0	0	0	0	0	0	0	0	0	0	1	0	0	0	0	0	0	0	0	NA	0	1	1	0	0	0
LaDArT_SNP07310	TGCAGTAGTGGCATGCGTAGGTGGGGAAAGTTTGGTTGAAATCCTCTTTCAATTGTAAATTGAATTGAC	5	T	A	NLL-03	20192360	A	T	0	0	0	0	0	0	0	0	0	0	0	0	0	0	0	0	0	0	0	0	0	0	0	0	0	NA	0	0	0	0	0	0	0	0	NA	0	NA	NA	0	2	0
LaDArT_SNP13300	TGCAGGTATGCATTTTTCTCTTTGCTTTATAAAGTAATAATGTTACAGATCGGAAGAGCGGTTCAGCAG	18	T	G	NLL-03	20336442	T	G	0	0	0	0	0	0	0	1	0	2	1	0	0	0	0	0	0	0	0	0	0	0	0	0	0	0	1	0	0	0	0	2	0	0	0	0	0	0	0	0	0
LaDArT_SNP13300	TGCAGGTATGCATTTTTCTCTTTGCTTTATAAAGTAATAATGTTACAGATCGGAAGAGCGGTTCAGCAG	18	T	G	NLL-03	20343445	T	G	0	0	0	0	0	0	0	1	0	2	1	0	0	0	0	0	0	0	0	0	0	0	0	0	0	0	1	0	0	0	0	2	0	0	0	0	0	0	0	0	0
LaDArT_SNP12928	TGCAGAAATACTTGTTCCAATTCCTTTACCACTCAATTCATTGCCTGCCATTGAAAAGATCTTACAGAT	20	T	A	NLL-03	20434865	A	T	0	0	0	0	0	0	0	0	0	0	0	0	0	0	0	0	0	0	0	0	0	0	0	0	0	0	0	0	0	0	0	0	0	0	0	0	0	0	0	0	0
LaDArT_SNP15961	TGCAGCATTCTCAATTTATGAGATTATATCTTTTGCTGAACATTTAGATGTGAATCTTGTTTACTGTTT	15	T	G	NLL-03	20467610	A	C	0	0	0	0	0	0	0	0	0	0	0	0	0	0	0	0	0	0	0	0	0	0	0	0	0	0	0	0	0	0	0	0	0	0	0	2	0	0	0	0	0
LaDArT_SNP17833	TGCAGTGTAAGATTATCACAGGATTATTGCTTTCAGCAATTGCAAAATTCCTTCGTTAGTCTTTTTAGC	59	T	C	NLL-03	20521926	A	G	0	0	0	0	0	0	0	1	0	1	1	NA	NA	NA	0	0	0	NA	NA	0	0	0	NA	NA	0	0	1	NA	NA	0	NA	2	0	0	NA	NA	0	NA	0	0	NA
LaDArT_SNP17832	TGCAGTGTAAGATTATCACAGGATTATTGCTTTCAGCAATTGCAAAATTCCTTCGTTAGTCTTTTTAGC	53	C	T	NLL-03	20521932	G	A	0	0	0	0	0	0	0	NA	0	NA	NA	NA	NA	NA	0	0	0	NA	NA	0	0	0	NA	NA	0	0	NA	NA	NA	0	NA	0	0	0	NA	1	0	NA	0	0	NA
LaDArT_SNP13932	TGCAGAAGAAGAAGATTTTCAGGTTTCCGAAGGATCTGGTGATGAAGCTGAAGAACCTTCTCCACCTCC	13	G	A	NLL-03	20558453	G	A	0	0	0	0	0	0	0	1	0	2	1	0	0	0	0	0	0	0	0	0	0	0	0	0	0	0	1	0	0	0	0	2	0	0	0	0	0	0	0	0	0
LaDArT_SNP01462	TGCAGCCTGTGAAGGAATTCCTGCATGGTAAAAAAACTTCCAAATCGAAGAAATAACTTCCTTTCGTAA	60	T	C	NLL-03	20680775	C	T	0	1	0	1	2	0	0	1	0	2	1	0	0	0	0	0	0	0	0	0	1	1	0	1	1	0	0	1	1	0	2	1	0	0	0	0	0	0	0	0	0
LaDArT_SNP13890	TGCAGAAATGTCATGCAAAATAATAGAAAGATTTTTTGGTTGGAATAACCATGTAAACATATTTTTAGA	59	A	T	NLL-03	21245424	A	T	0	0	0	0	0	0	0	0	0	0	0	0	0	0	0	0	1	NA	0	0	0	0	NA	0	0	0	1	0	0	1	0	0	0	0	0	1	0	0	0	2	1
LaDArT_SNP01544	TGCAGCTTCTTTCTCAGTACTTAGAGACAACAAAGGGTTTGGTTCTGAGTTTGGGTTTCATTCTTCATC	19	G	C	NLL-03	21269264	G	C	0	0	0	0	0	0	1	1	1	2	1	0	0	0	0	0	1	0	0	0	1	1	1	1	1	1	1	1	1	1	2	1	0	0	0	1	0	0	0	0	1
LaDArT_SNP02634	TGCAGATGCATGCTGAAAGTGATTGTATATATGTAGTTTCTACCGTTCTGATCCTTTTTTTCCATCAAG	50	G	A	NLL-03	21435717	T	C	0	0	0	0	0	0	0	1	NA	2	1	0	0	0	0	0	NA	0	0	0	1	1	NA	1	1	1	1	1	1	NA	2	1	0	0	NA	1	0	0	NA	NA	1
LaDArT_SNP02635	TGCAGATGCATGCTGAAAGTGATTGTATATATGTAGTTTCTACCGTTCTGATCCTTTTTTTCCATCAAG	8	C	G	NLL-03	21435759	G	C	0	0	0	0	0	0	0	NA	NA	0	NA	0	0	0	0	0	NA	0	0	0	NA	NA	NA	NA	NA	NA	NA	NA	NA	NA	0	NA	0	0	1	NA	0	0	1	1	NA
LaDArT_SNP13912	TGCAGAACCAATCTCTAGTTCTGCCCACCAAAGTGGAGATAGCTTTGGAACAGCTGCTTCAGGTGTTAT	39	T	A	NLL-03	21435803	T	A	0	0	0	0	0	0	0	0	1	0	0	0	0	0	0	0	1	0	0	0	0	0	NA	0	0	0	0	0	0	1	0	0	0	0	0	0	0	0	0	0	0
LaDArT_SNP11708	TGCAGGGATGAATCCATAAAAGGAATTGTTCCGCAAAATACTGCGAAATTTTCATCACGACATTATTAG	57	C	T	NLL-03	21438283	C	T	0	0	0	0	0	0	0	0	1	0	0	0	0	0	0	0	1	0	0	0	0	0	1	0	0	0	0	0	0	1	0	0	0	0	0	0	0	0	0	0	0
LaDArT_SNP16013	TGCAGCCGCAATTGCGGTTTTGGAGTCTCTGCAACGACATTGCGGCTGCTTCAACTCCATTTTCCATAA	41	A	G	NLL-03	21453277	G	A	0	0	0	0	0	0	0	0	1	0	0	0	0	0	0	0	1	0	0	0	0	0	1	0	0	0	0	0	0	1	0	0	0	0	0	0	0	0	0	0	0
LaDArT_SNP00770	TGCAGGTCCCTTCCTTTTCCTAAAGTCCTGCACCCATAGCTCAAAGAACTCTTTATACAGACCCAAAAA	48	C	G	NLL-03	21461696	C	G	0	1	1	1	2	1	1	NA	NA	0	NA	0	0	0	0	0	NA	0	0	0	NA	NA	NA	NA	NA	NA	NA	NA	NA	NA	0	NA	0	0	0	NA	0	0	0	0	NA
LaDArT_SNP08774	TGCAGATATGGTGCTGTCAAACACATTGCTCATAATCATTTTATTCCTTCCAATATTCCTCAAGGATGT	63	G	A	NLL-03	21463541	C	T	0	0	0	0	0	0	0	1	1	2	1	0	0	0	0	0	1	0	0	0	1	1	NA	1	1	1	1	1	1	1	2	1	0	0	0	1	0	0	0	0	1
LaDArT_SNP08773	TGCAGATATGGTGCTGTCAAACACATTGCTCATAATCATTTTATTCCTTCCAATATTCCTCAAGGATGT	57	C	T	NLL-03	21463547	G	A	0	0	0	0	0	0	0	NA	NA	0	0	0	0	0	0	0	NA	0	0	0	NA	NA	1	NA	0	NA	NA	NA	NA	NA	0	NA	0	0	0	NA	0	0	0	0	0
LaDArT_SNP02718	TGCAGATACCCATTATTCTTGCTCTATATCTCCCTCCATGAAAGAGGTATATCACATTTTTTTATCCAA	43	T	G	NLL-03	21480555	G	T	0	0	0	0	0	0	0	1	1	2	1	0	0	0	0	0	1	0	0	0	1	1	1	1	1	1	1	1	1	1	0	1	0	0	0	1	0	0	0	0	1
LaDArT_SNP17586	TGCAGCTTTTGTGTCTTTGGGTGGAATATGGAGAGACTCGGCTTCGGAAACATGTATGTTCATATTGCA	8	C	T	NLL-03	21561645	A	G	0	0	0	0	0	0	0	0	0	2	0	1	1	0	0	1	0	1	1	1	0	0	0	0	0	1	0	0	0	0	0	0	0	0	0	NA	0	1	0	0	NA
LaDArT_SNP17585	TGCAGCTTTTGTGTCTTTGGGTGGAATATGGAGAGACTCGGCTTCGGAAACATGTATGTTCATATTGCA	5	C	T	NLL-03	21561648	G	A	0	0	0	0	0	0	0	0	0	0	0	NA	NA	0	0	NA	0	NA	NA	NA	0	0	0	0	0	NA	0	0	0	0	0	0	0	0	0	1	0	NA	0	0	1
LaDArT_SNP00324	TGCAGAAGCAGATAATAGAGAAAACTCCTCCAAAAAGGAAACTTACAATAGACACTATTTTCTAATATC	7	A	G	NLL-03	21606646	C	T	0	0	0	0	0	0	0	1	0	2	1	0	0	0	0	0	0	0	0	0	1	1	1	1	1	0	0	0	2	1	0	1	1	0	0	0	0	0	0	0	0
LaDArT_SNP19594	TGCAGTTTCAGCCTTTGCGGGCGTCTTCTCTTTTCGGTCGGTAACAAATTCTACCCCCACCATTACAGA	18	T	G	NLL-03	21623897	C	A	0	0	0	0	0	0	0	0	0	0	0	0	0	0	0	0	0	0	0	0	0	0	0	0	0	0	0	0	0	0	0	0	0	0	0	1	0	0	0	0	1
LaDArT_SNP15662	TGCAGAGGTAGATATACTTAGTCATACTGGCTGTTTTTAGGATTTGAACTTGTGACGACATGATTACTA	27	C	T	NLL-03	21626013	A	G	0	0	0	0	0	0	0	0	0	0	0	0	0	1	1	0	0	0	0	0	0	0	0	0	0	0	0	0	0	0	NA	0	0	0	0	0	NA	0	0	0	0
LaDArT_SNP09060	TGCAGCTCCACTGAAGTATGAGGAGAAGAGCTCTGCATCAAGGGTGGCACTCATCAAAACTAGTTTCAA	43	G	C	NLL-03	21935494	G	C	0	0	0	2	0	0	0	1	0	1	1	1	0	0	0	0	0	0	0	0	0	0	0	0	0	0	0	0	0	0	0	0	0	0	0	0	0	0	0	0	0
LaDArT_SNP01318	TGCAGTGATCTCGTGAACCTGTATGGTACAGTTCTCCATAAGGATAAGAGGGAGTATATTGAAAGGAAT	28	A	C	NLL-03	22694344	C	A	0	0	0	0	0	0	0	1	0	2	1	0	0	0	0	0	0	0	0	0	0	1	0	1	1	0	1	0	2	0	0	1	1	0	0	0	0	0	0	0	0
LaDArT_SNP14707	TGCAGTATCTCCAATCTTCACAGATTGATGGCGAGCCTTACTGGTATTGTGAATACCTTGTTCGGAAAT	6	A	T	NLL-03	22721624	A	T	0	1	1	1	0	1	1	1	1	2	1	0	0	1	1	0	0	0	NA	1	1	0	0	1	0	0	1	1	1	0	1	2	1	0	0	1	1	1	0	2	1
LaDArT_SNP08867	TGCAGCAAAGAAAAAAGAAAAAAGCCATTATAATCAGCAACCTGTGCGGTAAAGGAACCCTGCTTCTTA	58	C	A	NLL-03	22724461	G	T	0	0	0	0	0	0	0	0	0	0	0	0	0	0	0	0	0	0	0	0	0	0	0	0	0	0	0	0	0	0	0	0	0	0	0	1	0	0	0	0	1
LaDArT_SNP12401	TGCAGTTTCACTTGTGGGATCAAGTGCTGCTCTTGGTTTTTTGTGTGGAATTATTATATATGTGATTCT	31	C	T	NLL-03	22745678	G	A	0	0	0	0	0	0	0	0	0	0	0	0	0	0	0	0	0	0	0	0	0	0	0	0	0	0	0	0	0	0	0	0	0	0	0	0	0	0	0	0	0
LaDArT_SNP01167	TGCAGTGTTCAAGGGGATCAAAATTATATTTTTCTATCATGCATATTTGTTATGCCAATCTAAGAAATA	60	A	T	NLL-03	22748501	T	A	0	0	0	0	0	0	0	NA	0	1	NA	1	1	0	0	1	0	1	0	0	0	1	1	NA	1	0	NA	0	0	0	0	1	NA	0	1	0	0	0	0	2	0
LaDArT_SNP10331	TGCAGAAAAATGATGAATCCAGTATAAAGATATGGGTCCAGCGCCATCAAAAGCATGTTTTTTATTTCC	24	T	A	NLL-03	22753958	T	A	0	0	0	0	0	0	0	1	0	2	1	0	0	0	0	0	0	0	0	0	0	0	0	1	0	0	1	0	2	0	0	2	1	0	0	NA	0	0	0	0	0
LaDArT_SNP03547	TGCAGAAGGCTGAGAGGGGATATGATGCAGATCACATATTGACACTTACTTTCTTTCCTTTTTGTTGTT	57	C	T	NLL-03	22873301	G	A	0	0	0	0	0	0	0	1	0	1	NA	0	0	NA	0	0	0	0	NA	0	0	0	0	1	0	0	1	0	0	0	0	2	1	0	0	NA	NA	0	0	0	NA
LaDArT_SNP19041	TGCAGCTGCTAGTCAGCCTCTTCCTGATGACGATGATGACGCATTTGAGTAAAAAGACTTTTGTGCACC	60	C	T	NLL-03	22915749	T	C	0	0	0	0	0	0	0	0	0	0	NA	0	0	1	0	0	0	0	1	0	0	0	0	NA	0	0	0	0	0	0	0	0	0	0	0	NA	1	NA	0	0	NA
LaDArT_SNP17618	TGCAGGACCCTCTTCTCGAATAATTTTCACGAATGCATCGAGTAGACCATCGTAAACACCTCTCTGAAA	17	G	T	NLL-03	22960946	G	T	0	0	0	0	0	0	0	0	0	0	1	0	0	0	0	0	0	0	0	0	0	0	0	NA	0	0	0	0	0	0	0	0	0	0	0	NA	0	0	0	0	NA
LaDArT_SNP01680	TGCAGAAACAGGTGAAAATATATTGAGATACACTAAAACTATCAAGTAGATTAGTTGGCTATCTAATAT	47	G	A	NLL-03	22961311	A	G	0	0	0	0	0	0	0	NA	0	0	NA	0	0	0	0	0	0	0	0	0	NA	NA	0	1	NA	0	NA	0	0	0	0	NA	NA	0	0	0	0	0	0	0	NA
LaDArT_SNP01681	TGCAGAAACAGGTGAAAATATATTGAGATACACTAAAACTATCAAGTAGATTAGTTGGCTATCTAATAT	60	G	A	NLL-03	22961324	A	G	0	0	0	0	0	0	0	1	0	2	1	0	0	0	0	0	0	0	0	0	1	1	0	NA	1	0	1	0	0	0	0	1	1	0	0	2	0	0	0	0	1
LaDArT_SNP00727	TGCAGTGTTCGGTGATACAATCATTTTGCAGACTTCTTTCGCTGTCTCTGAAATGTGTTATTGACTTCA	9	C	T	NLL-03	23026954	G	A	0	0	0	0	0	0	0	1	0	2	NA	0	0	0	0	1	0	0	0	0	1	1	0	1	1	0	1	0	0	0	0	1	1	0	0	NA	0	0	0	0	NA
LaDArT_SNP01635	TGCAGTGTATAACACAAAAACAACTTTGAATTGCTGACTCATTTTTGTAAGACAAATAGTCAACAAGAA	45	C	T	NLL-03	23043927	A	G	0	0	0	0	0	0	0	1	0	1	1	0	0	1	2	1	0	0	1	0	1	1	0	0	1	1	1	0	0	0	0	1	1	0	0	2	1	0	0	0	1
LaDArT_SNP00724	TGCAGTTTTGAACAGCAAAAATTTTCCTGAAGATGGTTATGAGATTATTATCCTTGCACTGAAAAGCCC	21	T	A	NLL-03	23053218	A	T	0	0	0	0	0	0	0	NA	0	2	1	NA	0	0	0	NA	0	0	0	0	1	1	NA	NA	1	0	1	0	0	0	0	1	1	0	0	NA	0	0	0	0	NA
LaDArT_SNP00723	TGCAGTTTTGAACAGCAAAAATTTTCCTGAAGATGGTTATGAGATTATTATCCTTGCACTGAAAAGCCC	20	A	T	NLL-03	23053219	T	A	0	0	0	0	0	0	0	NA	0	0	NA	1	0	0	0	NA	0	0	0	0	NA	NA	1	NA	0	0	NA	0	0	0	0	NA	NA	0	0	NA	0	0	0	0	NA
LaDArT_SNP09623	TGCAGTTTTTCACTAATTTTACCCAGAGTCAAATCCAGGTATAGCAGAATTCAATTTATTGTAACATGC	21	C	T	NLL-03	23079614	G	A	0	0	NA	0	0	0	0	0	0	0	0	NA	NA	NA	NA	0	NA	NA	NA	0	0	0	NA	0	0	0	0	0	0	NA	0	0	0	0	NA	1	NA	NA	NA	NA	0
LaDArT_SNP02632	TGCAGCTATTCTACCAAAGAAATTGAAGGGAAAAAACACTGTAGTTCTGCCATGGAGCACATGTACTAT	30	G	A	NLL-03	23079662	A	G	0	0	NA	0	0	0	0	1	0	2	1	NA	NA	0	NA	1	NA	NA	NA	0	1	1	NA	1	1	0	1	0	0	NA	0	1	1	0	NA	1	NA	NA	NA	NA	1
LaDArT_SNP02233	TGCAGCTTTTGCCTTTGACAAAACCTTCCTCAACTCTTGTTTGATGAGAACATATTCTTTTCTATCTAA	57	T	C	NLL-03	23090442	T	C	0	0	0	0	0	0	0	1	0	1	1	0	0	0	0	1	0	0	0	0	1	1	0	1	1	1	1	0	0	0	0	1	1	0	0	1	0	0	1	2	1
LaDArT_SNP00202	TGCAGGGGTAAGGCTACGTATATCTATACCCTCCACAAACTCTATTACAGATCGGAAGAGCGGTTCAGC	28	C	T	NLL-03	23128933	G	A	0	0	0	0	0	0	0	0	1	0	0	0	0	0	0	0	0	1	2	0	0	2	0	0	0	0	0	1	1	0	0	1	0	0	0	1	0	0	0	1	2
LaDArT_SNP07151	TGCAGGTACTCTTCCGTAAGTGTCCCACTCTGAAAGTTCAGGAATAGAAAAGATAAAAAAACACTTCTT	15	G	A	NLL-03	23170826	C	T	0	0	0	0	0	0	0	0	0	0	0	0	0	2	0	0	0	0	0	0	0	0	0	0	0	0	0	0	0	0	0	0	0	0	0	0	1	0	0	0	0
LaDArT_SNP00311	TGCAGTTGCCGGTGAAGATAAAGATTTGAAGCATTCCCTTTGTTCTCCTCTTTCTCTAGTTGCCCAAGT	58	G	A	NLL-03	23231081	C	T	0	0	0	0	0	0	0	1	0	2	1	0	0	0	0	1	0	0	0	0	1	1	0	1	1	0	0	0	0	0	0	1	1	0	0	0	0	0	0	0	0
LaDArT_SNP01734	TGCAGCAAACATTTTCTTTTGTTTCTTCTGATTCTGTTACTGGCTTTGCTTATAACCTTTCTCTCTGTG	15	C	T	NLL-03	23251761	G	A	0	0	0	0	0	0	0	1	0	2	1	NA	0	0	0	1	0	0	0	0	1	1	NA	1	1	1	1	0	0	0	0	1	1	0	0	2	0	0	0	0	1
LaDArT_SNP02797	TGCAGAAGTTACTCAGGTAACAACCCTTTTTCCATTTTTTATTTATTTTCAATTCTGATGCATCAAAAT	56	A	G	NLL-03	23278072	G	A	0	0	0	0	0	0	0	1	0	2	1	0	0	0	0	0	0	0	1	0	1	1	0	1	1	1	1	0	0	0	0	1	1	0	0	1	1	0	0	0	1
LaDArT_SNP14665	TGCAGTAAGCATGGATGAGTTTTCCGTCAGTATCAGTTCTCTCAGCGGTAATGGAGTGCAGAAAAATCT	36	T	G	NLL-03	23278769	T	G	0	0	0	0	0	0	0	0	0	0	0	0	0	0	0	0	0	0	0	0	0	0	0	0	0	0	0	0	0	0	0	0	0	0	0	0	0	0	0	0	0
LaDArT_SNP01023	TGCAGAATACATGATTTTATTTGATTTATATTCAGTTATTCACCAATTCGCAATATATAAATTTACAGA	48	C	T	NLL-03	23289997	G	A	0	0	1	0	0	0	0	1	0	0	1	1	1	1	1	1	0	1	1	0	NA	NA	0	1	NA	NA	1	0	0	0	0	NA	NA	0	1	1	1	0	0	0	1
LaDArT_SNP01022	TGCAGAATACATGATTTTATTTGATTTATATTCAGTTATTCACCAATTCGCAATATATAAATTTACAGA	22	G	T	NLL-03	23290023	C	A	0	0	NA	0	0	0	0	NA	0	2	NA	NA	NA	NA	NA	NA	0	NA	NA	0	1	NA	0	NA	1	1	NA	0	0	0	0	1	1	0	NA	NA	NA	0	0	0	NA
LaDArT_SNP19641	TGCAGATAGTGTGAGATAAGGAGGAGTCCAAGGTCATTGCTTGATGAATCCATTGATGGTCTTACAGAT	36	G	T	NLL-03	23294615	A	C	0	0	0	0	0	0	0	NA	0	0	NA	0	0	0	0	0	NA	0	1	0	NA	NA	0	NA	NA	NA	NA	0	0	NA	0	NA	NA	0	0	NA	1	1	0	0	NA
LaDArT_SNP19640	TGCAGATAGTGTGAGATAAGGAGGAGTCCAAGGTCATTGCTTGATGAATCCATTGATGGTCTTACAGAT	29	G	A	NLL-03	23294622	T	C	0	0	0	0	0	0	0	NA	0	0	NA	0	0	0	0	0	1	0	1	0	NA	NA	0	NA	NA	NA	NA	0	0	1	0	NA	NA	0	0	1	NA	NA	0	0	1
LaDArT_SNP01198	TGCAGATAGTGTGAGATAAGGAGGAGTCCAAGGTCATTGCTTGATGAATCCATTGATGGTCTTACAGAT	26	C	T	NLL-03	23294625	A	G	0	0	0	0	0	0	0	1	0	2	1	0	0	0	0	0	NA	0	NA	0	1	1	0	1	1	1	1	0	0	NA	0	1	1	0	0	NA	NA	NA	0	0	NA
LaDArT_SNP17217	TGCAGACCAGGACAATGATCCCTTGTTATGTCACTGAATGTTTCGCGAACAAAGGTGCAGTCTAGAAGA	24	A	G	NLL-03	23308443	G	A	0	0	0	0	0	0	0	0	0	0	0	0	0	0	0	0	0	0	2	0	0	0	0	0	0	0	0	0	0	0	0	0	0	0	0	1	0	0	NA	0	0
LaDArT_SNP01140	TGCAGCAATTTCATCCAAAAGTAACCTTCCAGGCCTAAAATCTAGAGCATTTCCCTCATTTTGAGATGG	57	G	A	NLL-03	23311712	A	G	0	0	0	0	0	0	0	1	0	2	1	0	0	0	0	0	0	0	1	0	0	1	0	1	1	1	1	0	0	0	0	1	1	0	0	2	1	1	0	0	1
LaDArT_SNP03289	TGCAGGTATACGTCCATTTACTCAAGACACCCCTCTAACTTCAGAAACAATATTCATTTATGAAATGAA	59	A	G	NLL-03	23347004	T	C	0	0	0	0	0	0	0	NA	0	0	NA	0	0	NA	0	0	0	0	NA	0	NA	NA	0	NA	NA	NA	NA	0	0	0	0	0	NA	0	0	NA	NA	0	0	0	NA
LaDArT_SNP03288	TGCAGGTATACGTCCATTTACTCAAGACACCCCTCTAACTTCAGAAACAATATTCATTTATGAAATGAA	28	A	G	NLL-03	23347035	T	C	0	0	0	0	0	0	0	NA	0	0	NA	0	0	1	0	0	0	0	1	0	NA	NA	0	NA	NA	NA	NA	0	0	0	0	0	NA	0	0	NA	1	0	0	0	NA
LaDArT_SNP03737	TGCAGAGACCTCGATGAAACATCCGGGTAATATTGTGAACCAGCAGAAGTCTGAACAAAGTCATTTGTC	22	C	T	NLL-03	23382693	C	T	0	0	0	0	0	0	0	0	0	0	0	0	0	0	0	0	0	0	2	0	0	0	0	NA	0	0	0	0	0	0	0	0	0	0	0	1	0	0	0	0	1
LaDArT_SNP00280	TGCAGCCCATATATGGTGTAGTGTGAAAAAGATACATATTGTATTGGGATCTTCCTTTCGATTTACAGA	37	G	A	NLL-03	23418686	A	G	0	0	0	0	0	0	0	1	0	2	1	NA	0	0	0	0	0	0	0	0	NA	1	0	1	1	0	1	0	0	0	0	1	1	0	0	NA	0	0	0	0	NA
LaDArT_SNP03301	TGCAGAAGGGACAAATCTATTAGTTGTTCACACATGAAATTGTAGTTTTTTACAGATCGGAAGAGCGGT	18	A	G	NLL-03	23427958	T	C	0	1	1	NA	0	1	1	NA	1	0	NA	1	0	1	1	0	0	0	0	0	0	NA	0	0	NA	0	0	0	2	0	0	0	NA	0	0	NA	1	0	0	0	0
LaDArT_SNP00853	TGCAGTCACAAATGTTGAAAAGTAATAAGAAGAAGCAGAAGAAAAACAAGGTAAAAGTGACAATATGAG	28	G	T	NLL-03	23428001	G	T	0	1	1	1	0	1	1	NA	1	0	NA	1	0	1	1	0	0	0	2	0	0	NA	0	NA	NA	0	0	0	2	0	0	0	NA	0	0	1	1	0	0	0	1
LaDArT_SNP10621	TGCAGCTACATGGTTTCTAAGCTGAACATTTATAGCAGGTTCAAATCTGTTGGTTTTCTTTTTACAGAT	30	T	C	NLL-03	23441488	T	C	0	1	0	1	0	0	0	0	0	0	0	0	0	0	0	0	0	0	0	0	0	0	0	0	0	0	0	0	0	0	0	0	0	0	0	NA	0	0	0	0	NA
LaDArT_SNP15870	TGCAGCACTCATCTATTTATACAGCAGAAATTATTAGATATAAGACCTACAGAAATAAGCAAGTTACTC	51	G	A	NLL-03	23469699	C	T	0	1	0	1	0	0	0	0	0	0	NA	0	0	0	0	0	0	0	2	0	0	0	0	0	0	0	0	0	0	0	0	0	0	0	0	1	0	0	0	0	1
LaDArT_SNP15869	TGCAGCACTCATCTATTTATACAGCAGAAATTATTAGATATAAGACCTACAGAAATAAGCAAGTTACTC	15	A	T	NLL-03	23469735	A	T	0	NA	0	NA	0	0	0	0	0	0	NA	0	0	0	0	0	0	0	0	0	0	0	0	0	0	0	0	0	0	0	0	0	0	0	0	NA	0	0	0	0	NA
LaDArT_SNP07670	TGCAGTTTATAACTCTCTAGATGATGCTGCTCACCGCAATGTTTCTATCAGGTTTGTCATTCATGTCAA	15	T	C	NLL-03	23476140	A	G	0	NA	1	NA	0	1	1	0	1	0	0	NA	1	0	1	0	1	1	NA	1	NA	0	NA	NA	0	0	NA	NA	NA	1	NA	2	0	0	NA	NA	1	1	NA	NA	NA
LaDArT_SNP14761	TGCAGTGCCGTGGATGGATGACCAGTTATTTTCTTGTAGATATATCATATAGTGTGCTGAATAAGATAT	17	T	A	NLL-03	23483821	A	T	0	0	1	0	0	0	0	0	0	0	0	0	0	0	1	0	0	0	0	0	0	0	0	0	0	0	0	0	0	0	0	0	0	0	0	0	0	0	0	0	0
LaDArT_SNP17382	TGCAGCACAAAGAGCATCAATCAGAACCGTATAAGTGACAACATCAGGCCCGCATCCTTCATCATCCAT	23	G	A	NLL-03	23488798	C	T	0	0	0	0	0	0	0	0	0	0	0	0	0	0	0	0	0	0	0	0	0	0	0	0	0	0	0	0	0	0	0	0	0	0	0	0	0	0	0	0	0
LaDArT_SNP06154	TGCAGAAGGTTTGGTTTCCTGTGTAAAATAATTACAGATCACCCAATTAGGATGCCATTACACATACCA	52	T	A	NLL-03	23493130	T	A	0	1	0	1	0	0	0	0	0	0	0	0	0	0	0	0	0	0	0	0	0	0	0	0	0	0	0	0	0	0	0	0	0	0	0	NA	0	0	0	0	0
LaDArT_SNP12341	TGCAGTAAATGGAAACTTTAGAAACCATTCCCATTGCATCCTCGTAAAATTAGCGTACCGAACAGACGT	59	G	A	NLL-03	23494397	G	A	0	0	1	0	0	1	1	0	1	2	0	NA	1	1	1	1	1	1	2	1	0	0	1	0	2	0	1	1	1	1	1	0	0	0	1	2	1	1	1	1	NA
LaDArT_SNP09000	TGCAGCCTCACCAACTATGTACATCTAATACCAAAACCAGCATAAGATGAATTTTTACTCCCTAAAATC	25	T	C	NLL-03	23511825	T	C	0	1	1	1	0	1	1	0	1	0	0	1	1	1	1	1	1	1	1	1	1	0	1	0	0	0	1	1	1	1	1	2	0	0	1	1	1	1	1	1	1
LaDArT_SNP19077	TGCAGGGCCAGCACCAATTATGATCACATCGAAACGAGATTGATCAGAAGGGTGACACCAATGAAGGTC	50	A	G	NLL-03	23527366	C	T	0	0	NA	2	0	0	0	0	NA	0	0	NA	NA	NA	NA	NA	0	NA	0	NA	NA	0	0	0	0	0	NA	NA	NA	0	NA	0	0	0	0	0	NA	0	0	0	0
LaDArT_SNP12402	TGCAGTTTCCCGCAATTTTCCGTAATTTTGCTAAACATAGTTTCGACTGGATCTCAACTGTTTTTTACA	10	C	T	NLL-03	23563821	G	A	0	0	0	0	0	0	0	0	0	0	0	0	0	0	0	0	0	0	2	0	0	0	0	0	0	0	0	0	0	0	0	0	0	0	0	NA	NA	0	0	0	1
LaDArT_SNP03066	TGCAGAATGAAGCTCAAGAGAATGCTGCCTCGGATGCAGCATCCATTATACTTCTTGGGAACAAAGTTT	28	T	C	NLL-03	23649382	G	A	0	1	1	1	0	1	1	0	1	2	0	0	1	0	1	1	1	1	2	1	1	1	1	0	1	1	1	1	1	1	1	2	0	0	1	0	0	1	1	1	0
LaDArT_SNP16792	TGCAGATTCTGATGAGAACGATGGGGTTATGGGGCTTACAGATCGGAAGAGCGGTTCAGCAGGAATGCC	25	A	G	NLL-03	23671776	G	A	0	0	0	0	0	0	0	0	0	0	0	0	0	1	0	0	0	0	2	0	0	0	0	0	0	0	0	0	0	0	0	0	0	0	0	1	1	0	0	0	1
LaDArT_SNP02976	TGCAGATGTGAAAGAATACCCAAAATCATTTGTGTTTGTGATAGACATGCCAGGGTTACAGATCGGAAG	33	C	G	NLL-03	23694893	G	C	0	1	1	1	0	1	1	0	1	2	0	0	1	1	1	1	1	1	2	1	1	1	1	0	1	1	1	1	1	1	1	2	0	0	1	0	1	1	1	1	0
LaDArT_SNP05871	TGCAGAGTGGAGACAAGGCCATGATTCTGTGCTTTGTGGAGTTCATTGACGCGAAATGTGCTCTCACTG	50	G	A	NLL-03	23726666	G	A	0	0	NA	0	0	0	0	0	0	0	0	0	NA	0	NA	0	0	NA	0	NA	0	NA	0	0	0	0	0	NA	0	0	NA	0	0	0	0	0	0	0	0	0	0
LaDArT_SNP02719	TGCAGCTATTGCTGCTCCAGTTCACACTAAACTACTATTTGTAGAAAGGACACATTACAGATCGGAAGA	13	T	G	NLL-03	23728364	C	A	0	1	1	1	0	1	1	0	1	1	0	0	1	1	1	NA	1	1	NA	1	1	NA	1	0	1	1	0	NA	1	NA	NA	2	0	0	1	NA	1	1	1	1	NA
LaDArT_SNP03166	TGCAGAAACTGGTCGAGATTTTTGTTGAGGTGTAACACCAAGCCAAGCTTTCATCATGTCATATGTGGT	10	C	G	NLL-03	23755519	C	G	0	1	1	1	0	1	1	0	1	2	0	0	1	1	1	1	1	1	1	1	1	1	1	1	1	1	1	1	1	1	1	2	0	0	1	1	1	1	1	1	1
LaDArT_SNP06671	TGCAGCATGATTCATCAGTGCTCAATTTACAGTGACACTTTCTGATTCATTCCATTTTTACTTCAAATG	37	C	T	NLL-03	23755563	C	T	0	0	0	0	0	0	0	0	0	0	0	0	0	0	0	0	0	0	0	0	0	0	0	0	0	0	0	1	2	0	1	0	0	0	0	0	0	0	0	0	0
LaDArT_SNP12797	TGCAGCTATCTTAGTCTTGTATGATGAGGTAAAGAAATTTATGAATTGGGGGAGATTGTAACACCACAA	46	T	C	NLL-03	23762723	A	G	0	0	0	0	0	0	0	1	0	2	1	1	0	0	0	0	0	0	0	0	0	0	0	NA	0	0	0	0	0	0	0	2	1	0	0	0	0	0	0	0	0
LaDArT_SNP12796	TGCAGCTATCTTAGTCTTGTATGATGAGGTAAAGAAATTTATGAATTGGGGGAGATTGTAACACCACAA	16	T	C	NLL-03	23762753	A	G	0	0	0	0	0	0	0	NA	0	0	NA	NA	0	0	0	0	0	0	0	0	0	0	0	1	0	0	0	0	0	0	0	0	NA	0	0	0	0	0	0	0	0
LaDArT_SNP18644	TGCAGTACTCTCCTTGTATTCATTACTTACAACATGGATATTGGACAAATACCTGTTTTGTGGTTGACA	39	A	T	NLL-03	23764856	T	A	0	0	0	0	0	0	0	NA	0	1	NA	NA	0	0	0	1	1	0	1	0	0	NA	1	1	0	0	0	1	2	1	1	NA	NA	0	0	0	1	1	0	0	NA
LaDArT_SNP18643	TGCAGTACTCTCCTTGTATTCATTACTTACAACATGGATATTGGACAAATACCTGTTTTGTGGTTGACA	32	C	T	NLL-03	23764863	G	A	0	0	0	0	0	0	0	NA	0	NA	NA	NA	0	0	0	NA	NA	0	1	0	0	NA	NA	NA	0	0	0	NA	0	NA	NA	NA	NA	0	0	2	NA	NA	0	0	1
LaDArT_SNP18642	TGCAGTACTCTCCTTGTATTCATTACTTACAACATGGATATTGGACAAATACCTGTTTTGTGGTTGACA	27	T	C	NLL-03	23764868	A	G	0	0	0	0	0	0	0	1	0	1	1	1	0	0	0	NA	NA	0	NA	0	0	NA	NA	NA	0	0	0	NA	0	NA	NA	1	1	0	0	0	NA	NA	0	0	NA
LaDArT_SNP18645	TGCAGTACTCTCCTTGTATTCATTACTTACAACATGGATATTGGACAAATACCTGTTTTGTGGTTGACA	7	C	A	NLL-03	23764888	G	T	0	0	0	0	0	0	0	NA	0	NA	NA	NA	0	0	0	NA	NA	0	NA	0	0	1	NA	NA	0	0	0	NA	0	NA	NA	1	NA	0	0	0	NA	NA	0	2	NA
LaDArT_SNP05095	TGCAGTCTGGAAATTATATACCAATCCGAGTCTGCAAATTTGAGGGATTTTGCTCCAGAATAGGTGGCA	26	C	A	NLL-03	23764918	C	A	0	0	0	0	0	0	0	NA	0	0	NA	NA	0	0	0	0	0	0	0	0	0	1	0	NA	0	0	0	0	0	0	0	1	NA	0	0	0	0	0	0	2	0
LaDArT_SNP14258	TGCAGCAGCAGCCGCTGCCGCTGCATTGGACCGTGAATTGCCACCCTGAGCTTCAACTGCATGCCTCTT	42	A	G	NLL-03	23780517	T	C	0	0	0	0	0	0	0	1	0	2	1	1	0	0	0	0	0	0	2	0	1	0	0	1	0	0	0	0	0	0	0	2	1	0	0	1	0	0	0	0	1
LaDArT_SNP14258	TGCAGCAGCAGCCGCTGCCGCTGCATTGGACCGTGAATTGCCACCCTGAGCTTCAACTGCATGCCTCTT	42	A	G	NLL-03	23783773	T	C	0	0	0	0	0	0	0	1	0	2	1	1	0	0	0	0	0	0	2	0	1	0	0	1	0	0	0	0	0	0	0	2	1	0	0	1	0	0	0	0	1
LaDArT_SNP05158	TGCAGTGCAAAATGTTTTAGACTATATTCACTATAAACTGCATGAATTATATTGAAATTGTAATTTTTA	59	G	A	NLL-03	23808624	C	T	0	0	1	0	0	0	0	NA	0	0	NA	NA	0	0	0	0	0	0	0	0	0	0	0	NA	0	0	0	0	0	0	0	0	NA	0	1	0	0	0	0	0	0
LaDArT_SNP05157	TGCAGTGCAAAATGTTTTAGACTATATTCACTATAAACTGCATGAATTATATTGAAATTGTAATTTTTA	34	A	C	NLL-03	23808649	T	G	0	0	NA	0	0	0	0	1	0	2	1	1	0	0	0	0	0	0	0	0	0	0	0	1	0	0	0	0	0	0	0	2	1	0	NA	0	0	0	0	0	0
LaDArT_SNP14379	TGCAGCTAAATGCTCTTGATACTCAGTGTTGTTTATCCGATTCGAGGAATCTCCGACAACATTCTTTCC	48	C	A	NLL-03	23811572	T	G	0	0	0	0	0	0	0	0	1	0	0	0	0	0	0	0	0	0	0	0	0	0	0	0	0	0	0	0	0	0	0	0	0	0	0	0	0	0	0	0	0
LaDArT_SNP17474	TGCAGCCGAGAAACAGATCCTGGATGTAATGTCTCACAGAATGCATGTAGACAGCAGCGTTACAGATCG	6	T	C	NLL-03	23824061	C	T	0	0	0	0	0	0	0	NA	0	0	NA	NA	0	0	0	0	0	0	0	0	0	0	0	NA	0	0	0	0	0	0	0	0	NA	0	0	0	1	0	0	0	0
LaDArT_SNP17473	TGCAGCCGAGAAACAGATCCTGGATGTAATGTCTCACAGAATGCATGTAGACAGCAGCGTTACAGATCG	51	C	T	NLL-03	23824106	C	T	0	0	0	0	0	0	0	1	0	2	1	1	0	0	0	0	0	0	0	0	0	0	0	1	0	0	0	0	0	0	0	2	1	0	0	0	NA	0	0	0	0
LaDArT_SNP14405	TGCAGCTCAAAAGAAAAACCTAAACTCATAGTAGCAAATCGTGTAAAAAATCTATCAAGTAAGCTCCTC	41	T	C	NLL-03	23895673	A	G	0	0	0	0	0	0	0	0	2	0	0	0	0	0	0	0	0	0	2	0	0	0	0	0	0	0	0	0	0	0	0	0	0	0	0	1	0	0	0	0	1
LaDArT_SNP02507	TGCAGATACTTGCAACGTGCAAGAAGTATCTGTGGATGGCTTCAATTTTTTTGTTTGAATTGTAACTTT	53	C	T	NLL-03	23896683	T	C	0	1	1	1	0	1	1	0	0	2	0	0	0	2	1	1	1	0	2	1	1	1	1	0	1	1	0	1	1	1	1	2	0	0	1	2	1	1	1	1	1
LaDArT_SNP02664	TGCAGAGGAGGGGCAAGGTATTCAACCCGAATCAAAACCCATCGCGCATAAACCCATTCAAAAAAATCC	44	T	C	NLL-03	23905363	G	A	0	1	0	1	0	1	1	0	0	2	0	0	0	0	0	0	1	0	0	1	1	1	1	0	1	1	1	1	1	1	1	2	0	0	0	0	0	0	0	1	0
LaDArT_SNP11992	TGCAGGTAAATACACACTGACTGCTACTTCTGGGCCGGTTGGTATATTCATAGTTTACAGATCGGAAGA	5	G	C	NLL-03	23931110	C	G	0	0	0	0	0	0	0	0	0	0	0	0	0	0	0	0	0	0	0	0	0	0	0	0	0	1	0	0	2	0	1	2	0	0	0	NA	0	0	NA	0	0
LaDArT_SNP05180	TGCAGTGCTTACAAAGGTTTGAACACAATCCCCTATTACCTTCCTACACCTTTCATCACAAATCACACT	33	T	A	NLL-03	23942437	T	A	0	0	0	0	0	0	0	0	0	0	0	0	0	0	0	0	0	0	0	0	0	0	0	0	0	1	0	0	2	0	1	2	0	0	0	0	0	0	0	0	0
LaDArT_SNP06372	TGCAGAGTGAGCAAACATTTCCAATATGCCACAATTTCAAGAAACCATATCAGAATTAGATTTTGAAAT	39	A	G	NLL-03	23979130	A	G	0	0	0	0	0	0	0	0	0	0	0	0	0	0	1	1	1	0	0	0	0	0	1	0	0	1	1	0	2	1	0	2	0	0	0	0	0	0	1	2	0
LaDArT_SNP03018	TGCAGTGTAATTCTAAATACCCACTGCTTTTTTTGTTTGGTTCCTTTACCGGGACACTATCTCCCGGTA	29	C	T	NLL-03	23979808	A	G	0	0	1	0	0	0	0	0	0	2	0	0	0	1	1	1	0	0	2	1	1	1	0	0	1	0	0	1	2	0	1	0	0	0	1	0	1	1	0	2	0
LaDArT_SNP05124	TGCAGTGAATCGCCTCCAATCTTCGTTGACATTTCAGGAGAGTAACCATACTAGGTATCACAAAGTAAG	44	A	G	NLL-03	24002894	A	G	0	1	0	1	0	1	1	0	1	0	0	0	0	0	0	0	0	0	2	0	0	0	0	0	0	0	0	0	0	0	0	0	0	0	0	1	NA	0	0	0	1
LaDArT_SNP01337	TGCAGACAAATCAAATTGTAAGCCAACTTACACATTACAGTTACAGATCGGAAGAGCGGTTCAGCAGGA	30	T	C	NLL-03	24141654	G	A	0	1	1	1	0	0	1	0	1	2	0	0	0	1	1	1	1	0	1	1	1	1	1	0	1	1	0	1	1	1	1	2	0	0	1	1	1	1	1	1	1
LaDArT_SNP01251	TGCAGCTATATCCTGTGTCTTTGGTGATTGAACAATAATTACAGATCGGAAGAGCGGTTCAGCAGGAAT	20	C	T	NLL-03	24143262	A	G	0	0	0	0	0	0	0	0	0	0	0	0	0	1	0	0	0	0	2	0	0	1	0	0	1	1	0	1	1	0	1	2	0	0	1	0	1	1	1	2	0
LaDArT_SNP02237	TGCAGAGACAATTTCAATTACACACAGATAAGCTCATTTCCCTCTACAGAATAGAATTATTACAGATCG	53	G	T	NLL-03	24143332	G	T	0	1	0	1	0	0	1	0	1	0	0	0	0	0	0	0	0	0	0	0	0	NA	0	0	NA	NA	0	NA	NA	0	NA	0	0	0	NA	0	0	NA	0	0	0
LaDArT_SNP09894	TGCAGCCCCCCTGGGTTTATGGAACTTCGTCTAAAGTTGAAACCAACTTGGTCATTTTACAGATCGGAA	7	C	A	NLL-03	24211557	G	T	0	1	0	1	0	1	1	NA	1	0	NA	NA	0	0	0	0	0	0	1	0	0	0	NA	NA	0	0	0	0	0	0	0	0	NA	0	0	1	1	1	0	0	1
LaDArT_SNP07073	TGCAGGCGGCGCACAATAAGCAAATAATATTCAACAAATATTATGGGAAAATATAAGGAGATAAGGACT	8	G	C	NLL-03	24211569	G	C	0	0	0	0	0	0	0	0	0	0	NA	0	0	0	0	0	0	0	0	0	0	0	0	NA	0	0	0	0	0	0	0	0	NA	0	0	0	0	0	0	0	0
LaDArT_SNP07071	TGCAGGCGGCGCACAATAAGCAAATAATATTCAACAAATATTATGGGAAAATATAAGGAGATAAGGACT	11	C	G	NLL-03	24211572	C	G	0	0	0	0	0	0	0	0	0	0	NA	0	0	0	0	0	0	0	0	0	0	0	0	NA	0	0	0	0	0	0	0	0	NA	0	0	0	0	0	0	0	0
LaDArT_SNP07072	TGCAGGCGGCGCACAATAAGCAAATAATATTCAACAAATATTATGGGAAAATATAAGGAGATAAGGACT	41	T	C	NLL-03	24211602	T	C	0	0	0	0	0	0	0	0	0	2	1	1	0	0	0	0	0	0	0	0	0	0	0	1	0	0	0	0	0	0	0	2	1	0	0	0	0	0	0	0	0
LaDArT_SNP06743	TGCAGCCTATAGAGCTCCAGAAACTCGCAACCCAAATCACCAGCAAACCCCGAAATCGGATGTTTATTC	51	G	A	NLL-03	24244215	G	A	0	0	0	0	0	0	0	1	0	2	1	1	0	0	0	0	0	0	0	0	0	0	0	1	0	0	0	0	0	0	0	2	1	0	0	0	0	0	NA	0	0
LaDArT_SNP07333	TGCAGTATTGAAGCAACATTTGCAACTGAGGCATTCGGTGCTATCTTATTCAAGCAACACAAATCAGAA	40	C	T	NLL-03	24401105	C	T	NA	NA	0	NA	0	NA	1	0	1	0	0	NA	0	0	0	0	0	0	0	0	0	0	0	0	0	0	0	0	0	0	0	0	0	0	0	NA	1	0	NA	0	NA
LaDArT_SNP07334	TGCAGTATTGAAGCAACATTTGCAACTGAGGCATTCGGTGCTATCTTATTCAAGCAACACAAATCAGAA	54	C	A	NLL-03	24401119	C	A	1	1	0	1	0	1	NA	0	NA	0	0	NA	0	0	0	0	0	0	2	0	0	0	0	0	0	0	0	0	0	0	0	0	0	0	0	1	NA	0	NA	0	1
LaDArT_SNP07335	TGCAGTATTGAAGCAACATTTGCAACTGAGGCATTCGGTGCTATCTTATTCAAGCAACACAAATCAGAA	64	C	T	NLL-03	24401129	C	T	NA	NA	0	NA	0	NA	NA	0	NA	0	0	1	0	0	0	0	0	0	0	0	0	0	0	0	0	0	0	0	0	0	0	0	0	0	0	NA	NA	0	1	2	NA
LaDArT_SNP07333	TGCAGTATTGAAGCAACATTTGCAACTGAGGCATTCGGTGCTATCTTATTCAAGCAACACAAATCAGAA	40	C	T	NLL-03	24406516	C	T	NA	NA	0	NA	0	NA	1	0	1	0	0	NA	0	0	0	0	0	0	0	0	0	0	0	0	0	0	0	0	0	0	0	0	0	0	0	NA	1	0	NA	0	NA
LaDArT_SNP07334	TGCAGTATTGAAGCAACATTTGCAACTGAGGCATTCGGTGCTATCTTATTCAAGCAACACAAATCAGAA	54	C	A	NLL-03	24406530	C	A	1	1	0	1	0	1	NA	0	NA	0	0	NA	0	0	0	0	0	0	2	0	0	0	0	0	0	0	0	0	0	0	0	0	0	0	0	1	NA	0	NA	0	1
LaDArT_SNP07335	TGCAGTATTGAAGCAACATTTGCAACTGAGGCATTCGGTGCTATCTTATTCAAGCAACACAAATCAGAA	64	C	T	NLL-03	24406540	C	T	NA	NA	0	NA	0	NA	NA	0	NA	0	0	1	0	0	0	0	0	0	0	0	0	0	0	0	0	0	0	0	0	0	0	0	0	0	0	NA	NA	0	1	2	NA
LaDArT_SNP11493	TGCAGCAACCTTTGATTTCTCATACTCAGTGCAGAAAAATTTCTCATGGTGGACCTGCAATTTCAATTA	53	C	T	NLL-03	24411434	C	T	NA	NA	0	NA	0	NA	NA	1	NA	2	1	0	0	0	0	0	0	0	0	0	0	0	0	1	0	0	0	0	0	0	0	2	1	0	0	NA	NA	NA	0	0	NA
LaDArT_SNP11494	TGCAGCAACCTTTGATTTCTCATACTCAGTGCAGAAAAATTTCTCATGGTGGACCTGCAATTTCAATTA	63	C	G	NLL-03	24411444	C	G	1	1	0	1	0	1	1	NA	1	0	NA	0	0	0	0	0	0	0	2	0	0	0	0	NA	0	0	0	0	0	0	0	0	NA	0	0	NA	1	NA	0	0	NA
LaDArT_SNP07895	TGCAGAGGTAGATACTAACAAGTGTGTGTGATATGCATTGGGTGATAATGTTCGGTTTACAGATCGGAA	36	A	C	NLL-03	24415404	A	C	NA	NA	0	NA	0	NA	NA	NA	NA	0	NA	0	0	0	0	0	0	0	0	0	NA	0	0	0	0	0	0	0	0	0	0	0	NA	0	0	NA	0	0	0	0	NA
LaDArT_SNP14849	TGCAGTTGGAATTTCAACATCAAAGTTTATTGTCCCTAAGCTATTAGATTGGCATTTACTTGATTTAGC	37	G	A	NLL-03	24457953	A	G	0	0	0	0	0	0	0	0	0	0	0	0	0	0	0	0	0	0	0	0	0	0	0	0	0	0	0	0	0	0	0	0	0	0	0	0	1	0	0	0	0
LaDArT_SNP15151	TGCAGCGTTCGGTTACTTTACGAGCACGGTGGTGGTTGTGGTGGTTACAGATCGGAAGAGCGGTTCAGC	9	T	C	NLL-03	24507627	C	T	0	0	0	0	0	0	0	0	0	0	0	0	0	0	0	0	0	0	2	0	0	0	0	0	0	0	0	0	0	0	0	0	0	0	0	1	0	0	0	0	1
LaDArT_SNP11405	TGCAGCTGTTGTAACCGAAAGAATTCAAGAAGCTCATCAGAATAAGTCTGCTCCACTAATGATGCTATT	47	C	T	NLL-03	24591759	C	T	NA	0	0	0	0	1	0	0	0	0	0	0	0	0	NA	0	0	0	0	0	0	0	NA	0	0	0	0	0	0	0	0	0	0	0	0	0	NA	0	NA	0	0
LaDArT_SNP11406	TGCAGCTGTTGTAACCGAAAGAATTCAAGAAGCTCATCAGAATAAGTCTGCTCCACTAATGATGCTATT	48	T	A	NLL-03	24591760	T	A	1	0	0	0	0	NA	0	0	0	0	0	0	0	0	1	0	0	0	0	0	0	0	1	0	0	0	0	0	0	0	0	0	0	0	0	0	NA	0	1	2	0
LaDArT_SNP11407	TGCAGCTGTTGTAACCGAAAGAATTCAAGAAGCTCATCAGAATAAGTCTGCTCCACTAATGATGCTATT	50	C	G	NLL-03	24591762	C	G	NA	0	0	0	0	NA	0	0	0	0	0	0	0	0	NA	0	0	0	0	0	0	0	NA	0	0	0	0	0	0	0	0	0	0	0	0	0	1	0	NA	0	0
LaDArT_SNP07133	TGCAGGGTGAAACTAAACCATTCAAGCCTTATACATCTCGTTATCATGTACCATACGGAGAATCAGATA	56	G	A	NLL-03	24694893	C	T	0	1	1	1	0	1	1	1	1	1	1	1	0	0	0	0	NA	0	1	0	NA	0	0	1	0	0	NA	0	0	0	0	2	1	0	0	2	1	0	0	0	1
LaDArT_SNP07132	TGCAGGGTGAAACTAAACCATTCAAGCCTTATACATCTCGTTATCATGTACCATACGGAGAATCAGATA	25	G	A	NLL-03	24694924	C	T	0	NA	1	NA	0	NA	NA	NA	NA	1	NA	NA	0	0	0	0	1	0	NA	0	1	0	0	NA	0	0	1	0	0	0	0	0	NA	0	0	0	NA	0	0	0	NA
LaDArT_SNP08816	TGCAGATGGCTACATCAGGTTTTTATGGATGGTTGCAACATGAGGTGTCTAATATGAAATTATAATTAT	9	C	T	NLL-03	24758012	C	T	0	0	0	0	0	0	0	0	0	0	0	0	0	0	0	0	0	0	0	0	0	0	0	0	0	0	0	0	0	0	0	0	0	0	0	NA	0	0	0	0	NA
LaDArT_SNP09237	TGCAGGGAATTTGTGGGTTGTGTCCGCTGCATAAGAATTCTATCACCGACCGAAGTTGAGCAAATGAGT	23	C	T	NLL-03	24767771	G	A	1	1	NA	1	0	1	1	NA	1	NA	NA	NA	0	0	NA	0	0	0	0	0	0	0	NA	NA	0	0	NA	0	0	NA	0	0	NA	0	0	NA	1	0	NA	NA	NA
LaDArT_SNP09236	TGCAGGGAATTTGTGGGTTGTGTCCGCTGCATAAGAATTCTATCACCGACCGAAGTTGAGCAAATGAGT	17	T	C	NLL-03	24767777	A	G	NA	NA	1	NA	0	NA	NA	1	NA	1	NA	1	0	1	1	0	0	0	0	0	0	0	1	NA	0	0	1	0	0	1	0	0	NA	2	0	1	NA	0	1	1	1
LaDArT_SNP03744	TGCAGAGAGCATGTGTACAAATTGATATATCAGTGCCTCACAAGATATAGGGTCACATTATTGACACTT	52	T	C	NLL-03	24767843	T	C	0	0	1	0	0	0	0	1	0	1	1	1	0	1	1	0	0	0	0	0	0	0	1	1	0	0	1	0	0	1	0	2	1	2	0	0	0	0	1	1	0
LaDArT_SNP17542	TGCAGCTCATGCTGCCGCTAATCGAAGTCCATTCACTATTTTCTACAATCCAAGGTATATTTCATATGA	6	A	T	NLL-03	24770483	A	T	1	1	0	1	0	1	1	NA	1	NA	NA	0	0	NA	0	0	NA	0	NA	0	NA	0	0	NA	0	NA	0	0	0	0	0	0	NA	0	0	NA	NA	0	0	0	NA
LaDArT_SNP16798	TGCAGATTTTGTAGTATATATTTACTCATTTACTCGTGTTACAGATCGGAAGAGCGGTTCAGCAGGAAT	27	A	G	NLL-03	24793185	A	G	1	1	0	1	0	1	1	0	0	0	0	0	0	0	0	0	NA	0	0	0	0	0	0	0	0	0	0	0	0	0	0	0	0	0	0	1	0	0	0	0	1
LaDArT_SNP13115	TGCAGATTATATGAAATCAAAGGGTAGCATCACTTTGCTCCACATGCTGAAAGGAAAAAGCAATTTTGC	49	A	C	NLL-03	24800667	T	G	0	0	1	0	0	0	0	0	0	2	0	1	0	0	0	0	0	0	0	0	0	0	1	0	0	0	0	0	0	0	0	0	0	0	0	0	0	0	0	0	0
LaDArT_SNP18228	TGCAGAAATGGAAATTCAAAGTCTCAAAGAGAGCATCGAATATGAAAAGAAAAAATATTTGGTGCTGAA	36	C	G	NLL-03	24804011	G	C	NA	NA	0	NA	0	NA	NA	1	0	0	1	0	0	0	0	0	0	0	0	0	0	0	0	1	0	0	0	0	0	0	0	2	1	0	0	NA	0	0	0	0	NA
LaDArT_SNP18227	TGCAGAAATGGAAATTCAAAGTCTCAAAGAGAGCATCGAATATGAAAAGAAAAAATATTTGGTGCTGAA	13	A	G	NLL-03	24804034	T	C	1	1	0	1	0	1	1	NA	0	0	NA	0	0	0	0	0	0	0	0	0	0	0	0	NA	0	0	0	0	0	0	0	0	NA	0	0	1	0	0	0	0	1
LaDArT_SNP04709	TGCAGGGAACAATAGGGAAATGGCGACGTTGTTACACTGATGACTTTGAGCACGACATCTCTGGCAGCT	26	C	T	NLL-03	24830026	G	A	0	0	0	0	0	0	0	0	0	0	0	0	0	0	0	0	0	0	0	0	0	0	0	0	0	0	0	0	0	0	0	0	0	0	0	NA	0	0	0	2	0
LaDArT_SNP16306	TGCAGGGTTTACATGTGAAATGAAAGGGGTACAAAGGTTGTGATCGATAAGTGATTCCCGAAGAAAAAT	46	G	A	NLL-03	24876350	T	C	0	0	0	0	0	0	0	NA	0	0	NA	0	0	0	0	0	NA	0	0	0	0	0	0	NA	NA	1	0	0	2	0	0	0	NA	0	0	0	0	0	0	0	0
LaDArT_SNP11285	TGCAGTTATTGCTAAAATCGATTGTGAAAAGCCGAAAAGCGATACGCAGTTGTTTACAGATCGGAAGAG	12	T	C	NLL-03	24876405	T	C	1	1	0	1	0	1	1	0	0	0	0	0	0	2	0	0	0	0	0	0	0	0	0	0	0	0	0	0	0	0	0	0	0	0	0	0	0	0	0	0	0
LaDArT_SNP00313	TGCAGCTTAGTGATTGGATGCGTTATTTGTGGCGCGCATTGAGTTGAAATTTTCTTTACAGATCGGAAG	32	A	C	NLL-03	24881447	G	T	1	1	1	1	0	1	1	1	0	1	1	1	1	1	NA	1	1	1	1	1	1	1	1	1	1	1	1	1	1	1	1	1	1	2	NA	1	0	NA	1	1	1
LaDArT_SNP02403	TGCAGTGTAATCAAAACAATAACAGAAGCTTAGAGATCAATTCAATAAACTTTGACAAATAAAAAATGA	30	C	T	NLL-03	24921564	T	C	NA	0	1	0	0	0	0	NA	0	1	NA	1	1	1	1	1	NA	1	NA	1	1	1	NA	NA	NA	1	NA	1	1	NA	1	1	1	0	1	NA	0	1	NA	1	NA
LaDArT_SNP02858	TGCAGCAGTGAAGGTATATTTGAGGAGCCCTTTTATTTTTCAGGCTACTAACCCCTACTAAATAGATTC	28	A	C	NLL-03	24991282	G	T	0	0	0	0	0	0	0	1	0	2	1	0	0	0	0	0	0	0	1	0	0	0	0	1	1	0	0	0	0	0	0	0	0	0	0	2	0	0	NA	0	1
LaDArT_SNP03388	TGCAGAAACACGATCGTATCAGTTATTCAGCTGAAAACGACGTAACAAACGAAGAAAACGACGGAAAAA	49	C	G	NLL-03	25020170	G	C	0	0	0	0	0	0	0	0	0	0	0	1	0	0	1	0	0	0	0	0	0	0	0	0	0	0	0	0	0	0	0	0	NA	0	0	0	1	0	0	0	0
LaDArT_SNP09302	TGCAGGTGTACCTGGCCACTTTGCTGCTACTAGATGTGCTAAATCCACAACTCTTTGGCTGAAATTACC	5	G	C	NLL-03	25057981	G	C	NA	NA	0	NA	0	NA	NA	0	NA	0	0	0	0	0	0	0	0	0	1	0	0	0	0	0	0	0	0	0	0	0	0	0	0	0	0	1	0	0	0	0	1
LaDArT_SNP09301	TGCAGGTGTACCTGGCCACTTTGCTGCTACTAGATGTGCTAAATCCACAACTCTTTGGCTGAAATTACC	45	C	G	NLL-03	25058021	C	G	1	1	0	1	0	1	1	0	1	0	0	0	0	0	0	0	0	0	NA	0	0	0	0	0	0	0	0	0	0	0	0	0	0	0	0	NA	0	0	0	0	NA
LaDArT_SNP08587	TGCAGAAATGTATCTATGTGCTTGTTTTTATAAACTCTAAAATACCAACACGAGAAAATAGTTCGTGCA	8	T	C	NLL-03	25078105	A	G	0	0	0	0	0	1	1	0	1	0	0	0	0	0	0	0	0	0	1	0	0	0	0	0	0	0	0	0	0	0	0	0	0	0	0	NA	0	0	0	0	NA
LaDArT_SNP14764	TGCAGTGCCTCATGCTCAGCTCTAATACGGAAAGGAACACCATTTTTTTGATACACATTGCTCTGTGCC	53	C	T	NLL-03	25086322	G	A	0	0	0	0	0	1	1	0	1	0	0	1	0	0	0	0	0	1	0	0	0	0	1	0	0	0	1	0	0	1	0	2	1	2	0	0	1	1	0	0	0
LaDArT_SNP18231	TGCAGAACCAGAAGATAAATCAACACATCATGTTATCACTGTGAAAGCTGGGGAGGTATATGCTTACAG	21	G	A	NLL-03	25105005	T	C	1	1	1	1	1	1	1	1	1	1	1	1	1	1	1	1	1	1	1	1	1	0	1	1	1	1	1	1	2	1	1	1	1	1	1	1	1	1	1	1	1
LaDArT_SNP00586	TGCAGGCAAGCATCATGTTAGAGTAGATAGTAAGTAGAATTATACTATGCACTCAAAAGAAGAAAGAGT	7	A	G	NLL-03	25109585	T	C	1	1	NA	1	0	1	1	0	1	0	0	NA	0	2	0	0	NA	0	0	0	NA	0	0	0	NA	NA	NA	NA	0	0	NA	0	0	0	0	0	0	0	0	0	NA
LaDArT_SNP01298	TGCAGTTATTGCTGGATCGGTATACCACCCATTCTGATCTATGACCATACTTTTACTTTATTTGAATTA	9	T	C	NLL-03	25133228	T	C	0	0	0	0	0	0	0	1	0	2	1	0	0	0	0	0	0	0	0	0	NA	0	0	1	NA	NA	0	NA	0	0	NA	0	0	0	0	0	0	0	0	0	0
LaDArT_SNP18831	TGCAGCTTGATTGCAGTTACCAGAACTAATAACTTCTAAATTACAGATCGGAAGAGCGGTTCAGCAGGA	30	G	A	NLL-03	25141471	A	G	0	0	0	0	0	0	0	1	0	2	1	0	0	0	0	0	0	0	0	0	0	0	0	1	0	0	0	0	0	0	0	0	0	0	0	0	0	0	0	0	0
LaDArT_SNP11396	TGCAGCTATTTGCCACATGGATACATCTAAGTGGGACCCTGATCATGTGTCCTTTCAAGTTCTCAATGT	15	C	T	NLL-03	25156016	G	A	0	0	0	0	0	0	0	1	0	2	1	0	0	0	0	0	0	0	1	0	0	0	0	1	0	0	0	0	0	0	0	0	0	0	0	NA	0	0	0	0	0
LaDArT_SNP07539	TGCAGTGTTTGTATCTATATCTGCTTCTTGAGTTACTTCAGCCCAATGGATGAGAAAAGAAGTAAATGA	63	G	A	NLL-03	25180814	T	C	1	1	1	1	1	1	1	1	1	1	1	1	1	1	1	1	1	1	NA	1	1	0	1	1	1	1	1	1	2	1	1	1	1	1	1	1	1	1	1	1	1
LaDArT_SNP08163	TGCAGTAATCATAGACCTGAATCCAACAAAATTGTCTGAAAAGAGGAATATTATTACAGATCGGAAGAG	40	G	A	NLL-03	25183102	T	C	1	NA	1	NA	1	NA	NA	1	NA	1	1	1	1	1	1	1	1	1	NA	1	1	0	1	1	1	1	1	1	2	1	1	1	1	1	1	1	1	1	1	1	1
LaDArT_SNP16849	TGCAGCATGCATAAATACGTTGTAATTTTATATCATTTTACAGATCGGAAGAGCGGTTCAGCAGGAATG	36	T	G	NLL-03	25198834	A	C	0	0	0	0	0	0	0	1	0	2	1	0	0	0	0	0	0	0	1	0	0	1	0	1	0	0	0	0	2	0	0	0	0	0	0	1	0	0	0	0	1
LaDArT_SNP15859	TGCAGCACCTGTCAACATAACATGTTTTCATAATAAAGTTCACAACAATCATATAGTAACAAAGATTCT	34	A	G	NLL-03	25217686	A	G	0	0	0	0	0	0	0	1	0	2	1	0	0	0	0	0	0	0	0	0	0	1	0	1	0	0	0	0	2	0	0	0	0	0	0	0	0	0	0	0	0
LaDArT_SNP13173	TGCAGTGAAAGGTAGTTTCGGTTATCTGGACCCTGAGTACTTTAGGAGGCAACAATTACAGATCGGAAG	25	C	T	NLL-03	25248568	C	T	0	0	0	0	0	0	0	0	0	0	0	0	0	0	0	0	0	0	0	0	0	0	0	0	0	0	0	0	0	0	0	0	0	0	0	2	0	0	0	0	1
LaDArT_SNP10167	TGCAGCAATTCTTCTTCCATGCAGACATTTTTGTTGTAAGCCTATCTACCAAGTTTATGGTTTTTTTTC	47	C	A	NLL-03	25260296	T	G	1	1	0	1	0	1	1	0	1	0	0	0	0	0	0	0	0	0	1	0	0	0	0	0	0	0	0	0	0	0	0	0	0	0	0	1	1	NA	0	0	1
LaDArT_SNP12448	TGCAGTTATTCCCGCTCAATTTCTCATTTTATTTTGAAAACCCTTTCTACCAATTTACAGATCGGAAGA	47	T	C	NLL-03	25269903	A	G	1	1	0	1	0	1	1	0	1	0	0	0	0	0	0	0	0	0	1	0	0	0	0	0	0	0	0	0	0	0	0	0	0	0	0	1	1	0	0	0	1
LaDArT_SNP06733	TGCAGCCGCCTATCCTGAATAACTTGAAGCTACGAAAAAGACAAAATGATCAATGGTCATCATCATTTT	61	A	G	NLL-03	25270008	A	G	1	1	0	1	0	1	1	0	1	0	0	0	0	0	0	0	0	0	1	0	0	0	0	0	0	0	0	0	0	0	0	0	0	0	0	0	1	0	0	0	0
LaDArT_SNP01551	TGCAGTTTTTGTGAAGAGCCTCGTCATCTGTCAACTCATTGGTTTTGTTGAATCAAGATTCAATGCTAT	27	T	C	NLL-03	25314908	G	A	0	0	0	0	0	0	0	NA	0	0	NA	NA	0	0	0	0	0	0	NA	0	0	NA	0	NA	1	0	0	0	0	0	0	0	0	0	0	NA	NA	0	0	0	NA
LaDArT_SNP02521	TGCAGAGAGATAATACAAAAATTGTTATAAAATCTACTAAAATTTTACAGATCGGAAGAGCGGTTCAGC	35	T	A	NLL-03	25317685	T	A	0	0	0	0	0	0	0	1	0	2	1	0	0	1	0	0	0	0	1	0	1	1	0	1	1	0	0	0	2	0	0	2	1	0	0	1	0	0	1	0	1
LaDArT_SNP02520	TGCAGCCGTCCTTAGGTGGCAATGCTAGAACAGCTATCATTTGCACTTTGAGCCCTGCACAAAGTCATG	34	C	T	NLL-03	25318020	T	C	0	0	0	0	0	0	0	1	0	2	1	0	0	1	0	0	0	0	1	0	1	1	0	1	1	0	0	0	2	0	0	2	1	0	0	1	0	0	1	0	1
LaDArT_SNP02521	TGCAGAGAGATAATACAAAAATTGTTATAAAATCTACTAAAATTTTACAGATCGGAAGAGCGGTTCAGC	35	T	A	NLL-03	25321016	T	A	0	0	0	0	0	0	0	1	0	2	1	0	0	1	0	0	0	0	1	0	1	1	0	1	1	0	0	0	2	0	0	2	1	0	0	1	0	0	1	0	1
LaDArT_SNP02520	TGCAGCCGTCCTTAGGTGGCAATGCTAGAACAGCTATCATTTGCACTTTGAGCCCTGCACAAAGTCATG	34	C	T	NLL-03	25321351	T	C	0	0	0	0	0	0	0	1	0	2	1	0	0	1	0	0	0	0	1	0	1	1	0	1	1	0	0	0	2	0	0	2	1	0	0	1	0	0	1	0	1
LaDArT_SNP07852	TGCAGAATTTTGGAAGAAACAATCTCCTGGAGCCATACTTTACAGATCGGAAGAGCGGTTCAGCAGGAA	28	G	A	NLL-03	25353705	G	A	1	0	0	1	0	0	1	0	0	0	0	0	0	2	0	0	0	0	1	0	0	0	0	1	1	0	0	0	0	0	0	0	0	0	0	1	0	1	0	0	0
LaDArT_SNP09602	TGCAGTTTCCTGACATTTATTCCGCCTATAATTGTTAGATACCTGAATTTTCAAATTCACAGTTGACCC	48	T	C	NLL-03	25429332	A	G	0	0	0	2	0	0	0	0	0	0	0	0	0	0	0	0	0	0	1	0	0	0	0	1	0	0	0	0	0	0	0	0	0	0	0	2	0	0	0	0	0
LaDArT_SNP15050	TGCAGATAGCACAAAAGAAAAGAGATGAATTTCGTTACAGATCGGAAGAGCGGTTCAGCAGGAATGCCG	28	A	G	NLL-03	25429392	T	C	0	0	0	2	0	0	0	0	0	0	0	0	0	0	0	0	0	0	1	0	0	0	0	1	0	0	0	0	0	0	0	0	0	0	0	1	0	0	0	0	0
LaDArT_SNP17084	TGCAGTTTTGAAAAAATAAAAGTGTATAATCGAAGTTACAGATCGGAAGAGCGGTTCAGCAGGAATGCC	30	T	C	NLL-03	25449371	G	A	0	0	0	0	0	0	0	0	0	0	0	0	0	0	0	0	0	0	NA	0	0	0	0	NA	0	0	0	0	0	0	0	0	0	0	0	0	1	0	0	0	0
LaDArT_SNP17083	TGCAGTTTTGAAAAAATAAAAGTGTATAATCGAAGTTACAGATCGGAAGAGCGGTTCAGCAGGAATGCC	26	C	T	NLL-03	25449375	A	G	0	0	0	2	0	0	0	0	0	0	0	0	0	0	0	0	0	0	1	0	0	0	0	1	0	0	0	0	0	0	0	0	0	0	0	2	NA	0	0	0	0
LaDArT_SNP03852	TGCAGATATTTTCCCCCTACGGTCATGTAGAAGAAGTCTTCATTCCAAACCTTCGTGGTTGGTACATGA	22	T	A	NLL-03	25456308	T	A	0	0	0	2	0	0	0	0	0	0	0	0	0	0	0	0	0	0	1	0	0	0	0	1	0	0	0	0	0	0	0	0	0	0	0	2	1	0	0	0	0
LaDArT_SNP10424	TGCAGAGAGAATCCGTAAACTTGAGAGAAATCATCCTGTTTCTTACTCGATGCTCTCGAAGATCCAGGG	8	G	T	NLL-03	25469991	C	A	0	0	1	0	0	0	0	1	0	0	1	0	1	0	0	1	1	1	NA	1	0	0	0	0	0	0	2	0	0	2	0	0	0	0	2	0	0	0	0	0	0
LaDArT_SNP15924	TGCAGCATACTCCCCAAGTTCTAAATTTGAATACAAGCCACAAGTTGCAAGTAATGCACCCCACAACAC	38	A	C	NLL-03	25470034	C	A	0	0	0	0	0	0	0	0	0	0	0	0	0	0	0	0	0	0	NA	0	0	0	0	0	0	0	0	0	0	0	0	0	0	0	0	0	0	0	0	0	0
LaDArT_SNP10424	TGCAGAGAGAATCCGTAAACTTGAGAGAAATCATCCTGTTTCTTACTCGATGCTCTCGAAGATCCAGGG	8	G	T	NLL-03	25478148	C	A	0	0	1	0	0	0	0	1	0	0	1	0	1	0	0	1	1	1	NA	1	0	0	0	0	0	0	2	0	0	2	0	0	0	0	2	0	0	0	0	0	0
LaDArT_SNP15924	TGCAGCATACTCCCCAAGTTCTAAATTTGAATACAAGCCACAAGTTGCAAGTAATGCACCCCACAACAC	38	A	C	NLL-03	25478191	C	A	0	0	0	0	0	0	0	0	0	0	0	0	0	0	0	0	0	0	NA	0	0	0	0	0	0	0	0	0	0	0	0	0	0	0	0	0	0	0	0	0	0
LaDArT_SNP16987	TGCAGTACAGCCTAACAGCTAAAAACATCGCTGTTACAGATCGGAAGAGCGGTTCAGCAGGAATGCCGA	28	T	C	NLL-03	25507514	C	T	0	0	1	0	0	1	0	0	1	2	0	1	0	0	0	0	0	0	0	0	1	1	0	0	0	1	0	1	2	0	1	2	0	2	0	0	1	1	1	1	0
LaDArT_SNP15698	TGCAGATAACCAATAACATGTAAGTGAAACAGGTATGTTATGTTATATCTCTGCCAGTGTCATGCATAT	59	T	C	NLL-03	25542211	A	G	0	0	0	0	1	NA	NA	1	0	2	1	0	0	0	0	0	0	0	1	0	0	0	0	1	1	1	0	0	2	1	0	2	0	2	0	1	0	0	0	0	1
LaDArT_SNP09572	TGCAGTTGCATTCCCAGATTCTGCTGTCCTGTGCTGTGCTCATCACCTCTCATCGCTCAACTTATGTAT	53	C	T	NLL-03	25562964	G	A	0	0	0	0	0	0	0	0	0	0	0	NA	0	0	0	0	0	0	NA	0	0	0	0	0	0	0	0	0	0	0	0	2	1	0	0	0	0	0	0	0	0
LaDArT_SNP09571	TGCAGTTGCATTCCCAGATTCTGCTGTCCTGTGCTGTGCTCATCACCTCTCATCGCTCAACTTATGTAT	49	T	C	NLL-03	25562968	A	G	0	0	0	0	0	0	0	0	0	0	0	1	0	0	0	0	0	0	NA	0	0	0	0	0	0	0	0	0	0	0	0	0	NA	0	0	0	0	0	0	0	0
LaDArT_SNP04468	TGCAGCTTCAGGAGATTGCTCGAAACCAAGATAAACAGGTAAGTTATAATTATTTTTTTTCATGACTCT	28	A	G	NLL-03	25573985	A	G	0	0	0	0	0	0	0	0	0	0	0	0	0	0	0	0	0	0	0	0	0	0	0	0	0	0	0	0	0	0	0	0	0	0	0	NA	0	0	1	1	0
LaDArT_SNP04774	TGCAGGTACTTTGTTTACACCCTGATTCTCTCGTTTTCTCTTTACCACCAATGCACCAACAATGTTATC	32	G	C	NLL-03	25798992	G	C	0	0	0	0	0	0	0	0	0	0	0	0	0	0	0	0	0	0	0	0	0	0	0	0	0	0	0	0	0	NA	0	0	0	0	0	1	0	0	0	0	0
LaDArT_SNP02806	TGCAGTTGTAGGAGTGAAACTTTCAGTACACTAAGATTTGCTCAGCGTGCCAAAGCTATCAAGAACAAG	35	G	A	NLL-03	25809299	A	G	0	0	0	0	0	0	0	0	0	0	0	1	0	0	0	0	0	0	0	0	0	0	0	0	1	0	0	0	0	0	0	2	1	0	0	0	0	0	0	0	0
LaDArT_SNP07235	TGCAGTAAACCACATTGATGATGTTAGTAGAAGAAACTTTAGCCTTTGCTGGAGGAAAAAGATAATTCA	46	T	C	NLL-03	25813654	A	G	0	0	0	0	0	1	0	0	0	0	0	0	0	0	0	0	0	0	0	0	0	0	0	0	0	0	0	0	0	0	0	0	0	0	0	0	0	0	0	0	0
LaDArT_SNP17548	TGCAGCTCGGCTGTGGTCATGATTGCGGTCATTGCAGCATTTGTGATGCAAAGTGCGACTGTTGGAGTG	18	A	G	NLL-03	25836482	A	G	1	1	0	1	1	1	1	1	1	2	1	1	0	0	1	0	2	1	1	0	1	1	0	1	1	NA	0	NA	1	0	NA	1	1	2	0	1	NA	NA	0	NA	1
LaDArT_SNP07050	TGCAGGCAAGCTTCCTGGACGACTCCAAGAATTTCTCAGTGAGTCGTAAACTTCATACTCACCATCACA	19	C	T	NLL-03	25870303	C	T	1	1	0	1	0	NA	1	0	0	0	0	0	0	0	0	0	0	0	0	0	0	0	0	0	0	0	0	0	0	0	0	0	0	0	1	0	0	0	0	0	0
LaDArT_SNP15572	TGCAGACAACGTCTTTTAGATCATAATGCAAGGCGCCGCAAACCGCATCTTGATGAGGTCCGATTACAT	34	A	G	NLL-03	25883337	G	A	1	0	0	0	0	NA	1	NA	0	0	NA	0	0	0	0	0	0	0	NA	0	0	0	0	NA	NA	0	0	0	0	0	0	0	NA	0	NA	NA	NA	0	0	0	NA
LaDArT_SNP04439	TGCAGCTGGGAGAGGGAAAGTTGAGGTGAGACAATTTACTGTTATGTGTTTGTTGAGAATTTGATTCTT	64	T	G	NLL-03	25995133	A	C	0	0	0	0	0	0	0	0	0	0	0	0	0	2	0	0	0	0	0	0	0	0	0	0	0	0	0	0	0	0	0	0	0	0	0	0	0	0	0	0	0
LaDArT_SNP04162	TGCAGCATGAATAGCCCTATTCATCACATCCCTCTTGAAAATCCCCTCACTCTCATCATCACCCTCCAA	11	T	G	NLL-03	25995307	T	G	0	0	0	0	0	0	0	0	0	0	0	0	0	0	0	0	0	0	0	0	0	0	0	0	0	0	0	0	0	0	0	0	0	0	0	0	0	1	0	0	0
LaDArT_SNP01496	TGCAGTTTGCATCACTTTCATAGGTGGATATTCTCTTCTCTCGATTTCTATGTTCATAGTTGTGTTGAT	55	T	A	NLL-03	26042507	T	A	0	0	0	0	0	1	0	1	0	2	1	0	0	0	0	0	0	0	1	0	0	0	1	1	1	0	0	0	0	0	0	0	1	0	0	1	1	1	0	0	1
LaDArT_SNP15684	TGCAGAGTTCATTACTGCAAAGTAATAAAAACTTAGAACAAATAGAAGAGATATTGTCTCACACTGAAC	62	G	A	NLL-03	26058542	A	G	1	1	1	1	1	1	1	1	1	1	1	1	0	1	0	0	0	0	1	1	0	0	1	1	1	2	0	0	0	0	0	2	1	1	0	1	1	NA	0	1	1
LaDArT_SNP07745	TGCAGTCAAGGAAGCATCCCGCAACTATATTGATCGCTTTAGTATTTCGCTTTTGTTGGAATTACAGGA	20	A	G	NLL-03	26058798	G	A	0	0	0	0	1	NA	0	0	0	0	0	NA	0	1	0	0	0	0	0	1	0	0	1	0	NA	0	0	0	0	0	0	0	0	1	0	0	0	0	0	0	0
LaDArT_SNP15526	TGCAGAAGTGTAATATCGTATTTAGATGCAAATTATATTCAGTCATACCAAGAGTGTGTTTGGGTATGC	37	C	T	NLL-03	26076943	A	G	0	0	0	0	0	0	0	0	0	0	0	0	0	0	0	0	0	0	0	0	0	0	0	0	0	0	0	0	0	0	0	0	0	0	0	0	0	0	0	1	0
LaDArT_SNP02379	TGCAGCAAACTTCTTGTTAGATGAAAATTAGCGGCATAAAATAGACAAAAATCAGTTCATTTGAAGATA	53	A	C	NLL-03	26104434	T	G	0	0	0	0	0	0	0	NA	0	0	NA	0	NA	0	0	0	0	0	NA	0	0	0	0	NA	NA	0	0	0	0	0	0	0	NA	0	NA	1	0	0	0	0	1
LaDArT_SNP03117	TGCAGTTATGTCGGGAGCACATCTTTTGTTTACGAATTGTATTATCTATGTGTTACAGATCGGAAGAGC	45	T	C	NLL-03	26180748	G	A	0	0	0	0	0	0	0	NA	0	0	NA	0	NA	0	0	0	0	0	NA	0	0	0	0	NA	NA	0	0	0	0	0	0	2	1	0	NA	0	NA	NA	0	0	NA
LaDArT_SNP10238	TGCAGGAAGGTGACGTAATTTCATATCGATTGATTGAACTATCAGCATCTTGGACGCCAGAGCTTTCTT	14	G	A	NLL-03	26185776	C	T	0	0	0	0	1	1	0	1	0	1	1	0	1	0	0	0	0	0	1	1	0	0	0	1	1	1	0	0	0	2	0	2	1	2	1	1	0	1	0	1	1
LaDArT_SNP06214	TGCAGAATTCTCCATCCATTGTATAAGGTTTATATAAGTACTATATACTATCATTGCATTATCCACTAT	51	C	T	NLL-03	26213662	G	A	0	0	0	0	0	0	0	0	0	0	0	0	0	0	0	0	0	0	0	0	0	0	0	0	0	0	0	0	0	0	0	0	0	0	0	NA	0	0	0	0	0
LaDArT_SNP10418	TGCAGAGAAGAATCTGTCCCACAAATCAGCATCAAATTCATGATCTTCATACTTACTGAGAACAAGGGA	15	G	A	NLL-03	26240839	C	T	0	1	0	1	0	0	0	0	0	0	0	0	0	0	0	0	0	1	0	0	0	0	0	0	0	0	0	0	0	0	0	0	0	0	0	0	0	0	0	0	0
LaDArT_SNP18700	TGCAGTGTGCCAAATTGATTGGCCGAGGGATCGTTTACTGATTCAAGTACTTGACGATTCGGATGATGA	63	C	T	NLL-03	26300170	A	G	1	0	0	0	0	0	1	0	0	0	0	0	0	0	0	0	0	0	0	0	0	0	0	0	0	0	0	0	0	0	0	0	0	0	0	1	1	0	0	0	1
LaDArT_SNP18699	TGCAGTGTGCCAAATTGATTGGCCGAGGGATCGTTTACTGATTCAAGTACTTGACGATTCGGATGATGA	60	A	G	NLL-03	26300173	C	T	NA	0	0	0	0	0	NA	0	0	0	0	0	0	0	0	0	0	0	0	0	0	0	0	0	0	0	0	0	0	0	0	0	0	0	0	NA	NA	0	0	0	NA
LaDArT_SNP01141	TGCAGCAGCAGGAGGAGGAGGAGGATTTACCATTTCAGGACTTACAGATCGGAAGAGCGGTTCAGCAGG	27	C	T	NLL-03	26404273	A	G	1	1	1	1	0	0	1	NA	1	NA	NA	1	0	2	0	0	1	1	NA	0	NA	1	0	1	1	0	1	1	1	NA	1	1	NA	0	0	1	1	NA	NA	1	1
LaDArT_SNP13791	TGCAGTTACTGGGTAGTTGAACTGGGATTGCATTGGTAGGTTGAAATTACTACTGGTTGATGCACTCCC	49	C	G	NLL-03	26404346	C	G	0	0	0	0	0	0	0	1	0	2	1	0	0	0	0	0	1	0	1	0	0	0	0	1	0	0	1	0	0	0	0	2	1	0	0	2	0	0	0	0	0
LaDArT_SNP13962	TGCAGAAGTAAGCACACATATATAGTTTGATATCTTTCTGTTTTCATCAGTTGGAGAGATCATATATCA	13	C	A	NLL-03	26499725	A	C	0	0	0	2	1	0	0	0	0	0	0	0	0	0	0	0	0	0	0	0	0	0	NA	0	1	0	0	0	0	0	0	0	0	1	0	0	0	0	0	1	0
LaDArT_SNP17864	TGCAGTTCTTTCTGAGAAGGGTGGCCTGATTGTGAAGAATTTTGTTGCTATTCTAGATCCAGTGTCTGG	33	G	A	NLL-03	26545252	G	A	0	0	0	0	0	0	0	NA	0	0	NA	0	1	0	1	0	0	NA	NA	0	NA	0	0	0	0	0	0	NA	0	0	0	0	0	0	0	0	0	0	0	0	0
LaDArT_SNP03738	TGCAGAGACTTGATTTACGGCAAGTATAACCAAGCTCTTGTAAACCCTTTTGAGTTGCCACTTACCTAG	19	G	C	NLL-03	26557210	G	C	0	0	0	0	0	0	0	1	0	0	1	0	0	0	0	0	0	0	1	0	1	0	0	0	0	0	NA	1	0	0	0	0	0	0	0	1	0	0	0	0	1
LaDArT_SNP02968	TGCAGAGTCGGATTTTCCAACCCTAAGGTACATTTCTACCTCCTTTTTTGTTATCATCTGAAAAGAAGT	21	T	C	NLL-03	26574813	C	T	0	0	0	0	0	0	0	0	0	0	0	0	0	0	0	0	0	0	0	0	0	0	0	0	1	0	NA	0	0	0	0	0	NA	0	0	0	0	0	0	0	0
LaDArT_SNP08717	TGCAGAGATTCAAGAAAATGAGTATAAATTTCATGTCAAGAAGCACATTTAGCTCAGAGAGATGAATGT	45	C	T	NLL-03	26586666	C	T	0	0	0	0	0	0	0	1	0	2	1	0	1	0	0	0	1	0	1	0	1	0	0	1	0	0	1	1	0	0	0	2	1	0	0	0	0	0	0	0	NA
LaDArT_SNP09647	TGCAGAGAAGGTATCAGTAGTTTTAGAGTTGATTATTACAGATCGGAAGAGCGGTTCAGCAGGAATGCC	25	C	G	NLL-03	26591637	C	G	1	1	0	2	0	0	1	1	NA	1	1	0	1	2	0	0	1	0	1	0	1	NA	0	1	0	0	1	1	NA	0	NA	1	1	0	0	0	0	0	0	0	1
LaDArT_SNP03448	TGCAGAAATGAATCCAAATTGATCATTCACTTGTTGGATTTCCCACTCAAAAATCAGCAATTGTCATGA	63	T	A	NLL-03	26594659	A	T	1	0	0	2	0	0	1	0	0	0	0	0	0	0	0	0	0	0	0	0	2	0	0	0	0	0	0	0	0	0	0	0	0	0	0	0	0	0	0	0	0
LaDArT_SNP09767	TGCAGACTTGATATGGTAATTGGCAGCATTACAGTTCATTAGTGTTACAGATCGGAAGAGCGGTTCAGC	19	T	A	NLL-03	26600665	T	A	0	0	0	0	0	0	0	0	0	0	0	0	0	0	0	0	0	0	0	0	0	0	0	0	0	0	0	0	0	0	0	0	0	2	0	0	0	0	0	0	0
LaDArT_SNP07167	TGCAGGTCCATCATCCGAGTCTGAAATATTTAGCAATGTGACAGATTTGAATCAAACAAACTATACCGG	15	C	T	NLL-03	26600896	C	T	1	1	0	2	0	0	1	0	0	0	0	0	0	0	0	0	0	0	0	NA	0	0	0	0	0	0	0	0	0	0	0	0	0	0	0	0	0	0	0	0	0
LaDArT_SNP03107	TGCAGTAGATAATGATGAGCATATGATCTAAACATAAATACCTTATCTTCTTACAGATCGGAAGAGCGG	43	T	C	NLL-03	26641142	T	C	0	0	0	0	0	0	0	NA	NA	NA	NA	0	NA	0	0	0	1	0	NA	NA	NA	NA	0	NA	NA	0	0	NA	NA	0	1	NA	NA	2	NA	NA	0	NA	0	NA	NA
LaDArT_SNP03108	TGCAGTAGATAATGATGAGCATATGATCTAAACATAAATACCTTATCTTCTTACAGATCGGAAGAGCGG	46	G	C	NLL-03	26641145	C	G	0	0	0	2	0	0	0	1	1	1	1	0	1	0	0	0	1	0	NA	1	1	1	0	NA	1	0	0	1	1	0	1	1	NA	0	1	NA	0	1	0	1	1
LaDArT_SNP04409	TGCAGCTCTTTCTGCAAGGCAATAAGAGTCGAACATATGATACACCCATTGAGGCCAGAATGCTCTTGA	51	A	G	NLL-03	26670163	A	G	1	1	0	0	0	0	1	0	0	0	0	0	0	0	0	0	0	0	0	0	0	0	0	0	0	0	0	0	0	0	0	0	0	0	0	1	0	0	0	0	1
LaDArT_SNP17764	TGCAGTAGGAGCTAAGAAGACCATAACTAATAATTAGTAAATAAAGATTATATCTTTTCTTTTGCTTTT	52	A	T	NLL-03	26670645	T	A	1	1	0	0	0	0	1	0	0	0	0	0	0	0	0	0	0	0	NA	0	0	0	0	0	0	0	0	0	0	0	0	0	0	0	0	0	NA	0	0	0	0
LaDArT_SNP06351	TGCAGAGGTATCACCTCTCAAGTCTAAACTGATGTGCAACAAGTATATATTAGATGGAGGATATCACAA	30	G	T	NLL-03	26671314	C	A	0	0	0	2	0	0	0	0	0	0	0	0	0	0	0	0	0	0	0	0	0	0	0	0	0	0	0	0	0	0	0	0	0	0	0	0	0	0	0	0	0
LaDArT_SNP16603	TGCAGTTGTCCCAATGCTTGCAGATTTCATCCTACGATTTGTGGTGTCCCAGTGAATTCGAATCTGAAA	41	C	T	NLL-03	26671382	T	C	0	0	0	0	0	0	0	1	0	2	1	NA	0	0	0	NA	1	0	1	NA	0	0	0	1	NA	0	1	0	0	1	0	2	1	0	0	0	0	0	0	0	0
LaDArT_SNP01944	TGCAGCAACAACATGCTGTTGAAGAATTGAATTTCGATACTTATTTATCCTCTTTACACACATATCTTG	28	C	G	NLL-03	26672265	C	G	1	1	1	1	0	0	1	NA	0	0	NA	0	0	0	1	1	NA	0	NA	1	0	0	0	NA	1	0	NA	0	0	NA	0	0	NA	2	0	NA	1	1	0	1	NA
LaDArT_SNP08412	TGCAGCTCCTGATCTCGGTCCTAGCAGTATATATGGAATGTGGAGGATTGATGATACTGACAACAGTTT	36	G	A	NLL-03	26762688	A	G	0	0	0	0	0	0	0	1	0	2	1	0	0	0	0	0	0	0	1	0	0	1	0	1	0	0	1	0	2	1	1	1	1	0	0	1	0	0	0	0	0
LaDArT_SNP02704	TGCAGCAACAGCAGTATCCATATCTGCAAGAATATGAAAGAAAGATCAGCAGGAAACTGTGACAGATGA	63	A	C	NLL-03	26810053	T	G	1	1	0	2	1	1	1	NA	1	0	NA	0	0	0	0	1	0	0	NA	0	NA	NA	0	NA	0	0	NA	0	0	0	NA	NA	NA	2	0	0	1	1	0	0	NA
LaDArT_SNP12368	TGCAGTCGTGTGGCGGACATCGTCCTGTCGTAGTTGTGGGTTGACGTGGACTGTGCCTGTGGTATGATG	9	G	A	NLL-03	26838426	G	A	0	0	0	0	0	0	0	1	0	0	0	0	0	0	0	0	0	0	1	0	0	0	0	1	0	0	0	0	0	0	0	2	1	0	0	0	0	0	0	0	0
LaDArT_SNP05437	TGCAGTTTGAAGAAGTAATTTTAGATTCAATGAGAGAATGTAAAAGGCACAGAGATTGTCTAGGTGCAT	26	T	G	NLL-03	26859488	A	C	NA	NA	0	0	0	NA	NA	0	0	0	0	0	0	NA	NA	NA	0	0	0	0	0	0	0	0	0	0	0	0	0	0	0	0	0	0	NA	0	NA	NA	0	1	0
LaDArT_SNP17059	TGCAGTTGAAATACCATTTGATCAAAGTAACAGGGTAATGCATATTGACTTACAGATCGGAAGAGCGGT	27	C	T	NLL-03	26868052	A	G	0	0	0	0	0	0	0	0	0	0	0	0	0	0	0	0	0	0	0	0	0	0	0	0	0	0	0	0	0	0	0	0	0	0	0	0	0	0	0	0	0
LaDArT_SNP08894	TGCAGCAATGTTCTGTCTGCATATAACAAAAAAATGGAATGAAAATTTCAGTAGAGAATTTTTACAGAT	40	G	A	NLL-03	26896716	G	A	0	0	0	0	0	0	0	0	0	2	1	0	0	0	0	0	0	0	0	0	0	0	0	1	0	0	0	0	0	0	1	2	1	0	0	NA	0	0	0	0	1
LaDArT_SNP08108	TGCAGGGTCTATGTGACAGTTCTACAGAATACAGTTCTTACAGATCGGAAGAGCGGTTCAGCAGGAATG	29	C	T	NLL-03	26904239	A	G	0	0	0	0	0	0	0	0	0	2	0	0	1	0	0	0	1	1	0	0	0	0	1	0	0	0	0	0	0	0	0	0	0	0	0	0	0	0	1	1	0
LaDArT_SNP15394	TGCAGAATAACTCATCCTTTTTGTCTATATTTGAACCTAAATCAATGAAAATATAAATTATGGACACAA	7	T	A	NLL-03	26907914	T	A	1	1	0	2	0	1	1	1	0	1	1	0	1	2	1	1	1	1	NA	0	0	0	1	1	0	0	0	0	0	0	1	2	1	0	0	1	1	1	1	1	1
LaDArT_SNP16443	TGCAGTCACTCATCCACCTCTGTTCTCATCACCACTATACATATTTTTTCTCTTGTCGGAACTTCATTG	5	A	T	NLL-03	26941096	A	T	0	0	0	0	0	0	0	NA	0	0	NA	0	0	0	0	0	0	0	NA	NA	0	0	0	NA	0	0	0	0	0	0	0	0	NA	0	0	0	0	0	0	1	0
LaDArT_SNP15491	TGCAGAAGAAAAGGACGAGATTAGTAATACCTTTGTATCCAATAAATCAAGAAATGAAAGTTGGAGTAG	15	T	C	NLL-03	26941113	C	T	0	0	0	0	0	0	0	0	0	0	0	0	0	0	0	0	0	0	0	0	0	0	0	0	0	0	0	0	0	0	0	0	0	0	0	2	0	0	0	0	1
LaDArT_SNP11072	TGCAGAACAAGGCACTAATATATCCACCATAATCAAATGGATTCCGCAATTTCATTACAGATCGGAAGA	45	G	A	NLL-03	26942719	C	T	0	0	0	0	0	0	0	0	0	0	0	0	0	0	0	0	0	0	0	0	0	0	0	0	0	0	0	0	0	0	0	0	0	0	0	0	0	0	0	0	NA
LaDArT_SNP02502	TGCAGCTTTGTCTATATCGTCTGAGTCGGATAAACATGTTATTTCTGTGTTCAATAAAGTTGCACTGAA	20	T	C	NLL-03	26944105	C	T	0	0	0	2	0	0	0	0	0	0	0	0	0	1	0	0	0	0	0	0	0	0	0	0	1	0	0	0	2	0	0	0	0	0	0	0	0	0	0	0	NA
LaDArT_SNP13952	TGCAGAAGGAAACAAAACATGTAATTATAATTGCAAGCTAATAGGTAAGTTGAAGACAACATGAGAGAA	45	T	C	NLL-03	26966121	A	G	1	1	1	1	1	1	1	1	1	1	1	1	0	1	0	0	0	0	1	1	0	0	1	1	1	1	0	0	1	0	0	2	1	1	2	1	1	1	1	0	1
LaDArT_SNP08528	TGCAGTTCTTAGAACAGCATGGTATGTTTTCTATTTTCTTTGCAGCGAAAAATGCTTTTGCCATTGCAT	32	A	T	NLL-03	26982477	T	A	0	0	0	0	0	0	0	1	0	1	1	0	0	0	0	0	0	0	1	0	0	0	NA	1	0	0	0	0	0	0	0	2	0	0	0	2	0	NA	0	0	0
LaDArT_SNP03150	TGCAGTTTTTCAGAGAAGGTAGAAACATTTTGATGTCATGGTTCTCTGTGGTGACTATACTCCATGAAA	14	T	G	NLL-03	27013423	G	T	0	0	0	0	0	0	0	0	0	0	0	0	0	0	1	0	0	0	0	1	0	0	0	0	1	0	0	0	0	0	0	0	0	0	0	0	0	0	0	0	0
LaDArT_SNP02709	TGCAGAAATTCATTCAAACAATTTGATGCCTTACGCTTCTAGAGAAGCCAGTAGAAGCTAATAAAAAAC	26	T	C	NLL-03	27014582	A	G	NA	NA	0	1	1	NA	NA	0	1	0	0	1	0	1	0	0	0	0	0	0	0	0	1	0	0	0	0	2	0	0	0	0	0	2	2	NA	1	0	0	0	NA
LaDArT_SNP10825	TGCAGTAGTGAAAATGGGAGAGGGAATTGAAGTGGGAGCACCCGTCATTGACATGATTCTTGTTCTCTT	62	T	A	NLL-03	27019629	T	A	1	1	0	2	0	1	1	0	0	0	0	0	0	0	0	0	0	0	0	0	0	0	0	0	0	0	0	0	0	0	0	0	0	0	0	0	0	0	0	0	NA
LaDArT_SNP08502	TGCAGTTGCATAGACACAAAGATGCTTTAGATTTTGCTGTTGCTTCCCACTCATTGGCCCCATCCATAT	49	C	T	NLL-03	27020374	C	T	0	0	0	0	0	0	0	0	0	0	0	0	0	0	0	0	0	0	0	0	0	0	0	0	0	NA	0	0	0	0	0	0	0	0	0	0	0	0	0	0	0
LaDArT_SNP06305	TGCAGAGAGTGGTGAACTTCTAGCTATTGTCTCATTTTTCTTTGTCTTGGATCTATGCCTGTAATGGTC	25	A	G	NLL-03	27030496	A	G	NA	2	0	0	0	NA	1	1	0	2	1	NA	NA	0	0	NA	NA	NA	1	0	NA	NA	0	1	0	NA	NA	NA	1	0	NA	NA	NA	0	0	1	0	0	0	0	1
LaDArT_SNP03664	TGCAGACATATTTCAATGAAGAAGAGCTGGCAGAGAATGCCCTTCGTTTTGCTGTTCTCATATCTCTAG	65	C	T	NLL-03	27042588	C	T	1	1	0	2	0	0	1	1	0	2	1	1	0	0	0	0	0	0	1	0	1	1	0	1	0	0	0	1	2	0	1	1	1	0	0	1	0	0	0	0	1
LaDArT_SNP11106	TGCAGACTGTGAAGTTACAAGGGTGGCTCACAAGCTACAAGTTATAGATTTTACAGATCGGAAGAGCGG	24	G	C	NLL-03	27146385	C	G	0	0	0	0	0	0	0	0	0	0	0	0	0	0	0	0	0	0	NA	0	0	0	0	0	0	0	0	0	0	0	0	0	0	0	0	1	0	0	0	0	1
LaDArT_SNP02793	TGCAGTATCCTATAACATTGGTTGTCATTTTTGTGATATCATGTGGCATCACATGCTTTTCCCTGAAAC	14	T	A	NLL-03	27147684	T	A	0	0	0	0	0	0	0	1	0	2	1	1	0	0	0	0	0	0	0	0	1	1	0	1	1	0	0	0	1	0	0	2	1	0	2	0	0	0	0	0	0
LaDArT_SNP16291	TGCAGGGGAAATAATCCTAATAGCAATCGGCAAAACATTTCATAAAAAAGACATTTCTATATTTACAGA	27	C	T	NLL-03	27147722	C	T	0	0	NA	0	0	0	0	0	0	2	0	0	0	0	NA	0	NA	0	0	NA	0	0	1	0	0	NA	0	0	0	0	0	0	0	0	0	0	NA	0	0	0	0
LaDArT_SNP02404	TGCAGTTTTCTAATATAACTGCAAGGTTCTAAGTCCAATACTCGGTGAACATCTCTGTAAAGAATGTGG	30	T	A	NLL-03	27302543	T	A	0	1	0	1	2	1	0	NA	1	1	1	1	1	1	0	0	0	1	1	1	0	1	1	1	1	1	1	1	1	1	1	1	1	0	1	1	1	0	0	0	1
LaDArT_SNP12823	TGCAGTATCAAGAAGGGTTACAGGAATGCCATTCACGCTGACACTTGCTTCGATCACATCACGAGTGGT	36	G	A	NLL-03	27331879	G	A	0	0	1	0	0	0	1	0	0	0	0	0	0	0	1	0	0	0	0	0	0	0	0	0	0	0	0	0	0	0	0	0	0	0	0	0	1	0	0	0	0
LaDArT_SNP00899	TGCAGACATACAGGATGCATATCAGGTGAGAGGCGTGTACATCTAAACCATAGCATCGTACATAAATAG	63	G	A	NLL-03	27429870	A	G	NA	1	1	2	0	1	NA	1	0	2	1	1	1	1	1	0	1	1	1	1	1	1	1	1	1	1	0	1	1	1	1	1	1	2	2	1	1	1	1	1	1
LaDArT_SNP02103	TGCAGCGACAGATCTGGTGGGAAATTTGGAGATTATCAATGGTATGTGAATTTACAGATCGGAAGAGCG	26	C	T	NLL-03	27449574	T	C	0	0	0	0	0	0	0	1	0	2	1	1	0	0	0	1	0	0	1	0	1	1	0	1	1	0	0	0	1	1	0	1	0	0	0	1	0	0	1	0	1
LaDArT_SNP09264	TGCAGGTAATTTATTCCCGAAGATTTTTCCCATTTTTCTATTCCTCAGATCCCGGGATGCTTGGTTTTA	17	C	T	NLL-03	27451732	C	T	0	0	0	0	0	0	0	0	0	0	0	0	0	0	0	1	0	0	0	0	0	0	0	0	0	0	0	0	0	1	0	0	0	0	0	NA	0	0	0	0	0
LaDArT_SNP09265	TGCAGGTAATTTATTCCCGAAGATTTTTCCCATTTTTCTATTCCTCAGATCCCGGGATGCTTGGTTTTA	51	C	T	NLL-03	27451766	C	T	0	0	0	0	0	0	0	0	0	0	0	0	0	0	0	NA	0	0	0	0	0	0	0	0	0	0	0	0	0	NA	0	0	0	0	0	1	0	0	0	0	0
LaDArT_SNP02042	TGCAGCAACTCTTTGAATTGATTTAGGAGACAAAACCGTATCTTGAGGAATATAATGTTTAGAACAAGT	36	T	C	NLL-03	27503953	C	T	0	0	0	0	0	0	1	NA	0	0	NA	NA	0	0	0	0	0	0	NA	0	NA	NA	0	NA	NA	0	NA	0	NA	NA	0	NA	0	0	0	NA	0	0	0	0	0
LaDArT_SNP15048	TGCAGATACTGGCAGCCTGTAATATGTTTTCATTATCTTTTTTCACTTACAGATCGGAAGAGCGGTTCA	15	T	C	NLL-03	27522874	G	A	0	0	0	0	0	0	0	0	0	0	0	0	0	1	1	0	0	0	0	0	0	0	0	0	0	0	0	0	0	0	0	0	0	0	0	0	1	0	0	0	0
LaDArT_SNP01567	TGCAGATGGACCAGCAAGGTAATATGGTATAGCCAATTGCAACTGTAAACAATTACACTCTAAAGGCTC	44	C	G	NLL-03	27532208	G	C	1	1	NA	1	0	1	0	1	0	1	1	1	0	0	0	0	NA	0	1	NA	1	1	NA	1	1	NA	1	1	1	1	1	1	1	0	0	2	0	0	0	0	1
LaDArT_SNP11132	TGCAGATGCAAGACACTGTACTAAGTATTTATCAAAACTCCAAAAATCGACACTGTTTTACAGATCGGA	43	A	C	NLL-03	27595187	T	G	0	1	1	1	0	1	0	NA	0	NA	NA	NA	1	2	1	NA	0	NA	NA	0	NA	NA	NA	NA	NA	NA	NA	NA	NA	NA	NA	NA	NA	0	0	1	0	0	NA	0	0
LaDArT_SNP00745	TGCAGATGCAAGACACTGTACTAAGTATTTATCAAAACTCCAAAAATCGACACTGTTTTACAGATCGGA	29	C	T	NLL-03	27595201	A	G	0	NA	NA	NA	0	NA	0	1	0	1	1	1	NA	2	NA	NA	0	NA	1	0	1	1	NA	1	1	NA	NA	1	1	1	1	1	1	0	0	NA	0	0	NA	0	0
LaDArT_SNP14208	TGCAGCAAAGCCTTCATCCACAGTTTAGATATCATCCTCCATTTAGAGATATCACTGTAGATCTGTTGG	33	C	A	NLL-03	27648782	A	C	0	0	0	0	0	0	0	0	0	0	0	0	0	0	0	0	0	1	0	0	0	0	0	0	0	1	0	0	0	0	0	0	0	0	0	0	0	0	0	0	0
LaDArT_SNP03620	TGCAGAATTGTTGTTGTATAGAATTCATTGATTCTGGTTTTTTGTCATTTTGAAATTTCATACAGCTCT	6	A	T	NLL-03	27772824	T	A	0	0	1	0	0	0	0	0	0	0	0	0	1	0	0	0	0	0	0	1	0	0	0	0	0	1	0	0	0	0	0	0	0	0	0	0	1	1	0	0	0
LaDArT_SNP09341	TGCAGTAAGTAAATATAGCATTAGTGACATCAGAAAGAGAAAACATGATTCATAAGTTCCTTACAGATC	47	A	G	NLL-03	27803141	T	C	0	0	0	0	0	0	0	0	0	0	0	0	1	0	0	0	0	0	0	0	0	0	0	0	0	1	0	0	0	0	0	0	0	0	0	0	0	1	0	0	0
LaDArT_SNP12010	TGCAGTCACGTTTCTCTCATTCTTTATTTCTTTCTCTCTCTAGGATCCTGACTTTACAGATCGGAAGAG	9	G	A	NLL-03	27835349	C	T	0	0	0	0	0	0	0	1	0	2	1	1	0	0	0	0	0	0	1	0	0	0	0	1	0	0	1	1	0	0	1	2	1	0	0	1	0	0	0	0	1
LaDArT_SNP07193	TGCAGGTGTTGTATGCGAGAATGGTGTTGGGTGTGATAGCCTGATAGGCCATTTTTTTACTTTTACTGT	48	C	T	NLL-03	27984914	G	A	0	0	0	2	0	0	0	0	0	0	0	0	0	0	0	0	0	0	0	0	0	0	0	0	0	0	0	0	0	0	0	0	0	0	0	NA	1	1	0	1	NA
LaDArT_SNP02278	TGCAGGTGGCCAATGTCCCTTGTTCCTTCACATCTTTGCATCATTCTATCCTCCGAGGTGAAATACAAA	24	T	C	NLL-03	27995402	G	A	1	1	0	2	0	1	1	1	1	2	1	1	0	0	0	0	0	0	1	0	1	1	0	1	1	0	1	1	1	NA	1	1	1	0	0	1	0	0	0	NA	1
LaDArT_SNP04259	TGCAGCCGTGTTGGTCTATGGACCATGGTACACAGTAGTGTACTCATACACGGCCTGGCCGTGTCTGGG	51	G	A	NLL-03	27995474	G	A	0	0	0	0	0	0	0	0	0	0	0	0	0	2	0	0	0	0	0	2	0	0	0	0	0	0	0	0	0	0	0	0	0	0	0	0	0	0	0	0	0
LaDArT_SNP02961	TGCAGTCAAATATAGCTTATAGTATGACAAACTAATAAATGGTAGTTACAGATCGGAAGAGCGGTTCAG	25	C	G	NLL-03	28139779	C	G	0	0	0	0	0	0	0	1	0	2	1	1	0	0	0	0	0	0	1	0	1	1	0	1	1	0	1	1	1	0	1	1	1	0	0	0	0	0	0	0	0
LaDArT_SNP02639	TGCAGTAAAGCCTTTGTTTGGCTTACTAGGTGAACATATATTTATAGCCTTCTTTTCTTATCCTATTTT	24	A	T	NLL-03	28139932	A	T	0	0	0	0	0	0	0	1	0	2	NA	1	0	0	0	0	0	0	1	0	1	1	0	1	1	0	1	1	1	0	1	1	1	0	0	0	0	0	0	0	0
LaDArT_SNP02640	TGCAGTAAAGCCTTTGTTTGGCTTACTAGGTGAACATATATTTATAGCCTTCTTTTCTTATCCTATTTT	47	C	T	NLL-03	28139955	C	T	0	0	0	0	0	0	0	NA	0	0	NA	NA	0	0	0	0	0	0	NA	0	NA	NA	0	NA	NA	0	NA	NA	NA	0	NA	NA	NA	0	0	0	0	0	0	0	0
LaDArT_SNP11735	TGCAGTACCACTTCTGTTAGTTCAGCAGAAACCAACAATTGCACAGCTTTTCCACTATTCTAAAGTTAC	61	A	G	NLL-03	28140481	T	C	0	0	0	0	0	0	0	0	0	0	0	0	0	0	0	0	0	0	0	0	0	0	0	0	0	0	0	0	0	0	0	0	0	0	0	2	0	0	0	0	1
LaDArT_SNP11734	TGCAGTACCACTTCTGTTAGTTCAGCAGAAACCAACAATTGCACAGCTTTTCCACTATTCTAAAGTTAC	31	C	T	NLL-03	28140511	G	A	0	0	0	0	0	0	0	0	0	0	0	0	0	0	0	0	0	0	0	0	0	0	0	0	0	0	0	0	0	0	0	0	0	2	0	0	0	0	0	0	NA
LaDArT_SNP11298	TGCAGTTGCTTTGATGATCACAGCAAGATAGTTTCTGTCAGCTCAAGAGACTTTACAGATCGGAAGAGC	48	G	A	NLL-03	28312304	C	T	0	1	0	2	0	0	1	0	0	0	0	0	0	0	0	0	0	0	0	0	0	0	0	0	0	0	0	0	0	0	0	0	0	0	0	0	0	0	0	0	0
LaDArT_SNP13893	TGCAGAAATTCTAATGTGAGTAACTGAGTGTTTGGTTGTCGAATAAAGTCAATGGCGCTTTGGATAGTT	29	A	G	NLL-03	28470924	C	T	0	0	0	0	0	0	0	0	0	0	0	0	0	0	0	0	0	0	NA	0	0	0	NA	NA	0	0	0	0	0	0	0	0	0	0	0	NA	0	0	0	0	0
LaDArT_SNP15488	TGCAGAACTTGCTTCTGCAAACTTTTTATCACGTTTTCTCTTACCACCTCTGCTCCGTTTCTTACCTTT	7	C	G	NLL-03	28578512	C	G	0	0	0	0	0	0	0	0	0	1	0	0	0	0	0	0	0	0	NA	0	0	2	1	NA	0	0	2	0	1	0	1	0	1	2	0	NA	0	0	0	0	1
LaDArT_SNP13275	TGCAGATCCACTGTTTTGTCAAGTGGAAAGGCAGACAGGAACTGCTCCTCCGCTATCCGGGCATGATAG	46	C	G	NLL-03	28582774	G	C	0	0	0	2	0	0	0	0	0	0	0	0	0	0	0	0	0	0	1	0	0	0	0	1	0	0	0	0	0	0	0	0	0	0	0	1	0	0	0	0	0
LaDArT_SNP06625	TGCAGCAGATGGTAGTCACGCCTGTCACGGGCCAAATAGAGGCAAAGTCGCGACCCAAATCGCGGGTCA	61	G	A	NLL-03	28582878	G	A	0	0	0	0	0	0	0	0	0	0	0	0	0	0	0	0	0	0	NA	0	0	0	0	NA	0	0	0	0	0	0	0	0	0	0	0	1	0	0	0	0	0
LaDArT_SNP01479	TGCAGACCCCACTTGATAGGAGCCTCTTCTGTTTCGTGTTATCAAATTTTCAAGAATTTGACCCATGTC	45	A	G	NLL-03	28771817	A	G	0	1	0	2	0	0	1	0	0	0	0	0	0	0	0	0	0	0	0	0	0	0	0	0	0	0	0	0	0	0	0	0	0	0	0	0	0	0	0	0	0
LaDArT_SNP15325	TGCAGTGGCATAGCCAGTTATAGGATACCTATTTCTTACAGATCGGAAGAGCGGTTCAGCAGGAATGCC	6	T	G	NLL-03	28773597	G	T	0	0	0	0	0	0	0	0	0	0	0	0	0	0	0	0	0	0	1	0	0	0	0	1	0	0	0	0	0	0	0	0	0	0	0	2	0	0	0	0	1
LaDArT_SNP01604	TGCAGTTCAAATATCTTCAAAAGAGAGACGCTACAAAATTTAGTCCCTTGCTCATTCGATGCTTGATTT	50	C	A	NLL-03	28952822	C	A	0	1	1	1	0	1	NA	1	1	2	1	1	1	0	0	0	0	0	NA	0	0	0	0	1	0	1	0	0	0	0	0	2	1	0	0	1	NA	NA	NA	0	NA
LaDArT_SNP01987	TGCAGGCAAAAGTGACATCCAAGTGAAAATTTTGAAAACAATAACCTTGCTATAACTTCACTACCGTCC	65	G	A	NLL-03	28968207	G	A	0	1	1	1	0	NA	1	0	NA	0	0	0	0	0	0	0	0	0	NA	0	0	0	0	1	0	1	0	0	0	0	0	2	0	0	0	NA	0	0	0	NA	NA
LaDArT_SNP17539	TGCAGCTCAGCCGCAAATGATACAATAGCTCGAAAATCAAGCATACGAATGAGGATGCAAGAACAGAGA	46	A	G	NLL-03	29061888	C	T	0	0	0	0	0	0	0	0	0	0	0	0	0	0	0	0	0	NA	0	0	0	0	0	0	0	0	0	0	0	NA	0	0	0	0	0	0	NA	NA	0	2	0
LaDArT_SNP09055	TGCAGCTCAAACTCAGTAAAGGAAGAGAAAAGACCATGGGTTTTACGTGCTAAAGAAGCTTCGGTCCAG	62	G	C	NLL-03	29063065	G	C	0	0	0	0	0	0	0	0	0	0	0	0	0	0	0	0	0	0	0	0	0	0	0	0	0	0	0	0	0	0	0	0	0	0	0	0	0	0	0	0	0
LaDArT_SNP17111	TGCAGAAAACAAAAGATATTGGTGAGGGAATAAGGGTTGCATTGTGGGGCTTTTATAGCATTAGGAATG	15	T	A	NLL-03	29085403	A	T	0	1	1	1	0	1	1	1	1	1	NA	1	1	NA	1	1	1	1	NA	0	0	1	0	1	1	1	1	1	1	1	1	1	1	0	0	NA	1	1	1	1	NA
LaDArT_SNP00133	TGCAGCAGCGATCAAGTTTGTGCAATGATGAGTTGATATAGTAATATAATGTTTCATTGAATCTTCAAA	50	T	G	NLL-03	29177052	C	A	0	1	0	2	0	1	1	1	1	2	1	1	1	0	NA	NA	NA	0	0	0	0	0	0	NA	NA	0	1	NA	0	1	NA	NA	1	0	0	NA	0	NA	NA	0	0
LaDArT_SNP13477	TGCAGACAATCCTTTACATTCTTTCTCTACCGATATCATTTTTATACTACTTTCAACTTACAGATCGGA	43	G	A	NLL-03	29245979	T	C	1	1	1	1	1	1	1	1	1	2	1	1	1	2	1	1	1	1	0	1	1	1	0	1	1	1	1	1	1	1	1	2	1	1	1	1	NA	1	0	1	2
LaDArT_SNP01455	TGCAGAAAAGCCCGCCACAAATTTTTCAATACGTTGAAGAATGGAAGTACATAATGTCATCCATTACAG	43	G	T	NLL-03	29246062	G	T	1	0	0	2	1	0	0	0	0	0	0	0	0	0	0	0	0	0	0	1	1	0	0	0	0	0	0	0	0	0	0	0	0	1	1	0	NA	0	0	0	0
LaDArT_SNP09132	TGCAGCTTGGTCAAAGGGGAACACCAAACTGGCAAAAAATTATGACCTAGACGTGCTACCATTGGGAAC	38	T	A	NLL-03	29349016	A	T	1	1	2	1	1	1	1	1	1	0	1	1	1	1	1	1	1	1	0	1	1	1	0	1	0	0	1	1	1	1	0	2	1	1	1	1	0	1	0	1	2
LaDArT_SNP07285	TGCAGTACTTCCAGGCTTGAGAATGGGAATCAATTACCAAGTGAGAAAAATATTCATCAAGTGCGACGA	11	T	C	NLL-03	29352011	G	A	1	1	0	1	1	1	1	1	1	0	1	1	1	1	1	1	1	1	0	1	1	1	1	1	0	0	1	1	1	1	0	2	1	1	1	1	1	1	0	1	1
LaDArT_SNP10578	TGCAGCATTACATATTATCAAGCAAAACATCATGACATTGACAAGAAAACCACAATGACCTTGAAGAAT	56	C	G	NLL-03	29352075	G	C	1	1	0	1	1	1	1	1	1	0	1	1	1	1	1	1	1	1	0	1	1	1	0	1	0	0	1	1	1	1	0	2	1	1	1	1	0	1	0	1	2
LaDArT_SNP00115	TGCAGTGTCTCTGCTAATGATTGTCTTTGTTGTTCTTGTACAGTGTACACTCCCTCTGTGATTCTGTAT	36	C	T	NLL-03	29373336	T	C	0	1	0	2	0	NA	1	NA	1	0	0	NA	NA	0	1	NA	NA	NA	0	NA	0	2	NA	1	0	0	NA	NA	1	1	0	0	NA	0	0	0	NA	NA	0	0	0
LaDArT_SNP05495	TGCAGAAGGCATAGTAAACAGTGTTCAATATTATCTGTCATAACGAAGGAAGGTAAGATTACAGATCGG	43	T	C	NLL-03	29394390	G	A	1	1	0	1	1	1	1	1	0	0	0	NA	0	2	1	1	1	1	0	0	1	0	1	1	0	0	NA	1	1	NA	0	0	NA	1	1	1	1	1	0	0	1
LaDArT_SNP10431	TGCAGAGCTTACTCTGAAAGAAGAACCTCCCTTCTCTGAAGGAATAAAGTAAAGTTTACCAAATTACAC	36	T	G	NLL-03	29407473	T	G	0	0	0	0	0	NA	0	NA	0	0	NA	NA	0	0	0	1	1	NA	0	0	0	0	1	NA	0	0	0	NA	0	NA	0	0	NA	0	0	0	1	0	0	0	1
LaDArT_SNP10432	TGCAGAGCTTACTCTGAAAGAAGAACCTCCCTTCTCTGAAGGAATAAAGTAAAGTTTACCAAATTACAC	56	T	C	NLL-03	29407493	T	C	0	0	0	0	0	NA	0	NA	0	0	1	1	0	0	0	NA	NA	NA	0	0	0	0	NA	NA	0	0	0	NA	0	1	0	2	1	0	0	0	NA	0	0	0	NA
LaDArT_SNP19211	TGCAGGATTTAGTCCCACAGGTTTGTCGACCAACCTGTGAACCCACATCAAAAATTACAGATCGGAAGA	48	A	C	NLL-03	29426721	G	T	0	0	0	0	0	NA	0	0	0	0	0	0	0	0	0	0	0	NA	0	0	0	0	0	0	0	0	0	NA	0	0	0	0	0	0	0	0	0	1	0	0	0
LaDArT_SNP19210	TGCAGGATTTAGTCCCACAGGTTTGTCGACCAACCTGTGAACCCACATCAAAAATTACAGATCGGAAGA	22	T	G	NLL-03	29426747	A	C	0	0	0	0	0	1	0	0	0	0	0	0	0	0	0	0	0	1	0	0	0	0	0	0	0	0	0	1	2	0	0	0	0	0	0	0	0	NA	0	0	2
LaDArT_SNP02118	TGCAGAAGCGGACCAACCCATGTAGGCTCGCATCTAAACAGACCAGGGATTTGCCTAGCCCTAAACTGC	7	G	A	NLL-03	29426773	G	A	0	1	0	2	0	NA	1	1	0	0	1	1	0	0	0	0	0	NA	0	0	0	0	0	1	0	0	0	NA	0	1	0	2	1	0	0	0	0	NA	0	0	0
LaDArT_SNP00446	TGCAGCAGCTGGAATGTACAAGATACTTTTTGGAACCCTCCATGGGAAGCCATCAACTGTTTCCCTTTA	54	A	G	NLL-03	29429109	A	G	0	1	0	2	0	0	1	1	0	0	1	1	0	0	0	0	0	0	0	0	0	0	0	1	0	0	0	0	0	1	0	2	1	0	0	0	0	0	0	0	0
LaDArT_SNP14466	TGCAGCTTTTATAGGTCGCCTTCATTGTCCAGATAAAGGATGAAATCACCAAAAAAAGTACATAAATAT	50	C	A	NLL-03	29517822	A	C	0	0	0	0	NA	0	0	0	0	0	0	0	0	0	0	0	0	0	0	0	0	0	0	0	0	0	0	0	0	0	0	0	0	0	0	0	1	0	0	0	0
LaDArT_SNP08633	TGCAGAATAGGTAGAAGCACCAACTAGTTGTATTGATGTATCAGTTGGGATTGACATGCCAATTTCATA	47	G	A	NLL-03	29532787	G	A	0	0	0	0	0	0	0	0	0	0	0	0	0	0	0	0	0	0	0	0	0	0	0	0	0	0	0	0	0	0	0	0	0	0	0	2	0	0	0	0	2
LaDArT_SNP01413	TGCAGGTATCCATATACATATATAACAATTCTATCTTTCTTCTTATTATTATATTACAGATCGGAAGAG	12	T	G	NLL-03	29569114	T	G	0	NA	0	0	0	NA	NA	0	0	0	NA	0	0	0	0	0	0	0	0	0	0	0	0	0	0	0	0	0	0	0	0	0	0	0	0	0	NA	NA	1	1	0
LaDArT_SNP01414	TGCAGGTATCCATATACATATATAACAATTCTATCTTTCTTCTTATTATTATATTACAGATCGGAAGAG	37	T	C	NLL-03	29569139	T	C	0	NA	0	0	0	NA	NA	0	0	0	NA	0	0	0	0	0	0	0	0	0	0	0	0	0	0	0	0	0	0	0	0	0	0	0	0	0	NA	NA	NA	NA	0
LaDArT_SNP01905	TGCAGCTGCTTGGTGTTACTTGCATGCTCATTTCTTCGTAAGTACAATACTTTGTCATTGTCTTGGTAG	34	T	G	NLL-03	29582954	A	C	0	1	0	2	0	1	1	0	0	0	0	0	0	0	0	0	0	0	0	0	0	0	0	0	0	0	0	0	0	0	0	0	0	0	0	0	1	1	0	0	0
LaDArT_SNP01638	TGCAGCATGGAGTGCAGTGGATCCATTGCTTTTGGACCTCGTTACGTCACCGCCGTATTGAACAATGTT	38	T	G	NLL-03	29606281	T	G	0	2	0	2	0	1	1	1	0	1	1	1	0	2	0	0	0	1	0	0	0	2	0	1	0	0	0	0	2	1	1	1	1	0	0	1	1	1	0	0	2
LaDArT_SNP02662	TGCAGGAATCTCATTTATGTGTTATGAAGCTTGCAAGAGGATTCTGGTTCAGAATGATGACGAGGAATA	60	C	T	NLL-03	29635076	G	A	0	1	0	2	0	1	1	1	0	0	1	1	0	1	0	0	0	1	0	0	0	1	0	1	1	0	0	1	1	0	1	1	1	0	0	0	1	1	0	0	2
LaDArT_SNP03386	TGCAGAAACAAGTGAATTATATTGAGATACACAAAAAACTTGGAAACTACAGTGTTATGAATTTACAGA	15	A	G	NLL-03	29635878	A	G	0	0	0	0	0	0	0	0	0	0	0	0	0	0	0	0	0	0	0	0	0	0	0	0	0	0	0	0	0	0	0	0	0	0	0	0	NA	1	0	0	0
LaDArT_SNP02231	TGCAGGTTCTTTCTATATCAGGCTGCACTTTGGTTTCTGATTGGAGCTTGCCCGCATTGAGAAAATTAG	14	A	T	NLL-03	29657916	A	T	0	1	1	1	0	1	1	1	0	1	1	1	1	1	1	1	0	1	1	1	0	1	1	1	1	1	1	1	1	1	1	1	1	0	0	1	1	1	1	1	1
LaDArT_SNP00350	TGCAGCAGTTCCCAACTTCTCATAAAGAAAGGATACGGAGACAATTCTGATTCTCCTTGAACTTTATCA	5	C	T	NLL-03	29661697	C	T	0	NA	0	NA	0	NA	NA	NA	1	0	NA	NA	0	NA	0	0	0	NA	0	0	0	NA	0	1	NA	0	0	NA	NA	1	NA	NA	NA	0	0	1	1	1	1	1	2
LaDArT_SNP02231	TGCAGGTTCTTTCTATATCAGGCTGCACTTTGGTTTCTGATTGGAGCTTGCCCGCATTGAGAAAATTAG	14	A	T	NLL-03	29664583	A	T	0	1	1	1	0	1	1	1	0	1	1	1	1	1	1	1	0	1	1	1	0	1	1	1	1	1	1	1	1	1	1	1	1	0	0	1	1	1	1	1	1
LaDArT_SNP00350	TGCAGCAGTTCCCAACTTCTCATAAAGAAAGGATACGGAGACAATTCTGATTCTCCTTGAACTTTATCA	5	C	T	NLL-03	29668364	C	T	0	NA	0	NA	0	NA	NA	NA	1	0	NA	NA	0	NA	0	0	0	NA	0	0	0	NA	0	1	NA	0	0	NA	NA	1	NA	NA	NA	0	0	1	1	1	1	1	2
LaDArT_SNP02525	TGCAGTCGCACATCAATAGTGAAAAACGTCCCGCATATGGATAATGAAGCACATCCGGATGTATCATTT	33	C	G	NLL-03	29700635	C	G	0	1	1	1	0	1	1	1	1	1	1	1	1	1	1	1	1	1	1	1	0	1	1	1	1	1	1	1	1	1	1	1	1	0	0	2	0	0	1	1	1
LaDArT_SNP13868	TGCAGAAACATAAGGTCAATAACAGAATAATCTCATACGAATACCTTATAAGAACAGTAATCTTCAAGC	47	G	A	NLL-03	29738528	A	G	0	0	0	0	0	0	0	0	0	0	0	0	0	0	0	0	0	0	0	0	0	0	0	0	0	0	0	0	0	0	0	0	0	0	0	0	0	0	0	0	0
LaDArT_SNP01991	TGCAGAATAAAAATAAAAAATAGACAGGACAATTCGTAAGTAGTACGAAGCTATCACTCACGCAGAACA	13	T	A	NLL-03	29743572	T	A	0	0	0	0	0	1	1	1	0	0	1	1	0	0	0	0	0	1	0	0	0	2	0	1	0	0	0	0	2	0	1	1	1	0	0	0	0	0	0	0	0
LaDArT_SNP01185	TGCAGTTTCCTATTTTGGAGAATCTTTCCCATGTTTGTTTGGTTTCTCAGAATCTATGGATTATGAGTT	16	G	A	NLL-03	29752889	G	A	0	1	0	1	0	1	1	1	1	0	1	1	0	0	0	0	0	1	0	0	0	2	0	1	1	0	0	0	2	0	1	1	1	0	0	1	0	0	1	1	2
LaDArT_SNP00612	TGCAGGAAGTTGACAGTTGCTTAGGATTGGTTGAACAGTCACCTGATGAATCTGTTCAAGCTGCAATGG	55	T	C	NLL-03	29770597	T	C	0	NA	0	1	0	1	1	1	1	0	1	1	1	1	1	1	1	1	0	1	0	1	1	1	1	0	1	1	1	1	1	1	1	0	0	NA	1	1	1	1	1
LaDArT_SNP04291	TGCAGCCTGTGGATTACCATTGCTCGTGACAGACTTAGGAGAATGGTCACCAACTGGGTTGTCTTGTTG	10	G	A	NLL-03	29773139	C	T	0	0	0	2	0	1	1	1	0	0	1	1	0	0	0	0	0	1	0	0	0	2	0	0	0	0	0	0	2	0	1	1	1	0	0	0	0	0	0	0	0
LaDArT_SNP02342	TGCAGTTTGTGCATAGTTTCCATCATCACCCAAAACATCAAACCATTTACTCAAAAACTCATCAAGGTA	45	T	C	NLL-03	29797978	A	G	0	1	0	1	0	1	1	1	1	0	1	1	0	1	0	1	0	1	0	0	0	2	1	1	1	0	0	1	2	0	1	0	1	0	0	1	0	1	0	0	1
LaDArT_SNP06280	TGCAGAGAATCACAGTTCCAGTCATAGCCAGCAGACACAAGAAAATTGAGTCAAGTCAGGGTCACGTCG	65	G	A	NLL-03	29813383	C	T	0	2	0	2	2	1	1	1	0	0	1	1	0	0	0	0	0	1	0	0	0	0	0	0	0	0	0	0	0	0	1	0	0	0	0	0	0	0	0	0	0
LaDArT_SNP01936	TGCAGCTCGTATAAACTTTTGTGATCATGCACCAATAGATGTCCAGGAAGAGTTTGGTTTGGTGGAAGA	7	C	T	NLL-03	29837516	C	T	0	NA	0	0	0	NA	NA	0	NA	0	NA	NA	0	0	0	0	0	NA	0	0	0	0	0	NA	0	0	0	0	0	0	0	0	0	0	0	0	0	0	0	0	0
LaDArT_SNP01935	TGCAGCTCGTATAAACTTTTGTGATCATGCACCAATAGATGTCCAGGAAGAGTTTGGTTTGGTGGAAGA	64	G	A	NLL-03	29837573	G	A	0	1	0	2	0	1	1	1	1	0	1	1	0	0	0	0	0	1	0	0	0	0	0	1	0	0	0	0	0	0	0	0	0	0	0	0	0	0	0	0	0
LaDArT_SNP02123	TGCAGCGAGAGGTACATTCCTCTCCGATTCTCTTTTTCAGTTTACAGATCGGAAGAGCGGTTCAGCAGG	17	C	T	NLL-03	29866139	A	G	0	1	0	1	0	1	1	1	0	0	1	1	NA	0	0	0	0	1	0	0	0	2	0	1	0	0	0	0	0	0	0	0	1	0	0	1	1	NA	0	0	0
LaDArT_SNP05940	TGCAGTAGCAATATTTTCCAGGCTATCATGGTCATTGACTGGATATGTAAACCTACAAAGTGCATTGTA	38	C	T	NLL-03	29952779	C	T	0	0	0	0	0	0	0	0	0	1	0	0	0	0	0	0	0	0	0	0	0	2	1	0	1	0	0	0	2	0	0	1	1	0	0	0	0	0	0	0	2
LaDArT_SNP02837	TGCAGTCCCGGAAGGGAAAGGAGTATCATCTTCTGCATCGGTGGAAGTAGCCAGCATGTCTGCTATTGC	9	A	G	NLL-03	29974315	C	T	0	1	0	2	0	0	0	0	0	0	0	0	0	0	0	0	0	0	0	0	0	0	0	0	0	0	0	0	0	0	0	0	0	0	0	0	1	0	0	0	0
LaDArT_SNP12034	TGCAGTTCGTATATTGATGTATCATTGTAATTGTCCGACCCCATAATTTTACAGATCGGAAGAGCGGTT	44	T	A	NLL-03	29977519	T	A	1	1	NA	2	1	NA	NA	NA	0	1	NA	NA	1	2	NA	0	0	0	0	1	1	1	1	NA	1	NA	1	NA	1	NA	NA	1	1	1	1	1	1	1	1	1	2
LaDArT_SNP00484	TGCAGTTTTTACGATATTGTGGATTCATGTGAGAATTCATTGTGTAGTAGTGTGTGTTGAATGTATGTT	12	G	C	NLL-03	29985551	C	G	1	0	NA	2	1	NA	NA	NA	0	0	NA	NA	NA	0	NA	0	0	1	0	0	1	1	1	NA	1	NA	NA	NA	1	NA	1	1	1	1	1	0	0	0	0	0	2
LaDArT_SNP13785	TGCAGGTTTCAGCTTCATGCTCCACCACTCATGCCGGCTCTTGCGTGTTACAGATCGGAAGAGCGGTTC	33	T	C	NLL-03	29994211	C	T	0	0	1	2	0	NA	NA	NA	0	0	NA	NA	1	0	0	0	0	0	0	1	0	2	1	NA	1	NA	1	NA	1	NA	1	1	1	0	0	NA	1	0	1	1	1
LaDArT_SNP16186	TGCAGGAATTTCTTATGGAATGGAGGTAAGGCAGGTAAACCAAGATCTTTGGTGAGCCGGACTGATATA	42	T	A	NLL-03	30035263	A	T	1	1	1	2	1	1	1	1	1	0	1	1	0	1	1	1	1	1	1	0	1	0	1	0	1	1	1	1	2	0	1	2	NA	1	1	0	1	NA	0	1	2
LaDArT_SNP06307	TGCAGAGAGTTTCGCTAATTACAGGTAAGAACAACTTCATCATGTATTATTTGTGTCGCTCCCGAAAAT	41	A	C	NLL-04	16879	A	C	1	1	0	2	0	0	0	1	0	2	1	0	0	0	0	0	0	0	0	0	0	0	0	NA	0	0	0	0	0	0	0	0	0	0	0	NA	0	0	0	0	0
LaDArT_SNP06308	TGCAGAGAGTTTCGCTAATTACAGGTAAGAACAACTTCATCATGTATTATTTGTGTCGCTCCCGAAAAT	52	G	A	NLL-04	16890	G	A	NA	NA	0	0	0	0	0	NA	0	0	NA	0	0	0	0	0	0	0	0	0	0	0	0	NA	0	0	0	0	0	0	0	0	0	0	0	1	0	0	0	0	2
LaDArT_SNP06412	TGCAGATATAATAAAAATTAGGGTTCAATTATCAACCCAATTTCACGAATCATGGAATAAAGTATGTGC	48	A	G	NLL-04	36566	T	C	NA	NA	0	1	2	1	1	NA	0	0	NA	0	0	1	1	0	0	0	0	0	2	0	0	NA	1	0	0	0	0	2	0	0	0	0	0	0	0	0	0	0	0
LaDArT_SNP06778	TGCAGCGACTCCAATCTACATCACAGCATGCATGGTACCCGTGATTGTGAAAACTACAAAGACGGTCAC	42	G	A	NLL-04	40504	C	T	0	0	NA	0	0	0	0	0	0	0	NA	NA	0	0	0	NA	0	0	0	NA	0	0	0	NA	0	NA	0	0	0	0	0	0	0	0	0	NA	0	NA	NA	NA	0
LaDArT_SNP06779	TGCAGCGACTCCAATCTACATCACAGCATGCATGGTACCCGTGATTGTGAAAACTACAAAGACGGTCAC	6	G	A	NLL-04	40540	C	T	0	0	NA	2	0	0	0	0	0	2	1	NA	0	0	0	NA	0	0	0	NA	0	0	0	1	0	NA	0	0	0	0	0	0	0	0	0	1	0	NA	NA	NA	2
LaDArT_SNP16531	TGCAGTGTGATTTGATCACAAGTTTGCATAAATTGCACTAAAATTATATTTTTATTGTCCAAATAATAA	45	G	A	NLL-04	40588	A	G	0	0	0	2	0	NA	0	0	0	1	1	0	0	0	0	0	0	0	0	0	0	0	0	1	0	0	0	0	0	0	0	0	0	0	0	2	0	0	0	0	2
LaDArT_SNP04111	TGCAGCAGCTACAAATACAAAATCACAATTGGGTCAAGTTAGATATTAGCCTCATTGAGTAGTTTATGG	23	C	G	NLL-04	65831	C	G	1	1	1	1	2	1	1	1	0	2	1	1	0	NA	1	1	0	0	0	1	0	NA	0	1	0	1	2	NA	NA	1	1	0	NA	NA	0	1	1	1	1	1	2
LaDArT_SNP06997	TGCAGGAGACCGCATTTAGCAGGAAAAGGGGCTTCCGGAACAAGCTAAAAAAGAGAGGTAAAGTTTACA	40	C	T	NLL-04	66708	G	A	0	0	1	0	0	0	0	NA	0	0	0	1	0	0	0	1	0	0	0	1	0	0	0	0	0	1	2	0	0	0	2	0	0	0	0	0	0	1	1	1	0
LaDArT_SNP13954	TGCAGAAGGAAGACATGGCAACTTACTCTGACGCCATTTATGCGCTGACCAATCTTCTCAGGTGAATAA	58	A	C	NLL-04	206261	G	T	0	0	0	0	0	0	0	0	0	0	0	0	0	0	0	0	0	0	0	0	0	0	0	0	0	0	0	0	0	0	0	0	0	0	0	0	0	0	0	0	0
LaDArT_SNP14151	TGCAGATGAATAACTGATACCATAAATACAAGGATCCTATGAGCAAGAAAAAGCCCAGCTAAACTTACA	35	T	C	NLL-04	235629	C	T	1	1	0	2	0	0	0	1	0	2	1	0	0	0	0	0	1	0	0	0	0	0	0	0	0	0	0	0	0	0	0	0	0	0	0	0	1	0	0	0	2
LaDArT_SNP10050	TGCAGTGGGGTCCACTTTGATTTGTGAAATCAAAACTATGGACATGAGTTACAGATCGGAAGAGCGGTT	47	G	A	NLL-04	246191	C	T	1	1	0	2	0	0	0	1	0	2	1	0	0	2	0	0	1	0	2	0	0	0	0	1	0	0	0	0	0	0	0	2	0	0	0	2	1	0	0	0	2
LaDArT_SNP17795	TGCAGTGAAATTATAGCATTGAAAGTGCACTAGTATGGAAAATCTTTCATTTATCATTGATAAAAGAAT	9	G	A	NLL-04	246244	A	G	NA	NA	0	0	NA	0	0	NA	0	0	NA	0	0	0	0	0	NA	0	0	0	0	0	0	NA	0	0	0	0	0	0	0	0	0	0	0	0	NA	0	0	0	0
LaDArT_SNP10191	TGCAGCCAGAGCTCTCATCCAGACATTATATGTGTAAGAATCCAGCACGACATTGCTAGCCTTCATTTC	48	G	A	NLL-04	290288	G	A	0	0	0	0	0	0	0	0	0	0	0	0	0	0	0	0	0	0	0	0	0	0	0	0	0	0	0	0	0	0	0	0	0	0	0	1	NA	0	0	0	2
LaDArT_SNP08764	TGCAGATACTCTCTAACTAAGATAAGGGAGCACATAAAGAAACGCCCTCCGCTAGCAACAACTGAAAAG	50	G	A	NLL-04	316491	C	T	1	0	0	0	0	0	0	0	0	0	0	0	0	2	0	0	0	0	0	0	0	1	0	0	0	0	0	1	1	2	2	0	1	1	0	1	0	0	0	0	2
LaDArT_SNP03775	TGCAGAGGAGAGAGGAATCAAAGGAGTGCCCAAAAAGTTAGGGTTTTTGTCACAAGGTTCTACTATCTT	17	T	C	NLL-04	348572	A	G	0	NA	0	NA	0	0	0	NA	0	0	NA	1	1	0	0	1	1	1	1	1	0	0	1	NA	NA	0	2	0	0	0	2	NA	0	0	0	NA	NA	1	0	1	1
LaDArT_SNP08228	TGCAGTGTAGCTGTTTTACTTGAATGTTGTTTTTCGATGGATGAGTTACAGATCGGAAGAGCGGTTCAG	34	C	G	NLL-04	350155	C	G	0	0	0	0	0	0	0	0	0	0	0	1	1	0	0	1	1	1	2	1	0	0	1	0	0	0	2	0	0	0	2	0	0	0	0	0	0	1	0	1	2
LaDArT_SNP08253	TGCAGTTCAGAAAAATTAGAAGAATAAAATGAGAAATGATTACAGATCGGAAGAGCGGTTCAGCAGGAA	34	A	T	NLL-04	411533	A	T	0	1	0	1	2	0	0	1	0	0	1	0	NA	0	0	0	0	NA	2	0	2	0	0	1	1	0	0	0	0	0	0	1	0	0	0	NA	0	0	NA	NA	0
LaDArT_SNP03568	TGCAGAATAAAAAAGGGTACAAAACATTCTCTGGTGTATGATTTCTACATTTGATTGTTGCTTGAAGAA	24	C	T	NLL-04	420992	C	T	1	0	0	0	0	1	0	0	0	0	0	0	0	0	0	0	0	0	0	0	0	0	0	0	0	0	0	0	0	0	0	0	0	0	0	0	1	1	0	0	0
LaDArT_SNP19457	TGCAGCACATTATATGAATTGCTTCTTTCAGCGAGGTTGAATTTACAGATCGGAAGAGCGGTTCAGCAG	29	G	A	NLL-04	432811	T	C	1	1	0	1	2	1	0	NA	0	1	NA	0	0	2	0	0	0	0	1	0	0	0	0	NA	0	0	0	0	0	0	0	0	1	0	0	0	1	0	0	0	0
LaDArT_SNP04189	TGCAGCATTTCAACTGCTGATGATTTGCTGTTATCTGGAACAAAAAAATCCACAGTTAGCAGAAAACCT	61	G	A	NLL-04	567395	G	A	0	0	0	2	0	0	0	1	0	1	1	1	0	0	1	1	0	0	2	0	0	1	0	1	0	0	0	0	1	0	0	0	1	0	0	1	0	0	0	0	2
LaDArT_SNP14577	TGCAGGGGCAGAACCACAGATAATAGAACATGTTCTAGAATTTCAGTAACAAAGCTCAGCACATAGAAG	25	G	T	NLL-04	626928	C	A	0	1	1	0	2	1	1	0	0	0	0	0	0	1	0	1	0	1	0	1	0	0	0	0	0	1	0	0	0	0	0	0	0	0	0	0	0	0	0	0	0
LaDArT_SNP14567	TGCAGGGACCTCTTTTGCATCAAGGGACTCCTTTGGGTATCACCCTTCACCTTTTTTTTCAACACAATT	53	G	T	NLL-04	857857	A	C	0	0	0	0	0	0	1	0	0	0	0	0	0	0	0	0	0	0	0	0	0	0	0	0	0	0	0	0	0	2	0	0	0	0	0	0	0	0	0	0	0
LaDArT_SNP02277	TGCAGTGTATTTGAAATCAGCCCAAGTCCAATTACTTCCCACATTTCTTCTAACCAGACAATTGTAACA	15	C	A	NLL-04	987396	A	C	1	1	1	1	0	1	1	1	0	NA	1	1	1	1	1	1	1	1	2	1	2	1	1	1	NA	1	0	NA	1	1	1	NA	1	1	0	1	1	1	1	1	1
LaDArT_SNP01539	TGCAGCCTTTTTTCCGGCCATAACAGGCCCTCGGGATCTCCGCTTTGAAGAAGAGATCTCATCCCTTGA	54	T	G	NLL-04	1016345	C	A	0	1	0	0	2	1	0	1	0	1	1	1	0	0	1	1	1	1	1	0	2	1	0	1	1	1	2	0	1	1	2	1	0	1	0	1	1	1	1	1	2
LaDArT_SNP07926	TGCAGATCCTGTATTCGATCTCATCGTAGTTTACAGATCGGAAGAGCGGTTCAGCAGGAATGCCGAGAC	25	G	T	NLL-04	1029683	C	A	1	NA	1	NA	0	NA	1	1	0	1	1	1	1	NA	1	1	1	1	1	0	0	1	NA	1	1	0	0	NA	1	2	0	0	NA	0	0	1	NA	0	NA	NA	1
LaDArT_SNP11216	TGCAGGAGTGTCTTTGGTTAGCACCACATTCTGTTCTGTCAATTATTGAAGTTCTTTACAGATCGGAAG	53	C	G	NLL-04	1058355	G	C	1	1	NA	0	2	0	1	1	0	0	0	0	0	2	1	0	1	0	0	0	2	1	0	1	1	0	0	0	1	0	0	1	0	0	0	0	0	0	0	0	0
LaDArT_SNP07612	TGCAGTTGAATAAGATGAAAATTGTTCTAAATAATGTACAGGTCCAAGATGAACATCTTGATAGATATA	26	C	G	NLL-04	1058431	C	G	NA	NA	NA	0	0	0	NA	NA	0	0	0	0	0	0	NA	0	NA	0	0	0	0	NA	0	NA	NA	0	0	0	NA	0	0	NA	0	0	0	0	0	0	0	0	0
LaDArT_SNP04985	TGCAGTAGTGAAATGCATTTGCTCTGTAGGGAATGGGGCAGTATGATGCAAGGTATGTTATGTACACTA	62	T	A	NLL-04	1061675	A	T	1	1	0	0	2	0	1	1	0	NA	NA	NA	0	0	1	0	1	NA	2	0	2	1	0	1	1	0	0	NA	1	0	NA	1	0	NA	0	1	0	NA	1	1	2
LaDArT_SNP02089	TGCAGCAATCAAAAGTGAAAAGTAAGTGAATGCAAAATGTACATGATCACACATCTAAAGTACCAGTCC	9	A	C	NLL-04	1089505	G	T	0	1	0	0	2	1	0	NA	0	0	0	0	1	1	NA	0	0	0	0	0	0	0	1	0	0	1	0	0	0	2	0	0	1	1	0	NA	1	0	0	0	1
LaDArT_SNP00065	TGCAGCTAATCTTTTCAAGTAAGTAAAATACTCTGAAGCAGTAAGTAAATTTATTATTTTTTTGATGTT	46	G	A	NLL-04	1145094	T	C	1	1	1	NA	2	1	1	NA	0	NA	1	NA	NA	NA	NA	1	0	NA	0	NA	0	NA	NA	1	0	NA	0	NA	0	0	1	1	NA	0	0	NA	NA	0	0	0	NA
LaDArT_SNP00018	TGCAGCTAATCTTTTCAAGTAAGTAAAATACTCTGAAGCAGTAAGTAAATTTATTATTTTTTTGATGTT	39	A	T	NLL-04	1145101	T	A	NA	NA	NA	1	0	NA	NA	1	0	1	NA	1	1	1	1	NA	0	1	2	1	0	1	1	NA	0	1	0	1	0	2	1	NA	1	0	0	1	1	0	0	0	1
LaDArT_SNP02467	TGCAGTGGCATAAAGTTGTGTTGGATTCATATCCTTGTGCTTGCTACTCTCATTGTGACAATTTTCTAC	19	T	G	NLL-04	1145156	G	T	0	0	0	0	0	1	0	0	0	0	0	0	0	0	0	0	0	0	0	0	0	0	0	0	0	0	0	0	0	0	0	0	0	0	0	0	0	0	0	0	0
LaDArT_SNP16559	TGCAGTTCCAACAATGCTTTCAGTCAGTATGTTCCCAGCTGTTATGAAAGCAGCAAAGTCTCCTAATCC	24	C	A	NLL-04	1361128	C	A	0	0	0	0	0	0	1	1	0	0	0	1	1	1	0	NA	0	0	NA	0	0	0	0	1	0	0	0	0	0	0	0	0	1	0	0	NA	NA	NA	0	0	0
LaDArT_SNP12931	TGCAGACTTGAGTTGTGAACTAAGTTCAGAATCACAAATCACAGCACCTGCATCATGCTGAGGTGAACA	7	T	G	NLL-04	1378747	T	G	0	0	0	0	0	0	0	0	0	0	0	0	0	0	0	0	1	0	0	0	0	0	1	0	0	1	2	0	0	0	0	0	0	0	0	0	0	1	1	1	2
LaDArT_SNP12998	TGCAGTTTGCACTATTTCCCTCATTTTATTCTTGTAGATAGATATGAAAATGTTTCTCCTCCATTACAG	13	A	G	NLL-04	1450300	A	G	0	0	0	1	0	0	0	NA	0	NA	NA	0	0	0	0	0	0	0	0	0	0	0	0	NA	0	NA	0	0	0	0	0	0	NA	0	0	2	0	0	0	0	2
LaDArT_SNP12999	TGCAGTTTGCACTATTTCCCTCATTTTATTCTTGTAGATAGATATGAAAATGTTTCTCCTCCATTACAG	57	C	A	NLL-04	1450344	C	A	0	0	0	NA	0	0	0	NA	0	1	1	0	0	0	1	0	0	0	0	0	0	0	0	1	0	1	0	0	0	0	0	0	NA	0	0	0	0	0	0	0	0
LaDArT_SNP11582	TGCAGAGTTGATAATGTGAAGGAGGTTCTTCAATCTTCAAAAGTCAAAACCCTAAAATTGATCACTATT	22	A	G	NLL-04	1705266	A	G	0	0	1	1	0	1	1	1	0	1	1	0	1	1	1	1	1	0	1	0	0	0	1	1	0	1	2	1	0	2	0	0	1	1	0	1	1	1	1	1	1
LaDArT_SNP06559	TGCAGCAAGAACAGAAGTAACAAAATTGGTCCAAAACAATGGCCATGAACCAATAGCCCACGCAAACAA	5	C	T	NLL-04	1758038	G	A	1	1	0	0	2	0	0	0	1	0	NA	0	0	0	0	NA	0	0	0	NA	0	0	0	0	0	NA	0	NA	0	0	NA	0	NA	0	0	0	NA	0	0	NA	0
LaDArT_SNP03380	TGCAGAAAATTGTCATCTTAGAACAACATAAACAAGGAAAGCTGACTAAACAAAAATATTTACCAATCT	7	A	T	NLL-04	1849645	A	T	1	1	0	0	2	0	0	0	0	0	0	0	0	0	0	0	0	0	0	0	0	0	0	0	0	1	0	0	0	0	0	0	0	0	0	0	0	NA	0	0	0
LaDArT_SNP03379	TGCAGAAAATTGTCATCTTAGAACAACATAAACAAGGAAAGCTGACTAAACAAAAATATTTACCAATCT	64	A	T	NLL-04	1849702	A	T	NA	NA	0	0	0	0	0	0	0	0	0	0	0	0	0	0	0	0	0	0	0	0	0	0	0	0	0	0	0	0	0	0	0	0	0	0	0	1	0	0	0
LaDArT_SNP18013	TGCAGATGTAACATCTCATTTCCTTACATTATAGTTACAGATCGGAAGAGCGGTTCAGCAGGAATGCCG	25	G	A	NLL-04	1855470	T	C	0	0	0	0	0	0	0	0	NA	0	0	0	0	0	0	0	0	0	0	0	0	0	0	0	0	0	0	0	0	0	0	0	0	0	0	0	0	0	0	0	0
LaDArT_SNP15057	TGCAGATCCTTCTAACTGCTGTCTGATGTTCTTCAAGAGGCTGATTACAGATCGGAAGAGCGGTTCAGC	39	T	G	NLL-04	2213546	G	T	0	0	0	1	0	0	1	1	0	1	1	0	0	0	1	0	0	0	0	0	0	0	0	0	0	0	0	0	0	0	0	0	1	0	0	0	0	0	0	0	0
LaDArT_SNP15848	TGCAGCACAAATTTTCTTGGCCGGTACTTTTTGCTGTTGGTAACTAGCTTTTGATGCTTGAATGTGCCT	41	A	G	NLL-04	2219539	T	C	1	0	1	1	0	1	1	1	1	1	1	1	0	1	1	0	1	0	1	1	1	1	1	1	1	1	1	1	1	1	1	0	1	1	0	1	1	1	1	1	1
LaDArT_SNP05386	TGCAGTTGGAACTGAGTTTGGGAACCTCTTTTGGTTATGGTATTGCTTGTTTGGTAATCCAAGTTATAC	19	G	A	NLL-04	2262070	C	T	0	NA	0	NA	0	NA	1	NA	NA	NA	NA	0	0	0	NA	0	0	0	NA	0	0	0	0	NA	0	0	0	0	0	0	0	0	0	0	0	NA	NA	NA	NA	NA	0
LaDArT_SNP05385	TGCAGTTGGAACTGAGTTTGGGAACCTCTTTTGGTTATGGTATTGCTTGTTTGGTAATCCAAGTTATAC	10	A	G	NLL-04	2262079	T	C	0	1	0	NA	2	1	NA	NA	1	NA	NA	0	0	0	NA	0	0	0	NA	0	0	0	0	NA	0	0	0	0	0	0	0	0	0	0	0	NA	NA	NA	NA	NA	0
LaDArT_SNP04848	TGCAGGTTGGTTCTCATTTTTGCGTAGCAAATGCATATCCTATGGCTGCGTTATTATTTGTTTTGTGAA	20	T	A	NLL-04	2381349	T	A	0	0	0	0	0	NA	0	0	0	0	0	0	0	0	0	0	0	0	0	0	0	0	0	0	0	0	2	0	0	0	0	0	0	1	0	NA	0	NA	0	0	0
LaDArT_SNP04849	TGCAGGTTGGTTCTCATTTTTGCGTAGCAAATGCATATCCTATGGCTGCGTTATTATTTGTTTTGTGAA	61	T	G	NLL-04	2381390	T	G	0	0	0	0	0	1	0	0	0	0	0	0	0	0	0	0	0	0	0	0	0	0	0	0	0	0	0	0	0	0	0	0	0	NA	0	NA	0	1	0	0	0
LaDArT_SNP15569	TGCAGAATTTGGTGGAACAAAATCTAAGAGTCCATGTGAGTTGCATTTTAGTGATGAATGAACAAAAAT	14	G	A	NLL-04	2488649	C	T	1	0	0	1	0	0	1	1	NA	1	1	0	0	2	1	1	0	0	2	0	0	0	0	1	0	0	0	0	0	2	1	0	1	0	0	1	1	0	1	1	0
LaDArT_SNP10304	TGCAGTTATAAATTAGTGCACTTCTGAATGTAAATTTTACTTTCTGGCAGGAATTTGAGGGTCTTGGTT	34	T	G	NLL-04	2492932	T	G	1	0	1	0	0	0	0	0	1	0	0	0	0	0	0	0	0	0	0	0	0	0	0	0	0	1	0	0	0	0	0	0	0	0	0	0	0	0	0	0	0
LaDArT_SNP03846	TGCAGATATGCAAATAGAGGCTGCTTATAATTCGTAACTTCAAAAACCTATAAAATGTTGTTGCTGGAT	19	G	T	NLL-04	2508355	G	T	0	0	0	0	0	0	0	0	0	0	0	0	0	0	0	0	0	0	0	0	1	1	0	0	0	0	0	1	1	2	0	1	0	0	0	0	0	0	0	0	0
LaDArT_SNP15838	TGCAGCAATGTGTGTGGCTTTTGTACACTTTTACTGTAATGAAATATATACACAATCCTCTGAATTATA	46	C	T	NLL-04	2694862	A	G	0	0	0	1	0	0	0	1	0	0	0	0	0	0	0	0	0	0	0	0	0	0	0	0	0	0	0	0	0	0	0	0	0	0	0	0	0	0	0	0	0
LaDArT_SNP15839	TGCAGCAATGTGTGTGGCTTTTGTACACTTTTACTGTAATGAAATATATACACAATCCTCTGAATTATA	6	A	T	NLL-04	2694902	T	A	0	0	0	NA	0	0	0	NA	0	0	0	0	0	0	0	0	0	0	0	0	0	0	0	0	0	0	0	0	0	0	0	0	0	0	0	0	0	0	0	0	0
LaDArT_SNP18525	TGCAGCTTCCAATGAAAGCGATCTACGTAACAAGCGATATTTGGACACGTGTAGGACCACATGTCAAAG	10	G	A	NLL-04	2905928	A	G	0	0	0	0	0	0	1	0	0	0	0	0	NA	NA	0	0	NA	0	0	NA	NA	NA	0	0	0	0	0	NA	0	NA	0	NA	0	0	0	0	NA	0	0	NA	0
LaDArT_SNP11554	TGCAGACTTGCAGATGCCATTGCAGACATTCCGAACATGGCGAACTTCGAGCGATGGTCCCTTTACGTT	48	G	A	NLL-04	2942333	C	T	0	0	0	1	0	0	0	0	0	0	0	0	0	0	0	0	0	NA	0	0	0	0	0	1	0	0	0	0	0	0	0	0	1	0	0	0	NA	0	NA	NA	0
LaDArT_SNP11553	TGCAGACTTGCAGATGCCATTGCAGACATTCCGAACATGGCGAACTTCGAGCGATGGTCCCTTTACGTT	32	G	A	NLL-04	2942349	C	T	0	0	0	NA	0	0	0	0	0	0	0	0	0	0	0	0	0	1	0	0	0	0	0	NA	0	0	0	0	0	0	0	0	NA	0	0	0	1	0	1	1	0
LaDArT_SNP15927	TGCAGCATATGAATCATATAGGGAACAATAAGAAAAAAAGCAGAAGTTGAAGGAGGAAGAGGAAGAGAT	25	C	A	NLL-04	2945131	G	T	0	0	0	0	0	0	0	0	0	0	0	0	0	0	0	0	0	0	0	0	0	0	0	0	0	0	0	0	0	0	0	0	0	0	0	NA	0	0	0	0	0
LaDArT_SNP13915	TGCAGAACCCTCACACTGTTGGCCTTTTACATAACAACAACAACATCAAAAAAGTTGAATTTTGAACAT	32	G	A	NLL-04	2945185	A	G	0	0	0	0	0	0	0	0	0	0	0	1	0	0	0	0	0	0	0	1	0	0	0	0	0	0	0	0	0	0	0	0	0	0	0	0	0	0	0	0	0
LaDArT_SNP15386	TGCAGACCGAGCAGTGTTATAATATCGGCATTCTTTCACAGCTTTCTAGTGACAAGCTTGCGGTCCTTA	28	C	T	NLL-04	2970787	C	T	0	0	0	NA	0	0	0	NA	0	NA	NA	0	1	NA	0	NA	0	0	0	0	0	0	1	NA	0	0	1	0	0	1	0	0	NA	1	0	2	NA	0	NA	NA	1
LaDArT_SNP15387	TGCAGACCGAGCAGTGTTATAATATCGGCATTCTTTCACAGCTTTCTAGTGACAAGCTTGCGGTCCTTA	29	A	G	NLL-04	2970788	A	G	0	0	0	1	0	0	0	1	0	1	1	0	NA	1	0	1	0	0	2	0	0	0	NA	1	0	0	1	0	0	NA	0	0	1	NA	0	0	1	0	1	1	NA
LaDArT_SNP14775	TGCAGTGGCAATAGATGACTCATACTACCAGCTTCTGCTTGGGGATTCAGATTCTCACTACACACAAAC	41	G	A	NLL-04	3085726	G	A	0	0	0	1	0	0	0	1	0	1	1	1	0	0	0	0	1	1	2	1	0	0	0	1	0	0	0	0	0	0	0	0	NA	0	0	1	1	0	0	0	0
LaDArT_SNP07907	TGCAGAGTTACTCCCAGGTATGTTTTTTTGACATTGTAATTGCTAACTTTTACTGTTTACAGATCGGAA	32	A	T	NLL-04	3188434	T	A	1	1	1	0	2	0	0	0	1	0	0	1	0	0	1	0	0	0	2	0	0	0	0	0	0	0	0	0	0	0	0	NA	0	0	0	1	1	1	0	0	0
LaDArT_SNP07906	TGCAGAGTTACTCCCAGGTATGTTTTTTTGACATTGTAATTGCTAACTTTTACTGTTTACAGATCGGAA	26	T	A	NLL-04	3188440	A	T	NA	NA	NA	0	0	0	0	0	NA	0	0	NA	0	0	NA	0	0	0	0	0	0	0	0	0	0	0	0	0	0	0	0	NA	0	0	0	NA	NA	NA	0	0	0
LaDArT_SNP08870	TGCAGCAAAGGGCTATTGTATGCACCCCTAGTGATCTGCCTATAGCTGGTTGTGCTTCTGAAGTTCCTT	47	G	A	NLL-04	3202235	C	T	NA	NA	NA	0	0	0	0	0	NA	0	0	0	0	0	0	0	0	0	2	0	0	0	0	0	0	0	0	0	0	0	0	0	0	0	0	1	0	0	0	0	0
LaDArT_SNP08869	TGCAGCAAAGGGCTATTGTATGCACCCCTAGTGATCTGCCTATAGCTGGTTGTGCTTCTGAAGTTCCTT	42	T	G	NLL-04	3202240	A	C	1	1	NA	0	2	0	0	0	1	0	0	0	0	2	0	0	0	0	0	0	0	0	0	0	0	0	0	0	0	0	0	0	0	0	0	NA	0	0	0	0	0
LaDArT_SNP08868	TGCAGCAAAGGGCTATTGTATGCACCCCTAGTGATCTGCCTATAGCTGGTTGTGCTTCTGAAGTTCCTT	16	T	C	NLL-04	3202266	A	G	NA	NA	1	0	0	0	0	0	NA	0	0	0	0	0	0	0	0	0	0	0	0	0	0	0	0	0	0	0	0	0	0	0	0	0	0	NA	0	0	0	0	0
LaDArT_SNP12861	TGCAGGTCAGGGCTCATGTGTATTCCCTGGAGGGTATGACATATTTGTCTCTGCTTCATTTCATTACAG	50	C	T	NLL-04	3330698	G	A	1	0	0	1	2	1	1	1	1	1	1	0	0	0	0	0	1	1	0	0	0	0	1	1	0	0	0	1	0	0	1	0	1	0	0	2	0	0	0	0	1
LaDArT_SNP07377	TGCAGTCACGCACACCATTGACTCCATGCATCCTCTTCCGGGGCCAATTAGAACAGTGACACGCAGGCA	39	G	T	NLL-04	3439680	C	A	0	0	NA	1	0	0	0	1	0	1	1	0	0	0	0	0	1	1	0	0	0	0	1	1	0	0	0	0	0	0	0	0	1	0	0	0	NA	NA	NA	NA	1
LaDArT_SNP17503	TGCAGCGAAGCTGAAGCCGTGACAGGAGACTTCTTCTAGTGTGTGCACGTCTAGGTGTAACAGTATGAA	51	T	C	NLL-04	3439767	T	C	0	0	NA	0	0	0	0	0	0	0	0	0	1	0	0	0	0	0	0	0	0	0	0	0	0	0	0	0	0	0	0	0	0	0	0	0	NA	NA	NA	NA	0
LaDArT_SNP17504	TGCAGCGAAGCTGAAGCCGTGACAGGAGACTTCTTCTAGTGTGTGCACGTCTAGGTGTAACAGTATGAA	60	C	T	NLL-04	3439776	C	T	0	0	NA	0	0	0	0	0	0	0	0	0	NA	0	0	0	0	0	0	0	0	0	0	0	0	0	0	0	0	0	0	0	0	0	0	0	NA	NA	NA	NA	0
LaDArT_SNP10243	TGCAGGATCTAATCATCGCTTTGCATGCCGCCAGCTGCTATTACTTGGTGTCATGTTCGATTTTTCTGA	42	G	A	NLL-04	3459853	T	C	1	1	1	1	0	NA	1	1	1	1	1	1	1	1	1	0	1	1	1	1	1	1	1	1	0	1	2	1	1	1	1	1	1	1	0	1	1	1	0	0	1
LaDArT_SNP05432	TGCAGTTTCTAATAAACCTGCTCTTACTGTTCACCCTATTGGTAATCCGATAATTTAGTCTTTTTCTTG	59	C	A	NLL-04	3521916	C	A	2	0	0	1	2	1	1	1	1	1	1	1	0	0	0	0	1	1	0	0	0	0	1	1	0	1	0	0	0	0	0	0	0	0	0	1	0	0	0	0	1
LaDArT_SNP04327	TGCAGCGGGCAAGCCAAACATGTTTTTAGAAGATTAGAAACTCTATAAGATAGTTAGATTTTCTCTAGC	5	C	T	NLL-04	3547997	C	T	0	1	0	0	0	0	0	0	0	0	0	0	0	0	0	0	0	0	0	0	0	0	1	0	0	0	0	0	0	0	0	0	0	0	0	0	0	0	0	0	1
LaDArT_SNP08609	TGCAGAAGAAGATCCAAATACCAATAAATCAATAATAATATATTTGTTGGAGAAAGTGTATTACAGATC	7	G	C	NLL-04	3558986	G	C	0	0	1	0	0	0	0	0	0	0	0	0	0	0	0	0	0	0	0	0	0	0	0	0	0	0	0	0	0	0	0	0	0	0	0	0	1	1	0	0	0
LaDArT_SNP04244	TGCAGCCCTATATGCCGCTGTGGGCCCATTGAAGGTGCTGGAGTTCAGAAAGGACATGGGATCCAAATC	12	T	C	NLL-04	3658649	T	C	2	1	1	1	0	1	1	NA	1	NA	NA	0	0	0	0	0	0	0	1	0	1	1	NA	NA	0	NA	0	1	1	1	1	1	0	0	0	1	0	0	0	0	NA
LaDArT_SNP14125	TGCAGATATAGCTGTGCTTTTCTCAAAAAATGGTTGTATAGTTATCTAATCAAATACGCAAGAATTGTA	41	C	T	NLL-04	3701188	A	G	0	0	0	0	0	0	0	0	0	0	0	0	1	0	0	0	0	0	0	0	0	0	0	0	0	0	0	0	0	0	0	0	0	0	0	0	1	0	0	0	0
LaDArT_SNP11053	TGCAGTTGTTTTTCTATATCCTTAGTTGGAATGATTTATTTATTTTACAGATCGGAAGAGCGGTTCAGC	35	T	C	NLL-04	3787687	A	G	2	1	0	0	2	1	1	0	1	0	0	0	0	0	0	0	0	0	0	0	0	0	0	0	0	0	0	0	0	0	0	0	0	0	0	0	1	0	1	1	0
LaDArT_SNP19266	TGCAGATTGAATATTGGCCTTTCACTTATATAATACTTTGTAGGGATGAAGAGGACTTTGTCATACATG	27	G	A	NLL-04	3936930	T	C	0	NA	0	1	0	NA	0	1	NA	2	1	0	0	0	0	0	0	0	NA	0	1	1	1	1	0	0	0	0	2	0	1	0	1	0	0	NA	0	0	0	0	1
LaDArT_SNP13904	TGCAGAACAAGCTCATCACAGTCACACCCGATACCAAAGTTTTACGGGCAATGCAACTGATGACAGGTA	28	C	T	NLL-04	4121334	C	T	0	0	0	0	0	1	0	0	1	0	0	0	0	0	0	0	0	0	0	0	0	0	0	0	0	0	0	0	0	0	0	0	0	0	0	0	0	0	0	0	0
LaDArT_SNP08281	TGCAGTTTCATACGAAAATTCAAATCTAATTGTTACAGATCGGAAGAGCGGTTCAGCAGGAATGCCGAG	30	T	C	NLL-04	4125354	A	G	0	NA	0	1	2	0	NA	1	0	1	1	0	0	0	0	0	1	0	1	1	1	1	1	1	0	0	0	0	0	0	1	0	0	0	0	NA	0	0	0	0	1
LaDArT_SNP15280	TGCAGTACATAGGTTCTGACATAAATTTCTATTTACAGATCGGAAGAGCGGTTCAGCAGGAATGCCGAG	5	C	T	NLL-04	4147268	A	G	2	1	0	0	2	1	1	0	1	0	0	0	0	0	0	0	0	0	0	0	0	0	0	0	0	0	0	0	0	0	0	0	0	0	0	0	1	1	1	1	0
LaDArT_SNP15280	TGCAGTACATAGGTTCTGACATAAATTTCTATTTACAGATCGGAAGAGCGGTTCAGCAGGAATGCCGAG	5	C	T	NLL-04	4150874	A	G	2	1	0	0	2	1	1	0	1	0	0	0	0	0	0	0	0	0	0	0	0	0	0	0	0	0	0	0	0	0	0	0	0	0	0	0	1	1	1	1	0
LaDArT_SNP05021	TGCAGTATTGTATTATTTTCTGCTTGAAGATTTTTTTCTCCTGTATTTTGAGTGTTTGATGTTTTTATG	26	A	G	NLL-04	4394347	A	G	2	1	1	1	0	NA	1	1	NA	2	1	1	0	0	1	1	1	1	1	0	1	1	1	1	0	1	1	1	1	0	1	1	1	1	0	1	NA	NA	0	0	1
LaDArT_SNP14922	TGCAGAAAAACATCAAATAATAGGAATCTGTGAACTGTTACAGAATTACAGATCGGAAGAGCGGTTCAG	34	G	C	NLL-04	4426484	G	C	0	0	0	0	0	0	0	0	0	0	0	0	0	0	0	0	0	0	0	0	0	0	0	0	0	0	0	0	0	0	0	0	0	0	0	0	1	0	0	0	0
LaDArT_SNP05680	TGCAGCTCCAGCACCCAAATGAAGATGTTCCAGATGCCCATTTACAGATCGGAAGAGCGGTTCAGCAGG	36	C	T	NLL-04	4428689	G	A	2	0	0	1	2	0	1	1	0	2	1	0	0	2	0	0	1	0	1	0	0	0	0	1	0	0	0	0	0	0	0	0	0	0	0	2	1	1	0	0	0
LaDArT_SNP07125	TGCAGGGTAGGAAATAACAAATTGAAAGTGAAAAATAATCTTGCAAAAATATGGAGCTTATAAAAGGAA	44	A	T	NLL-04	4429904	A	T	0	0	0	1	0	0	0	1	0	2	1	0	0	0	0	0	1	0	0	0	0	0	0	1	0	0	0	0	0	0	0	0	0	0	0	0	0	0	0	0	0
LaDArT_SNP12518	TGCAGAAATGTTGTAAGCAAGAAGAGAAAAGTTTCCTCCTTCCTTGGTGCTGATTTTATTGACTTACAG	28	A	G	NLL-04	4701987	A	G	0	0	0	0	0	0	0	0	0	2	0	0	0	1	0	0	0	0	0	1	0	0	0	0	0	0	0	0	0	1	0	0	0	0	0	0	0	0	1	1	0
LaDArT_SNP18408	TGCAGCAGAGAGAAGTTTCGTGAGGTTCGGGCATAAGACTTGCATTCTAAGATCCCAATTCAATTATTA	19	G	A	NLL-04	4869160	G	A	0	NA	0	0	0	NA	NA	NA	NA	0	NA	0	0	0	0	0	NA	0	NA	0	0	0	0	NA	0	0	0	0	0	0	0	0	0	0	0	NA	NA	0	0	0	0
LaDArT_SNP04224	TGCAGCCATCCAGTACGCCAAGTCACAGTCTTGCGTTCGCCGTGAAATTGTACCAGGTAGGCCATGGAA	45	A	C	NLL-04	5007303	T	G	2	1	0	NA	2	1	1	NA	1	0	NA	0	0	0	0	0	NA	0	NA	0	0	NA	0	NA	0	0	0	0	0	0	0	0	0	0	0	1	0	0	0	0	0
LaDArT_SNP05071	TGCAGTCGATACTCGATCCGCCAGTATATGTATACTTTTTGGTTTCATGTTGCTTCTGGTGGGTCTTTA	6	C	T	NLL-04	5007351	C	T	2	1	0	0	2	1	1	0	1	0	0	0	0	0	0	0	0	0	0	0	0	0	0	0	0	0	0	0	0	0	0	0	0	0	0	1	0	0	0	0	0
LaDArT_SNP07229	TGCAGGTTTTTGCTTTTCAGATTTGATGAAGATGAACTTCATTTGGAGAATGGAAGTCAGAAGAAGATA	18	A	G	NLL-04	5163295	A	G	2	1	0	2	2	1	1	1	1	2	1	0	0	0	0	0	1	0	1	0	0	1	0	1	0	0	0	0	0	1	1	1	1	0	0	2	1	1	0	0	0
LaDArT_SNP06335	TGCAGAGGATAAGACCAAGAAGTCGAAGTCGAAGATCACTATCACTAACAAGAAGGGGAGGTTGAGCCC	64	A	C	NLL-04	5323910	T	G	2	1	0	0	2	1	1	NA	1	0	NA	0	0	0	0	0	0	0	NA	0	0	NA	0	NA	0	0	0	0	0	0	0	0	0	0	0	NA	0	0	0	0	0
LaDArT_SNP10716	TGCAGGCCGCTATGTGGCTCCTGAGGTTTTCAAACAAGAAGAATATGACACGAAAGTGGATGTTTTCTC	46	G	A	NLL-04	5335090	G	A	0	NA	0	0	0	0	0	NA	0	0	NA	1	0	0	0	0	0	0	NA	0	0	NA	0	0	0	0	0	0	0	0	0	0	0	0	0	NA	0	0	0	0	0
LaDArT_SNP08180	TGCAGTATACATGTTAGTTATGAAATTCATAACTTGAAAGTCATAGCAATTACAGATCGGAAGAGCGGT	46	C	T	NLL-04	5377928	G	A	2	1	0	0	2	1	1	1	1	0	NA	0	0	0	0	0	0	0	1	0	0	0	0	NA	0	0	0	0	0	0	0	0	0	0	0	1	1	0	0	0	0
LaDArT_SNP08181	TGCAGTATACATGTTAGTTATGAAATTCATAACTTGAAAGTCATAGCAATTACAGATCGGAAGAGCGGT	7	T	C	NLL-04	5377967	A	G	0	NA	0	2	0	NA	NA	NA	NA	2	1	0	0	0	0	0	0	0	NA	0	0	0	0	1	0	0	0	0	0	0	0	0	0	0	0	NA	NA	0	0	0	0
LaDArT_SNP17443	TGCAGCATCTTTTTCGCTTCATCTATCTTCCTTGTGCGACAAAATCCGTTGATAATAGCAGTATATGTC	40	T	A	NLL-04	5420263	A	T	0	0	0	0	0	0	0	0	0	0	0	NA	0	0	0	0	NA	0	NA	0	0	0	0	0	0	0	0	0	0	NA	0	0	0	0	0	NA	0	0	0	0	0
LaDArT_SNP11904	TGCAGTGCATGGTGTTGTTTTACCTATATTTGGTCTCTTGCTTTCATCAGCTATTACAGATCGGAAGAG	33	T	C	NLL-04	5442236	T	C	2	1	0	2	2	1	1	1	1	2	1	0	0	0	0	0	0	0	1	0	0	0	0	1	0	0	0	0	0	0	0	0	2	0	0	1	0	0	0	0	0
LaDArT_SNP04463	TGCAGCTTCAATATTTGAAATTCTTGACACAAAACCAGCCATTGACTCAAGCAGCAATGATGGCATGAC	42	T	A	NLL-04	5443353	T	A	2	1	0	2	2	1	1	1	1	2	1	0	0	0	0	0	0	0	1	0	0	0	0	1	0	0	0	0	0	0	0	0	0	0	0	1	0	0	0	0	0
LaDArT_SNP17443	TGCAGCATCTTTTTCGCTTCATCTATCTTCCTTGTGCGACAAAATCCGTTGATAATAGCAGTATATGTC	40	T	A	NLL-04	5453853	A	T	0	0	0	0	0	0	0	0	0	0	0	NA	0	0	0	0	NA	0	NA	0	0	0	0	0	0	0	0	0	0	NA	0	0	0	0	0	NA	0	0	0	0	0
LaDArT_SNP11140	TGCAGATTCCGTTGTAGCATATGTGAAGCCTGTATTACAGATCGGAAGAGCGGTTCAGCAGGAATGCCG	27	G	A	NLL-04	5458421	C	T	0	0	0	2	0	0	0	1	0	2	1	0	0	2	0	0	0	0	0	0	0	0	0	1	0	0	0	0	0	0	0	0	0	0	0	0	0	NA	0	0	0
LaDArT_SNP11141	TGCAGATTCCGTTGTAGCATATGTGAAGCCTGTATTACAGATCGGAAGAGCGGTTCAGCAGGAATGCCG	9	C	G	NLL-04	5458439	G	C	0	0	0	0	0	0	0	NA	0	0	NA	0	0	0	0	0	0	0	0	0	0	0	0	NA	0	0	0	0	0	0	0	0	0	0	0	0	0	1	0	0	0
LaDArT_SNP06776	TGCAGCGAAGCGAAGCGACCGAAAACTAGTTCATCAAACTCATCAATTTCTTAGAAAGGTAGTCACCCC	20	G	A	NLL-04	5458465	G	A	0	0	0	0	0	0	0	0	0	0	0	0	0	0	0	0	0	0	NA	0	1	0	0	0	0	0	0	1	1	0	0	0	1	0	0	0	0	0	0	0	0
LaDArT_SNP14158	TGCAGATGATGTTGGACTTGGAAGACTAAGTTGAGTGATGGATAAAGCATTTGAGAAAAAGAGGAAGAT	20	A	G	NLL-04	5476983	C	T	2	1	0	1	2	1	1	1	2	2	1	1	0	0	0	0	1	0	1	0	1	1	0	1	0	0	2	1	1	1	1	1	1	1	0	1	2	0	0	0	0
LaDArT_SNP17604	TGCAGGAAGCCCGAATCACCAATGCTATGTATCATTCCAGGAATCAATGAAGAATCAGTGCCAGTGTTA	42	A	T	NLL-04	5479310	A	T	2	1	0	1	2	1	1	NA	1	0	NA	1	0	0	0	0	1	0	NA	0	1	1	0	NA	0	0	2	1	1	1	1	1	1	1	0	NA	1	NA	1	1	0
LaDArT_SNP11642	TGCAGCCAACGACGTCGTTCGATTACTTTTGAAAATAAGATGTTCGGCGCGTTTTGTGCCACGTGTTAC	10	G	C	NLL-04	5537531	C	G	2	1	0	0	2	1	1	0	1	0	0	0	0	0	0	0	0	0	0	0	0	0	0	0	0	0	0	0	0	0	0	0	0	0	0	0	0	0	0	0	0
LaDArT_SNP09002	TGCAGCCTCCGACTACTACCACTACCATTTCCCTGTACCGGGACTAACGGCGTCGTTTTATTCCTTCTC	35	T	A	NLL-04	5537573	T	A	0	0	0	1	0	0	0	1	0	1	1	1	1	0	0	0	0	0	0	0	1	1	1	1	0	0	2	1	1	1	1	1	1	1	0	1	0	1	1	1	1
LaDArT_SNP05220	TGCAGTGTAGAATTATACCCTTCTCTGAGAACATTATGTTTTATATTTGTTGTTATCATAAGTATAATG	57	A	C	NLL-04	5588002	T	G	0	0	0	2	0	0	0	1	0	0	1	0	0	0	0	0	0	0	0	0	0	0	0	1	0	0	0	0	0	0	0	0	0	0	0	1	0	0	0	0	0
LaDArT_SNP04084	TGCAGCAGAGGAGGCCGTGGTGGAGAGGGAGAGGAGGAGGGAGGAATTGAAAGAAGCAAAAGGTGAAGT	9	G	T	NLL-04	5877918	G	T	2	1	0	0	2	1	1	NA	1	0	NA	0	0	0	0	0	0	0	NA	0	0	0	0	NA	0	0	0	0	0	0	NA	NA	0	0	0	NA	0	0	0	0	0
LaDArT_SNP07263	TGCAGTAAGCCGCATGCTCTCTTGTTTCCCTGCCGCCCTGTAGATATAGCAGAGATTACTGATAACATC	33	C	T	NLL-04	5911111	C	T	0	0	0	0	0	0	0	NA	0	0	NA	NA	0	0	0	0	0	0	0	0	0	0	0	0	0	0	0	0	0	0	0	0	0	0	0	0	0	0	0	0	0
LaDArT_SNP05792	TGCAGTGTCTCCTGCAATTTGATACATACAAGAAGAGGATAATTACAGATCGGAAGAGCGGTTCAGCAG	28	C	G	NLL-04	5955603	C	G	0	0	0	0	0	0	0	0	0	2	1	1	0	0	0	0	0	0	0	0	0	0	0	0	0	0	0	0	0	0	0	0	0	0	0	0	0	0	0	0	0
LaDArT_SNP06532	TGCAGCAAATAAACATGGTATCTTTCATTCATACAAATAGGAATCCAACATCTAACACCCTTCATAAAA	28	T	A	NLL-04	5985546	T	A	2	1	1	2	2	1	1	0	1	2	0	0	1	NA	NA	NA	1	NA	0	1	1	1	1	0	0	1	0	1	1	1	1	1	1	1	0	0	1	1	1	1	1
LaDArT_SNP11786	TGCAGTGGCTGGCCAGTGAGGCACCCTTACAACCCTATGTTCATTGTGTGAAAGTACGAGAACTTGTTC	42	A	G	NLL-04	6009130	A	G	2	1	0	0	2	1	1	1	1	2	NA	NA	0	1	1	1	0	1	1	1	0	NA	0	NA	0	0	0	0	0	0	0	0	0	0	0	1	1	1	0	0	0
LaDArT_SNP10360	TGCAGAACCACCACAGGAGAACACTGAAACTTGACTTCCCTGATGGCATTGCGCACCTCCACTGGTGAT	52	G	A	NLL-04	6011496	C	T	2	1	0	0	2	1	1	NA	1	0	0	0	0	0	0	0	0	0	NA	0	0	0	0	0	0	0	0	0	0	0	0	0	0	0	2	0	0	0	0	0	0
LaDArT_SNP09739	TGCAGAATCACATGGGAAAGAAGGAAAAGATTCATGACGACGAAGAAACATCTTTACAGATCGGAAGAG	37	C	T	NLL-04	6052619	C	T	2	1	1	2	2	1	1	0	1	2	0	1	1	0	1	1	1	1	NA	1	2	1	1	0	0	1	2	1	1	1	1	1	1	1	0	NA	0	0	1	1	1
LaDArT_SNP10781	TGCAGGTTTCTGCTGGGGAGGTGACACATTTTTCTACTTACGCAACTTCATTATCGTTATCATTTGCAA	55	G	A	NLL-04	6072973	G	A	0	0	0	2	0	0	0	1	0	2	1	0	0	0	0	0	0	0	1	0	0	0	0	0	0	0	0	0	0	0	0	0	0	0	0	2	0	0	0	0	0
LaDArT_SNP10081	TGCAGTTGGACAAAAAAACAAACTGCCAAACAATATTTACAGATCGGAAGAGCGGTTCAGCAGGAATGC	31	A	G	NLL-04	6082434	T	C	2	1	0	2	2	1	1	0	1	0	0	1	1	1	0	0	0	0	0	1	0	1	1	0	0	1	2	0	0	1	1	0	0	1	0	0	1	1	0	0	1
LaDArT_SNP12354	TGCAGTCAATTATCAACTGTGTATCATTTTTACTCTTCATCTCACTAGTTTTCACTGGGATACATGTGC	40	C	T	NLL-04	6082502	C	T	0	0	0	2	0	0	0	1	0	2	1	0	0	0	0	0	0	0	NA	0	0	0	0	NA	0	0	0	0	0	0	0	0	0	0	0	0	0	0	0	0	0
LaDArT_SNP12355	TGCAGTCAATTATCAACTGTGTATCATTTTTACTCTTCATCTCACTAGTTTTCACTGGGATACATGTGC	46	A	T	NLL-04	6082508	A	T	0	0	0	0	0	0	0	NA	0	0	NA	0	0	0	0	0	0	0	NA	0	0	0	0	1	0	0	0	0	0	0	0	0	0	0	0	1	0	0	0	0	0
LaDArT_SNP17514	TGCAGCGGCAGATGGCTGCCAATGTGCTATTGACTACTCCATAAGTAAAGGCCTTTGAATGATCTCTTA	24	C	T	NLL-04	6099299	T	C	2	1	1	2	2	1	1	1	1	1	1	0	0	0	1	1	1	1	1	0	0	1	0	1	0	0	0	0	0	0	0	0	0	0	0	1	NA	NA	0	0	0
LaDArT_SNP13909	TGCAGAACATTATACACTGTGGGCAGTTTTATGAAAATCAAAACTTCCTCTTTAGTAATATCAGGTCCA	65	T	G	NLL-04	6212093	T	G	0	0	0	2	0	0	0	0	0	0	1	0	0	0	0	0	0	0	0	0	0	0	0	1	0	0	0	0	0	0	0	0	0	0	0	0	0	0	0	0	0
LaDArT_SNP11682	TGCAGGAAACAAAAAGGAGTGTGATAAACATACAGAATGGTGTAATGAAATTGGCAATTATAAAAGATA	60	T	C	NLL-04	6240128	A	G	2	1	0	0	2	1	1	NA	1	0	1	0	0	0	0	0	0	0	1	0	0	0	0	1	0	0	0	0	0	0	1	0	0	0	0	1	0	0	0	0	0
LaDArT_SNP11681	TGCAGGAAACAAAAAGGAGTGTGATAAACATACAGAATGGTGTAATGAAATTGGCAATTATAAAAGATA	37	T	C	NLL-04	6240151	A	G	0	NA	0	0	0	0	NA	1	NA	0	NA	0	0	0	0	0	0	0	NA	0	0	0	0	NA	0	0	0	0	0	0	NA	0	0	0	0	0	0	0	0	0	0
LaDArT_SNP11680	TGCAGGAAACAAAAAGGAGTGTGATAAACATACAGAATGGTGTAATGAAATTGGCAATTATAAAAGATA	31	A	C	NLL-04	6240157	T	G	0	NA	0	0	0	0	NA	NA	NA	0	NA	0	0	0	0	0	0	0	NA	0	0	0	0	NA	0	0	0	0	0	0	NA	0	0	0	0	0	0	0	0	0	0
LaDArT_SNP04118	TGCAGCAGGTATTATTTACTTTTCAAAATATTTTTGTTTCCATTCTATCAGAGGCTTATTATTACAGAT	34	T	G	NLL-04	6252429	T	G	0	0	0	0	0	0	0	1	0	0	1	0	0	0	0	0	0	0	1	0	0	0	0	1	0	0	0	0	0	0	1	0	0	0	0	1	0	0	0	0	0
LaDArT_SNP07428	TGCAGTCTTTGCCTACCATGCCTGGACTGAATGAGTAGATTCCTGGTGAGCCAAACTGCTCCAACATCT	16	C	T	NLL-04	6259151	G	A	0	0	0	0	0	0	0	1	0	0	1	0	0	0	0	0	0	0	NA	0	0	0	0	1	0	0	0	0	0	0	1	0	0	0	0	NA	0	0	0	0	0
LaDArT_SNP06881	TGCAGCTGGTCACTTTCCAGTTCTTCCTGCAATAGCATCCAGTCAAAGTTGTAAGAGAACCTTTTCAAT	9	T	C	NLL-04	6270256	A	G	2	1	0	0	2	1	1	0	1	0	0	0	0	0	0	0	0	0	0	0	0	0	0	0	0	0	0	0	0	0	0	0	0	0	0	NA	0	0	0	0	0
LaDArT_SNP11217	TGCAGGCAACATTCTCTGAGGTGGCAAAGGACCGTTACTGTGAGACCATCGGTTACAGATCGGAAGAGC	50	G	T	NLL-04	6342387	C	A	0	0	0	0	0	0	0	0	0	0	1	0	0	0	0	0	0	0	0	0	0	0	0	0	0	1	0	0	0	0	0	0	0	0	0	0	1	1	0	0	0
LaDArT_SNP11535	TGCAGACAATGGTACCCACGTCAAAGCCTCTGGTGAGTCTCTCCTGTAGTTTATATCTGAAAGACAATT	44	T	C	NLL-04	6342478	T	C	2	1	1	2	2	1	1	0	1	1	1	1	1	2	1	1	1	1	1	1	2	1	1	0	0	1	2	1	1	1	1	1	1	1	0	1	1	1	1	1	1
LaDArT_SNP15842	TGCAGCAATTTGAAATCAGAGAATGGTGTGGAGCAGAAAATGTTTGTAACTTCATCATCTGATGGACTC	5	T	C	NLL-04	6352805	C	T	0	0	0	0	0	0	0	1	0	0	0	0	0	0	0	0	0	0	1	0	0	0	0	1	0	0	0	0	0	0	0	0	0	0	0	2	0	0	NA	NA	0
LaDArT_SNP15843	TGCAGCAATTTGAAATCAGAGAATGGTGTGGAGCAGAAAATGTTTGTAACTTCATCATCTGATGGACTC	58	C	T	NLL-04	6352858	C	T	0	0	0	0	0	0	0	NA	0	0	0	0	0	0	0	0	0	0	NA	0	0	0	0	NA	0	0	0	0	0	0	0	0	0	0	0	0	0	0	1	1	0
LaDArT_SNP03935	TGCAGATTCTAGCTGTTCTTGGAAGCAAATACAGTGTCAATGACAAATTAGCACATGAATTCTGAAATG	56	G	C	NLL-04	6372897	C	G	0	NA	0	0	0	NA	NA	1	NA	0	0	0	0	0	0	0	0	0	0	0	0	0	0	1	0	0	0	0	0	0	0	0	0	0	0	0	0	0	0	0	0
LaDArT_SNP09281	TGCAGGTCATTTGTCGCACTCTTCTACATTTGCATCACACACACTTTGAAGTGAACTTGTAGCTTTCGA	27	A	G	NLL-04	6382104	A	G	0	0	NA	0	0	0	0	1	0	0	NA	0	0	0	0	0	0	0	1	0	0	0	0	1	0	0	0	0	0	0	0	0	0	0	0	2	NA	NA	NA	NA	0
LaDArT_SNP09282	TGCAGGTCATTTGTCGCACTCTTCTACATTTGCATCACACACACTTTGAAGTGAACTTGTAGCTTTCGA	45	T	A	NLL-04	6382122	T	A	0	0	1	2	0	0	0	NA	0	2	1	0	0	0	0	0	0	0	NA	0	0	0	0	NA	0	0	0	0	0	0	0	0	0	0	0	0	1	1	1	1	0
LaDArT_SNP18732	TGCAGTTTGGTGGCCTTCAACTCAGTTCCAAAAGAAAAATGAAGGAAAAGCAAAGAGCAAGAAAATGGA	48	C	A	NLL-04	6388395	T	G	0	0	0	0	0	0	0	0	0	0	0	0	0	0	0	0	0	0	1	0	0	0	0	NA	0	NA	0	0	0	0	0	0	0	0	0	NA	NA	0	NA	NA	0
LaDArT_SNP18731	TGCAGTTTGGTGGCCTTCAACTCAGTTCCAAAAGAAAAATGAAGGAAAAGCAAAGAGCAAGAAAATGGA	35	T	A	NLL-04	6388408	T	A	0	0	0	0	0	0	0	0	0	0	0	0	0	0	0	0	0	0	NA	0	0	0	0	NA	0	NA	0	0	0	0	0	0	0	0	0	NA	NA	0	1	1	0
LaDArT_SNP18731	TGCAGTTTGGTGGCCTTCAACTCAGTTCCAAAAGAAAAATGAAGGAAAAGCAAAGAGCAAGAAAATGGA	35	T	A	NLL-04	6396297	A	T	0	0	0	0	0	0	0	0	0	0	0	0	0	0	0	0	0	0	NA	0	0	0	0	NA	0	NA	0	0	0	0	0	0	0	0	0	NA	NA	0	1	1	0
LaDArT_SNP18732	TGCAGTTTGGTGGCCTTCAACTCAGTTCCAAAAGAAAAATGAAGGAAAAGCAAAGAGCAAGAAAATGGA	48	C	A	NLL-04	6396310	A	C	0	0	0	0	0	0	0	0	0	0	0	0	0	0	0	0	0	0	1	0	0	0	0	NA	0	NA	0	0	0	0	0	0	0	0	0	NA	NA	0	NA	NA	0
LaDArT_SNP14193	TGCAGATTTATATCGTGGTGGGTAATTTGTACTATTCTGATTTGTTTAGGTGATTGTTACTTGAGAAAA	15	T	C	NLL-04	6424852	A	G	0	0	0	0	0	0	0	NA	0	0	0	0	0	0	0	0	0	0	NA	0	0	0	0	NA	0	0	0	0	0	0	0	0	0	0	0	NA	0	1	0	0	0
LaDArT_SNP14023	TGCAGACTATGGATATAATGTAATATTATTTTACTTACAAATTATATAAACATTATTATTTAGCTCCAA	15	G	T	NLL-04	6424879	T	G	0	0	0	0	0	NA	0	1	0	0	0	0	0	0	0	0	0	0	1	0	0	0	0	1	0	0	0	0	0	0	0	0	0	0	0	1	NA	0	0	0	0
LaDArT_SNP18875	TGCAGTGCATTGTCTGTCAACAGATCCTGTATAAATTCTCATGTAAAATATTATAGTTACAGATCGGAA	24	T	G	NLL-04	6753997	A	C	0	0	0	0	0	0	0	NA	0	0	NA	0	0	0	0	0	0	0	NA	0	0	0	2	NA	NA	0	0	0	0	0	0	0	0	0	0	0	0	0	0	0	0
LaDArT_SNP09478	TGCAGTGGTCAATGACCAAAGTGGTGATGCTGTTGAAAATGCGGTGCCCAGAAAATCTGTTGACACATT	21	T	C	NLL-04	6770234	T	C	0	0	1	1	0	0	0	0	1	0	0	1	1	1	1	1	1	1	0	1	0	0	1	0	0	1	2	0	0	1	0	0	0	1	2	0	0	1	0	0	1
LaDArT_SNP13944	TGCAGAAGCATGCAATAATTGGGTTCCTACTGCTATTCCAACTCTTGCATCAAGGTCTAACAATGTTGC	17	A	C	NLL-04	6773653	A	C	0	0	0	0	0	0	0	0	0	0	0	0	0	0	0	0	0	0	0	0	0	0	0	0	0	0	0	0	0	0	0	0	0	0	0	0	0	0	0	0	0
LaDArT_SNP06538	TGCAGCAAATGAGAACACATACGTAAGTAAAGTCATGCAAATTATTAGATAAATAAAGCAATTACAAGA	24	A	G	NLL-04	6813960	T	C	0	0	0	0	0	NA	NA	1	0	0	NA	0	0	0	0	0	0	0	NA	0	1	2	0	1	NA	0	0	0	2	0	0	1	0	0	0	0	0	0	0	0	0
LaDArT_SNP09532	TGCAGTTCCTAGAGAATCCTATTCCTTCACTTGCTCTTCTGTCCTTTTCAGGTTCCAAGTTCCAACCCA	43	C	T	NLL-04	6911058	C	T	0	0	0	2	0	1	1	1	0	0	1	0	0	0	0	0	0	0	1	0	1	2	0	1	0	0	0	0	2	0	0	1	0	0	0	0	0	0	0	0	0
LaDArT_SNP15015	TGCAGAGCAGTTCCTCCAGATTTGCCCTATGAAATTGGTTCTGACTTACAGATCGGAAGAGCGGTTCAG	25	G	C	NLL-04	6951273	C	G	0	0	0	0	0	0	0	0	0	0	0	0	0	0	0	0	0	0	0	0	0	0	0	0	0	0	0	0	0	0	0	0	0	0	0	1	0	0	0	0	0
LaDArT_SNP05238	TGCAGTGTCTCTTGCATAGAATATAATTACTTGAAAAAAATGTGGTCTAGTTCACAAAACTATCACTTA	50	T	C	NLL-04	7015173	T	C	NA	NA	0	0	0	NA	NA	NA	0	0	NA	0	0	0	0	0	0	0	NA	0	NA	0	0	NA	0	0	0	0	0	0	0	NA	0	0	0	NA	0	0	0	0	0
LaDArT_SNP10502	TGCAGATTCCACCACTCTTTCGTTTTTTCACAATCTCTTTTCATTTACAAGTTCGTACCTCGTCTTATC	61	G	T	NLL-04	7176965	C	A	0	0	0	2	0	0	0	0	0	0	1	0	0	0	0	0	0	0	1	0	0	0	0	1	0	0	0	0	0	0	0	0	0	0	0	0	1	0	0	0	0
LaDArT_SNP04588	TGCAGGAGAAATGCTTTGAATGCAGAGTATTCTTCAAGAACTTCATTTCATGACTTCTGCGTCAGTGAT	26	G	T	NLL-04	7196758	G	T	0	0	0	2	0	0	0	1	0	0	1	0	0	0	0	NA	0	NA	1	0	1	2	0	1	1	0	0	0	2	0	0	1	0	0	0	1	0	0	0	0	0
LaDArT_SNP15889	TGCAGCAGATGGTGAATTGTCAACTCTACTCTCAAACAAATCCAGCATCATTGATCCATTGTACTAACT	7	G	A	NLL-04	7253320	C	T	0	0	0	2	0	0	0	1	0	0	1	0	0	0	0	0	0	0	1	0	1	2	0	1	1	0	0	0	2	0	0	1	0	0	0	1	0	0	0	0	0
LaDArT_SNP11058	TGCAGAAAATACAATATTATGAGACTTACGTGAATTCCTAATGCTGGGAGAATAATATTACAGATCGGA	52	T	C	NLL-04	7259566	A	G	0	0	0	2	0	0	0	1	0	0	1	0	0	0	0	0	0	0	1	0	1	2	0	1	1	0	0	0	2	0	0	1	0	0	0	1	0	0	0	0	0
LaDArT_SNP09259	TGCAGGTAAGCTTTCTTCTCCCTATTGTGATATTACTACTTCTATTCTATCTACCTTTTACCTCTGTTT	65	G	A	NLL-04	7341273	C	T	0	0	0	0	0	0	0	0	0	0	0	0	0	1	0	0	0	0	0	0	0	0	0	0	0	0	0	0	0	0	0	0	0	2	0	0	0	0	0	0	0
LaDArT_SNP00347	TGCAGTGGCACTTGTTATTGAAATACATCCCTGGATCAAAACCCCTAATTTGAATCAACATCGTCATGC	24	A	C	NLL-04	7427195	T	G	0	1	1	1	0	0	0	1	1	0	1	1	1	0	1	0	1	0	1	1	1	2	0	1	1	1	2	1	1	1	1	1	1	0	0	NA	0	1	0	0	0
LaDArT_SNP17651	TGCAGGCTACTTCGGAAACGCTTTGAATTTTTCAATGGTTTCAGTGAAAGACTTATACAGTGTTAGATT	52	T	A	NLL-04	7484400	A	T	0	0	0	2	0	0	0	1	0	0	1	0	0	0	0	0	0	0	1	NA	1	2	0	NA	1	0	0	0	2	0	0	1	0	0	0	1	0	0	0	0	0
LaDArT_SNP09175	TGCAGGAGCAAACCTATTTCATATCGTGAATGTGAACAATAACCGGTAAACATGTAGATTACAGATCGG	12	C	G	NLL-04	7593799	C	G	NA	0	0	0	0	NA	NA	0	0	0	0	0	0	0	0	0	0	0	0	NA	0	0	0	0	0	NA	0	0	0	0	0	0	0	0	0	0	1	0	0	0	0
LaDArT_SNP09176	TGCAGGAGCAAACCTATTTCATATCGTGAATGTGAACAATAACCGGTAAACATGTAGATTACAGATCGG	33	G	A	NLL-04	7593820	G	A	1	0	0	0	0	1	1	0	0	0	0	0	0	0	0	0	0	0	0	1	0	0	0	0	0	1	0	0	0	0	0	0	0	0	0	0	NA	0	0	0	0
LaDArT_SNP14240	TGCAGCAATTTGGGCTAAGGTATACATGAATAGAATCACACCACCTCCATCGGTCATGGTATGGTTGAA	40	C	G	NLL-04	7616340	G	C	1	0	0	0	0	0	0	0	0	0	0	0	0	0	0	0	0	0	0	0	0	0	0	NA	0	0	0	0	0	0	0	0	0	0	0	0	0	0	0	0	0
LaDArT_SNP13728	TGCAGGTCACGAACCTTCCCTTCCACCACCCGTGTGGCGTAGGGAGCTCTTACAGATCGGAAGAGCGGT	9	C	T	NLL-04	7616386	C	T	1	0	0	0	0	1	1	0	0	0	0	0	0	0	0	0	0	0	0	0	0	0	0	NA	0	0	0	0	0	0	0	0	0	0	0	NA	0	0	0	0	0
LaDArT_SNP13727	TGCAGGTCACGAACCTTCCCTTCCACCACCCGTGTGGCGTAGGGAGCTCTTACAGATCGGAAGAGCGGT	38	G	T	NLL-04	7616415	G	T	NA	0	0	0	0	NA	NA	0	0	0	0	0	0	0	0	0	0	0	0	0	0	0	0	NA	0	0	0	0	0	0	0	0	0	0	0	NA	0	0	0	0	0
LaDArT_SNP08028	TGCAGCGAGAGCAAAACAGTTTCCATAATAACCAACGGGTAATGGAGGGTTACAGATCGGAAGAGCGGT	5	C	G	NLL-04	7616756	G	C	0	NA	NA	0	0	0	0	0	0	1	0	NA	NA	0	NA	NA	NA	NA	0	1	0	2	NA	NA	0	1	0	1	2	1	1	0	1	0	0	0	NA	NA	1	1	NA
LaDArT_SNP16213	TGCAGGAGGTCTCTACCCCTGTCCCAAAGTTCACAAGGGAATCATCTGCCCAATACAGTGACTTCAATA	46	G	T	NLL-04	7645389	T	G	0	0	0	0	0	0	0	0	0	0	0	0	0	0	0	0	0	0	0	1	0	0	0	0	0	1	0	0	0	0	0	0	0	0	0	0	1	0	0	0	0
LaDArT_SNP16213	TGCAGGAGGTCTCTACCCCTGTCCCAAAGTTCACAAGGGAATCATCTGCCCAATACAGTGACTTCAATA	46	G	T	NLL-04	7646814	T	G	0	0	0	0	0	0	0	0	0	0	0	0	0	0	0	0	0	0	0	1	0	0	0	0	0	1	0	0	0	0	0	0	0	0	0	0	1	0	0	0	0
LaDArT_SNP11462	TGCAGTCTTAGGTTCTGATCAATTCCAAGACTACAAGGAATCCAAGTATATTGAAACATCTCAGGAAGT	27	A	T	NLL-04	7647599	A	T	0	0	0	0	0	1	1	0	0	0	0	0	0	0	0	0	0	0	0	0	0	0	0	0	0	0	0	0	0	0	0	0	0	0	0	0	0	0	0	0	0
LaDArT_SNP05117	TGCAGTGAACTAAATATGAAGTGAAGAATTCCCAAGGTTACTCCGAAGTTACCACTTTGTTTTTACAAC	32	C	T	NLL-04	7660291	G	A	1	1	0	2	0	0	0	1	2	0	1	0	0	0	0	0	0	0	1	0	1	1	0	1	1	0	0	1	1	2	1	1	1	0	0	1	0	0	1	1	0
LaDArT_SNP10444	TGCAGAGTGGAAGAAAGGGAAAACATTTTGTGTACAATCTACACTACATCTTATGTTGAAATCATAATA	36	A	G	NLL-04	7660356	A	G	1	1	0	2	0	0	0	1	2	0	1	0	0	0	0	0	0	0	1	0	1	1	0	1	1	0	0	1	1	2	1	1	1	0	0	1	0	0	1	1	0
LaDArT_SNP09541	TGCAGTTCTCACAGAGACTCCACAAGTCATGTCATATAAAGAACGATTTGTTTCGTCACCCAACACCCT	54	G	A	NLL-04	7709429	C	T	0	0	0	0	0	0	0	0	2	0	0	0	0	2	0	0	0	0	0	0	0	0	0	0	0	0	0	0	0	0	0	0	0	0	0	0	0	0	0	0	0
LaDArT_SNP06156	TGCAGAAGTGGGGAGCAGACAGCAAATCTGTTTATACATCTGGCCTAAATGGACAATATTTTGCCCATT	64	C	T	NLL-04	7750384	C	T	2	1	0	0	2	1	1	1	1	0	0	1	0	2	0	0	0	0	1	0	0	0	0	1	0	0	0	0	0	0	0	0	0	0	0	1	1	0	0	0	0
LaDArT_SNP15811	TGCAGCAACAATGTGTTATTGCCACACAATTGGCAAGTTCATCCCTCATGGCAAAGCAAGACTTGTAGC	9	A	G	NLL-04	7776096	T	C	0	0	0	0	0	0	0	0	0	0	0	0	0	0	0	0	0	0	1	0	0	0	0	0	0	0	0	0	0	0	0	0	0	0	0	1	0	0	0	0	0
LaDArT_SNP06944	TGCAGGAAATGGGTTTTGGTTAGATGCGAAAACATGTGGCCGATGTGATTGCAATCGTGACGCTTTGCA	41	G	A	NLL-04	7855992	G	A	0	0	0	0	0	0	0	0	0	0	0	0	0	0	1	0	0	0	NA	0	0	0	0	0	0	0	0	0	0	0	0	0	0	0	0	0	NA	0	0	0	0
LaDArT_SNP06945	TGCAGGAAATGGGTTTTGGTTAGATGCGAAAACATGTGGCCGATGTGATTGCAATCGTGACGCTTTGCA	48	T	C	NLL-04	7855999	T	C	0	0	0	0	0	0	0	0	0	0	0	0	0	0	NA	0	0	0	NA	0	0	0	0	0	0	0	0	0	0	0	0	0	0	0	0	2	NA	0	0	0	0
LaDArT_SNP10349	TGCAGAAAGAACACCTAAATGGGCACATGCCAAGTGTGCTTTTGAGTAATAAGAAGGATGCAAACAATA	17	A	T	NLL-04	7891284	T	A	1	1	0	0	2	1	1	1	1	0	1	0	0	2	0	0	0	0	1	0	0	0	0	1	0	0	0	0	0	0	0	0	0	0	0	1	0	0	0	0	0
LaDArT_SNP17456	TGCAGCCAAGTCATGGCTGGAGTCTAGGAGTTCAACCGAACCAATTTCTGCTTCGAGCTCTATGGATTT	46	G	T	NLL-04	7894502	T	G	1	1	0	0	2	1	1	1	1	0	1	0	0	2	0	0	0	0	1	0	0	0	0	1	0	0	2	0	0	1	0	0	0	0	0	2	1	1	0	0	0
LaDArT_SNP11484	TGCAGTTGGATGTCGGAAGAAAGGGGCTGCAACATGCACACGAAGAATAGATCCGACTTCTCGAAGAAT	27	T	C	NLL-04	7921384	T	C	1	1	0	0	2	1	1	1	1	0	1	0	0	0	0	0	0	2	1	1	0	0	0	1	0	0	2	1	1	0	1	1	1	0	0	1	1	0	0	0	0
LaDArT_SNP17376	TGCAGCAAGCAACAGCATGCCTTGGCGAGTTGTATCAATCGCCAGAAGCTTCAATATTGACTTCAATGA	25	T	C	NLL-04	7934955	C	T	1	1	0	0	2	1	1	0	1	0	0	0	0	0	0	0	0	0	0	0	0	0	0	0	0	0	0	0	0	0	0	0	0	0	0	NA	0	0	0	0	0
LaDArT_SNP12001	TGCAGGTGTGTACACTGGGACTGGCTTTATTGCTTTTGACATCATTGGTTTACAGATCGGAAGAGCGGT	22	G	C	NLL-04	7949336	C	G	1	1	0	0	2	1	1	1	1	0	0	0	0	0	0	0	0	0	1	0	0	0	0	1	0	0	0	0	0	0	0	0	0	0	0	1	1	0	0	0	0
[truncated: 9,701 more rows]
[truncated: 101 more columns]
