# Supplementary material for: Exploring the genetic and adaptive diversity of a pan-Mediterranean crop wild relative: narrow-leafed lupin
Source: Theor Appl Genet. 2018 Jan 20;131(4):887–901. doi: 10.1007/s00122-017-3045-7 (PMC5852200; doi:10.1007/s00122-017-3045-7)
Supplement: Supplementary file 6 — Supplementary material 6 (XLSX 11 kb) [file 122_2017_3045_MOESM6_ESM.xlsx]

## Sheet: Sheet1
Online Resource 6 Gene content of the genomic regions close to SNPs associated with precipitation of driest month/quarter and annual mean temperature, located on chromosome NLL-07 and NLL-05, respectively
Chromosome1	Gene start position1	Gene end position1	Gene ID1	Gene Function1
NLL-07	4524535	4526555	ID=Lup021728.1	GO:0003677; DNA binding; Molecular Function GO:0006355; regulation of transcription, DNA-dependent; Biological Process
NLL-07	4540667	4542077	ID=Lup021727.1	GO:0003677; DNA binding; Molecular Function GO:0006355; regulation of transcription, DNA-dependent; Biological Process
NLL-07	4559718	4563038	ID=Lup015221.1	GO:0008152; metabolic process; Biological Process GO:0016491; oxidoreductase activity; Molecular Function GO:0016630; protochlorophyllide reductase activity; Molecular Function GO:0055114; oxidation-reduction process; Biological Process
NLL-07	4566057	4567615	ID=Lup015220.1	GO:0005576; extracellular region; Cellular Component GO:0009664; plant-type cell wall organization; Biological Process
NLL-07	4571170	4573553	ID=Lup015219.1	NA
NLL-07	4575034	4575792	ID=Lup015218.1	GO:0005515; protein binding; Molecular Function GO:0008270; zinc ion binding; Molecular Function
NLL-07	4578325	4580532	ID=Lup015217.1	GO:0006662; glycerol ether metabolic process; Biological Process GO:0009055; electron carrier activity; Molecular Function GO:0015035; protein disulfide oxidoreductase activity; Molecular Function GO:0045454; cell redox homeostasis; Biological Process
NLL-07	4581814	4586372	ID=Lup015216.1	GO:0005737; cytoplasm; Cellular Component GO:0008690; 3-deoxy-manno-octulosonate cytidylyltransferase activity; Molecular Function GO:0009103; lipopolysaccharide biosynthetic process; Biological Process
NLL-07	4593214	4594278	ID=Lup015215.1	GO:0005507; copper ion binding; Molecular Function GO:0005758; mitochondrial intermembrane space; Cellular Component GO:0006825; copper ion transport; Biological Process GO:0016531; copper chaperone activity; Molecular Function
NLL-07	4601133	4602891	ID=Lup015214.1	GO:0008375; acetylglucosaminyltransferase activity; Molecular Function GO:0016020; membrane; Cellular Component
NLL-07	4613257	4617065	ID=Lup015213.1	NA
NLL-07	4626362	4631034	ID=Lup015212.1	GO:0003924; GTPase activity; Molecular Function GO:0005525; GTP binding; Molecular Function
NLL-07	4631798	4632682	ID=Lup015211.1	NA
NLL-07	4640405	4641345	ID=Lup015210.1	GO:0005507; copper ion binding; Molecular Function GO:0009055; electron carrier activity; Molecular Function
NLL-07	4655954	4656238	ID=Lup015209.1	NA
NLL-07	4666752	4669505	ID=Lup015208.1	GO:0003857; 3-hydroxyacyl-CoA dehydrogenase activity; Molecular Function GO:0006631; fatty acid metabolic process; Biological Process GO:0016491; oxidoreductase activity; Molecular Function GO:0055114; oxidation-reduction process; Biological Process
NLL-07	4672345	4673313	ID=Lup015207.1	GO:0003677; DNA binding; Molecular Function GO:0005634; nucleus; Cellular Component
NLL-07	4674081	4677034	ID=Lup015206.1	GO:0003824; catalytic activity; Molecular Function
NLL-07	4680991	4681710	ID=Lup015205.1	NA
NLL-07	4683812	4686553	ID=Lup015204.1	NA
NLL-07	4696038	4697667	ID=Lup015203.1	NA
NLL-07	4702213	4703022	ID=Lup015202.1	NA
NLL-07	4708317	4708520	ID=Lup015201.1	NA
NLL-07	4711662	4713897	ID=Lup015200.1	GO:0003723; RNA binding; Molecular Function GO:0003735; structural constituent of ribosome; Molecular Function GO:0005622; intracellular; Cellular Component GO:0005840; ribosome; Cellular Component GO:0006412; translation; Biological Process
NLL-07	4718007	4720096	ID=Lup015199.1	GO:0003677; DNA binding; Molecular Function GO:0006355; regulation of transcription, DNA-dependent; Biological Process
NLL-07	4726213	4727995	ID=Lup015198.1	NA
NLL-07	4732830	4734305	ID=Lup015197.1	NA
NLL-07	4737986	4742057	ID=Lup015196.1	GO:0003700; sequence-specific DNA binding transcription factor activity; Molecular Function GO:0006355; regulation of transcription, DNA-dependent; Biological Process GO:0043565; sequence-specific DNA binding; Molecular Function
NLL-07	4748586	4750534	ID=Lup015195.1	NA
NLL-07	4752542	4756283	ID=Lup015194.1	GO:0004411; homogentisate 1,2-dioxygenase activity; Molecular Function GO:0006559; L-phenylalanine catabolic process; Biological Process GO:0006570; tyrosine metabolic process; Biological Process GO:0055114; oxidation-reduction process; Biological Process
NLL-07	4759779	4760926	ID=Lup015193.1	NA
NLL-05	2332596	2337634	ID=Lup006033.1	GO:0005515; protein binding; Molecular Function GO:0005634; nucleus; Cellular Component GO:0008270; zinc ion binding; Molecular Function GO:0018024; histone-lysine N-methyltransferase activity; Molecular Function GO:0034968; histone lysine methylation; Biological Process
NLL-05	2338863	2345201	ID=Lup006034.1	NA
NLL-05	2348672	2351433	ID=Lup006035.1	GO:0005515; protein binding; Molecular Function
NLL-05	2362503	2363767	ID=Lup006036.1	NA
NLL-05	2376691	2379200	ID=Lup006037.1	GO:0005506; iron ion binding; Molecular Function GO:0009055; electron carrier activity; Molecular Function GO:0020037; heme binding; Molecular Function
1 Chromosome coordinates, gene names and predicted function were obtained from the Tanjil reference genome [Hane et al. (2017) Plant Biotechnology Journal 15:318-330]
